# Supplementary material for: Transcriptome profiling analysis for two Tibetan wild barley genotypes in responses to low nitrogen
Source: BMC Plant Biol. 2016 Jan 27;16:30. doi: 10.1186/s12870-016-0721-8 (PMC4728812; doi:10.1186/s12870-016-0721-8)
Supplement: Additional file 4: Table S3. — The FPKM value of 1469 DEGs in XZ149 and XZ56. (XLSX 464 kb) [file 12870_2016_721_MOESM4_ESM.xlsx]

## Sheet: Sheet1 
gene_id	XZ149CK1_FPKM	XZ149CK1_conf_lo	XZ149CK1_conf_hi	XZ149CK1_status	XZ149CK2_FPKM	XZ149CK2_conf_lo	XZ149CK2_conf_hi	XZ149CK2_status	XZ149T1_FPKM	XZ149T1_conf_lo	XZ149T1_conf_hi	XZ149T1_status	XZ149T2_FPKM	XZ149T2_conf_lo	XZ149T2_conf_hi	XZ149T2_status	XZ56CK1_FPKM	XZ56CK1_conf_lo	XZ56CK1_conf_hi	XZ56CK1_status	XZ56CK2_FPKM	XZ56CK2_conf_lo	XZ56CK2_conf_hi	XZ56CK2_status	XZ56T1_FPKM	XZ56T1_conf_lo	XZ56T1_conf_hi	XZ56T1_status	XZ56T2_FPKM	XZ56T2_conf_lo	XZ56T2_conf_hi	XZ56T2_status	Annotation
EPlHVUG00000000267	0	0	0	OK	3.5666	1.13668	5.99652	OK	0	0	0	OK	0	0	0	OK	7.00296	0	26.921	OK	0	0	0	OK	0	0	0	OK	0	0	0	OK
EPlHVUG00000000271	0	0	0	OK	0	0	0	OK	0	0	0	OK	8.21811	4.64009	11.7961	OK	0	0	0	OK	0	0	0	OK	3.90438	1.36714	6.44162	OK	0	0	0	OK
EPlHVUG00000000764	10.341	7.32642	13.3556	OK	0	0	0	OK	0	0	0	OK	18.5672	14.3019	22.8324	OK	9.89041	6.87444	12.9064	OK	0	0	0	OK	0	0	0	OK	8.7639	5.74739	11.7804	OK
EPlHVUG00000001240	47.3282	41.8091	52.8473	OK	45.9204	0	141.479	OK	47.532	41.9914	53.0725	OK	70.598	0	202.93	OK	47.3058	0	180.802	OK	0	0	0	OK	0	0	0	OK	0	0	0	OK
EPlHVUG00000001376	0	0	0	OK	0	0	0	OK	0	0	0	OK	0	0	0	OK	0	0	0	OK	165.842	0	624.364	OK	0	0	0	OK	0	0	0	OK
EPlHVUG00000001463	5.92143	0	15.2246	OK	6.68512	0	15.9149	OK	11.6623	0	24.6064	OK	2.53102	0	9.93733	OK	5.26859	2.32625	8.21093	OK	0	0	0	OK	3.70735	0	11.1563	OK	6.13443	0	15.2281	OK
EPlHVUG00000001527	31.2119	15.1413	47.2825	OK	23.8389	10.6044	37.0735	OK	43.237	23.8987	62.5754	OK	26.5364	12.8424	40.2303	OK	32.9235	16.8713	48.9758	OK	11.8846	3.13522	20.6339	OK	12.0752	3.37909	20.7712	OK	18.056	7.16513	28.9468	OK
EPlHVUG00000001540	0	0	0	OK	15.9493	0	39.232	OK	19.9193	0	47.2092	OK	16.1905	0	39.3226	OK	44.5729	3.21583	85.93	OK	23.7841	0	54.5878	OK	38.0184	2.29836	73.7384	OK	6.38213	2.9643	9.79996	OK
EPlHVUG00000001624	8.41046	5.04229	11.7786	OK	10.8809	0	31.2015	OK	11.4877	0	32.447	OK	5.5734	2.19553	8.95127	OK	0	0	0	OK	2.89392	0.532289	5.25555	OK	14.0911	9.9382	18.2439	OK	0	0	0	OK
EPlHVUG00000010028	22.9231	14.6486	31.1976	OK	32.6926	21.8307	43.5546	OK	21.9358	13.8615	30.0102	OK	20.2966	12.6343	27.959	OK	19.0431	11.8276	26.2585	OK	25.534	16.5511	34.5169	OK	19.9926	12.4325	27.5526	OK	19.2224	11.8897	26.5552	OK
EPlHVUG00000010045	0	0	0	OK	8.38037	0	25.7438	OK	4.13752	1.99985	6.27519	OK	0	0	0	OK	8.23818	0	31.0168	OK	0	0	0	OK	0	0	0	OK	4.06812	1.91245	6.22378	OK
EPlHVUG00000010090	9.04349	6.60225	11.4847	OK	11.4431	8.44797	14.4382	OK	9.39893	6.86171	11.9361	OK	7.97724	5.78996	10.1645	OK	12.5869	9.33146	15.8423	OK	12.926	9.59036	16.2616	OK	12.221	9.04991	15.392	OK	10.8443	7.99743	13.6911	OK
MLOC_10067	2.73261	1.59371	3.8715	OK	3.4178	2.06793	4.76768	OK	1.9316	1.00588	2.85733	OK	2.867	1.65072	4.08327	OK	3.55199	2.18038	4.92359	OK	2.81521	1.6324	3.99801	OK	1.81718	0.944928	2.68944	OK	2.69961	1.55059	3.84863	OK	protein roadkill
MLOC_10110	3.0789	1.86266	4.29513	OK	0.782661	0.261552	1.30377	OK	4.36388	2.82118	5.90657	OK	2.88816	1.73395	4.04236	OK	5.42748	3.57662	7.27835	OK	3.04215	1.8264	4.2579	OK	7.18147	4.94962	9.41332	OK	3.57716	2.22526	4.92906	OK	cytochrome p450 87a3-like
MLOC_10131	144.622	105.257	183.987	OK	208.859	151.858	265.86	OK	77.9915	56.9581	99.0249	OK	153.414	112.299	194.529	OK	115.52	84.5947	146.445	OK	156.041	114.833	197.248	OK	109.468	80.792	138.145	OK	145.871	106.824	184.919	OK	heavy metal transporting p1b-atpase 2
MLOC_10219	50.4118	38.0663	62.7573	OK	39.7953	30.0527	49.538	OK	36.3791	27.538	45.2202	OK	31.4858	23.7839	39.1876	OK	54.4462	41.1903	67.7022	OK	36.4316	27.6251	45.238	OK	45.5354	34.4286	56.6422	OK	32.1792	24.2834	40.0751	OK	atp-dependent clp protease atp-binding subunit
MLOC_10226	1511.07	1103.64	1918.49	OK	2506.21	1769.76	3242.66	OK	2395.58	1701.7	3089.45	OK	2243.67	1599.68	2887.66	OK	603.125	452.797	753.453	OK	2284.45	1636.34	2932.55	OK	1112.02	823.689	1400.36	OK	2186.86	1537.08	2836.64	OK	-dihydroxy-3-keto-5-methylthiopentene dioxygenase 2-like
MLOC_10292	82.3441	61.8076	102.881	OK	18.8335	13.6568	24.0101	OK	70.358	52.89	87.826	OK	10.5687	7.31987	13.8174	OK	54.1744	40.7238	67.625	OK	13.8606	9.88611	17.835	OK	43.3554	32.461	54.2497	OK	6.81311	4.45522	9.17099	OK	f-box protein pp2-a13-like
MLOC_10300	9.95751	7.28774	12.6273	OK	13.0386	9.68233	16.3949	OK	14.1802	10.5488	17.8116	OK	13.5805	10.0845	17.0766	OK	9.02399	6.57385	11.4741	OK	6.71764	4.79589	8.63939	OK	9.64683	7.05896	12.2347	OK	6.7176	4.78356	8.65164	OK	leucine-rich repeat receptor-like protein kinase at2g19210-like
MLOC_10351	7.57507	5.21695	9.9332	OK	8.96177	6.23897	11.6846	OK	6.77197	4.57858	8.96535	OK	5.70056	3.6596	7.74153	OK	6.72592	4.58048	8.87136	OK	5.99569	4.01535	7.97602	OK	5.35625	3.55274	7.15975	OK	5.30341	3.54107	7.06575	OK	general transcription factor 3c polypeptide 5-like isoform x1
MLOC_10369	123.322	80.1934	166.451	OK	39.3122	20.451	58.1735	OK	177.891	123.097	232.686	OK	76.5471	46.9392	106.155	OK	134.317	90.1413	178.492	OK	76.1715	46.1913	106.152	OK	173.678	119.637	227.719	OK	119.901	79.0958	160.707	OK	heat shock cognate protein 80- partial
MLOC_10685	24.4056	16.9347	31.8765	OK	20.0737	0	62.6739	OK	11.3843	7.85573	14.9128	OK	11.5472	7.34478	15.7496	OK	18.8416	0	51.4322	OK	31.9974	0	92.1288	OK	21.1923	0	63.2851	OK	24.5421	0	75.1974	OK	PREDICTED: uncharacterized protein LOC100833714
MLOC_10734	9.56461	6.59828	12.5309	OK	12.5052	8.24434	16.766	OK	10.0971	6.77942	13.4147	OK	8.35616	5.75787	10.9545	OK	9.29065	6.53435	12.047	OK	11.3875	0	22.8454	OK	10.5262	5.96596	15.0865	OK	8.81701	5.6812	11.9528	OK	bromodomain and wd repeat-containing protein 3-like
MLOC_10783	7.43835	4.37636	10.5003	OK	11.0941	7.09127	15.0968	OK	17.0355	11.6497	22.4212	OK	18.2655	12.4898	24.0412	OK	12.5219	8.16529	16.8786	OK	17.0139	11.7144	22.3133	OK	15.5806	10.5658	20.5954	OK	14.1159	9.44605	18.7857	OK	lob domain-containing protein 16-like
MLOC_1079	1525.54	1108.56	1942.52	OK	2366.6	1666.56	3066.65	OK	2481.44	1748.27	3214.61	OK	2199.43	1560.59	2838.27	OK	51.0378	37.3598	64.7158	OK	187.901	141.924	233.877	OK	88.3552	66.2968	110.414	OK	183.385	138.545	228.225	OK	2 -deoxymugineic-acid 2 -dioxygenase-like
MLOC_10796	3.25348	1.85882	4.64813	OK	2.50819	1.32265	3.69373	OK	6.63474	4.32057	8.94891	OK	3.99925	2.38826	5.61024	OK	17.0886	12.3215	21.8558	OK	16.737	12.1479	21.3261	OK	21.0295	15.2838	26.7752	OK	18.4705	13.3743	23.5667	OK	protein nrt1 ptr family -like
MLOC_10815	6.17386	3.59349	8.75423	OK	8.67705	5.52937	11.8247	OK	6.51086	3.9055	9.11622	OK	4.84003	2.58307	7.09699	OK	6.64754	3.79294	9.50214	OK	6.72773	3.98874	9.46673	OK	5.5618	3.10289	8.02072	OK	5.72761	3.33842	8.11679	OK	transcription factor spatula-like
MLOC_10849	5.20582	3.27435	7.13729	OK	9.67179	6.6669	12.6767	OK	9.41565	6.38484	12.4465	OK	13.0384	9.20615	16.8706	OK	10.6412	7.36505	13.9174	OK	13.3892	9.41687	17.3615	OK	11.6476	8.12784	15.1674	OK	12.7454	8.94279	16.5479	OK	lrr receptor-like serine threonine-protein kinase
MLOC_10860	10.2374	6.74377	13.7309	OK	10.9327	7.34584	14.5196	OK	6.6434	4.15631	9.13048	OK	6.33542	3.90235	8.76849	OK	15.4473	10.7707	20.124	OK	7.6863	4.96753	10.4051	OK	8.33836	5.40246	11.2743	OK	5.76548	3.52243	8.00852	OK	type ii cytoskeletal 2 epidermal-like
MLOC_10893	33.9718	23.8602	44.0833	OK	28.6516	19.6972	37.606	OK	34.0928	23.5992	44.5865	OK	43.3743	30.1967	56.5519	OK	33.7582	23.5387	43.9777	OK	37.3149	25.6948	48.935	OK	35.8623	25.1193	46.6053	OK	38.9661	27.3448	50.5874	OK	predicted protein
MLOC_10955	461.696	341.378	582.014	OK	490.472	364.266	616.679	OK	318.368	240.251	396.484	OK	456.973	343.365	570.582	OK	440.065	330.584	549.545	OK	496.711	360.568	632.855	OK	581.359	426.387	736.33	OK	656.845	472.705	840.985	OK	bundle sheath cell specific protein 1
MLOC_10957	3.62141	2.08038	5.16244	OK	0.782511	0.181588	1.38343	OK	4.12094	2.45756	5.78432	OK	0.948048	0.280709	1.61539	OK	18.3131	13.2003	23.4258	OK	6.67814	4.34619	9.0101	OK	18.8807	13.661	24.1005	OK	3.92921	2.33491	5.5235	OK	brown planthopper-induced resistance protein 1
MLOC_10971	1.96376	1.12842	2.79911	OK	1.50725	0.817461	2.19704	OK	1.80953	1.04052	2.57854	OK	12.5473	9.17173	15.9229	OK	38.8242	29.3351	48.3132	OK	192.713	144.571	240.856	OK	128.673	97.1223	160.225	OK	195.851	145.25	246.453	OK	dehydration-responsive protein rd22-like
MLOC_11044	3.86975	2.15386	5.58564	OK	6.2113	3.84729	8.57531	OK	7.97571	5.16138	10.79	OK	7.26057	4.62377	9.89737	OK	12.7103	8.68738	16.7333	OK	16.1468	11.3704	20.9233	OK	17.838	12.5771	23.099	OK	14.5146	10.0746	18.9547	OK	gdsl esterase lipase
MLOC_11081	26.4288	19.9807	32.8769	OK	14.8412	11.0471	18.6352	OK	35.448	26.8985	43.9975	OK	26.272	19.8218	32.7222	OK	27.6855	20.8908	34.4803	OK	27.3581	21.0332	33.683	OK	29.9176	22.6175	37.2177	OK	29.8908	22.4138	37.3677	OK	leucine-rich repeat receptor-like protein kinase pxl2
MLOC_11189	49.836	37.5717	62.1002	OK	99.1674	75.0903	123.245	OK	62.4776	47.429	77.5263	OK	82.4715	62.2966	102.646	OK	59.3103	44.9331	73.6874	OK	136.336	102.952	169.72	OK	82.1764	62.3869	101.966	OK	132.26	99.0822	165.438	OK	receptor-like protein kinase hsl1
MLOC_11223	31.7342	23.9845	39.4839	OK	26.8467	20.1636	33.5298	OK	42.3945	32.041	52.7481	OK	37.4454	28.249	46.6419	OK	32.797	24.7431	40.8509	OK	45.343	34.276	56.4101	OK	35.14	26.4764	43.8035	OK	41.7101	31.3289	52.0913	OK	transcription factor emb1444-like
MLOC_11246	56.7955	42.8641	70.727	OK	31.4079	23.2636	39.5523	OK	40.7632	30.4822	51.0442	OK	15.6396	11.1491	20.1302	OK	80.4515	60.9658	99.9372	OK	25.7494	19.2407	32.258	OK	63.824	48.1866	79.4613	OK	21.5871	15.8038	27.3704	OK	predicted protein
MLOC_11248	715.114	538.625	891.604	OK	251.238	190.693	311.783	OK	615.091	461.022	769.161	OK	112.394	84.4465	140.341	OK	1025.46	762.607	1288.31	OK	113.373	85.5479	141.198	OK	730.858	548.542	913.173	OK	85.5676	63.8838	107.251	OK	protein early responsive to dehydration 15-like isoform x1
MLOC_11278	7.30392	4.81307	9.79477	OK	8.01668	5.35472	10.6786	OK	11.9161	8.38437	15.4479	OK	9.21083	6.29794	12.1237	OK	14.1202	10.0486	18.1919	OK	15.8019	11.1555	20.4484	OK	15.0637	10.7788	19.3487	OK	16.2978	11.6909	20.9047	OK	protein pmr5 isoform x4
MLOC_1135	19.2497	13.6821	24.8174	OK	5.72528	3.47039	7.98018	OK	79.9965	60.3448	99.6481	OK	12.1215	8.25065	15.9923	OK	28.0196	20.3485	35.6908	OK	15.6313	10.8742	20.3883	OK	60.9524	45.7606	76.1441	OK	15.9943	10.8888	21.0998	OK	jacalin-related lectin 3-like
MLOC_11359	12.9905	8.74382	17.2372	OK	12.6746	8.69671	16.6525	OK	21.0756	13.9057	28.2456	OK	16.2303	11.425	21.0355	OK	24.4629	17.4949	31.4308	OK	29.8288	18.7406	40.9169	OK	27.9236	19.9218	35.9254	OK	25.4589	18.5755	32.3423	OK	cytochrome p450 734a1-like
MLOC_11446	115.046	86.302	143.79	OK	80.4553	59.471	101.439	OK	189.184	142.364	236.003	OK	93.7119	70.0849	117.339	OK	84.9938	63.2979	106.69	OK	40.0235	28.6735	51.3734	OK	82.1501	61.3526	102.948	OK	36.9656	26.5385	47.3926	OK	---NA---
MLOC_11448	7.11008	3.78905	10.4311	OK	11.6829	5.98847	17.3774	OK	13.7988	6.39643	21.2012	OK	17.2206	9.09285	25.3483	OK	12.0549	6.16621	17.9436	OK	20.4024	11.9306	28.8741	OK	16.0453	7.79888	24.2917	OK	15.3119	7.77863	22.8452	OK	probable trehalase
MLOC_11524	44.3838	31.1806	57.587	OK	30.6762	20.9028	40.4497	OK	64.2132	46.682	81.7444	OK	43.8444	30.6118	57.0771	OK	9.04334	4.65604	13.4306	OK	11.7677	5.7652	17.7702	OK	22.0291	14.0006	30.0576	OK	14.2645	7.67323	20.8557	OK	b12d protein
MLOC_11583	42.7468	32.195	53.2987	OK	22.7928	16.9202	28.6655	OK	67.1119	49.9674	84.2565	OK	30.0966	22.6095	37.5836	OK	175.411	130.906	219.915	OK	210.165	157.657	262.672	OK	203.386	151.562	255.21	OK	201.734	151.305	252.163	OK	dehydration-responsive protein rd22-like
MLOC_11619	17.9945	13.1329	22.856	OK	10.9079	7.79343	14.0223	OK	25.4245	18.9019	31.9471	OK	19.252	14.124	24.38	OK	18.8642	13.8537	23.8748	OK	16.2991	11.8674	20.7307	OK	21.8873	16.2088	27.5659	OK	16.4528	12.0445	20.8611	OK	microtubule-associated protein tortifolia1-like isoform x2
MLOC_11635	56.1128	40.9427	71.283	OK	69.503	51.4587	87.5473	OK	32.6542	23.142	42.1664	OK	52.1781	38.1382	66.2179	OK	47.8751	34.8134	60.9367	OK	67.0069	48.881	85.1328	OK	31.2624	22.0754	40.4495	OK	62.9129	46.4694	79.3563	OK	uncharacterized acetyltransferase at3g50280-like
MLOC_11773	112.708	84.4016	141.015	OK	80.0538	60.3501	99.7576	OK	88.2615	66.2722	110.251	OK	39.9056	30.255	49.5562	OK	151.834	112.506	191.161	OK	67.4083	51.1455	83.6711	OK	120.813	90.0655	151.561	OK	39.6398	29.9232	49.3565	OK	#NAME?
MLOC_11828	244.991	184.129	305.854	OK	432.013	327.102	536.925	OK	369.508	279.714	459.302	OK	361.286	273.243	449.329	OK	181.483	134.804	228.161	OK	345.115	259.05	431.179	OK	205.177	153.366	256.987	OK	315.572	237.181	393.964	OK	sorghum bicolor protein targeted either to mitochondria or chloroplast proteins t50848
MLOC_11835	5.13653	3.0632	7.20986	OK	4.81142	2.71499	6.90784	OK	1.28155	0.383089	2.18002	OK	4.05243	2.24011	5.86475	OK	2.75631	1.31714	4.19548	OK	4.21419	2.47391	5.95448	OK	10.178	6.47987	13.8762	OK	3.52669	1.83024	5.22314	OK	catalase
MLOC_11838	9.76719	6.56658	12.9678	OK	30.8912	22.8916	38.8908	OK	8.90694	6.08976	11.7241	OK	15.4838	11.0692	19.8983	OK	12.9635	9.12355	16.8035	OK	12.9368	9.18697	16.6867	OK	9.52673	6.506	12.5475	OK	9.50797	6.49144	12.5245	OK	lob domain-containing protein 37-like
MLOC_11893	25.4346	16.4842	34.3849	OK	32.324	23.5237	41.1244	OK	8.60955	5.44281	11.7763	OK	18.4695	12.4288	24.5102	OK	20.0062	14.306	25.7065	OK	15.8682	10.8268	20.9096	OK	15.6683	10.8581	20.4785	OK	10.7703	7.0927	14.448	OK	probable serine incorporator
MLOC_11960	10.4537	6.98361	13.9238	OK	17.8581	12.6597	23.0564	OK	7.35144	4.66097	10.0419	OK	26.2081	19.0487	33.3675	OK	5.94286	3.61141	8.2743	OK	4.32234	2.46847	6.1762	OK	5.37775	3.20981	7.54569	OK	4.51585	2.56269	6.46902	OK	pr17c precursor
MLOC_120	19.8523	14.4491	25.2555	OK	18.6596	13.5226	23.7967	OK	33.9555	25.3376	42.5734	OK	27.2348	20.1153	34.3542	OK	18.3994	13.3157	23.4831	OK	34.8672	26.3118	43.4225	OK	23.6338	17.36	29.9077	OK	27.76	20.5009	35.0192	OK	udp-glycosyltransferase 90a1-like
MLOC_12021	2.68607	1.4282	3.94393	OK	2.68044	1.43232	3.92855	OK	3.19404	1.78676	4.60132	OK	7.30301	4.81705	9.78897	OK	0.803497	0.198859	1.40814	OK	2.56938	1.34762	3.79115	OK	1.46525	0.602541	2.32796	OK	5.91021	3.81108	8.00934	OK	cbl-interacting serine threonine-protein kinase 14-like
MLOC_12077	20.203	15.2662	25.1398	OK	17.819	13.4353	22.2028	OK	15.1313	11.409	18.8535	OK	12.0823	9.06727	15.0973	OK	20.9786	15.8787	26.0785	OK	17.3461	13.1001	21.5921	OK	19.1938	14.5418	23.8458	OK	15.5838	11.7189	19.4487	OK	dentin sialophospho
MLOC_12153	54.7725	40.5946	68.9504	OK	35.7898	26.1845	45.3952	OK	24.2158	17.2917	31.1398	OK	39.8291	29.4	50.2582	OK	68.7053	51.3522	86.0583	OK	45.2715	33.416	57.1269	OK	48.9827	36.2631	61.7022	OK	55.0062	40.6983	69.3141	OK	phosphate transporter pho1-2
MLOC_12169	5.41257	3.43456	7.39057	OK	3.30743	2.09283	4.52203	OK	4.97541	3.27239	6.67844	OK	1.85532	1.05142	2.65921	OK	7.90491	4.95559	10.8542	OK	4.05917	2.46656	5.65179	OK	6.65211	4.18881	9.11541	OK	3.33102	1.68512	4.97693	OK	disease resistance protein rpm1
MLOC_12171	27.5051	19.924	35.0862	OK	19.1295	13.5205	24.7384	OK	46.0468	34.2519	57.8417	OK	28.8603	20.9758	36.7448	OK	22.3581	15.9529	28.7633	OK	18.2018	12.9607	23.4429	OK	29.3331	21.3706	37.2955	OK	21.6134	15.455	27.7718	OK	beta-expansin 4 precursor
MLOC_12172	61.8244	45.9158	77.7329	OK	75.1637	56.2434	94.084	OK	34.6655	25.2107	44.1203	OK	54.8791	40.5874	69.1708	OK	52.2191	38.5529	65.8853	OK	53.207	39.4243	66.9898	OK	42.8854	31.4419	54.3289	OK	54.501	40.5481	68.4539	OK	lactoylglutathione lyase
MLOC_12288	409.455	302.29	516.62	OK	313.71	231.428	395.992	OK	635.597	464.107	807.086	OK	488.558	358.412	618.704	OK	518.125	380.374	655.876	OK	489.907	363.649	616.166	OK	574.488	420.534	728.442	OK	539.213	394.638	683.789	OK	fasciclin-like arabinogalactan protein 11
MLOC_12348	32.1462	22.9155	41.3769	OK	29.0744	20.5511	37.5977	OK	48.3474	35.3876	61.3072	OK	42.217	30.5194	53.9147	OK	13.8639	8.89141	18.8364	OK	29.4387	20.8783	37.999	OK	29.137	20.6089	37.6651	OK	41.913	30.4038	53.4222	OK	indole-3-acetic acid-induced protein arg7-like
MLOC_12438	32.7339	24.1709	41.2969	OK	92.1319	69.7409	114.523	OK	33	24.3986	41.6013	OK	62.6857	47.0588	78.3126	OK	54.1429	40.6357	67.6501	OK	113.171	85.6313	140.711	OK	43.8826	32.8299	54.9353	OK	80.2609	60.1747	100.347	OK	shikimate kinase
MLOC_12459	138.341	104.739	171.943	OK	91.2672	68.8447	113.69	OK	94.1291	71.0034	117.255	OK	95.2578	72.0821	118.433	OK	80.7052	61.0216	100.389	OK	78.2071	58.8206	97.5936	OK	61.7215	46.4752	76.9678	OK	97.7552	73.8273	121.683	OK	metacaspase-1-like
MLOC_12464	877.128	655.793	1098.46	OK	782.643	583.936	981.351	OK	1491.06	1089.27	1892.86	OK	1022.63	759.424	1285.83	OK	1866.25	1337.1	2395.39	OK	2129	1527.52	2730.48	OK	2204.52	1571.19	2837.85	OK	1503.66	1098.87	1908.44	OK	o-methyltransferase zrp4
MLOC_12471	14.8352	9.92363	19.7468	OK	9.95638	6.24795	13.6648	OK	17.8476	12.3291	23.366	OK	16.7516	11.3941	22.1092	OK	29.2946	20.8686	37.7206	OK	42.3887	32.1116	52.6658	OK	37.8607	27.5829	48.1384	OK	35.9445	26.0458	45.8432	OK	momilactone a synthase-like
MLOC_12482	38.7832	28.8791	48.6873	OK	47.6968	35.0247	60.3688	OK	39.2766	28.8214	49.7317	OK	67.0919	50.1064	84.0773	OK	32.5626	23.6757	41.4495	OK	86.0241	64.3955	107.653	OK	43.826	32.5915	55.0604	OK	110.653	82.7771	138.53	OK	2og-fe oxygenase family protein
MLOC_12571	84.4514	63.7907	105.112	OK	85.0951	64.1627	106.028	OK	129.426	97.2524	161.6	OK	123.323	92.6434	154.003	OK	12.9135	9.48498	16.342	OK	13.2686	9.75481	16.7823	OK	17.5648	13.1422	21.9875	OK	13.7391	10.1822	17.296	OK	---NA---
MLOC_12592	3.32987	1.83923	4.82052	OK	3.3407	1.84618	4.83521	OK	5.95197	3.73819	8.16575	OK	4.47845	2.66397	6.29293	OK	6.15655	3.87714	8.43596	OK	6.90025	4.47142	9.32907	OK	7.16527	4.62329	9.70725	OK	6.93855	4.47411	9.40299	OK	protein bonzai 3-like isoform x1
MLOC_1260	138.774	105.303	172.246	OK	354.338	263.669	445.008	OK	88.1356	66.7874	109.484	OK	475.112	346.906	603.318	OK	29.2	21.199	37.2011	OK	23.8741	17.4727	30.2754	OK	32.8072	24.5863	41.028	OK	25.3106	18.6179	32.0033	OK	cytochrome p450 99a2
MLOC_12610	23.2268	15.285	31.1685	OK	14.5152	8.81602	20.2144	OK	49.8111	35.38	64.2423	OK	26.9417	18.057	35.8263	OK	38.458	26.9044	50.0117	OK	43.4099	30.6627	56.1571	OK	43.2115	30.4379	55.9852	OK	42.9329	30.3266	55.5391	OK	14 kda proline-rich
MLOC_12618	5.37778	2.77609	7.97948	OK	8.68152	5.1405	12.2225	OK	11.0824	6.90761	15.2573	OK	13.5768	8.75152	18.402	OK	2.86829	1.11333	4.62325	OK	12.8845	7.94104	17.828	OK	4.89703	2.49861	7.29544	OK	22.6764	15.2649	30.0879	OK	hypothetical protein F775_10433
MLOC_12636	1.31581	0.316629	2.31499	OK	36.5207	26.3565	46.6849	OK	0.622856	0.0269507	1.21876	OK	24.1216	17.2035	31.0398	OK	1.38967	0.118572	2.66077	OK	27.2747	18.8202	35.7292	OK	1.00325	0.162996	1.8435	OK	21.429	15.1172	27.7408	OK	late elongated hypocoty
MLOC_12693	11.9845	8.44763	15.5213	OK	13.1351	9.34081	16.9295	OK	20.2641	15.0402	25.488	OK	17.3816	12.6858	22.0773	OK	9.54603	6.62762	12.4644	OK	16.0139	11.6699	20.3579	OK	13.3485	9.47702	17.22	OK	13.3125	9.35549	17.2695	OK	wall-associated receptor kinase 3
MLOC_12694	381.991	287.945	476.037	OK	271.551	204.99	338.112	OK	207.835	155.571	260.099	OK	205.697	155.101	256.293	OK	357.989	271.558	444.419	OK	229.287	172.69	285.884	OK	300.27	226.672	373.868	OK	243.816	184.022	303.609	OK	s-type anion channel slah1-like
MLOC_12737	70.4224	53.1311	87.7136	OK	71.9921	54.3632	89.621	OK	49.0723	36.7602	61.3844	OK	66.1442	49.9177	82.3707	OK	72.101	54.3903	89.8117	OK	56.4298	41.4222	71.4374	OK	62.1324	46.8627	77.4021	OK	58.8907	44.3982	73.3831	OK	benzyl alcohol o-benzoyltransferase-like
MLOC_1281	0	0	0	OK	1.58825	0	3.40365	OK	0.691342	0	1.95405	OK	0	0	0	OK	1.55045	0	5.96424	OK	4.82926	0	11.0268	OK	0	0	0	OK	2.83067	0	8.07185	OK	serine threonine-protein kinase smg1
MLOC_12810	17.0925	12.4369	21.7482	OK	15.2976	11.0446	19.5506	OK	28.1776	21.005	35.3502	OK	21.3375	15.6846	26.9905	OK	14.606	10.5119	18.7001	OK	16.9067	12.433	21.3804	OK	17.6324	12.8556	22.4092	OK	16.1022	11.6979	20.5065	OK	protein trichome birefringence-like 38
MLOC_1282	0	0	0	OK	6.26021	3.16003	9.36039	OK	0	0	0	OK	0	0	0	OK	6.53312	3.43874	9.62749	OK	5.99401	2.89101	9.09701	OK	2.85679	0.665236	5.04834	OK	2.87945	0.693961	5.06494	OK	ribonuclease h protein at1g65750
MLOC_12821	205.039	154.553	255.525	OK	184.154	139.431	228.876	OK	146.123	110.228	182.018	OK	125.98	95.3549	156.605	OK	273.657	207.234	340.08	OK	199.51	151.508	247.512	OK	225.029	169.838	280.22	OK	182.739	138.559	226.918	OK	peroxidase 25
MLOC_12832	25.2393	18.2161	32.2626	OK	38.721	28.6072	48.8348	OK	21.9751	15.7691	28.181	OK	26.1396	18.9135	33.3657	OK	35.8808	26.4085	45.3531	OK	45.7341	34.3384	57.1298	OK	27.1296	19.7122	34.547	OK	36.1325	26.6899	45.5751	OK	transcription factor bhlh30-like
MLOC_12836	14.377	9.89368	18.8602	OK	18.2969	12.8663	23.7275	OK	8.89329	5.82842	11.9582	OK	16.54	11.64	21.44	OK	17.7141	12.4891	22.9391	OK	39.4446	29.4898	49.3994	OK	16.8803	11.9149	21.8456	OK	40.1492	29.767	50.5315	OK	aspartic proteinase nepenthesin-1
MLOC_12837	702.126	528.671	875.581	OK	482.392	365.007	599.777	OK	968.287	724.123	1212.45	OK	769.312	576.404	962.22	OK	485.722	367.559	603.886	OK	372.464	285.056	459.872	OK	512.854	387.016	638.692	OK	425.868	322.531	529.206	OK	casp-like protein 1u3
MLOC_12859	19.3309	13.7519	24.9098	OK	39.5687	29.6569	49.4804	OK	8.67227	5.93856	11.406	OK	30.5394	22.7553	38.3236	OK	12.4127	8.84621	15.9792	OK	20.4462	14.9193	25.973	OK	10.2682	7.22687	13.3096	OK	27.6352	20.5672	34.7032	OK	pectinesterase pectinesterase inhibitor 41
MLOC_12995	3.9876	2.40408	5.57112	OK	4.1336	2.51491	5.75229	OK	6.50809	4.26212	8.75406	OK	6.81435	4.48917	9.13953	OK	1.18649	0.444124	1.92886	OK	1.75372	0.810448	2.697	OK	1.30095	0.517709	2.0842	OK	1.35217	0.561467	2.14287	OK	protein
MLOC_13009	47.2811	35.3129	59.2493	OK	43.3413	32.7539	53.9287	OK	26.9747	20.0789	33.8704	OK	26.8127	20.0904	33.5351	OK	172.811	130.497	215.124	OK	124.146	93.1345	155.157	OK	155.544	116.908	194.18	OK	136.385	102.666	170.104	OK	subtilisin-like protease
MLOC_13053	16.722	10.2364	23.2075	OK	7.51451	3.62497	11.404	OK	15.1434	9.10999	21.1768	OK	18.6215	11.6546	25.5884	OK	4.02809	1.38964	6.66654	OK	7.38708	3.66059	11.1136	OK	3.93592	1.36158	6.51027	OK	4.94622	1.9965	7.89593	OK	hypothetical protein TRIUR3_14157
MLOC_13071	2.74479	0.919291	4.57029	OK	3.86837	1.62096	6.11577	OK	11.0332	6.22675	15.8396	OK	6.2438	3.19565	9.29195	OK	99.8608	74.4445	125.277	OK	116.004	86.8139	145.193	OK	97.0518	72.2696	121.834	OK	148.696	112.068	185.323	OK	predicted protein
MLOC_13104	22.9793	16.5392	29.4193	OK	59.8737	44.8545	74.8929	OK	38.3576	28.4382	48.2771	OK	69.2033	51.8228	86.5838	OK	14.7355	10.3039	19.1671	OK	32.426	23.9951	40.8569	OK	20.0884	14.4217	25.7551	OK	33.9033	24.9437	42.8629	OK	organic cation carnitine transporter 2-like
MLOC_13124	15.5254	11.4464	19.6045	OK	17.141	12.6925	21.5896	OK	9.28658	6.64315	11.93	OK	14.4408	10.6241	18.2576	OK	16.9914	12.5531	21.4297	OK	22.4285	16.8888	27.9682	OK	16.3231	12.0825	20.5636	OK	23.6919	17.6989	29.685	OK	hypothetical protein F775_05571
MLOC_13225	9.35314	6.84863	11.8576	OK	15.0138	11.2167	18.8109	OK	6.3864	4.57982	8.19299	OK	13.1602	9.79877	16.5216	OK	13.4477	10.0164	16.8791	OK	23.3192	17.6123	29.0262	OK	10.9007	8.04593	13.7555	OK	20.4964	15.4423	25.5506	OK	phytosulfokine receptor 1-like
MLOC_13234	3.57709	2.48424	4.66994	OK	4.01437	2.83349	5.19524	OK	5.77917	4.15712	7.40122	OK	4.73743	3.37826	6.0966	OK	0.168515	0	0.345365	OK	0.316845	0.0822034	0.551487	OK	0.231636	0.0224013	0.440872	OK	0.102476	0	0.249214	OK	powdery mildew resistance protein pm3
MLOC_13301	29.2146	21.0616	37.3677	OK	31.9339	23.125	40.7428	OK	30.4205	22.0467	38.7943	OK	19.2145	13.3651	25.0639	OK	68.982	51.6903	86.2738	OK	54.7008	40.6248	68.7768	OK	62.9073	47.0153	78.7994	OK	47.7438	35.297	60.1906	OK	glutamic acid-rich
MLOC_13304	16.5024	10.1303	22.8746	OK	16.1396	9.8727	22.4065	OK	8.71426	4.5501	12.8784	OK	10.7362	5.98384	15.4886	OK	10.8913	6.04947	15.7331	OK	11.1095	6.36568	15.8533	OK	9.81675	5.32555	14.308	OK	11.3135	6.42876	16.1983	OK	dna-binding protein escarola
MLOC_13432	6.79257	4.19608	9.38906	OK	6.37811	3.90637	8.84984	OK	4.28894	2.40977	6.16811	OK	5.92287	3.58212	8.26362	OK	4.94206	2.88437	6.99974	OK	4.29471	2.45398	6.13543	OK	2.45033	1.16343	3.73723	OK	3.82347	2.11105	5.53589	OK	ring-h2 finger protein atl1b
MLOC_13576	41.764	29.0554	54.4726	OK	114.871	83.298	146.443	OK	26.303	18.0566	34.5494	OK	84.4722	59.8038	109.141	OK	89.6886	64.6248	114.752	OK	256	185.674	326.325	OK	69.1094	49.1539	89.0649	OK	256.133	185.45	326.816	OK	potassium channel kor2-like
MLOC_13604	63.8799	46.4958	81.2641	OK	90.2213	66.4268	114.016	OK	30.874	23.017	38.7311	OK	84.654	62.6584	106.65	OK	80.7625	59.7924	101.733	OK	210.59	147.908	273.272	OK	69.1623	51.1921	87.1324	OK	147.975	107.305	188.645	OK	glutamate synthase 1
MLOC_13612	68.002	50.9507	85.0533	OK	89.1864	67.0422	111.331	OK	57.9541	42.7298	73.1783	OK	48.708	35.9293	61.4866	OK	54.9788	40.9264	69.0312	OK	56.6062	42.4201	70.7923	OK	48.3893	35.8961	60.8825	OK	45.2911	33.2124	57.3698	OK	protein ruptured pollen grain 1
MLOC_13638	11.9426	8.45308	15.4321	OK	10.501	7.36102	13.6411	OK	20.1363	14.758	25.5146	OK	17.0344	12.367	21.7017	OK	13.1397	9.35323	16.9261	OK	10.8074	7.58928	14.0255	OK	15.5674	11.263	19.8717	OK	10.2335	7.18039	13.2867	OK	desumoylating isopeptidase 1-like
MLOC_13658	8.21131	5.57218	10.8504	OK	4.49133	2.78167	6.20099	OK	15.4499	11.0176	19.8821	OK	7.5033	5.0641	9.94251	OK	22.4979	16.3877	28.6081	OK	14.2748	10.3255	18.2241	OK	23.8107	17.4946	30.1269	OK	13.7038	9.75451	17.6531	OK	vacuolar cation proton exchanger 1a-like
MLOC_13704	36.399	26.589	46.2091	OK	30.0879	21.7347	38.441	OK	41.9751	30.8943	53.0559	OK	44.0928	32.5092	55.6765	OK	25.4867	18.1918	32.7816	OK	36.1738	26.431	45.9165	OK	31.167	22.5907	39.7433	OK	37.1675	27.1734	47.1617	OK	phosphopantetheine adenylyltransferase
MLOC_13713	19.3336	14.1924	24.4748	OK	17.3459	12.6752	22.0167	OK	31.8052	23.9079	39.7025	OK	26.0964	19.3702	32.8226	OK	20.5155	15.1046	25.9264	OK	25.3934	19.3807	31.4061	OK	31.6616	23.7351	39.5882	OK	26.1305	19.3778	32.8831	OK	predicted protein
MLOC_13741	7.75572	1.30722	14.2042	OK	51.1819	30.705	71.6588	OK	28.2538	14.4139	42.0937	OK	34.5626	18.3035	50.8216	OK	0	0	0	OK	47.2985	25.2336	69.3634	OK	4.14962	0	8.55496	OK	56.1811	32.5096	79.8527	OK	probable f-box protein at5g04010
MLOC_13752	28.5751	20.2849	36.8653	OK	9.18504	5.58974	12.7803	OK	16.7888	11.3487	22.2288	OK	20.4761	14.0721	26.8802	OK	18.5194	12.4486	24.5901	OK	14.5229	9.76887	19.277	OK	12.9086	8.35636	17.4608	OK	21.173	14.6083	27.7376	OK	non-symbiotic hemoglobin 1-like
MLOC_13760	2.90692	1.83417	3.97968	OK	3.45271	2.25248	4.65294	OK	5.50936	3.79711	7.22161	OK	6.79138	4.77119	8.81158	OK	1.67027	0.937754	2.40278	OK	2.21426	1.32543	3.10309	OK	1.88254	1.09421	2.67087	OK	2.23292	1.34965	3.1162	OK	serine threonine-protein kinase receptor
MLOC_13794	1.82966	0.515681	3.14364	OK	2.05584	0.689675	3.422	OK	1.41557	0.245581	2.58555	OK	0.588476	0	1.27613	OK	2.97185	1.29838	4.64532	OK	2.62844	1.03667	4.22021	OK	2.31871	0.86588	3.77153	OK	1.68249	0.523928	2.84105	OK	abc transporter a family member 7-like
MLOC_13874	49.3863	36.0909	62.6817	OK	60.9277	45.0115	76.8439	OK	72.3863	53.8332	90.9394	OK	71.967	53.4723	90.4616	OK	72.5349	53.7049	91.3648	OK	60.5129	44.6269	76.399	OK	84.778	63.2682	106.288	OK	52.9208	38.7545	67.0871	OK	cell number regulator 10
MLOC_13902	61.7867	45.3091	78.2642	OK	97.1478	72.3393	121.956	OK	32.7464	23.0903	42.4025	OK	52.8435	38.5261	67.161	OK	75.8999	56.2472	95.5525	OK	50.6015	36.4576	64.7454	OK	60.5458	44.3898	76.7018	OK	62.2648	45.8081	78.7215	OK	polcalcin jun o 2
MLOC_13908	53.2824	39.8664	66.6983	OK	127.404	96.4793	158.329	OK	29.9509	21.9862	37.9157	OK	151.878	114.808	188.949	OK	2.9754	1.46488	4.48592	OK	5.14666	3.1298	7.16351	OK	2.81974	1.43412	4.20536	OK	7.11513	4.50453	9.72573	OK	beta glucanase
MLOC_13968	24.7328	17.7141	31.7514	OK	20.1912	14.1329	26.2496	OK	22.3857	15.904	28.8674	OK	14.518	9.90789	19.1282	OK	30.869	22.4165	39.3215	OK	24.345	17.3304	31.3596	OK	27.2727	19.5147	35.0307	OK	15.7934	10.876	20.7107	OK	e3 ubiquitin-protein ligase march11-like isoform x3
MLOC_140	4.21524	2.26209	6.16838	OK	6.39059	3.63008	9.1511	OK	1.88256	0.664988	3.10013	OK	9.40221	6.01828	12.7861	OK	0.621041	0	1.3669	OK	1.7546	0.645624	2.86358	OK	1.09199	0.0984698	2.08551	OK	1.2097	0.0978798	2.32152	OK	probable receptor-like protein kinase at1g67000-like
MLOC_14077	7.03583	4.20342	9.86824	OK	12.6095	8.32514	16.8939	OK	7.14787	4.27169	10.024	OK	24.4693	17.3808	31.5578	OK	1.50306	0.417294	2.58883	OK	2.98982	1.29951	4.68013	OK	4.00966	2.02487	5.99445	OK	4.14245	2.14783	6.13706	OK	hypothetical protein F775_09348
MLOC_14101	303.488	228.497	378.479	OK	231.537	175.221	287.853	OK	522.232	389.398	655.066	OK	312.835	235.76	389.909	OK	1260.39	894.158	1626.62	OK	1215.35	865.973	1564.73	OK	1600.56	1112.45	2088.68	OK	1059.75	761.832	1357.67	OK	o-methyltransferase zrp4
MLOC_14135	41.1947	28.3111	54.0784	OK	41.8939	28.3947	55.3931	OK	25.7806	16.5782	34.983	OK	26.9351	15.7368	38.1335	OK	39.0084	25.8479	52.169	OK	37.6184	25.3339	49.9029	OK	35.4777	23.6347	47.3207	OK	44.3681	30.5358	58.2003	OK	---NA---
MLOC_14153	52.0127	39.2485	64.7768	OK	50.7015	37.9266	63.4763	OK	73.2908	55.2765	91.3052	OK	53.4414	40.3528	66.53	OK	56.3697	42.6228	70.1167	OK	45.5283	34.1447	56.9119	OK	64.8256	48.7755	80.8756	OK	36.6701	27.3579	45.9823	OK	e3 ubiquitin-protein ligase rglg2-like isoform x1
MLOC_14176	7.52178	4.82925	10.2143	OK	7.76106	5.02772	10.4944	OK	5.73654	3.44984	8.02324	OK	7.10325	4.49126	9.71524	OK	6.24111	3.91301	8.5692	OK	9.00855	5.95984	12.0573	OK	5.87278	3.57034	8.17522	OK	5.28157	3.16943	7.3937	OK	thermosome subunit gamma
MLOC_14196	29.6489	21.1103	38.1876	OK	29.9426	21.2827	38.6026	OK	51.6176	38.0588	65.1765	OK	50.0063	36.5345	63.4781	OK	41.8208	30.2717	53.3698	OK	38.603	27.7462	49.4598	OK	56.8585	41.9482	71.7687	OK	45.2899	33.2131	57.3666	OK	predicted protein
MLOC_14218	59.4639	43.431	75.4969	OK	46.5382	33.4855	59.5908	OK	46.5074	33.4626	59.5523	OK	22.9997	15.4402	30.5591	OK	84.1239	62.4106	105.837	OK	36.2168	25.5205	46.913	OK	70.9065	52.1285	89.6845	OK	35.1938	24.874	45.5135	OK	lipid-transfer protein dir1
MLOC_14228	11.0935	7.96849	14.2185	OK	4.15879	2.56595	5.75162	OK	8.42582	5.86709	10.9846	OK	5.57021	3.54715	7.59326	OK	9.64778	6.78576	12.5098	OK	9.03456	6.30697	11.7621	OK	13.7681	9.87621	17.6599	OK	13.7648	10.0124	17.5171	OK	probable mediator of rna polymerase ii transcription subunit 37c
MLOC_14298	3.46056	2.015	4.90612	OK	5.25321	3.37349	7.13294	OK	8.22371	5.55598	10.8914	OK	8.61041	5.88458	11.3362	OK	3.98998	2.42289	5.55708	OK	14.5774	10.4497	18.7051	OK	10.7471	7.48701	14.0072	OK	15.114	10.876	19.3519	OK	nitrate transporter
MLOC_14311	112.652	85.9597	139.345	OK	125.018	94.6708	155.365	OK	86.8511	66.3117	107.391	OK	83.8012	63.7069	103.895	OK	121.207	92.353	150.062	OK	94.7452	72.4521	117.038	OK	91.6204	69.3832	113.858	OK	75.7141	57.4665	93.9618	OK	plant-specific domain tigr01615 family protein
MLOC_14320	31.8257	22.525	41.1265	OK	73.1877	54.4994	91.876	OK	20.4295	14.0703	26.7888	OK	43.1975	31.4585	54.9365	OK	8.55807	5.04875	12.0674	OK	8.84313	5.39436	12.2919	OK	6.69716	3.58198	9.81234	OK	6.80456	3.81903	9.79008	OK	auxin-responsive protein iaa9
MLOC_14392	3.34944	2.29064	4.40825	OK	3.24902	2.12117	4.37686	OK	2.50542	1.65983	3.35101	OK	1.96155	1.2432	2.6799	OK	2.60672	1.72926	3.48418	OK	1.92991	1.2246	2.63523	OK	1.92352	1.17714	2.66991	OK	1.50714	0.802393	2.21188	OK	disease resistance protein rpm1
MLOC_14530	21.9779	14.6704	29.2853	OK	6.16258	3.02378	9.30138	OK	16.2591	10.4642	22.0541	OK	3.76238	1.50897	6.01579	OK	48.2568	34.853	61.6606	OK	3.89083	1.55124	6.23042	OK	27.9995	19.2953	36.7038	OK	5.29695	2.55354	8.04036	OK	avr9 cf-9 rapidly elicited protein 146
MLOC_14639	7.37178	5.13968	9.60387	OK	9.28974	6.6223	11.9572	OK	4.93365	3.28985	6.57744	OK	6.09555	4.16117	8.02994	OK	7.16329	4.98337	9.34322	OK	6.22085	4.23139	8.2103	OK	4.93033	3.29139	6.56927	OK	5.85064	3.99371	7.70756	OK	protein lateral root primordium 1
MLOC_14646	6.4381	3.59908	9.27711	OK	10.2991	6.38175	14.2164	OK	9.44907	5.83225	13.0659	OK	15.2774	10.1646	20.3902	OK	8.51999	5.12131	11.9187	OK	30.0253	21.5683	38.4824	OK	15.5987	10.3861	20.8113	OK	27.8038	19.6597	35.9479	OK	aquaporin nip3-2-like
MLOC_14732	162.948	122.815	203.08	OK	57.6977	41.9116	73.4837	OK	110.122	82.1527	138.091	OK	27.306	18.4784	36.1337	OK	533.165	403.647	662.683	OK	134.463	100.658	168.269	OK	380.292	288.484	472.1	OK	137.319	103.158	171.481	OK	lipid-transfer protein dir1
MLOC_14761	140.582	106.002	175.163	OK	21.0259	15.5851	26.4666	OK	110.865	83.9116	137.818	OK	14.1636	10.3209	18.0063	OK	250.757	187.166	314.347	OK	22.0794	16.4115	27.7474	OK	181.694	136.868	226.52	OK	18.6828	13.7935	23.5721	OK	tubby-like f-box protein 7
MLOC_14829	128.052	93.5606	162.544	OK	94.0086	67.8995	120.118	OK	182.587	134.764	230.411	OK	141.141	102.846	179.435	OK	205.33	149.668	260.993	OK	206.199	152.421	259.976	OK	224.04	163.512	284.568	OK	204.898	149.91	259.887	OK	trans-cinnamate 4-monooxygenase
MLOC_14832	7.93412	5.1773	10.6909	OK	9.80152	6.51987	13.0832	OK	9.89662	6.67345	13.1198	OK	15.3372	10.6736	20.0008	OK	8.76519	5.78765	11.7427	OK	13.3121	9.48973	17.1345	OK	7.47049	4.8321	10.1089	OK	14.8778	10.4821	19.2735	OK	galactoside 2-alpha-l-fucosyltransferase-like
MLOC_14837	26.0834	19.1951	32.9717	OK	32.0405	23.731	40.3499	OK	38.7635	29.0127	48.5143	OK	41.4804	30.9925	51.9682	OK	22.9751	16.6597	29.2905	OK	31.8719	23.7176	40.0263	OK	29.9545	22.2201	37.6889	OK	30.6295	22.6565	38.6025	OK	glycosyltransferase aer61
MLOC_14884	339.604	254.938	424.27	OK	308.466	231.089	385.843	OK	458.39	339.753	577.028	OK	302.487	226.083	378.89	OK	271.814	204.789	338.838	OK	445.108	330.985	559.231	OK	394.037	293.046	495.027	OK	403.903	299.76	508.047	OK	cold acclimation protein
MLOC_14938	3.60609	2.37935	4.83284	OK	4.3765	2.95798	5.79502	OK	4.92925	3.37636	6.48214	OK	6.64733	4.69152	8.60314	OK	1.72229	0.989688	2.4549	OK	2.94743	1.87728	4.01759	OK	2.97237	1.90725	4.0375	OK	4.64358	3.16827	6.1189	OK	receptor protein kinase 1
MLOC_14945	0	0	0	OK	0.747908	0	1.79835	OK	1.16047	0	2.59286	OK	0.290287	0	0.910442	OK	0.148193	0	0.601737	OK	0.478015	0	1.38255	OK	1.03878	0	2.31605	OK	0.156604	0	0.617482	OK	---NA---
MLOC_14984	44.3113	31.8563	56.7663	OK	36.3183	25.5985	47.0382	OK	65.9549	48.4916	83.4182	OK	73.0509	53.8893	92.2125	OK	73.6103	54.2609	92.9597	OK	106.89	80.5516	133.229	OK	87.1213	64.845	109.398	OK	123.883	92.9278	154.838	OK	blue copper protein precursor
MLOC_14987	12.6456	8.52165	16.7695	OK	7.87537	4.95387	10.7969	OK	24.2512	17.3854	31.1169	OK	7.77221	4.87641	10.668	OK	5.44959	3.16821	7.73097	OK	10.3466	6.63083	14.0624	OK	4.29924	2.35994	6.23854	OK	10.9759	7.1954	14.7564	OK	transcription factor upbeat1
MLOC_15004	3.0671	1.59074	4.54346	OK	3.08888	1.58384	4.59393	OK	2.62842	1.13963	4.1172	OK	1.58175	0.523427	2.64007	OK	2.57264	1.25761	3.88767	OK	2.71218	1.23011	4.19425	OK	1.99305	0.806109	3.17998	OK	2.45469	1.18443	3.72495	OK	probable lipid-a-disaccharide mitochondrial
MLOC_15043	63.4178	46.2141	80.6214	OK	51.6794	37.0403	66.3185	OK	39.8352	28.2483	51.4221	OK	38.8319	27.368	50.2957	OK	86.4491	63.8808	109.017	OK	61.5316	45.1071	77.956	OK	64.3553	46.9343	81.7764	OK	63.4128	46.2208	80.6049	OK	predicted protein
MLOC_15114	180.155	136.4	223.91	OK	162.772	123.283	202.261	OK	119.73	90.3085	149.152	OK	143.109	108.384	177.834	OK	163.854	124.365	203.342	OK	134.567	101.521	167.612	OK	137.193	103.947	170.44	OK	155.96	118.091	193.83	OK	predicted protein
MLOC_15171	15.8806	10.9051	20.8561	OK	13.7909	9.33718	18.2446	OK	16.7838	11.5459	22.0218	OK	7.2801	4.45609	10.1041	OK	7.63687	4.72396	10.5498	OK	7.95146	4.91451	10.9884	OK	7.88213	4.89763	10.8666	OK	7.62278	4.73491	10.5106	OK	casp-like protein 2b1
MLOC_15187	40.6434	29.2592	52.0275	OK	31.9744	22.993	40.9558	OK	36.7611	26.6708	46.8515	OK	20.7608	14.4696	27.052	OK	47.8972	35.2561	60.5383	OK	40.1226	29.5355	50.7098	OK	49.3518	36.3262	62.3774	OK	43.7165	31.9755	55.4575	OK	xylanase inhibitor protein 1-like
MLOC_15203	51.5262	38.8711	64.1812	OK	72.7233	55.1715	90.2752	OK	49.5313	36.9998	62.0628	OK	48.4934	36.546	60.4408	OK	76.0861	57.5267	94.6456	OK	67.2792	51.4349	83.1234	OK	69.0421	52.2175	85.8666	OK	48.9303	36.9568	60.9038	OK	tpa: laccase family protein
MLOC_15348	5.94862	4.02194	7.8753	OK	9.67232	6.84744	12.4972	OK	9.39091	6.66527	12.1166	OK	14.285	10.3848	18.1851	OK	4.12366	2.64993	5.59739	OK	7.70462	5.35407	10.0552	OK	5.53006	3.70341	7.35671	OK	8.58449	6.02604	11.1429	OK	xyloglucan galactosyltransferase katamari1 homolog
MLOC_15416	36.6345	26.8839	46.3851	OK	27.6267	19.9368	35.3167	OK	24.4915	17.5689	31.4141	OK	25.104	18.0171	32.191	OK	27.537	19.8907	35.1834	OK	22.4369	16.0024	28.8714	OK	24.5007	17.5751	31.4262	OK	29.1444	21.0409	37.2478	OK	gdsl esterase lipase at1g28580-like
MLOC_15430	10.0964	6.80393	13.3888	OK	7.81278	5.05947	10.5661	OK	15.8599	11.2461	20.4737	OK	10.1292	6.82255	13.4358	OK	8.0077	5.20989	10.8055	OK	10.2148	6.79154	13.638	OK	9.05294	6.03026	12.0756	OK	8.94047	5.9004	11.9805	OK	wrky transcription factor 70
MLOC_15432	5.80497	3.13404	8.4759	OK	9.67958	5.50707	13.8521	OK	5.91913	3.15331	8.68495	OK	10.5526	6.35733	14.748	OK	10.4404	6.13966	14.7411	OK	13.5031	8.67035	18.3359	OK	8.16528	4.88498	11.4456	OK	8.06958	4.61343	11.5257	OK	diacylglycerol o-acyltransferase 1-like
MLOC_15476	15.2237	11.3273	19.12	OK	15.0767	11.2025	18.951	OK	24.4235	18.4088	30.4382	OK	28.2836	21.3391	35.2281	OK	23.3866	17.5952	29.1781	OK	28.8605	21.8498	35.8712	OK	25.9708	19.5952	32.3464	OK	32.3692	24.4481	40.2904	OK	leucine-rich repeat receptor-like protein kinase at2g19210-like
MLOC_15491	3.06972	1.44032	4.69912	OK	5.20816	2.89589	7.52043	OK	0.941623	0.0795282	1.80372	OK	4.97802	2.79328	7.16276	OK	8.15376	4.99658	11.3109	OK	10.5342	7.03136	14.0371	OK	7.03191	4.27981	9.78402	OK	15.6523	10.8316	20.473	OK	peroxidase 2-like
MLOC_15595	66.522	49.363	83.681	OK	27.4359	19.3793	35.4924	OK	60.2751	44.4458	76.1043	OK	11.1911	7.07937	15.3028	OK	122.372	91.8858	152.858	OK	19.5906	13.3626	25.8186	OK	75.2482	55.6895	94.8068	OK	12.5409	8.08141	17.0003	OK	dna polymerase epsilon catalytic subunit
MLOC_1563	30.2007	11.0863	49.3151	OK	49.0878	23.2817	74.8939	OK	146.246	92.7682	199.723	OK	115.455	70.444	160.465	OK	32.4546	12.3086	52.6006	OK	60.3797	30.5995	90.1599	OK	69.3568	37.1194	101.594	OK	63.2536	31.674	94.8333	OK	jacalin-like lectin domain containing expressed
MLOC_15687	64.4548	48.3964	80.5133	OK	55.0306	41.0586	69.0027	OK	94.0234	71.0975	116.949	OK	93.0891	70.2919	115.886	OK	56.5573	42.2484	70.8662	OK	71.7469	54.4735	89.0202	OK	56.9838	42.6309	71.3368	OK	75.3655	56.755	93.9759	OK	peroxidase 2
MLOC_15704	48.331	28.9412	67.7209	OK	37.7568	23.7609	51.7527	OK	99.6839	74.2093	125.158	OK	56.7355	40.7108	72.7603	OK	67.4561	43.9077	91.0045	OK	91.0076	63.9449	118.07	OK	94.235	62.2152	126.255	OK	80.889	52.5493	109.229	OK	amino acid binding protein
MLOC_15784	16.3419	11.2388	21.445	OK	23.9308	17.0092	30.8525	OK	12.9669	8.71547	17.2184	OK	12.8888	8.61841	17.1593	OK	15.8131	10.9039	20.7224	OK	11.6704	7.64957	15.6913	OK	10.0098	6.44529	13.5743	OK	10.4053	6.84398	13.9665	OK	btb poz and taz domain-containing protein 1-like
MLOC_15890	25.5536	18.9809	32.1263	OK	14.5834	10.2974	18.8694	OK	40.4803	30.1371	50.8235	OK	11.3716	7.63074	15.1124	OK	4.47227	2.82998	6.11456	OK	2.55624	1.38197	3.73052	OK	17.8177	11.2555	24.3799	OK	2.5091	1.32104	3.69716	OK	cytochrome p450 72a15-like
MLOC_15895	440.204	324.447	555.96	OK	609.982	444.169	775.796	OK	676.127	496.52	855.733	OK	694.107	509.048	879.167	OK	178.334	129.862	226.805	OK	597.382	439.274	755.491	OK	293.845	216.487	371.204	OK	606.03	428.904	783.156	OK	5 -methylthioadenosine s-adenosylhomocysteine nucleosidase 1-like
MLOC_15977	20.9986	15.1427	26.8546	OK	21.7817	15.6961	27.8673	OK	17.6135	12.4584	22.7686	OK	14.2915	10.0122	18.5709	OK	26.4111	19.3406	33.4817	OK	22.189	16.1568	28.2212	OK	25.0181	18.0044	32.0318	OK	12.817	8.95372	16.6803	OK	plant-specific domain tigr01589 family protein
MLOC_16016	11.417	6.8984	15.9357	OK	11.3599	6.51748	16.2023	OK	6.6556	2.66763	10.6436	OK	8.98591	4.67764	13.2942	OK	8.24993	4.74777	11.7521	OK	7.85904	4.33572	11.3823	OK	3.46363	1.31643	5.61082	OK	5.89766	3.02952	8.7658	OK	predicted protein
MLOC_16059	8.04334	4.56073	11.5259	OK	5.94567	3.49053	8.40081	OK	7.27623	4.42715	10.1253	OK	10.2243	6.33661	14.1119	OK	4.06147	1.80793	6.31501	OK	2.26292	0.968707	3.55713	OK	4.12976	1.77886	6.48066	OK	2.91768	1.37415	4.46121	OK	gibberellin 20 oxidase
MLOC_16176	2.43309	0.936703	3.92948	OK	1.25388	0.376113	2.13165	OK	2.21472	1.00065	3.42879	OK	1.48457	0.509801	2.45934	OK	2.97381	1.43944	4.50817	OK	1.77862	0.395095	3.16214	OK	6.05583	3.60092	8.51074	OK	2.01923	0.562833	3.47562	OK	galactinol synthase 2-like
MLOC_16223	40.7461	29.3049	52.1873	OK	29.2942	20.5053	38.0831	OK	37.2879	26.0725	48.5033	OK	17.1397	11.5199	22.7595	OK	128.906	95.0446	162.767	OK	24.8275	15.662	33.993	OK	97.8667	72.0474	123.686	OK	18.9269	12.7801	25.0737	OK	ribosomal rna apurinic site specific lyase-like
MLOC_16313	4.4192	2.83063	6.00777	OK	7.9833	5.49379	10.4728	OK	7.45802	5.10241	9.81363	OK	9.42705	6.60689	12.2472	OK	7.58083	5.23528	9.92637	OK	9.56843	6.69379	12.4431	OK	6.80756	4.63328	8.98183	OK	8.92099	6.22659	11.6154	OK	lrr receptor-like serine threonine-protein kinase
MLOC_16370	300.947	229.318	372.577	OK	296.004	224.71	367.298	OK	186.065	139.925	232.206	OK	264.047	199.547	328.547	OK	16.3862	10.3475	22.4248	OK	83.8438	58.519	109.168	OK	26.4644	17.9608	34.968	OK	116.715	83.5345	149.895	OK	vacuolar iron transporter homolog 5-like
MLOC_16398	109.119	79.4169	138.822	OK	93.3412	67.393	119.289	OK	91.736	66.0383	117.434	OK	63.8925	45.6477	82.1372	OK	139.154	100.749	177.558	OK	85.5071	59.4523	111.562	OK	100.124	72.2825	127.965	OK	83.7798	60.5484	107.011	OK	protein iq-domain 14
MLOC_16499	3.36702	1.87511	4.85893	OK	3.38679	1.95209	4.82148	OK	2.59657	1.41685	3.7763	OK	4.95203	3.05466	6.8494	OK	2.68414	1.28587	4.0824	OK	2.02331	0.906724	3.1399	OK	3.17407	1.78247	4.56567	OK	3.91753	2.2358	5.59925	OK	cytokinin dehydrogenase 5-like
MLOC_16585	8.02409	5.15311	10.8951	OK	7.22667	4.59948	9.85385	OK	4.60675	2.68561	6.52788	OK	3.69942	2.02552	5.37332	OK	7.68746	4.92281	10.4521	OK	2.67513	1.34082	4.00945	OK	6.52529	3.99196	9.05861	OK	3.81722	2.10193	5.5325	OK	jacalin-related lectin 3-like
MLOC_16637	8.53419	6.08787	10.9805	OK	4.7971	3.34925	6.24495	OK	12.4478	9.14792	15.7478	OK	8.10037	5.79773	10.403	OK	9.6187	6.99752	12.2399	OK	6.0154	4.1433	7.8875	OK	11.9887	8.75249	15.2249	OK	6.15636	4.39107	7.92165	OK	oligopeptide transporter 7
MLOC_16638	108.693	59.8088	157.576	OK	44.2078	16.1098	72.3058	OK	144.213	86.1559	202.27	OK	97.2803	52.1256	142.435	OK	97.8781	51.8005	143.956	OK	181.113	114.205	248.021	OK	119.824	68.0361	171.612	OK	134.624	78.4231	190.825	OK	oligopeptide transporter 7
MLOC_1673	0.624687	0.105497	1.14388	OK	0.030296	0	0.146132	OK	2.74486	1.50243	3.98729	OK	2.44185	1.32964	3.55405	OK	4.44907	2.73911	6.15902	OK	5.16509	3.30116	7.02901	OK	21.372	15.6995	27.0445	OK	23.7321	17.5152	29.9491	OK	nitrate transporter
MLOC_16818	43.5711	31.8714	55.2708	OK	21.9249	15.292	28.5578	OK	37.7393	27.2691	48.2096	OK	13.332	8.75296	17.911	OK	91.6237	68.8434	114.404	OK	16.5625	11.1406	21.9844	OK	64.1877	47.7345	80.6409	OK	14.3299	9.4699	19.1898	OK	unnamed protein product
MLOC_16950	108.99	81.8271	136.152	OK	212.568	160.942	264.194	OK	177.699	134.474	220.924	OK	306.903	232.533	381.273	OK	152.825	115.479	190.171	OK	165.954	124.828	207.081	OK	146.923	110.94	182.906	OK	112.681	82.3938	142.968	OK	germin-like protein 8-4
MLOC_16968	8.88301	5.96888	11.7971	OK	6.75797	4.38376	9.13218	OK	19.6318	14.1332	25.1303	OK	9.92792	6.75406	13.1018	OK	16.6359	11.82	21.4519	OK	16.3424	11.711	20.9737	OK	27.0878	19.9011	34.2745	OK	12.0582	8.32276	15.7937	OK	wall-associated receptor kinase 2-like
MLOC_17016	15.5945	10.9737	20.2153	OK	22.4595	16.3271	28.5918	OK	10.1921	6.84406	13.5402	OK	15.418	10.8668	19.9693	OK	3.20321	1.71801	4.68841	OK	2.47338	1.15438	3.79238	OK	2.04679	0.928432	3.16516	OK	2.38374	1.13638	3.63111	OK	peroxidase 12
MLOC_17110	6.0742	2.79992	9.34848	OK	26.6248	17.7393	35.5103	OK	17.6133	11.0812	24.1454	OK	18.5908	11.715	25.4666	OK	5.87881	2.68381	9.07381	OK	58.8475	39.8677	77.8273	OK	9.55282	5.21954	13.8861	OK	59.9689	40.2994	79.6385	OK	duf1230 family protein
MLOC_17127	21.4713	15.6944	27.2481	OK	27.61	20.3971	34.8228	OK	38.0436	28.4528	47.6345	OK	44.4812	33.3029	55.6595	OK	21.3427	15.5361	27.1493	OK	37.1808	28.0338	46.3278	OK	29.612	21.9414	37.2825	OK	37.2847	27.8291	46.7404	OK	nac domain transcription factor superfamily protein
MLOC_1713	0	0	0	OK	1.91414	0.131514	3.69676	OK	3.41717	0.91237	5.92197	OK	0	0	0	OK	5.79798	0	16.6813	OK	0	0	0	OK	5.26658	0	17.5105	OK	8.94634	0	22.1064	OK	retroelement protein
MLOC_17192	8.85202	5.86485	11.8392	OK	8.15712	5.36145	10.9528	OK	14.2174	9.99096	18.4438	OK	10.4096	7.06332	13.7559	OK	12.7487	8.83506	16.6622	OK	12.2916	8.46259	16.1206	OK	17.5902	12.5654	22.6149	OK	13.6595	9.55961	17.7594	OK	transcription repressor ofp7-like
MLOC_17388	14.0892	9.59579	18.5827	OK	19.8395	13.989	25.6899	OK	7.94491	5.005	10.8848	OK	13.717	9.26856	18.1654	OK	10.6679	6.84809	14.4877	OK	17.5996	12.1063	23.0928	OK	9.05116	5.82841	12.2739	OK	18.0994	12.5966	23.6022	OK	gdsl esterase lipase lip-4-like
MLOC_17405	72.0904	53.942	90.2388	OK	105.276	79.3912	131.161	OK	76.3158	57.2315	95.4001	OK	148.163	112.112	184.214	OK	61.036	45.1852	76.8869	OK	90.6967	68.5125	112.881	OK	61.6114	45.7949	77.4279	OK	106.91	80.4966	133.322	OK	mitochondrial uncoupling protein 5-like
MLOC_17459	1.61156	0.153301	3.06982	OK	0.876281	0	1.89364	OK	0	0	0	OK	1.6414	0.214858	3.06794	OK	0.691823	0	1.60637	OK	0.234918	0	0.890309	OK	0.520702	0	1.29223	OK	0.417707	0	1.04723	OK	homolog subfamily c member 2
MLOC_17561	216.902	163.005	270.799	OK	267.553	201.484	333.622	OK	119.755	88.2263	151.283	OK	251.436	189.661	313.21	OK	264.148	199.497	328.8	OK	235.922	178.123	293.722	OK	269.875	203.121	336.628	OK	223.69	168.299	279.082	OK	hypothetical protein TRIUR3_10755
MLOC_17562	52.8739	32.7469	73.001	OK	86.2528	57.6792	114.826	OK	31.9116	17.4811	46.342	OK	91.1701	60.8069	121.533	OK	184.322	132.587	236.056	OK	390.894	292.294	489.494	OK	328.217	239.71	416.725	OK	373.697	276.89	470.504	OK	hypothetical protein F775_04817
MLOC_17563	21.9781	15.6415	28.3146	OK	6.40514	3.83212	8.97816	OK	21.0722	14.873	27.2714	OK	2.36923	1.03057	3.70789	OK	98.0963	73.9603	122.232	OK	35.3248	25.3135	45.3362	OK	65.3784	48.9706	81.7861	OK	22.2099	15.7816	28.6381	OK	salicylic acid-binding protein 2-like
MLOC_17677	0	0	0	OK	0	0	0	OK	1.58974	0.396756	2.78273	OK	0	0	0	OK	3.72669	1.66391	5.78947	OK	6.40523	3.38757	9.42289	OK	6.92401	3.91913	9.92889	OK	4.86241	2.40921	7.31561	OK	probable glutathione s-transferase para
MLOC_17699	1032.11	731.838	1332.37	OK	1203.48	835.531	1571.42	OK	1671.71	1124.68	2218.74	OK	1211.82	848.043	1575.59	OK	755.637	549.252	962.022	OK	1551.24	1003.64	2098.83	OK	1146.94	797.595	1496.29	OK	1623.08	1030.79	2215.36	OK	s-adenosylmethionine synthase 1
MLOC_17754	69.3229	51.278	87.3678	OK	67.6449	49.9917	85.298	OK	60.0475	44.14	75.9549	OK	30.8173	21.7087	39.9258	OK	41.0028	29.5014	52.5042	OK	41.3769	29.7958	52.958	OK	36.4599	26.0433	46.8764	OK	33.4907	23.8337	43.1478	OK	predicted protein
MLOC_17883	50.9201	38.043	63.7972	OK	69.9035	52.4833	87.3237	OK	59.5023	44.4869	74.5177	OK	45.0924	33.3873	56.7976	OK	56.2228	42.0785	70.3671	OK	19.8342	13.8452	25.8232	OK	40.9447	30.2622	51.6272	OK	12.6978	8.68848	16.7072	OK	predicted protein
MLOC_17916	3.03288	1.64043	4.42532	OK	3.77215	2.06923	5.47507	OK	1.40447	0.554778	2.25415	OK	3.52004	2.01732	5.02276	OK	1.17246	0.401008	1.94392	OK	0.58135	0.0572753	1.10542	OK	0.742788	0.139036	1.34654	OK	0.558197	0.00854705	1.10785	OK	cytochrome p450 94a1-like
MLOC_17970	37.1739	27.0014	47.3464	OK	28.5871	20.4519	36.7223	OK	48.1161	35.4952	60.7371	OK	43.2674	31.7247	54.81	OK	44.1282	32.4152	55.8411	OK	30.67	22.2738	39.0663	OK	47.0217	34.66	59.3834	OK	39.3719	28.7443	49.9995	OK	purple acid phosphatase 17-like
MLOC_17982	62.3366	45.7569	78.9163	OK	111.174	82.9078	139.44	OK	39.6687	28.5457	50.7917	OK	84.0281	62.4175	105.639	OK	63.1224	46.4654	79.7794	OK	93.4727	69.5597	117.386	OK	49.443	35.9385	62.9475	OK	81.8517	60.9772	102.726	OK	zinc c3hc4 type family protein
MLOC_17989	9.57864	6.36684	12.7904	OK	11.2547	7.59327	14.916	OK	16.0787	11.3255	20.832	OK	16.08	11.3107	20.8493	OK	6.83278	4.29506	9.37049	OK	10.2873	6.92678	13.6478	OK	9.20236	6.10074	12.304	OK	8.39144	5.50364	11.2792	OK	high-affinity potassium transporter
MLOC_1799	15.0543	10.7455	19.3631	OK	9.65535	6.59212	12.7186	OK	14.1998	10.1167	18.2829	OK	14.7791	10.5068	19.0514	OK	8.3646	5.63065	11.0985	OK	10.667	7.59529	13.7387	OK	9.38309	6.43933	12.3268	OK	11.8187	8.26085	15.3765	OK	protein trichome birefringence-like 19
MLOC_18081	616.68	462.143	771.216	OK	296.149	223.809	368.49	OK	505.899	379.124	632.675	OK	183.61	139.279	227.94	OK	1077.07	793.947	1360.2	OK	246.609	187.565	305.652	OK	775.725	575.97	975.479	OK	207.188	157.211	257.165	OK	wheat cold induced 16
MLOC_18094	32.3358	23.3881	41.2835	OK	23.8769	17.0431	30.7107	OK	21.6133	15.4608	27.7658	OK	24.3221	17.5095	31.1347	OK	37.2004	27.0202	47.3806	OK	34.8103	25.2229	44.3976	OK	37.871	27.5964	48.1455	OK	43.1139	31.829	54.3987	OK	protein nrt1 ptr family -like
MLOC_18155	4.82136	2.85919	6.78354	OK	5.89514	3.65991	8.13037	OK	8.22943	5.39249	11.0664	OK	7.65476	4.96621	10.3433	OK	4.83186	2.86857	6.79515	OK	5.63777	3.44482	7.83072	OK	6.34203	3.97196	8.7121	OK	4.95595	2.98537	6.92653	OK	bag family molecular chaperone regulator 1-like
MLOC_18164	142.711	106.252	179.169	OK	151.109	112.901	189.318	OK	107.717	79.5622	135.872	OK	174.828	131.064	218.591	OK	175.836	131.498	220.173	OK	178.988	134.447	223.529	OK	112.773	83.4278	142.119	OK	185.791	139.423	232.159	OK	ethylene-responsive transcription factor rap2-4-like
MLOC_18166	15.6667	10.6852	20.6482	OK	24.4556	17.4553	31.4559	OK	9.57658	6.19268	12.9605	OK	19.4979	13.6963	25.2995	OK	16.2277	11.2034	21.2521	OK	19.824	13.7516	25.8964	OK	15.1886	10.3999	19.9773	OK	21.7632	15.4541	28.0722	OK	casp-like protein 2b1
MLOC_18185	135.261	99.1745	171.347	OK	120.597	87.7333	153.461	OK	175.266	130.084	220.447	OK	175.999	130.691	221.307	OK	194.152	144.128	244.175	OK	201.974	150.427	253.522	OK	211.338	157.757	264.919	OK	227.737	170.154	285.32	OK	peroxisomal multifunctional enzyme type 2
MLOC_18226	12.4687	8.76739	16.17	OK	13.9179	9.96914	17.8666	OK	9.62411	6.64569	12.6025	OK	9.47199	6.60952	12.3345	OK	17.1494	12.4506	21.8482	OK	10.8945	7.63668	14.1523	OK	16.0321	11.5854	20.4788	OK	10.5214	7.37196	13.6709	OK	disease resistance protein rpm1
MLOC_18254	19.2923	12.4124	26.1721	OK	6.73924	3.38719	10.0913	OK	10.1446	5.8378	14.4513	OK	4.20628	1.71784	6.69472	OK	19.583	12.5904	26.5756	OK	5.6171	2.63979	8.5944	OK	9.95512	5.71825	14.192	OK	7.35821	3.87558	10.8408	OK	predicted protein
MLOC_1826	41.5061	30.5015	52.5108	OK	41.5873	30.5098	52.6648	OK	53.2066	39.5626	66.8507	OK	61.9613	45.9777	77.9449	OK	172.462	129.934	214.99	OK	140.99	109.047	172.933	OK	148.579	112.24	184.919	OK	110.891	83.4594	138.323	OK	peroxidase 52
MLOC_18278	69.6988	51.9796	87.418	OK	47.1941	34.5639	59.8244	OK	98.9982	74.4981	123.498	OK	58.8593	43.6126	74.106	OK	60.1709	44.648	75.6939	OK	49.0158	35.9589	62.0728	OK	69.2929	51.7272	86.8586	OK	51.8462	38.2463	65.4461	OK	fad synthase-like isoform x1
MLOC_18286	31.4083	23.6942	39.1225	OK	23.6251	17.7829	29.4674	OK	25.5264	19.2398	31.8129	OK	16.1103	12.0314	20.1891	OK	36.4879	27.6772	45.2987	OK	22.2692	16.7861	27.7523	OK	29.1467	22.031	36.2625	OK	20.0993	15.0962	25.1024	OK	enolase-phosphatase e1-like
MLOC_1831	29.2149	20.8775	37.5524	OK	24.7766	17.6053	31.948	OK	45.9244	33.8253	58.0236	OK	29.5302	21.116	37.9444	OK	21.8365	15.2239	28.449	OK	19.1283	13.202	25.0546	OK	27.8481	19.9441	35.7522	OK	16.5512	11.3084	21.7941	OK	receptor-like protein kinase at4g00960
MLOC_18321	33.8388	25.2141	42.4634	OK	8.4798	5.66624	11.2934	OK	55.1338	41.7033	68.5644	OK	16.9636	12.1417	21.7855	OK	44.9872	33.5697	56.4046	OK	24.7206	18.3646	31.0766	OK	60.8215	45.8962	75.7468	OK	31.7695	23.4255	40.1135	OK	predicted protein
MLOC_18322	1.05663	0.464859	1.64841	OK	0.601318	0.166524	1.03611	OK	1.28579	0.620432	1.95115	OK	1.36591	0.68657	2.04524	OK	0.790755	0.292004	1.28951	OK	0.952006	0.392556	1.51146	OK	0.703714	0.213428	1.194	OK	1.16283	0.542195	1.78347	OK	dna ligase-like
MLOC_18334	21.3912	15.5455	27.237	OK	22.6789	16.5064	28.8515	OK	25.6035	18.8705	32.3364	OK	33.2555	24.6249	41.8861	OK	25.1759	18.3509	32.001	OK	24.0681	17.7946	30.3417	OK	22.0117	16.0289	27.9945	OK	26.9306	19.8773	33.9838	OK	sugar transport protein 5-like
MLOC_18361	51.8999	39.0632	64.7366	OK	17.6542	12.7793	22.5291	OK	67.4766	50.9836	83.9696	OK	14.0518	10.0255	18.078	OK	33.8407	25.1835	42.498	OK	14.6914	10.4469	18.9359	OK	46.8145	35.2148	58.4141	OK	9.91908	6.81182	13.0264	OK	f-box kelch-repeat protein at1g67480-like
MLOC_18371	2.53505	0.00955502	5.06054	OK	4.17446	1.85393	6.49498	OK	1.33737	0.0170391	2.6577	OK	1.23309	0	2.57489	OK	2.96427	0.978631	4.94991	OK	7.78211	4.52662	11.0376	OK	3.83391	1.71281	5.955	OK	7.91688	4.46195	11.3718	OK	methionine gamma-lyase-like
MLOC_18403	11.6937	7.04341	16.344	OK	16.4994	10.5418	22.457	OK	16.5414	10.691	22.3919	OK	26.8084	18.3909	35.2258	OK	11.3861	6.81092	15.9613	OK	12.1917	7.23836	17.145	OK	11.5898	7.01439	16.1652	OK	16.3615	10.5211	22.202	OK	transcription factor laf1-like
MLOC_18415	114.334	86.3945	142.274	OK	94.0069	71.4265	116.587	OK	74.9237	56.6711	93.1764	OK	70.0318	53.0589	87.0047	OK	201.423	151.277	251.569	OK	225.138	168.806	281.471	OK	160.395	120.664	200.126	OK	149.859	112.857	186.86	OK	glucose-6-phosphate 1-dehydrogenase chloroplastic
MLOC_18432	51.7039	37.9113	65.4965	OK	32.1023	22.8991	41.3055	OK	56.5738	41.8219	71.3257	OK	48.3416	35.4166	61.2666	OK	42.4708	30.9147	54.027	OK	47.0967	34.2602	59.9333	OK	45.7194	33.36	58.0787	OK	52.6115	38.8158	66.4073	OK	ras-related protein rab11c-like
MLOC_18451	79.2857	59.1123	99.4591	OK	394.644	296.619	492.668	OK	47.4261	34.5484	60.3039	OK	357.321	269.974	444.669	OK	3.2537	1.34348	5.16392	OK	3.92306	1.76001	6.08611	OK	3.61433	1.62277	5.60589	OK	4.37853	2.13203	6.62504	OK	af355457_1thaumatin-like protein tlp7
MLOC_18499	141.907	108.14	175.675	OK	90.2375	68.4268	112.048	OK	181.611	138.052	225.169	OK	134.653	102.043	167.264	OK	127.622	97.0163	158.228	OK	129.139	100.071	158.207	OK	129.896	98.5354	161.257	OK	138.951	105.188	172.714	OK	xyloglucan endotransglycosylase
MLOC_18532	29.8424	21.6396	38.0451	OK	29.4887	21.348	37.6295	OK	39.2875	28.8502	49.7249	OK	48.1716	35.7385	60.6046	OK	20.8126	14.6521	26.9732	OK	27.0936	19.4685	34.7187	OK	26.6797	19.1251	34.2343	OK	29.3503	21.2836	37.417	OK	cinnamoyl- reductase 1-like
MLOC_18612	0.981705	0.0346015	1.92881	OK	0.417086	0	1.01273	OK	0.544669	0	1.18345	OK	1.09095	0.160794	2.02111	OK	0.793804	0.0307744	1.55683	OK	6.85987	4.02275	9.69698	OK	1.85282	0.551163	3.15447	OK	1.4048	0.339514	2.47009	OK	thiol protease sen102-like
MLOC_18664	86.2182	65.128	107.308	OK	26.6069	19.7781	33.4356	OK	90.4657	68.55	112.381	OK	45.5832	34.3479	56.8186	OK	80.9856	61.3521	100.619	OK	54.0476	40.5993	67.4958	OK	92.6237	70.0869	115.161	OK	75.1498	56.7657	93.5338	OK	heat shock protein 90
MLOC_18670	43.884	31.763	56.005	OK	32.4657	22.9979	41.9336	OK	72.155	53.5121	90.7979	OK	66.0788	48.6091	83.5485	OK	26.487	18.4541	34.5199	OK	34.5106	24.6205	44.4007	OK	31.5572	22.3844	40.7299	OK	36.4718	26.0603	46.8834	OK	pathogenesis-related protein pr-1
MLOC_18708	8.10507	4.76384	11.4463	OK	21.9667	15.1582	28.7752	OK	25.6393	18.0033	33.2752	OK	35.9236	25.7662	46.0809	OK	10.0976	6.1918	14.0034	OK	41.9524	30.6103	53.2945	OK	23.6752	16.4837	30.8667	OK	40.3501	29.1887	51.5116	OK	hypothetical protein TRIUR3_00651
MLOC_18725	342.649	254.417	430.88	OK	81.7405	62.0452	101.436	OK	273.269	203.295	343.243	OK	41.3906	31.3252	51.4561	OK	475.027	347.352	602.703	OK	54.3739	41.4782	67.2696	OK	335.757	248.178	423.335	OK	33.6962	25.375	42.0174	OK	probable -trehalose-phosphate synthase
MLOC_18832	8.91296	5.9041	11.9218	OK	6.15333	3.83217	8.4745	OK	9.8736	6.67533	13.0719	OK	12.0683	8.2941	15.8424	OK	9.59658	6.41546	12.7777	OK	7.58491	5.20086	9.96896	OK	9.0022	5.97264	12.0318	OK	6.77291	4.33247	9.21335	OK	cationic amino acid transporter 5
MLOC_18852	28.4622	16.2989	40.6255	OK	10.3515	4.48381	16.2193	OK	28.8239	16.1895	41.4584	OK	23.7742	15.0468	32.5016	OK	47.5051	29.8311	65.1791	OK	57.5354	40.5006	74.5702	OK	43.3962	28.9538	57.8387	OK	56.0695	35.9958	76.1432	OK	predicted protein
MLOC_19005	30.3273	21.643	39.0115	OK	86.4225	64.8111	108.034	OK	19.3355	13.2987	25.3723	OK	91.9052	68.9829	114.827	OK	22.9565	16.0204	29.8926	OK	103.687	77.781	129.593	OK	28.036	19.9432	36.1288	OK	99.4765	74.7233	124.23	OK	predicted protein
MLOC_19006	27.1225	17.5749	36.67	OK	8.55759	4.15139	12.9638	OK	9.37031	4.68124	14.0594	OK	4.98561	1.85728	8.11395	OK	23.7879	15.0309	32.5449	OK	10.9852	5.63254	16.3378	OK	13.4485	7.64155	19.2554	OK	10.6848	5.52764	15.8419	OK	ring-h2 finger protein atl80
MLOC_19025	19.2267	14.0562	24.3971	OK	12.8805	9.20564	16.5553	OK	28.6218	21.263	35.9807	OK	14.4883	10.4237	18.553	OK	156.872	118.557	195.186	OK	161.691	122.401	200.982	OK	152.386	115.466	189.306	OK	140.404	106.198	174.61	OK	glutathione chloroplastic-like isoform x1
MLOC_19075	787.208	590.978	983.439	OK	879.975	658.957	1100.99	OK	817.265	612.888	1021.64	OK	633.791	477.169	790.413	OK	642.689	484.022	801.356	OK	1066.59	793.859	1339.32	OK	694.525	522.348	866.702	OK	1003.23	745.089	1261.38	OK	atp sulfurylase
MLOC_19118	192.219	145.322	239.116	OK	334.512	253.755	415.268	OK	264.003	200.141	327.865	OK	337.097	255.757	418.437	OK	348.524	263.951	433.096	OK	194.269	146.981	241.558	OK	252.464	191.41	313.518	OK	197.104	148.359	245.849	OK	bowman-birk type trypsin inhibitor
MLOC_19148	2.59515	1.44656	3.74373	OK	2.98587	1.75124	4.2205	OK	4.64358	2.96841	6.31876	OK	4.20265	2.62933	5.77597	OK	4.18091	2.60273	5.7591	OK	4.24848	2.69157	5.8054	OK	4.86171	3.14088	6.58254	OK	3.9332	2.42684	5.43956	OK	glycerol-3-phosphate 2-o-acyltransferase 6-like
MLOC_19154	4.27772	2.80319	5.75224	OK	6.56411	4.5453	8.58292	OK	1.8932	1.04293	2.74347	OK	4.40708	2.9141	5.90005	OK	5.33332	3.61572	7.05091	OK	4.77615	3.22884	6.32347	OK	3.86878	2.47953	5.25803	OK	3.45108	2.21398	4.68819	OK	u-box domain-containing protein 6-like isoform x1
MLOC_19201	3.93204	2.17906	5.68502	OK	4.55587	2.62161	6.49013	OK	2.33895	1.09779	3.58011	OK	8.52157	5.54823	11.4949	OK	3.92858	2.18203	5.67513	OK	2.04583	0.867745	3.22392	OK	4.519	2.60213	6.43587	OK	4.37908	2.50231	6.25585	OK	peroxidase 5-like
MLOC_19218	2.59501	1.30968	3.88034	OK	2.08047	0.980581	3.18035	OK	6.57828	4.26954	8.88701	OK	3.75765	2.18899	5.3263	OK	12.2779	8.57115	15.9847	OK	10.7099	7.4748	13.945	OK	21.1093	15.3359	26.8828	OK	9.65763	6.63973	12.6755	OK	cytochrome p450 89a2-like
MLOC_19269	10.5865	6.87223	14.3008	OK	15.3051	10.4295	20.1807	OK	5.22169	2.9427	7.50067	OK	13.4133	9.04329	17.7833	OK	12.1742	8.04804	16.3003	OK	7.19286	4.32541	10.0603	OK	8.9487	5.63788	12.2595	OK	6.51739	3.90419	9.13058	OK	ethylene-responsive transcription factor 1-like
MLOC_19278	1.35812	0.670627	2.04562	OK	2.67314	1.60898	3.73731	OK	8.41702	5.97464	10.8594	OK	4.83855	3.23097	6.44613	OK	3.15118	1.84624	4.45611	OK	6.01153	3.8713	8.15176	OK	9.10478	6.48828	11.7213	OK	7.39244	5.165	9.61988	OK	wd40-like beta propeller repeat family expressed
MLOC_19306	50.4983	37.2895	63.7071	OK	40.395	29.3734	51.4166	OK	48.2405	35.4551	61.026	OK	60.5256	44.9295	76.1217	OK	54.1106	40.0453	68.1758	OK	56.6604	41.8861	71.4348	OK	43.7139	32.0968	55.3311	OK	56.2224	41.5861	70.8587	OK	ribonuclease 1
MLOC_19324	5.22863	3.35696	7.1003	OK	5.57325	3.5943	7.55221	OK	1.93569	0.94518	2.9262	OK	4.16166	2.5657	5.75762	OK	6.27264	4.12244	8.42284	OK	4.95765	3.2004	6.7149	OK	4.58478	2.85021	6.31935	OK	4.85252	2.94966	6.75538	OK	lrr receptor-like serine threonine-protein kinase
MLOC_19404	14.7501	10.4867	19.0135	OK	22.7221	16.5424	28.9018	OK	18.2711	13.0765	23.4657	OK	21.885	15.8713	27.8986	OK	19.3849	13.9344	24.8354	OK	24.8138	18.1693	31.4583	OK	27.9277	20.4843	35.3712	OK	24.0066	17.477	30.5361	OK	protein mizu-kussei 1-like
MLOC_19635	24.1311	16.8364	31.4258	OK	30.4207	21.6937	39.1477	OK	23.636	16.5124	30.7596	OK	49.4702	36.3018	62.6386	OK	34.5668	24.7481	44.3855	OK	32.0639	22.1586	41.9692	OK	44.1128	32.0075	56.2182	OK	35.7672	25.4481	46.0862	OK	serine threonine-protein kinase yrzf
MLOC_19745	5.1103	3.03466	7.18593	OK	2.06208	0.911604	3.21256	OK	4.74107	2.79774	6.6844	OK	6.07174	3.74997	8.39352	OK	1.4804	0.498538	2.46226	OK	0.810899	0.100543	1.52126	OK	1.63853	0.646101	2.63097	OK	1.5839	0.591017	2.57678	OK	hyoscyamine 6-dioxygenase
MLOC_19846	3.92948	0.814768	7.04419	OK	3.27395	0.627972	5.91994	OK	4.15426	1.00562	7.30289	OK	2.48774	0.460939	4.51453	OK	10.0175	5.01426	15.0208	OK	15.313	8.57475	22.0513	OK	12.4515	6.4963	18.4067	OK	7.37937	3.93814	10.8206	OK	fructose-bisphosphate aldolase-lysine n- chloroplastic-like isoform x1
MLOC_19863	34.4881	25.2452	43.731	OK	24.0801	17.1563	31.0038	OK	45.7776	33.945	57.6102	OK	34.9904	25.5785	44.4022	OK	34.4124	25.2081	43.6167	OK	30	22.16	37.84	OK	37.4111	27.3362	47.486	OK	29.991	21.7989	38.1831	OK	probable glutathione s-transferase gstu6-like
MLOC_19988	36.6968	26.6116	46.7819	OK	36.5978	26.6306	46.565	OK	32.5828	23.6088	41.5567	OK	32.4135	23.3971	41.4299	OK	17.7259	12.2083	23.2434	OK	8.87789	5.64569	12.1101	OK	10.819	7.00476	14.6333	OK	8.38962	5.22627	11.553	OK	3 -n-debenzoyl-2 -deoxytaxol n-benzoyltransferase-like
MLOC_20023	411.519	311.982	511.056	OK	814.948	608.513	1021.38	OK	449.062	338.87	559.255	OK	724.459	541.501	907.416	OK	37.0296	26.9018	47.1574	OK	216.024	157.275	274.773	OK	72.3825	53.8661	90.8989	OK	223.952	163.537	284.368	OK	cell number regulator 2-like
MLOC_201	51.4722	30.2768	72.6675	OK	36.8414	19.4378	54.2449	OK	39.4823	23.2013	55.7634	OK	46.3363	28.5696	64.1029	OK	28.1089	15.6695	40.5482	OK	21.6745	10.1027	33.2462	OK	24.2338	12.9206	35.547	OK	41.1177	24.0675	58.168	OK	chemocyanin precursor
MLOC_20243	12.3767	8.50547	16.2479	OK	12.1137	8.29972	15.9276	OK	18.6936	13.3481	24.0391	OK	17.2521	12.2995	22.2047	OK	14.7855	10.3521	19.2189	OK	28.5727	21.2761	35.8693	OK	17.5444	12.5427	22.5462	OK	24.0672	17.5372	30.5973	OK	peroxidase 7
MLOC_20301	1130.96	816.012	1445.92	OK	813.715	594.43	1033	OK	1979.99	1351.19	2608.78	OK	1136.23	815.209	1457.25	OK	1025.24	741.223	1309.25	OK	961.427	698.586	1224.27	OK	1170.14	836.579	1503.69	OK	791.657	579.528	1003.79	OK	o-methyltransferase zrp4
MLOC_20351	2.69524	1.54067	3.8498	OK	3.45326	2.08939	4.81714	OK	5.85029	3.91844	7.78215	OK	5.82463	3.88599	7.76326	OK	10.7793	7.63421	13.9244	OK	7.91609	5.40782	10.4244	OK	12.2005	8.75205	15.6489	OK	8.38006	5.81183	10.9483	OK	u-box domain-containing protein 33-like
MLOC_20389	84.2021	63.1656	105.239	OK	71.0189	53.1234	88.9145	OK	99.4092	74.8403	123.978	OK	110.719	83.5367	137.901	OK	89.977	67.2208	112.733	OK	97.5211	73.2908	121.751	OK	110.061	83.0969	137.025	OK	123.158	92.9076	153.408	OK	harpin-induced protein
MLOC_20391	14.91	10.5339	19.2861	OK	16.982	12.0987	21.8653	OK	15.7592	11.2056	20.3129	OK	24.7183	17.9734	31.4633	OK	12.7117	8.75548	16.668	OK	16.872	11.9861	21.7579	OK	15.2362	10.8286	19.6437	OK	18.7388	13.459	24.0187	OK	glutamate receptor
MLOC_20442	48.5524	34.713	62.3918	OK	196.381	147.925	244.838	OK	29.1653	20.2966	38.034	OK	92.4361	68.7392	116.133	OK	19.9228	13.2195	26.6262	OK	263.135	198.095	328.175	OK	26.8576	18.331	35.3842	OK	175.343	131.466	219.22	OK	prolamin bindng factor
MLOC_20481	0	0	0	OK	0	0	0	OK	2.31566	1.00283	3.62849	OK	0	0	0	OK	4.03131	2.28194	5.78068	OK	1.82679	0.79568	2.85789	OK	4.13233	2.3405	5.92416	OK	1.27658	0.432986	2.12016	OK	retrotransposon unclassified
MLOC_20578	2.83244	1.62462	4.04026	OK	5.39968	3.48373	7.31563	OK	14.6872	10.5749	18.7995	OK	9.6512	6.72898	12.5734	OK	10.2537	6.87752	13.6299	OK	24.5048	16.9487	32.061	OK	31.5017	23.5588	39.4446	OK	25.7454	19.1238	32.3669	OK	inter-alpha-trypsin inhibitor heavy chain h3
MLOC_20684	3.06124	1.51441	4.60808	OK	1.88545	0.897272	2.87362	OK	1.90001	0.883783	2.91623	OK	3.93613	2.24219	5.63007	OK	2.50459	1.05331	3.95586	OK	2.97731	1.53451	4.4201	OK	2.36181	1.11685	3.60676	OK	3.12443	1.43015	4.81872	OK	calmodulin-binding receptor-like cytoplasmic kinase 2
MLOC_20784	116.08	87.8784	144.281	OK	102.13	77.2106	127.05	OK	169.66	127.901	211.419	OK	119.663	90.5834	148.743	OK	140.512	106.196	174.829	OK	122.878	92.9258	152.831	OK	161.693	121.987	201.399	OK	113.295	85.7564	140.833	OK	glycerol kinase
MLOC_20896	24.0409	17.0383	31.0435	OK	20.4286	14.3153	26.542	OK	38.2485	27.7696	48.7273	OK	30.1788	21.8133	38.5443	OK	43.4818	31.9429	55.0207	OK	53.4175	39.5013	67.3338	OK	68.0547	50.9924	85.1171	OK	51.4329	38.2611	64.6047	OK	glucan -beta-glucosidase
MLOC_20976	0	0	0	OK	0.281084	0	0.722737	OK	3.40598	1.70924	5.10273	OK	0.403622	0	1.12693	OK	42.7447	30.6176	54.8719	OK	50.0719	36.4566	63.6872	OK	41.5393	29.7287	53.3499	OK	43.9269	31.5572	56.2967	OK	protein-tyrosine-phosphatase ptp1
MLOC_21039	6.4778	2.54605	10.4096	OK	11.2886	6.44035	16.1368	OK	7.15465	3.25087	11.0584	OK	5.58992	3.06845	8.1114	OK	8.73607	4.51485	12.9573	OK	9.34259	4.89	13.7952	OK	6.89691	3.39581	10.398	OK	9.11046	4.75237	13.4685	OK	lipase class 3-like
MLOC_21066	8.18333	4.64048	11.7262	OK	15.3687	9.93714	20.8003	OK	2.14215	0.599501	3.6848	OK	8.80378	5.07502	12.5325	OK	0.511735	0	1.22435	OK	0.576046	0	1.39303	OK	0.52998	0	1.24229	OK	0.639042	0	1.41963	OK	hlh dna-binding domain superfamily protein
MLOC_21142	8.21184	5.01041	11.4133	OK	8.40872	5.16687	11.6506	OK	7.59054	4.51849	10.6626	OK	7.73444	4.61614	10.8527	OK	11.3821	7.473	15.2913	OK	12.5323	8.49883	16.5658	OK	26.9696	21.3005	32.6387	OK	10.2496	6.58458	13.9147	OK	probable rna polymerase ii transcription factor b subunit 1-1 isoform x1
MLOC_213	27.9066	20.1362	35.6769	OK	22.1329	15.6718	28.5939	OK	41.264	30.4526	52.0755	OK	34.984	25.4603	44.5078	OK	27.8782	20.0446	35.7118	OK	27.3618	19.8968	34.8268	OK	23.4223	16.706	30.1386	OK	30.648	22.1748	39.1211	OK	peroxidase 1
MLOC_21359	67.1366	50.0224	84.2507	OK	52.1797	38.4469	65.9125	OK	55.3739	40.9211	69.8266	OK	33.8188	24.4013	43.2363	OK	132.71	100.377	165.043	OK	69.1075	51.2714	86.9436	OK	122.351	92.2959	152.406	OK	64.6925	48.1675	81.2174	OK	duf3511 domain protein
MLOC_21360	50.929	37.8192	64.0389	OK	61.2779	45.7053	76.8506	OK	38.0864	27.8851	48.2877	OK	38.4837	28.1671	48.8003	OK	37.6662	27.5632	47.7693	OK	27.978	20.363	35.5929	OK	29.5472	21.3836	37.7109	OK	25.5211	18.3161	32.726	OK	phi-1
MLOC_21386	3.50561	1.72858	5.28263	OK	2.07327	0.787318	3.35922	OK	5.07268	2.82166	7.3237	OK	2.39458	0.988554	3.8006	OK	3.7277	1.87883	5.57656	OK	3.94469	2.01268	5.8767	OK	7.3107	4.44859	10.1728	OK	3.82122	1.9633	5.67915	OK	heavy metal-associated domain containing protein
MLOC_21451	117.993	89.6043	146.381	OK	303.334	227.381	379.288	OK	231.952	174.452	289.452	OK	264.273	198.044	330.502	OK	57.6534	43.5683	71.7386	OK	334.255	246.374	422.136	OK	127.704	97.2509	158.156	OK	318.409	232.048	404.77	OK	bifunctional aspartate aminotransferase and glutamate aspartate-prephenate aminotransferase
MLOC_21507	0	0	0	OK	0	0	0	OK	0	0	0	OK	61.0617	0	145.551	OK	24.3705	19.2933	29.4477	OK	0	0	0	OK	44.6519	0	126.003	OK	22.2559	0	69.3951	OK	---NA---
MLOC_21558	12.1172	8.73554	15.4988	OK	11.6959	8.46285	14.929	OK	8.27429	5.83588	10.7127	OK	11.4484	8.30173	14.5951	OK	6.627	4.56751	8.68648	OK	6.80432	4.69129	8.91734	OK	6.536	4.50467	8.56733	OK	6.51044	4.49562	8.52525	OK	protein accumulation and replication of chloroplasts chloroplastic
MLOC_21661	198.262	150.052	246.473	OK	346.493	262.663	430.323	OK	184.756	139.883	229.63	OK	270.418	204.666	336.171	OK	148.457	112.166	184.748	OK	90.0276	67.2614	112.794	OK	115.167	86.5854	143.748	OK	59.5978	42.9305	76.2651	OK	bowman-birk type wound-induced protease inhibitor
MLOC_21665	0	0	0	OK	0.0559901	0	0.289679	OK	1.27616	0.286242	2.26608	OK	0.360657	0	0.858659	OK	14.5311	9.9003	19.162	OK	15.6331	10.703	20.5632	OK	14.7914	10.0686	19.5142	OK	16.4785	11.4024	21.5546	OK	disease resistance protein rpm1
MLOC_21685	44.7916	32.4976	57.0855	OK	19.5308	13.1334	25.9282	OK	65.0905	48.2322	81.9488	OK	30.7575	21.6758	39.8391	OK	106.484	79.9811	132.986	OK	43.4519	31.4672	55.4365	OK	106.377	79.9071	132.847	OK	34.1123	24.3424	43.8823	OK	predicted protein
MLOC_21703	8.81456	5.78879	11.8403	OK	6.14428	3.76895	8.5196	OK	14.3981	10.0756	18.7206	OK	11.6244	7.91065	15.3381	OK	10.5776	7.07835	14.0769	OK	19.6704	14.317	25.0238	OK	12.4122	8.52411	16.3003	OK	18.4337	13.1367	23.7307	OK	xyloglucan endotransglucosylase hydrolase protein 26
MLOC_21718	2.94712	1.63656	4.25767	OK	3.07531	1.70868	4.44194	OK	5.2656	3.33234	7.19886	OK	4.24863	2.50997	5.98729	OK	0.778761	0.192577	1.36494	OK	0.991482	0.324216	1.65875	OK	2.49752	1.22798	3.76705	OK	0.742647	0.180706	1.30459	OK	upf0481 protein at3g47200-like
MLOC_21726	11.1869	6.94511	15.4287	OK	16.4361	10.8389	22.0333	OK	10.4628	6.38727	14.5383	OK	9.76641	5.89525	13.6376	OK	12.8364	8.15243	17.5204	OK	14.914	9.85438	19.9736	OK	10.6071	6.5392	14.6751	OK	12.843	8.23059	17.4554	OK	gras family transcription factor containing expressed
MLOC_21885	16.8402	11.6027	22.0777	OK	4.13806	2.13338	6.14275	OK	14.7702	9.98302	19.5573	OK	1.65672	0.485968	2.82747	OK	20.4241	14.2858	26.5624	OK	1.13759	0.138262	2.13691	OK	14.444	9.75941	19.1286	OK	0.725108	0	1.46583	OK	senescence-associated family protein
MLOC_21938	10.9628	7.7016	14.2241	OK	8.74904	5.90193	11.5962	OK	11.4479	7.83341	15.0623	OK	10.7127	7.39282	14.0326	OK	11.7505	8.13875	15.3623	OK	8.8625	5.91392	11.8111	OK	13.7917	9.68337	17.8999	OK	13.6305	9.59526	17.6656	OK	urea-proton symporter dur3
MLOC_22030	0.437187	0	1.36716	OK	1.09551	0	2.69078	OK	0.25506	0	0.923394	OK	0	0	0	OK	0.708941	0	2.06038	OK	0.462009	0	1.37297	OK	0.628971	0	2.09749	OK	0.211875	0	0.87037	OK	myosin-j heavy chain
MLOC_22181	11.0319	7.06279	15.0011	OK	30.1144	21.5584	38.6704	OK	9.40371	5.90736	12.9001	OK	22.1287	15.4595	28.798	OK	15.7504	10.5691	20.9316	OK	17.7998	12.0404	23.5592	OK	8.41695	5.17498	11.6589	OK	16.0276	10.8905	21.1647	OK	phi-1-like phosphate-induced protein
MLOC_22221	200.407	126.373	274.442	OK	113.93	63.5514	164.309	OK	261.097	170.855	351.34	OK	224.392	144.009	304.775	OK	171.118	104.148	238.087	OK	162.948	98.2086	227.687	OK	236.201	152.405	319.996	OK	222.155	142.27	302.041	OK	---NA---
MLOC_22363	25.8677	18.6553	33.0801	OK	16.731	11.6215	21.8405	OK	34.8214	25.5763	44.0664	OK	28.9565	20.9636	36.9495	OK	20.2796	14.3544	26.2047	OK	20.441	14.5141	26.3679	OK	22.3972	16.0193	28.7752	OK	23.6118	16.9496	30.2741	OK	elicitor-responsive protein 3-like
MLOC_22428	23.5237	16.5357	30.5118	OK	17.0165	11.6692	22.3638	OK	31.6096	22.6539	40.5653	OK	26.2821	18.6716	33.8925	OK	18.5116	12.7867	24.2364	OK	16.5027	11.319	21.6865	OK	23.8807	16.8696	30.8917	OK	18.0989	12.479	23.7189	OK	aspartic proteinase-like protein 2
MLOC_22521	99.526	75.3728	123.679	OK	43.7838	32.7847	54.7829	OK	109.675	83.1892	136.161	OK	61.1344	46.0599	76.2089	OK	149.533	113.513	185.552	OK	94.3195	71.5131	117.126	OK	132.897	100.806	164.988	OK	104.752	79.4168	130.087	OK	c-terminal region family expressed
MLOC_22698	77.7367	58.5227	96.9508	OK	43.4447	31.975	54.9145	OK	44.7891	33.0288	56.5493	OK	19.5348	13.8214	25.2482	OK	127.808	97.113	158.503	OK	30.0966	22.2799	37.9133	OK	83.3443	62.706	103.983	OK	21.5143	15.1615	27.8672	OK	constans-like protein co5
MLOC_22956	5.28444	3.32176	7.24711	OK	8.38314	5.59569	11.1706	OK	6.49844	4.25677	8.74011	OK	10.549	7.26883	13.8291	OK	6.50272	4.21709	8.78836	OK	17.0195	12.5425	21.4965	OK	11.6807	8.17842	15.183	OK	13.429	9.51795	17.3401	OK	endoglucanase 4 precursor
MLOC_23018	2.62664	1.42543	3.82785	OK	6.35585	4.10817	8.60353	OK	2.75838	1.49524	4.02153	OK	3.55148	2.08252	5.02044	OK	4.91848	3.0742	6.76277	OK	5.68051	3.61351	7.7475	OK	6.16255	3.95858	8.36652	OK	4.53666	2.78844	6.28488	OK	secologanin synthase
MLOC_23044	28.6415	19.6956	37.5873	OK	97.9438	72.8289	123.059	OK	15.1027	9.48521	20.7201	OK	85.1005	62.9799	107.221	OK	37.2472	26.1008	48.3935	OK	138.101	103.715	172.486	OK	24.9968	16.9711	33.0225	OK	139.223	104.497	173.949	OK	dre binding factor
MLOC_23103	5.75513	2.78299	8.72727	OK	10.5311	6.13244	14.9298	OK	5.67872	2.71246	8.64499	OK	4.15094	1.70939	6.59249	OK	9.73806	5.57996	13.8962	OK	4.90315	2.12754	7.67877	OK	4.64734	2.06169	7.23298	OK	3.50772	1.30408	5.71136	OK	PREDICTED: uncharacterized protein LOC100844174
MLOC_23250	66.1946	49.979	82.4102	OK	50.2828	37.9252	62.6404	OK	40.0431	30.0437	50.0425	OK	40.4528	30.4554	50.4502	OK	70.8069	53.6344	87.9794	OK	48.0981	36.2008	59.9953	OK	56.2854	42.5282	70.0426	OK	44.334	33.4961	55.172	OK	two-component response regulator arr11-like
MLOC_23274	5.1148	2.77186	7.45773	OK	10.7676	6.86259	14.6725	OK	9.64203	6.10909	13.175	OK	14.4749	9.68025	19.2696	OK	5.4095	2.94793	7.87107	OK	30.2743	21.2852	39.2634	OK	11.7348	7.61441	15.8551	OK	26.2811	18.5227	34.0394	OK	lecithin-cholesterol acyltransferase-like 1
MLOC_23396	50.6282	38.0694	63.187	OK	47.4904	35.6513	59.3295	OK	39.1268	29.2236	49.0299	OK	40.3793	30.1843	50.5744	OK	26.2258	19.2723	33.1793	OK	28.355	20.876	35.834	OK	21.4184	15.578	27.2587	OK	18.5114	13.3674	23.6554	OK	cbs domain-containing protein cbsx5-like
MLOC_23443	3.35745	1.84221	4.8727	OK	4.46923	2.63526	6.30321	OK	6.92122	4.48967	9.35277	OK	6.99574	4.5107	9.48078	OK	2.89032	1.52979	4.25086	OK	3.88925	2.24832	5.53018	OK	3.74159	2.15415	5.32903	OK	3.42595	1.92876	4.92313	OK	protein sensitive to proton rhizotoxicity 1-like
MLOC_23501	148.018	106.583	189.453	OK	176.703	126.509	226.897	OK	246.648	179.965	313.331	OK	257.876	186.099	329.653	OK	248.549	178.313	318.784	OK	402.922	293.802	512.042	OK	287.623	209.353	365.892	OK	361.7	258.987	464.412	OK	thiosulfate sulfurtransferase 18-like
MLOC_23856	47.517	34.8239	60.2101	OK	11.499	7.4442	15.5538	OK	33.3752	24.2051	42.5453	OK	6.77398	4.00109	9.54687	OK	73.2524	54.8398	91.665	OK	4.48353	2.4039	6.56317	OK	51.6035	38.274	64.933	OK	4.37369	2.34516	6.40221	OK	protein glutamine dumper 4-like
MLOC_24177	52.4055	34.9188	69.8921	OK	62.5124	42.645	82.3798	OK	60.5205	41.2719	79.7691	OK	38.8626	24.7924	52.9328	OK	60.7577	41.3176	80.1978	OK	52.9395	35.9276	69.9514	OK	56.1832	37.9594	74.4071	OK	56.389	38.037	74.7409	OK	u3 small nucleolar rna-associated protein 21 homolog
MLOC_242	73.5706	54.9484	92.1928	OK	185.572	140.758	230.387	OK	152.502	115.309	189.695	OK	198.658	150.63	246.686	OK	16.2956	10.9877	21.6035	OK	191.603	140.45	242.756	OK	61.6167	45.5349	77.6986	OK	197.794	146.914	248.675	OK	abc transporter b family member 25
MLOC_24328	1.78898	0.83423	2.74373	OK	3.10365	1.73863	4.46866	OK	2.86341	1.55755	4.16927	OK	5.57371	3.53893	7.60848	OK	1.31055	0.520225	2.10087	OK	2.00781	0.95507	3.06054	OK	1.30186	0.505891	2.09783	OK	1.19967	0.42835	1.971	OK	serine threonine-protein kinase receptor
MLOC_24640	44.308	28.0779	60.5381	OK	34.3456	20.6626	48.0285	OK	27.0296	15.3454	38.7138	OK	16.8007	8.25964	25.3418	OK	50.1128	32.4101	67.8156	OK	16.3228	7.99281	24.6529	OK	38.8208	23.9441	53.6974	OK	18.5212	9.46742	27.575	OK	---NA---
MLOC_24654	4.35946	1.98867	6.73026	OK	17.1242	10.2554	23.993	OK	4.94731	2.40772	7.4869	OK	3.81532	1.63575	5.99489	OK	12.6141	7.50072	17.7275	OK	9.53466	5.61793	13.4514	OK	10.8047	6.58615	15.0232	OK	8.52076	4.97453	12.067	OK	32 kda protein
MLOC_24793	34.4771	25.7662	43.1879	OK	80.8778	61.2658	100.49	OK	64.7172	48.9392	80.4953	OK	64.4549	48.6947	80.215	OK	28.2301	20.9543	35.5059	OK	97.7131	74.6255	120.801	OK	39.3993	29.5352	49.2633	OK	81.3901	61.9301	100.85	OK	zinc finger
MLOC_24861	0	0	0	OK	0.316824	0	1.08298	OK	0.340694	0	1.10451	OK	0.582871	0	2.2881	OK	6.54529	1.89308	11.1975	OK	35.1169	21.3323	48.9014	OK	17.4644	8.8357	26.0932	OK	35.9093	22.035	49.7836	OK	endo- -beta-d-glucanase
MLOC_24900	1.64782	0.75192	2.54371	OK	7.89651	5.28169	10.5113	OK	2.15742	1.05869	3.25616	OK	12.7739	8.99493	16.5528	OK	1.6317	0.744298	2.5191	OK	4.47653	2.7075	6.24556	OK	2.90093	1.63187	4.16998	OK	4.17212	2.54795	5.7963	OK	l-ascorbate oxidase
MLOC_2531	2.24503	1.07652	3.41353	OK	6.0421	3.70004	8.38415	OK	4.34632	2.54307	6.14957	OK	4.88861	2.96184	6.81537	OK	1.73202	0.684344	2.77969	OK	3.30389	1.81271	4.79507	OK	2.66288	1.35186	3.97389	OK	2.40624	1.12859	3.68388	OK	phosphate dikinase chloroplastic
MLOC_25331	6.48624	3.84	9.13249	OK	2.19364	0.870483	3.5168	OK	4.61411	2.54485	6.68337	OK	1.23492	0.284697	2.18514	OK	19.693	13.7846	25.6015	OK	1.23941	0.273104	2.20572	OK	11.6453	7.76676	15.5237	OK	1.06008	0.174844	1.94532	OK	protein glutamine dumper 2-like
MLOC_2539	41.6465	30.7736	52.5194	OK	36.535	26.7909	46.279	OK	65.9166	49.5237	82.3095	OK	57.5646	42.9801	72.149	OK	31.166	22.6802	39.6519	OK	39.1502	29.0757	49.2246	OK	33.6429	24.6245	42.6613	OK	45.0675	33.3595	56.7754	OK	xyloglucan endotransglycosylase hydrolase protein 8
MLOC_25398	8.52668	4.61558	12.4378	OK	7.90234	4.18313	11.6216	OK	15.2309	9.57842	20.8833	OK	14.2259	8.71643	19.7353	OK	13.6151	8.19986	19.0304	OK	7.06123	3.73573	10.3867	OK	15.572	9.7832	21.3608	OK	8.99274	5.03872	12.9468	OK	udp-glycosyltransferase 74f2-like
MLOC_25453	39.5721	29.2518	49.8923	OK	26.5945	19.229	33.9599	OK	39.7766	29.4457	50.1075	OK	37.8457	27.8544	47.837	OK	52.8834	39.4738	66.293	OK	50.9919	38.137	63.8469	OK	49.4411	36.7993	62.0828	OK	57.8741	43.2567	72.4914	OK	glucuronoxylan 4-o-methyltransferase 1-like
MLOC_25595	25.5488	18.6843	32.4132	OK	63.4397	47.8196	79.0597	OK	17.3771	12.4006	22.3536	OK	78.557	59.2763	97.8377	OK	6.83621	4.2908	9.38162	OK	6.93203	4.47655	9.38751	OK	7.35878	4.80747	9.9101	OK	7.20957	4.64319	9.77596	OK	cytochrome p450 99a2
MLOC_25773	42.3727	31.772	52.9735	OK	51.3267	38.3927	64.2607	OK	76.3922	57.8171	94.9673	OK	44.4399	33.3034	55.5763	OK	55.1878	41.1015	69.274	OK	131.601	98.8126	164.389	OK	82.6807	62.6012	102.76	OK	74.9359	56.4997	93.3721	OK	60 kda jasmonate-induced
MLOC_25787	21.9782	15.8469	28.1094	OK	12.0042	8.24811	15.7604	OK	8.01809	5.25	10.7862	OK	9.25427	6.236	12.2725	OK	26.9636	19.6736	34.2536	OK	15.4643	10.9395	19.9891	OK	14.1399	9.91576	18.3641	OK	14.7111	10.3819	19.0404	OK	ring-h2 finger protein atl78-like
MLOC_25824	184.259	113.768	254.749	OK	482.853	339.53	626.175	OK	300.134	198.386	401.881	OK	973.663	714.649	1232.68	OK	109.103	59.6964	158.51	OK	232.277	150.776	313.778	OK	105.256	56.259	154.254	OK	244.804	158.171	331.438	OK	germin-like protein 8-5
MLOC_25903	18.4046	11.3435	25.4657	OK	32.175	21.5429	42.8071	OK	17.3727	10.6576	24.0878	OK	16.305	9.85653	22.7534	OK	7.25839	3.32783	11.189	OK	11.7854	6.14942	17.4215	OK	5.70693	2.43533	8.97852	OK	13.3904	7.7263	19.0545	OK	sex determination protein tasselseed 2
MLOC_26558	57.7003	43.431	71.9695	OK	132.715	100.692	164.738	OK	64.5567	48.6193	80.4942	OK	136.933	103.383	170.484	OK	108.293	81.7445	134.841	OK	82.8981	62.277	103.519	OK	99.2328	75.1639	123.302	OK	53.7258	40.3537	67.0978	OK	xylanase partial
MLOC_26663	0	0	0	OK	0	0	0	OK	0	0	0	OK	0	0	0	OK	0	0	0	OK	2.92085	0	11.082	OK	0	0	0	OK	0	0	0	OK	retrotransposon unclassified
MLOC_2682	75.8515	57.508	94.195	OK	58.5164	44.0217	73.0111	OK	100.326	76.2148	124.436	OK	88.6631	66.722	110.604	OK	61.9317	46.6491	77.2143	OK	72.2971	55.0011	89.5931	OK	82.4402	62.3867	102.494	OK	72.8569	55.1071	90.6067	OK	systemin receptor sr160 precursor
MLOC_26843	47.4662	34.8305	60.1018	OK	39.946	28.9875	50.9044	OK	35.6456	25.6804	45.6109	OK	27.9658	19.8331	36.0986	OK	41.5809	30.3709	52.7908	OK	21.683	15.1717	28.1942	OK	27.5335	19.6238	35.4432	OK	21.0993	14.6093	27.5893	OK	protein glutamine dumper 4-like
MLOC_27083	86.1345	62.2092	110.06	OK	124.525	92.0204	157.03	OK	142.523	105.705	179.342	OK	196.22	146.795	245.646	OK	1.72682	0	3.54041	OK	3.29854	0.650486	5.9466	OK	3.09462	0.670216	5.51902	OK	3.21697	0.616657	5.81728	OK	cysteine histidine-rich c1 domain family protein
MLOC_27151	1122.19	829.419	1414.97	OK	1654.9	1203.33	2106.47	OK	1594.09	1163.17	2025.01	OK	1380.89	1012.41	1749.38	OK	1280.26	945.214	1615.3	OK	1572.74	1155.3	1990.18	OK	1453.54	1069.51	1837.58	OK	1256.3	909.218	1603.38	OK	---NA---
MLOC_27518	1.82086	0	6.73341	OK	0.848827	0	2.13761	OK	0	0	0	OK	0	0	0	OK	0	0	0	OK	0.870595	0	2.17821	OK	1.55937	0	4.90116	OK	0.805304	0	2.09322	OK	serine threonine-protein kinase smg1
MLOC_27580	2.50676	0	9.17293	OK	3.93837	1.36061	6.51612	OK	0	0	0	OK	9.75669	0	20.7105	OK	5.72292	0	13.6618	OK	3.96511	0	10.3468	OK	10.3911	0	21.27	OK	2.96955	0.867196	5.07191	OK	predicted protein
MLOC_27605	15.1062	10.9823	19.2302	OK	15.8323	11.4992	20.1654	OK	26.2575	19.6096	32.9053	OK	23.4848	17.3707	29.599	OK	2.11726	1.14567	3.08885	OK	3.18506	1.93999	4.43014	OK	2.84425	1.6736	4.0149	OK	3.85226	2.40958	5.29495	OK	cytochrome p450 71a1-like
MLOC_27686	1570.9	1191.61	1950.19	OK	1532.45	1151.47	1913.44	OK	1069.5	808.458	1330.54	OK	1120.32	848.329	1392.3	OK	1502.99	1140	1865.98	OK	1325.78	1007.06	1644.5	OK	1437.57	1088.51	1786.63	OK	1286.57	976.001	1597.14	OK	---NA---
MLOC_27693	366.976	277.244	456.707	OK	651.168	492.588	809.748	OK	437.563	331.199	543.928	OK	972.562	735.712	1209.41	OK	61.931	42.9017	80.9604	OK	186.711	138.835	234.586	OK	111.527	80.7189	142.334	OK	206.28	153.813	258.747	OK	germin-like protein 8-5
MLOC_2781	647.025	491.508	802.542	OK	774.59	586.513	962.667	OK	875.94	662.462	1089.42	OK	938.84	706.756	1170.92	OK	110.117	81.5492	138.685	OK	339.558	250.708	428.408	OK	182.822	137.524	228.12	OK	360.08	268.679	451.48	OK	thaumatin-like protein tlp5
MLOC_27877	29.7911	19.6685	39.9137	OK	20.3576	12.6545	28.0606	OK	42.9759	29.4895	56.4623	OK	8.86703	4.35818	13.3759	OK	1.63579	0	3.34918	OK	2.1901	0.202692	4.17751	OK	3.2544	0.766901	5.74189	OK	2.30037	0.226685	4.37405	OK	thionin-like isoform x1
MLOC_27932	1.21951	0.25199	2.18703	OK	0.988037	0.176466	1.79961	OK	0.709098	0.029406	1.38879	OK	0.967465	0.177044	1.75789	OK	3.60729	1.88566	5.32892	OK	3.47286	1.80983	5.13589	OK	2.44255	1.20409	3.68101	OK	1.65998	0.673664	2.6463	OK	pentatricopeptide repeat-containing protein mitochondrial
MLOC_2815	9.25832	6.16943	12.3472	OK	8.56256	5.66404	11.4611	OK	12.1397	8.34549	15.9339	OK	9.77615	6.57203	12.9803	OK	9.29434	6.18768	12.401	OK	10.843	7.20604	14.48	OK	9.10947	6.05146	12.1675	OK	5.74941	3.40981	8.08901	OK	4-coumarate-- ligase-like 1
MLOC_28370	44.6441	32.8323	56.4558	OK	55.5333	41.1858	69.8808	OK	167.39	127.091	207.688	OK	77.0647	57.4274	96.7021	OK	28.1035	20.126	36.0809	OK	113.982	86.5864	141.377	OK	66.2899	49.4487	83.1311	OK	97.0666	72.8835	121.25	OK	phosphate transporter protein
MLOC_28497	1.51826	0.0768039	2.95971	OK	0	0	0	OK	2.17004	0	5.8725	OK	2.58469	0	6.30013	OK	3.27311	0	7.6781	OK	2.352	0	6.1426	OK	3.00507	0	7.29437	OK	2.51788	0	6.20349	OK	retrotransposon unclassified
MLOC_28754	2.54824	0	9.88186	OK	1.18606	0	3.45281	OK	0	0	0	OK	1.235	0	3.51152	OK	2.32398	0	9.28898	OK	0.991789	0	3.19622	OK	1.06915	0	3.32876	OK	2.20824	0	7.47956	OK	transposon mariner sub-class
MLOC_28913	10.4159	5.06946	15.7623	OK	27.0515	18.1434	35.9596	OK	8.26228	4.7511	11.7735	OK	15.7014	9.55523	21.8476	OK	17.0037	11.0173	22.99	OK	37.8193	27.0625	48.5762	OK	15.5584	9.93658	21.1802	OK	24.8379	17.3247	32.3512	OK	tpa: cenpcc protein
MLOC_28937	665.877	472.359	859.394	OK	322.658	211.165	434.152	OK	654.531	450.189	858.872	OK	145.462	80.7222	210.201	OK	35.5214	8.84864	62.1942	OK	18.3666	0	38.3529	OK	36.8573	8.72944	64.9852	OK	19.3725	0	39.336	OK	thionin osthi1
MLOC_29498	102.121	70.7789	133.464	OK	190.429	141.807	239.051	OK	45.8194	30.4468	61.192	OK	111.631	81.9567	141.305	OK	107.829	79.0316	136.627	OK	143.868	106.12	181.616	OK	123.923	91.2832	156.562	OK	151.349	112.568	190.13	OK	germin-like protein 2-1
MLOC_29550	27.7695	18.5421	36.997	OK	12.9706	7.6447	18.2965	OK	36.0802	24.8002	47.3602	OK	27.955	18.7637	37.1462	OK	91.0883	67.0659	115.111	OK	29.7199	20.02	39.4197	OK	93.5194	68.9428	118.096	OK	30.6133	20.792	40.4347	OK	protein srg1
MLOC_29817	181.609	136.857	226.361	OK	247.299	185.776	308.821	OK	108.627	82.1655	135.089	OK	184.364	139.832	228.897	OK	190.92	144.753	237.087	OK	292.146	220.799	363.493	OK	143.602	108.605	178.599	OK	252.123	190.144	314.102	OK	amino acid permease 6-like
MLOC_29914	2.87402	0	6.12359	OK	1.28499	0	3.53561	OK	0.957824	0	2.81202	OK	0.939997	0	2.75994	OK	3.01582	0	6.31574	OK	2.1708	0	4.84395	OK	1.52305	0	3.77655	OK	0	0	0	OK	retrotransposon line subclass
MLOC_30326	14.0188	8.79926	19.2383	OK	26.0457	17.7529	34.3385	OK	22.0732	14.8277	29.3186	OK	40.7488	29.0053	52.4923	OK	1.27094	0.072844	2.46904	OK	2.38823	0.670258	4.10621	OK	1.56676	0.237514	2.896	OK	2.67744	0.849882	4.505	OK	blue copper protein
MLOC_30524	0.313191	0	1.08977	OK	1.64164	0	3.93109	OK	1.72392	0	4.02813	OK	0	0	0	OK	0.957763	0	2.0767	OK	0.670932	0	2.54529	OK	0.932218	0	2.03329	OK	1.85143	0	4.45988	OK	ribonuclease h protein at1g65750
MLOC_3053	141.375	107.113	175.637	OK	82.5776	61.8353	103.32	OK	224.061	169.683	278.44	OK	228.701	172.603	284.8	OK	198.365	149.511	247.22	OK	284.028	216.45	351.607	OK	321.254	242.613	399.895	OK	359.094	271.811	446.376	OK	high-affinity nitrate transporter -like
MLOC_30628	93.1317	70.2042	116.059	OK	40.0566	29.2063	50.9069	OK	162.992	123.851	202.132	OK	117.053	88.2347	145.87	OK	344.769	260.808	428.73	OK	329.13	254.399	403.861	OK	352.676	266.922	438.43	OK	355.304	267.75	442.858	OK	peroxidase 2-like
MLOC_30704	29.7143	20.5686	38.8599	OK	65.8617	48.2056	83.5177	OK	45.9203	32.9375	58.9031	OK	107.277	79.6408	134.913	OK	12.5919	7.70149	17.4823	OK	45.4954	31.1023	59.8885	OK	16.5217	10.7394	22.3039	OK	62.7693	44.9386	80.6	OK	serine-rich protein
MLOC_30925	1.91447	0.686176	3.14277	OK	3.26792	1.56294	4.9729	OK	2.22029	0.909917	3.53065	OK	6.92736	4.18026	9.67445	OK	0.193138	0	0.558196	OK	0.13538	0	0.5118	OK	0.415884	0	0.922554	OK	0.0595457	0	0.305674	OK	glutathione transferase
MLOC_31107	3.89637	0	14.3622	OK	10.6851	0	25.0353	OK	1.5839	0	3.44521	OK	0	0	0	OK	0	0	0	OK	0	0	0	OK	0	0	0	OK	1.65356	0	3.52628	OK	PREDICTED: uncharacterized protein ycf36
MLOC_31164	10.3763	0	38.3866	OK	0	0	0	OK	0	0	0	OK	0	0	0	OK	0	0	0	OK	0	0	0	OK	0	0	0	OK	4.46835	1.95881	6.97789	OK	retrotransposon unclassified
MLOC_31393	52.6955	39.1652	66.2257	OK	37.7036	27.525	47.8823	OK	68.5097	51.4182	85.6012	OK	56.7732	42.0585	71.488	OK	40.6353	29.7256	51.545	OK	39.7239	29.4133	50.0346	OK	36.5936	26.7228	46.4645	OK	46.1754	33.9786	58.3723	OK	peroxidase 1
MLOC_31942	0.871241	0	2.27402	OK	0	0	0	OK	0.52645	0	1.53992	OK	1.78303	0	4.97811	OK	2.78507	0	6.52221	OK	0.95139	0	2.34527	OK	0	0	0	OK	0.871436	0	2.72069	OK	serine threonine-protein kinase smg1
MLOC_32135	12.5458	8.34335	16.7482	OK	8.86544	5.63361	12.0973	OK	13.5188	9.12891	17.9087	OK	14.2979	9.71922	18.8766	OK	21.2836	15.0159	27.5514	OK	20.9879	14.791	27.1847	OK	18.9114	13.2559	24.5668	OK	29.1272	20.9863	37.268	OK	32 kda protein
MLOC_32238	402.181	303.01	501.352	OK	784.361	587.993	980.729	OK	1528.96	1132.01	1925.91	OK	1482.23	1094.94	1869.52	OK	310.912	234.972	386.852	OK	615.109	467.271	762.948	OK	668.598	506.675	830.521	OK	633.204	462.566	803.843	OK	salt gene product
MLOC_3236	29.2099	21.7063	36.7134	OK	16.9486	12.1662	21.7311	OK	38.5352	28.9508	48.1195	OK	36.0623	26.9007	45.2239	OK	46.222	34.733	57.711	OK	54.8375	42.6309	67.0441	OK	47.225	35.5301	58.92	OK	60.497	45.4108	75.5832	OK	polygalacturonase precursor
MLOC_32569	25.2534	18.5709	31.9358	OK	25.6833	18.9096	32.457	OK	29.8775	22.0993	37.6557	OK	14.8876	10.6083	19.1669	OK	8.01665	5.39247	10.6408	OK	6.08028	3.98115	8.17942	OK	8.0551	5.37655	10.7336	OK	5.19934	3.26949	7.1292	OK	ripening-related protein 6
MLOC_32693	282.054	180.385	383.724	OK	339.643	214.784	464.502	OK	605.998	418.275	793.721	OK	462.59	310.136	615.044	OK	213.529	131.535	295.523	OK	337.407	216.664	458.149	OK	264.715	167.23	362.2	OK	344.445	226.509	462.38	OK	transcription initiation factor tfiid subunit 3-like
MLOC_32712	142.092	104.506	179.678	OK	111.626	82.3007	140.95	OK	73.0243	52.8276	93.2209	OK	56.9156	40.5355	73.2957	OK	155.24	116.173	194.307	OK	85.7934	61.4001	110.187	OK	100.837	74.3413	127.334	OK	88.6603	64.8492	112.471	OK	ring-h2 finger protein atl80-like
MLOC_32738	1.6636	0.372873	2.95433	OK	3.16224	1.35506	4.96941	OK	3.91295	1.87458	5.95132	OK	7.29578	4.25943	10.3321	OK	2.03805	0.642685	3.43341	OK	5.61237	3.03075	8.19399	OK	2.69286	1.0811	4.30463	OK	7.4641	4.38022	10.548	OK	trna (guanine -n1)-methyltransferase-like isoform x1
MLOC_3291	1.52509	0	3.16712	OK	1.38433	0	3.03202	OK	1.27379	0	2.91558	OK	2.62611	0	10.3107	OK	2.63319	0	10.1181	OK	1.55094	0	3.20569	OK	0	0	0	OK	1.24431	0	2.87766	OK	lysine-specific demethylase ref6-like
MLOC_32910	9.46691	5.94911	12.9847	OK	10.7587	6.95911	14.5583	OK	10.3481	6.7246	13.9716	OK	6.25596	3.64628	8.86563	OK	5.23486	2.88195	7.58777	OK	3.56629	1.78362	5.34895	OK	6.43451	3.81431	9.0547	OK	3.32896	1.58133	5.07659	OK	probable purine permease 5 isoform x2
MLOC_32958	59.0219	40.1714	77.8724	OK	6.82014	2.2602	11.3801	OK	37.7811	24.0115	51.5507	OK	3.69029	0.469199	6.91137	OK	91.4432	64.9731	117.913	OK	7.22131	2.5043	11.9383	OK	49.6246	33.0519	66.1973	OK	2.63589	0	5.32118	OK	cold regulated protein
MLOC_33219	6.02204	3.05282	8.99126	OK	5.26253	2.31665	8.2084	OK	9.06961	5.31164	12.8276	OK	7.18436	3.78117	10.5875	OK	16.0359	10.3031	21.7688	OK	13.2992	8.43523	18.1632	OK	27.4268	18.9052	35.9484	OK	14.1983	9.01904	19.3776	OK	ribonuclease 1-like
MLOC_33381	2.14024	0.314128	3.96636	OK	0	0	0	OK	3.14407	1.31298	4.97516	OK	0.875768	0	2.16265	OK	0.919811	0	2.18952	OK	1.78974	0	6.77732	OK	1.64041	0	3.43349	OK	0	0	0	OK	serine threonine-protein kinase smg1
MLOC_33439	3.56199	2.22794	4.89604	OK	4.14343	2.66672	5.62015	OK	3.44809	2.12963	4.76655	OK	2.11231	1.18693	3.03769	OK	3.34285	2.0739	4.6118	OK	2.20147	1.2705	3.13244	OK	2.70799	1.62106	3.79491	OK	1.76799	0.948563	2.58741	OK	btb poz domain-containing protein at3g19850-like
MLOC_3345	26.6899	18.4897	34.89	OK	32.2093	22.6828	41.7358	OK	29.8923	20.9997	38.7848	OK	39.7708	28.4307	51.111	OK	25.5819	17.6776	33.4863	OK	24.9994	17.0124	32.9863	OK	30.5238	21.484	39.5635	OK	37.4625	26.799	48.126	OK	cysteine-rich receptor-like protein kinase 10-like
MLOC_33518	3909.52	2801.51	5017.53	OK	6306.74	4315.55	8297.92	OK	6069.07	4189.24	7948.91	OK	5886.37	4051.92	7720.83	OK	890.239	670.851	1109.63	OK	7064.49	4384.23	9744.76	OK	2243.08	1643.76	2842.39	OK	7353.43	4442.03	10264.8	OK	nicotianamine synthase 2
MLOC_33544	0	0	0	OK	9.81356	0	21.5743	OK	7.6915	0	17.9579	OK	4.2663	0	12.5746	OK	10.1279	0	21.9709	OK	6.05321	0	16.3496	OK	10.8693	0	23.8441	OK	4.08214	0	12.2751	OK	serine threonine-protein kinase smg1
MLOC_33634	0.509324	0	1.56288	OK	1.11914	0	2.63392	OK	0.974818	0	2.46058	OK	2.10392	0	5.87023	OK	1.10941	0	4.26719	OK	0.562642	0	1.64868	OK	0	0	0	OK	0.504605	0	1.5649	OK	reverse transcriptase
MLOC_33741	9.70603	5.77244	13.6396	OK	16.228	10.6264	21.8296	OK	13.1051	8.32278	17.8873	OK	28.2727	19.7623	36.7831	OK	10.3268	6.21348	14.4401	OK	8.57195	4.91019	12.2337	OK	14.9221	9.67979	20.1643	OK	13.7167	8.75084	18.6825	OK	conserved transmembrane
MLOC_33746	94.7421	71.7256	117.759	OK	102.946	77.9221	127.969	OK	76.7645	57.9324	95.5965	OK	98.2464	74.3298	122.163	OK	47.0604	35.064	59.0569	OK	44.2381	32.9315	55.5446	OK	36.7399	27.163	46.3168	OK	62.435	46.7806	78.0894	OK	peroxidase 70
MLOC_33809	111.164	83.9687	138.359	OK	118.307	88.846	147.769	OK	165.45	125.238	205.663	OK	91.7723	69.1133	114.431	OK	36.2179	26.2293	46.2065	OK	83.0733	61.9128	104.234	OK	54.4775	40.403	68.5519	OK	48.1852	35.4756	60.8947	OK	60 kda jasmonate-induced
MLOC_33834	21.2584	15.0505	27.4662	OK	63.2382	47.4571	79.0193	OK	32.4605	23.8133	41.1077	OK	64.6098	48.3916	80.828	OK	30.0407	21.6578	38.4236	OK	245.606	187.447	303.766	OK	43.4201	32.156	54.6842	OK	166.971	126.531	207.411	OK	ammonium transporter
MLOC_33958	57.4519	42.0747	72.8292	OK	43.9065	31.3552	56.4579	OK	43.1228	30.8124	55.4332	OK	34.1201	23.9999	44.2402	OK	67.9165	49.74	86.093	OK	42.3429	30.5788	54.107	OK	45.6182	31.9678	59.2686	OK	39.4367	28.1922	50.6812	OK	cticosapeptide phox bem1p domain-containing
MLOC_34036	0	0	0	OK	1.4224	0	3.87304	OK	3.00636	0	6.31635	OK	1.75557	0	4.23403	OK	22.4903	13.1381	31.8425	OK	16.4826	9.19841	23.7668	OK	24.3101	13.5803	35.0399	OK	21.9827	12.7533	31.2122	OK	auxilin-related protein 2
MLOC_34041	33.6317	24.6424	42.621	OK	66.094	49.6383	82.5498	OK	22.1111	15.9403	28.282	OK	46.966	35.0855	58.8465	OK	22.4943	16.2521	28.7365	OK	43.6476	32.16	55.1352	OK	20.72	14.8421	26.5979	OK	47.0205	35.1469	58.8941	OK	bzip transcription factor superfamily protein
MLOC_34131	132.675	100.626	164.723	OK	57.0665	42.7151	71.4179	OK	200.07	151.179	248.961	OK	116.407	87.9741	144.84	OK	72.9264	54.5466	91.3063	OK	93.5785	70.6616	116.495	OK	110.918	83.7941	138.042	OK	88.1839	66.4226	109.945	OK	32 kda protein
MLOC_3419	243.018	182.669	303.368	OK	470.58	356.459	584.702	OK	337.997	255.628	420.366	OK	754.01	568.201	939.818	OK	272.98	205.027	340.934	OK	395.586	300.024	491.149	OK	305.579	230.617	380.541	OK	436.446	330.209	542.684	OK	blue copper protein
MLOC_3420	2.59144	1.6702	3.51268	OK	7.22587	5.21953	9.2322	OK	1.37873	0.775246	1.98222	OK	7.84033	5.678	10.0027	OK	0.215114	0.0117333	0.418495	OK	0.620644	0.249474	0.991815	OK	0.384879	0.103708	0.66605	OK	0.462768	0.154394	0.771141	OK	receptor-like protein kinase at3g47110
MLOC_34326	0	0	0	OK	0	0	0	OK	0	0	0	OK	0.528458	0	1.68144	OK	0	0	0	OK	12.6915	3.31807	22.0649	OK	4.07023	0	8.8347	OK	15.2625	5.42983	25.0951	OK	d-3-phosphoglycerate chloroplastic
MLOC_34411	33.3036	17.4628	49.1443	OK	25.0526	14.6973	35.408	OK	38.1974	23.8205	52.5742	OK	44.2787	24.4112	64.1462	OK	54.4041	34.8243	73.9839	OK	45.8465	29.3758	62.3172	OK	69.0191	46.2765	91.7617	OK	49.3495	27.837	70.862	OK	aspartic proteinase nepenthesin-1
MLOC_34488	5.60648	3.84592	7.36705	OK	6.12338	4.24268	8.00408	OK	5.63426	3.49489	7.77364	OK	9.05818	5.96274	12.1536	OK	5.26781	3.56699	6.96862	OK	9.43743	6.46533	12.4095	OK	5.7696	3.96361	7.57559	OK	8.40458	4.17855	12.6306	OK	multidrug resistance protein
MLOC_34514	1.51868	0.961653	2.07571	OK	1.10782	0.666136	1.5495	OK	1.52726	0.959899	2.09462	OK	0.556881	0.269704	0.844058	OK	0.999742	0.576339	1.42315	OK	0.456182	0.19781	0.714554	OK	0.853815	0.470844	1.23679	OK	0.306083	0.0998495	0.512316	OK	disease resistance protein rga4
MLOC_34540	48.7931	36.4751	61.111	OK	46.5667	34.6792	58.4542	OK	88.3843	66.9769	109.792	OK	81.978	61.7644	102.192	OK	53.3166	39.5656	67.0675	OK	56.9853	42.6993	71.2713	OK	75.6452	56.9694	94.3211	OK	64.9219	48.8017	81.042	OK	peroxidase 2
MLOC_34614	29.655	20.8316	38.4785	OK	58.8506	42.9576	74.7436	OK	12.4018	7.73496	17.0687	OK	44.5809	32.3122	56.8496	OK	53.5659	39.2754	67.8565	OK	77.2198	58.0183	96.4213	OK	33.7748	24.0823	43.4672	OK	65.0477	48.0117	82.0837	OK	protein nrt1 ptr family -like
MLOC_34619	5.41875	2.63232	8.20518	OK	6.32992	3.62366	9.03617	OK	3.27744	1.55291	5.00197	OK	7.4318	4.65012	10.2135	OK	11.4271	7.73504	15.1193	OK	12.8314	8.83073	16.832	OK	13.8911	9.62825	18.1539	OK	19.6639	14.0188	25.3089	OK	desiccation-related protein pcc13-62-like
MLOC_34706	5.10182	3.46256	6.74107	OK	4.54624	3.04561	6.04687	OK	10.5528	7.624	13.4816	OK	11.0049	7.96459	14.0451	OK	6.66656	4.63861	8.69452	OK	9.9184	7.11438	12.7224	OK	12.0219	8.75072	15.2932	OK	10.011	7.22497	12.797	OK	phosphatidylinositol phosphatidylcholine transfer protein sfh3-like
MLOC_34709	18.6353	13.5532	23.7174	OK	16.3108	11.7598	20.8618	OK	38.6676	29.0047	48.3305	OK	27.8459	20.6308	35.061	OK	26.6168	19.5877	33.6459	OK	44.9062	33.9615	55.8509	OK	53.8895	40.6636	67.1153	OK	34.4538	25.4816	43.4261	OK	1-aminocyclopropane-1-carboxylate oxidase
MLOC_34713	1.85648	0.299105	3.41385	OK	2.21655	0.68803	3.74508	OK	1.09424	0.107896	2.08058	OK	1.57118	0.381984	2.76038	OK	3.88829	1.34697	6.42962	OK	1.27043	0.163344	2.37752	OK	1.05383	0.137367	1.97029	OK	0.488082	0	1.11913	OK	hypothetical protein F775_22124
MLOC_34767	50.3793	37.7825	62.9761	OK	33.0711	24.4397	41.7025	OK	60.0157	45.2128	74.8185	OK	50.9982	38.2258	63.7705	OK	37.5555	27.8868	47.2242	OK	43.2609	32.3665	54.1554	OK	48.3448	36.235	60.4547	OK	49.2446	36.6414	61.8477	OK	glucan endo- -beta-glucosidase 4 precursor
MLOC_34816	240.528	183.092	297.964	OK	310.737	235.05	386.423	OK	388.597	294.146	483.048	OK	377.873	284.188	471.559	OK	386.089	289.535	482.642	OK	579.479	437.393	721.565	OK	421.306	316.452	526.159	OK	431.163	324.641	537.686	OK	11s globulin seed storage protein 2-like
MLOC_34822	5.64678	3.15628	8.13728	OK	15.8829	10.6651	21.1007	OK	13.8945	9.22061	18.5683	OK	14.8976	10.0078	19.7874	OK	3.97057	1.96625	5.9749	OK	21.8745	15.1426	28.6064	OK	5.88841	3.34735	8.42948	OK	19.0851	12.9448	25.2254	OK	phytosulfokines 2
MLOC_34830	109.261	82.691	135.831	OK	183.665	138.578	228.753	OK	60.7472	46.0462	75.4483	OK	165.979	125.257	206.7	OK	107.574	81.2517	133.897	OK	335.721	252.753	418.688	OK	86.4144	65.235	107.594	OK	305.574	227.595	383.552	OK	5 -adenylylsulfate reductase chloroplastic-like
MLOC_34875	19.0118	13.1576	24.8659	OK	14.8823	10.0259	19.7387	OK	29.2128	21.1331	37.2924	OK	25.5989	18.3249	32.8729	OK	19.939	13.9569	25.9212	OK	16.0622	10.8684	21.256	OK	20.887	14.7005	27.0735	OK	19.4478	13.5905	25.3051	OK	dna-3-methyladenine glycosylase i
MLOC_34990	2.5556	1.21249	3.89871	OK	16.2771	11.4198	21.1345	OK	1.79265	0.781362	2.80393	OK	8.05808	5.18905	10.9271	OK	1.29292	0.436636	2.1492	OK	5.47641	3.50038	7.45245	OK	1.15733	0.279701	2.03497	OK	2.62749	1.28178	3.9732	OK	serine threonine-protein kinase ht1-like isoform x2
MLOC_35002	21.9905	15.3365	28.6446	OK	17.0447	11.5112	22.5782	OK	32.7865	23.6389	41.934	OK	25.3558	17.7946	32.917	OK	35.9528	25.9708	45.9347	OK	31.5553	22.9445	40.1661	OK	38.4107	27.7847	49.0367	OK	38.3797	27.8447	48.9148	OK	ammonium transporter 3 member 1-like
MLOC_35025	7.21471	4.51274	9.91668	OK	19.3277	13.6594	24.9961	OK	11.9692	8.12701	15.8114	OK	22.1866	15.8734	28.4997	OK	4.86999	2.76954	6.97044	OK	15.5305	10.6102	20.4507	OK	6.96336	4.36264	9.56408	OK	15.4359	10.6345	20.2374	OK	hga1-like protein
MLOC_35074	3.9021	0	9.67668	OK	0.633079	0	1.87171	OK	0	0	0	OK	2.04959	0	6.04858	OK	0	0	0	OK	0.683856	0	1.89944	OK	0	0	0	OK	0	0	0	OK	#NAME?
MLOC_35156	6.53226	3.65876	9.40577	OK	5.67844	2.78038	8.57649	OK	0	0	0	OK	0	0	0	OK	1.40857	0	3.0637	OK	2.8201	0	10.6618	OK	1.25782	0	2.91131	OK	1.29662	0	2.96257	OK	serine threonine-protein kinase smg1
MLOC_35163	0	0	0	OK	0	0	0	OK	0	0	0	OK	0	0	0	OK	0	0	0	OK	0	0	0	OK	1.96852	0.306469	3.63057	OK	0	0	0	OK	retrotransposon unclassified
MLOC_35254	4041.89	2752.22	5331.56	OK	2299.7	1643.08	2956.32	OK	4433.58	2959.82	5907.35	OK	1437.39	1055.38	1819.41	OK	6218.58	3925.26	8511.9	OK	1685.49	1247.33	2123.65	OK	5036.41	3269.8	6803.02	OK	1303.46	951.142	1655.77	OK	auxin-repressed kda protein
MLOC_3528	0	0	0	OK	0.204666	0	0.629075	OK	0	0	0	OK	0.398288	0	1.1132	OK	4.56669	2.04	7.09339	OK	14.6564	9.41454	19.8982	OK	11.4366	6.96012	15.9132	OK	13.9389	8.71636	19.1615	OK	germin-like protein 1-1
MLOC_35485	0	0	0	OK	0.766376	0	2.14297	OK	1.70495	0	6.4841	OK	1.63648	0	3.60439	OK	1.65134	0	6.35046	OK	0	0	0	OK	0	0	0	OK	0	0	0	OK	unnamed protein product
MLOC_35512	61.9381	46.3069	77.5694	OK	62.9812	46.8297	79.1326	OK	80.6984	60.593	100.804	OK	70.3151	52.5393	88.091	OK	75.5253	56.7253	94.3254	OK	33.8689	24.8977	42.8401	OK	53.8845	40.0387	67.7304	OK	32.9889	23.9695	42.0083	OK	protein
MLOC_35847	79.8139	60.1409	99.4869	OK	63.6402	47.6597	79.6207	OK	87.0314	65.7285	108.334	OK	90.9377	68.5928	113.283	OK	70.425	52.8492	88.0008	OK	63.421	47.6646	79.1775	OK	74.8724	56.3167	93.4281	OK	71.8513	53.9241	89.7785	OK	gdsl esterase lipase at1g09390-like
MLOC_35890	9.36173	5.64603	13.0774	OK	8.51936	4.98342	12.0553	OK	4.74966	2.34789	7.15143	OK	5.96383	3.19959	8.72807	OK	9.7959	5.9411	13.6507	OK	6.6146	3.80735	9.42185	OK	6.98054	3.92026	10.0408	OK	5.72373	3.02767	8.41979	OK	peptidase lon
MLOC_36351	336.171	253.536	418.805	OK	372.227	280.199	464.256	OK	639.27	474.31	804.23	OK	351.013	264.448	437.577	OK	85.9027	64.7173	107.088	OK	406.671	306.236	507.105	OK	161.47	122.103	200.836	OK	421.375	312.974	529.777	OK	transcription factor bhlh100-like
MLOC_36386	9.88216	6.64739	13.1169	OK	34.7118	25.4211	44.0026	OK	6.13678	3.83312	8.44044	OK	14.8872	10.3734	19.4011	OK	10.6331	7.21879	14.0475	OK	15.5536	10.7366	20.3705	OK	6.68311	4.27261	9.09362	OK	9.62873	6.44652	12.8109	OK	amino acid-polyamine transporter
MLOC_36462	16.3268	11.6758	20.9777	OK	10.3449	7.05427	13.6355	OK	10.4033	6.97651	13.8302	OK	6.51674	4.33397	8.6995	OK	25.8605	18.9543	32.7668	OK	14.2245	10.0552	18.3939	OK	17.3512	11.9394	22.7629	OK	12.5768	8.9994	16.1543	OK	nodulin-like protein
MLOC_36469	50.7991	37.6124	63.9858	OK	52.0027	38.5378	65.4676	OK	39.5488	28.9935	50.1041	OK	37.3785	27.0971	47.6599	OK	69.1416	51.809	86.4742	OK	20.4166	14.4547	26.3784	OK	40.9122	29.9903	51.834	OK	17.4408	12.04	22.8416	OK	hypothetical protein F775_07139
MLOC_36475	16.0405	9.53495	22.546	OK	11.6623	6.44791	16.8767	OK	13.6025	7.90031	19.3046	OK	2.18006	0.286824	4.0733	OK	22.0943	14.0665	30.122	OK	11.0594	6.06468	16.0542	OK	24.0056	15.5286	32.4826	OK	6.65687	3.05562	10.2581	OK	pectinesterase partial
MLOC_36500	1.77954	0.864193	2.6949	OK	1.11666	0.430917	1.8024	OK	1.78176	0.854068	2.70946	OK	2.47845	1.3569	3.60001	OK	1.54441	0.716147	2.37268	OK	1.37695	0.621234	2.13266	OK	2.32346	1.23674	3.41018	OK	1.12294	0.437085	1.80879	OK	aquaporin nip1-3
MLOC_36562	32.6392	24.4514	40.8269	OK	37.6248	28.2602	46.9895	OK	25.1578	18.5887	31.7269	OK	27.5008	20.5515	34.4501	OK	46.7942	35.3103	58.278	OK	44.9403	33.8672	56.0134	OK	31.6409	23.7272	39.5546	OK	38.4711	28.8952	48.0469	OK	l-type lectin-domain containing receptor kinase -like
MLOC_36602	7.71671	4.64539	10.788	OK	7.57334	4.65457	10.4921	OK	3.51875	1.77424	5.26325	OK	5.61013	3.21968	8.00059	OK	2.08172	0.749508	3.41393	OK	3.08568	1.48829	4.68307	OK	3.10397	1.40391	4.80402	OK	2.87962	1.33594	4.42331	OK	glutathione s-transferase u17-like
MLOC_36637	18.0972	13.0744	23.1199	OK	24.0064	17.6172	30.3955	OK	13.3262	9.47358	17.1788	OK	14.1061	10.0568	18.1554	OK	14.5933	10.4356	18.7511	OK	13.3967	9.54694	17.2465	OK	11.2866	7.91017	14.6631	OK	11.9226	8.39193	15.4532	OK	formin-like protein 1-like
MLOC_36648	7.49302	5.12369	9.86234	OK	16.6155	11.6388	21.5921	OK	6.70731	4.46509	8.94952	OK	24.3547	17.5232	31.1863	OK	8.42212	5.70221	11.142	OK	33.0258	23.8067	42.2449	OK	8.36294	5.63773	11.0882	OK	39.9033	28.5275	51.2791	OK
MLOC_36715	17.6103	12.0353	23.1853	OK	63.1055	46.9397	79.2712	OK	10.8801	7.05356	14.7066	OK	52.2871	38.8039	65.7703	OK	19.5295	13.6067	25.4523	OK	66.485	49.7187	83.2512	OK	21.2217	14.934	27.5094	OK	69.32	52.059	86.5811	OK	ring-h2 zinc finger
MLOC_36752	21.9987	16.3792	27.6183	OK	17.4846	12.8895	22.0797	OK	35.6777	26.896	44.4593	OK	19.3116	14.3389	24.2843	OK	29.9903	22.4333	37.5473	OK	23.4478	17.4575	29.4382	OK	42.893	32.3876	53.3984	OK	25.9367	19.4182	32.4553	OK	mitogen-activated protein kinase 8-like isoform x1
MLOC_36809	31.1594	23.221	39.0978	OK	41.2754	30.9309	51.6199	OK	18.3512	13.4167	23.2857	OK	36.0799	27.0428	45.1169	OK	37.9922	28.5182	47.4661	OK	53.4363	40.4799	66.3927	OK	34.2648	25.6684	42.8613	OK	45.5544	34.3935	56.7153	OK	callose synthase 7
MLOC_36829	5.32975	2.68207	7.97743	OK	5.67465	3.57924	7.77005	OK	7.41879	4.72592	10.1117	OK	8.67078	5.65919	11.6824	OK	6.21076	3.97594	8.44558	OK	14.9129	10.5708	19.255	OK	10.1812	7.00099	13.3615	OK	15.285	10.6788	19.8912	OK	hypothetical protein TRIUR3_00800
MLOC_36834	28.2708	19.7548	36.7869	OK	44.546	32.286	56.8059	OK	16.5704	10.951	22.1898	OK	22.5546	15.4034	29.7059	OK	13.7037	8.76873	18.6386	OK	21.5572	14.5333	28.5811	OK	13.3599	8.56397	18.1559	OK	18.3157	12.115	24.5164	OK	tyrosine specific protein phosphatase family protein
MLOC_36873	76.9855	57.724	96.2469	OK	111.632	84.1748	139.089	OK	46.0906	34.0058	58.1754	OK	74.1775	55.7307	92.6242	OK	118.108	89.3781	146.837	OK	78.0814	58.6214	97.5413	OK	82.1629	61.8239	102.502	OK	77.3222	58.142	96.5024	OK	protein glutamine dumper 4-like
MLOC_36886	61.8718	46.7018	77.0418	OK	27.3184	20.1151	34.5217	OK	77.9355	59.0189	96.852	OK	38.4068	28.6666	48.147	OK	49.5561	37.2532	61.8591	OK	41.2611	30.8685	51.6537	OK	55.9512	42.1824	69.72	OK	40.4237	30.2531	50.5942	OK	two-component response regulator arr3-like
MLOC_36909	682.196	508.67	855.722	OK	455.65	341.152	570.149	OK	475.445	352.288	598.601	OK	503.465	376.548	630.383	OK	380.564	282.79	478.337	OK	456.436	344.914	567.958	OK	368.47	274.295	462.646	OK	423.695	317.347	530.042	OK	vacuolar iron transporter -like
MLOC_3692	108.246	82.4547	134.038	OK	144.237	109.173	179.3	OK	187.52	142.754	232.285	OK	299.496	224.088	374.903	OK	94.8283	71.0554	118.601	OK	162.061	121.613	202.509	OK	178.152	135.605	220.699	OK	207.118	157.303	256.932	OK	sag12 protein
MLOC_37052	10.228	6.07931	14.3768	OK	9.4473	5.44914	13.4455	OK	6.01419	3.01015	9.01823	OK	4.8083	2.25682	7.35978	OK	17.9974	11.7363	24.2586	OK	4.90798	2.26768	7.54829	OK	11.3723	6.95731	15.7873	OK	5.09112	2.40342	7.77881	OK	photosystem ii 10 kda chloroplastic-like
MLOC_37092	24.3796	18.1601	30.5991	OK	24.6256	18.3788	30.8723	OK	34.7544	26.0935	43.4152	OK	33.6517	25.3095	41.994	OK	22.1633	16.5183	27.8083	OK	30.561	22.9379	38.1841	OK	25.223	18.8535	31.5924	OK	25.302	18.9177	31.6864	OK	transcription factor hbp-1b -like
MLOC_37227	45.6777	34.4444	56.9111	OK	34.2648	25.6148	42.9148	OK	64.7366	49.1383	80.3349	OK	38.2166	28.596	47.8372	OK	36.2828	27.1291	45.4364	OK	30.7522	23.0583	38.4461	OK	37.2035	27.8441	46.5628	OK	31.1952	23.2265	39.1638	OK	probable metal-nicotianamine transporter ysl12-like
MLOC_37244	9.6045	7.23934	11.9697	OK	6.70079	5.02387	8.37771	OK	10.2977	7.77297	12.8224	OK	9.69256	7.31712	12.068	OK	11.6145	8.79199	14.4371	OK	9.88213	7.4644	12.2999	OK	13.2406	10.0202	16.4611	OK	10.5367	7.9686	13.1048	OK	cytosolic acetyl- carboxylase
MLOC_37278	8.01393	5.49737	10.5305	OK	2.16852	1.16003	3.17701	OK	7.0383	4.77308	9.30351	OK	1.60948	0.785195	2.43376	OK	18.1058	13.2079	23.0036	OK	8.32737	5.804	10.8507	OK	16.9093	12.3235	21.4952	OK	4.26833	2.69331	5.84335	OK	ent-isokaurene c2-hydroxylase-like
MLOC_37348	2.98712	1.63678	4.33746	OK	5.12161	3.17223	7.07099	OK	1.73523	0.7784	2.69205	OK	8.32609	5.56037	11.0918	OK	0.620612	0.0689738	1.17225	OK	0.42583	0	0.871992	OK	0.416818	0	0.843795	OK	0.611748	0.0984987	1.125	OK	l-type lectin-domain containing receptor kinase -like
MLOC_37381	107.741	82.0462	133.435	OK	417.507	310.806	524.208	OK	237.18	179.447	294.912	OK	284.726	213.854	355.599	OK	49.7346	37.0902	62.3789	OK	377.598	269.39	485.806	OK	117.482	89.1137	145.85	OK	358.637	259.931	457.343	OK	homocysteine s-methyltransferase 1
MLOC_37446	12.7674	8.68895	16.8459	OK	6.90575	4.27475	9.53676	OK	22.5231	16.1961	28.8502	OK	4.81837	2.77469	6.86205	OK	18.2994	12.921	23.6778	OK	3.93334	2.11252	5.75417	OK	11.9041	8.0835	15.7246	OK	3.67372	1.9771	5.37034	OK	lux
MLOC_37474	60.7951	45.4074	76.1827	OK	38.5203	28.3267	48.714	OK	78.8887	59.1429	98.6345	OK	56.5296	42.0918	70.9675	OK	87.1862	64.8658	109.507	OK	60.613	45.3192	75.9068	OK	97.7829	73.3322	122.234	OK	58.8853	43.8849	73.8857	OK	alliin lyase-like
MLOC_37492	2.68804	1.36316	4.01292	OK	2.9768	1.54323	4.41037	OK	1.80793	0.75955	2.8563	OK	1.25246	0.378751	2.12616	OK	0.0444008	0	0.331743	OK	0.0504189	0	0.337222	OK	0.0439669	0	0.33222	OK	0.0445802	0	0.332542	OK	rna apurinic site specific lyase
MLOC_3754	3114.84	2211.04	4018.65	OK	4831.33	3246.76	6415.9	OK	4032.75	2770.41	5295.08	OK	3965.35	2716.08	5214.61	OK	650.644	490.589	810.699	OK	4799.55	2885.17	6713.94	OK	1397.84	1023.88	1771.81	OK	4546.82	2764.48	6329.17	OK	nicotianamine synthase 2
MLOC_37545	9.00448	6.6193	11.3897	OK	9.09025	6.67878	11.5017	OK	5.95578	4.29301	7.61855	OK	7.43731	5.44281	9.43182	OK	10.3075	7.64272	12.9722	OK	9.34942	6.87906	11.8198	OK	7.90224	5.79139	10.0131	OK	8.11086	5.93937	10.2823	OK	midasin isoform x2
MLOC_37566	29.3927	21.1882	37.5973	OK	20.404	14.3607	26.4474	OK	49.0259	36.2359	61.816	OK	27.6717	19.9216	35.4217	OK	31.5623	22.891	40.2337	OK	24.2007	17.322	31.0793	OK	42.7019	31.454	53.9498	OK	29.6633	21.4781	37.8486	OK	ceramide-1-phosphate transfer
MLOC_37581	168.867	128.514	209.219	OK	125.628	95.1583	156.098	OK	232.203	176.539	287.866	OK	158.584	119.925	197.244	OK	177.894	135.023	220.766	OK	180.22	139.287	221.154	OK	204.796	155.408	254.184	OK	171.65	130.197	213.104	OK	patellin family protein
MLOC_37609	47.0901	34.1723	60.0079	OK	46.57	33.9192	59.2209	OK	67.629	49.9471	85.3109	OK	63.7414	46.967	80.5158	OK	50.1319	36.4261	63.8377	OK	53.3265	39.061	67.5919	OK	60.4389	44.4573	76.4205	OK	63.6236	46.8131	80.4341	OK	quinone oxidoreductase 1
MLOC_37666	21.3332	15.1443	27.522	OK	50.416	36.9405	63.8915	OK	14.2838	9.78464	18.7829	OK	42.4568	31.3834	53.5301	OK	38.4548	28.1616	48.7481	OK	107.506	79.8007	135.212	OK	29.5527	21.5805	37.5249	OK	84.8713	63.2806	106.462	OK	transcription factor bhlh112-like
MLOC_37675	55.9554	41.0307	70.8801	OK	52.9128	39.2924	66.5332	OK	34.007	24.9377	43.0763	OK	37.5631	27.7286	47.3976	OK	83.4588	62.6644	104.253	OK	66.2814	49.4771	83.0856	OK	60.7329	45.3815	76.0842	OK	64.2358	47.9338	80.5378	OK	peroxidase 51-like
MLOC_37710	300.867	228.67	373.063	OK	958.499	710.328	1206.67	OK	622.182	469.247	775.118	OK	654.955	491.94	817.97	OK	202.415	153.259	251.571	OK	960.786	695.009	1226.56	OK	347.581	262.299	432.864	OK	834.773	598.664	1070.88	OK	methylthioribose kinase
MLOC_37719	27.3019	20.3721	34.2318	OK	39.6593	29.9422	49.3763	OK	33.4052	25.1585	41.6519	OK	52.4105	39.771	65.0501	OK	22.6905	16.8204	28.5606	OK	51.7126	39.1212	64.304	OK	33.0225	24.8253	41.2197	OK	59.3809	44.9634	73.7984	OK	act domain-containing protein
MLOC_37745	3.80988	2.50279	5.11697	OK	3.24512	2.0779	4.41234	OK	5.90067	4.07307	7.72828	OK	5.41144	3.73156	7.09131	OK	3.81455	2.51427	5.11483	OK	5.43383	3.71469	7.15297	OK	5.8397	4.06102	7.61839	OK	6.28332	4.38347	8.18317	OK	predicted protein
MLOC_37763	16.8509	12.3527	21.349	OK	10.6714	7.72169	13.621	OK	16.4633	12.0552	20.8714	OK	6.25602	4.304	8.20803	OK	12.7716	9.25006	16.2932	OK	7.56239	5.3554	9.76938	OK	14.5595	10.6168	18.5023	OK	6.9081	4.84479	8.9714	OK	delta-1-pyrroline-5-carboxylate synthase-like
MLOC_3789	18.2543	13.3659	23.1427	OK	25.9842	19.3263	32.642	OK	14.3661	10.4053	18.3269	OK	18.2283	13.3724	23.0841	OK	15.9995	11.6554	20.3436	OK	19.7332	14.5884	24.8781	OK	14.7036	10.6815	18.7257	OK	17.9625	13.1823	22.7427	OK	trans-splicing factor chloroplastic
MLOC_3793	6.39824	4.16203	8.63446	OK	8.503	5.75701	11.249	OK	4.6021	2.78869	6.41552	OK	4.57894	2.82051	6.33737	OK	9.66997	6.55028	12.7896	OK	7.23552	4.78639	9.68466	OK	6.92326	4.5947	9.25182	OK	5.68687	3.58332	7.79042	OK	serine carboxypeptidase 1 precursor
MLOC_37996	79.8323	59.9842	99.6804	OK	115.67	87.4858	143.855	OK	111.073	83.8118	138.335	OK	118.581	89.4212	147.74	OK	58.0587	43.3719	72.7455	OK	107.395	81.0752	133.714	OK	70.2649	52.7389	87.791	OK	94.0298	71.224	116.836	OK	uridine kinase-like protein chloroplastic-like
MLOC_38055	74.7089	56.2593	93.1586	OK	56.2004	41.9513	70.4495	OK	84.8312	64.1556	105.507	OK	103.861	78.4729	129.249	OK	76.8074	57.9145	95.7004	OK	79.1693	60.2392	98.0994	OK	80.5323	60.6684	100.396	OK	99.4363	75.0332	123.84	OK	alpha expansin partial
MLOC_3806	409.775	312.644	506.906	OK	943.74	713.684	1173.8	OK	601.669	458.025	745.312	OK	616.973	467.274	766.672	OK	89.0053	64.9335	113.077	OK	1017.97	733.506	1302.43	OK	230.149	173.121	287.177	OK	891.284	650.758	1131.81	OK	nicotianamine synthase 2
MLOC_38108	2.59235	0.979061	4.20565	OK	3.10334	1.3062	4.90047	OK	7.46019	4.32682	10.5936	OK	4.76734	2.42766	7.10701	OK	3.52143	1.5763	5.46656	OK	6.04114	3.30367	8.77861	OK	4.87769	2.49808	7.25729	OK	4.94464	2.57113	7.31815	OK	hypothetical protein F775_07677
MLOC_38136	5.21025	3.33895	7.08154	OK	3.58862	2.15985	5.01739	OK	5.73325	3.72868	7.73783	OK	12.1615	8.61026	15.7127	OK	4.99383	3.18212	6.80554	OK	7.37618	4.97609	9.77627	OK	8.63488	5.92805	11.3417	OK	12.7814	9.12032	16.4426	OK	predicted protein
MLOC_38210	179.913	136.223	223.603	OK	135.098	102.148	168.048	OK	128.349	96.9721	159.725	OK	132.478	100.186	164.769	OK	118.688	89.7842	147.591	OK	153.187	116.125	190.249	OK	134.607	101.747	167.467	OK	155.46	117.75	193.171	OK	actin-depolymerizing factor 7-like
MLOC_38211	136.326	103.687	168.965	OK	130.002	98.6306	161.374	OK	119.833	90.8481	148.819	OK	88.8181	67.1389	110.497	OK	169.214	128.754	209.674	OK	113.313	86.1372	140.488	OK	140.575	106.796	174.354	OK	93.7734	71.0677	116.479	OK	bri1-kd interacting protein 130
MLOC_38249	27.73	18.36	37.1001	OK	13.496	7.85614	19.1358	OK	28.4786	18.9873	37.9699	OK	9.10678	4.76915	13.4444	OK	108.906	80.2894	137.523	OK	12.0422	6.81408	17.2703	OK	71.497	51.8123	91.1816	OK	7.67133	3.79557	11.5471	OK	tpa: plant-specific domain tigr01615 family protein
MLOC_38253	413.848	314.063	513.634	OK	295.963	223.94	367.987	OK	163.318	121.764	204.872	OK	280.872	212.473	349.272	OK	140.619	105.181	176.058	OK	163.968	121.864	206.072	OK	95.652	70.589	120.715	OK	171.632	127.683	215.58	OK	vacuolar iron transporter homolog 5-like
MLOC_38301	43.8713	32.4493	55.2934	OK	33.6483	24.7698	42.5269	OK	25.8951	18.7887	33.0016	OK	22.965	16.5956	29.3345	OK	39.6746	29.4317	49.9174	OK	33.2588	24.3256	42.192	OK	28.1399	20.5995	35.6802	OK	37.5467	27.764	47.3295	OK	peroxidase 45
MLOC_38368	12.1799	8.61203	15.7477	OK	10.8121	7.58763	14.0367	OK	11.5684	8.15427	14.9826	OK	7.47918	5.03229	9.92606	OK	27.0735	20.0719	34.0751	OK	9.05576	6.37344	11.7381	OK	16.331	11.8191	20.8429	OK	5.93851	3.934	7.94303	OK	probable inositol transporter 2
MLOC_38447	125.419	93.7247	157.114	OK	18.0644	11.519	24.6098	OK	174.234	130.939	217.529	OK	24.3628	16.1674	32.5583	OK	75.8699	55.3204	96.4193	OK	40.899	28.855	52.9431	OK	136.214	101.921	170.506	OK	35.7152	24.9811	46.4493	OK	low temperature-induced protein
MLOC_38478	7.95872	4.58826	11.3292	OK	3.33299	1.3976	5.26838	OK	15.0344	9.59747	20.4712	OK	5.7652	3.0115	8.51889	OK	67.6856	48.8061	86.5651	OK	66.5874	48.2622	84.9126	OK	83.9367	60.9261	106.947	OK	57.6361	41.3289	73.9434	OK	o-methyltransferase zrp4
MLOC_38561	202.192	152.565	251.818	OK	186.905	141.968	231.842	OK	226.133	170.864	281.401	OK	229.585	173.128	286.041	OK	88.3951	66.9337	109.856	OK	129.728	98.1137	161.342	OK	124.76	94.3397	155.18	OK	143.896	109.253	178.538	OK	ethylene-responsive transcription factor 1-like
MLOC_38648	38.4761	28.127	48.8252	OK	42.2907	31.0742	53.5073	OK	23.5785	16.7657	30.3912	OK	37.3854	27.3537	47.417	OK	44.2494	32.6545	55.8443	OK	44.672	32.8616	56.4825	OK	37.4049	27.4078	47.402	OK	43.0667	31.7868	54.3465	OK	l-type lectin-domain containing receptor kinase -like
MLOC_38761	7.72603	4.85362	10.5984	OK	4.69598	2.70471	6.68725	OK	4.37033	2.48442	6.25625	OK	3.32734	1.76276	4.89192	OK	20.7844	14.9097	26.6591	OK	6.13672	3.8994	8.37404	OK	10.7137	7.2362	14.1913	OK	7.00423	4.46772	9.54073	OK	tpa: duf231 domain containing family protein
MLOC_38794	2.678	1.00765	4.34835	OK	5.57136	2.9766	8.16612	OK	0.968194	0	1.937	OK	1.53104	0.333797	2.72829	OK	0.493846	0	1.17623	OK	2.76	1.07162	4.44837	OK	0.161557	0	0.483425	OK	1.89645	0.556278	3.23662	OK	crocetin glucosyltransferase 2-like
MLOC_38810	27.5515	19.4419	35.6611	OK	23.0675	16.0293	30.1057	OK	28.5	20.178	36.822	OK	35.9044	25.8287	45.9802	OK	49.0624	35.954	62.1707	OK	31.5151	22.1425	40.8878	OK	56.9323	41.9919	71.8726	OK	40.102	29.0833	51.1207	OK	aspartic proteinase nepenthesin-1
MLOC_38823	189.111	143.48	234.741	OK	347.443	259.814	435.073	OK	278.385	210.423	346.346	OK	379.274	284.093	474.456	OK	29.7114	21.9145	37.5083	OK	54.9024	40.5463	69.2584	OK	28.1898	20.7375	35.6421	OK	77.4982	57.1215	97.8748	OK	gdsl esterase lipase at5g55050-like
MLOC_38843	7.79586	3.63202	11.9597	OK	10.2722	5.305	15.2394	OK	4.07659	1.30668	6.8465	OK	4.45278	1.53928	7.36627	OK	6.87633	2.90506	10.8476	OK	2.83864	0.656475	5.02081	OK	5.91828	2.50068	9.33587	OK	3.26534	0.827233	5.70345	OK	ocs element-binding factor 1
MLOC_38910	15.1475	10.9289	19.3661	OK	11.2646	7.94901	14.5802	OK	17.2157	12.4502	21.9812	OK	16.8089	12.0962	21.5216	OK	13.9442	9.94979	17.9387	OK	14.4511	10.3295	18.5728	OK	15.3935	10.9516	19.8353	OK	16.1442	11.377	20.9113	OK	inositol-pentakisphosphate 2-kinase isoform x1
MLOC_38932	129.88	97.7941	161.967	OK	160.327	121.206	199.448	OK	81.8872	61.4778	102.297	OK	66.9963	49.6419	84.3507	OK	488.46	367.258	609.661	OK	167.406	125.738	209.074	OK	323.592	240.976	406.208	OK	90.7605	68.0358	113.485	OK	btb poz and taz domain-containing protein 1-like
MLOC_38941	18.1638	13.5192	22.8084	OK	26.4291	19.8733	32.9849	OK	11.8369	8.6525	15.0212	OK	17.1998	12.7921	21.6075	OK	47.0907	35.6884	58.493	OK	22.6492	16.9884	28.3099	OK	29.8031	22.4777	37.1286	OK	17.1462	12.7129	21.5794	OK	leucine-rich repeat receptor-like serine threonine-protein kinase bam1
MLOC_39001	33.9357	23.8947	43.9768	OK	22.4916	15.1091	29.874	OK	34.0988	24.0061	44.1915	OK	28.9549	20.1151	37.7947	OK	34.9494	24.6017	45.297	OK	38.4297	27.6543	49.2051	OK	61.4795	45.1413	77.8177	OK	53.9869	39.4118	68.5621	OK	zinc finger protein zat12-like
MLOC_39055	22.8796	17.0672	28.6919	OK	46.9221	35.5467	58.2975	OK	15.5498	11.4563	19.6433	OK	43.8249	33.182	54.4677	OK	21.6241	16.1346	27.1137	OK	48.6771	36.8518	60.5024	OK	20.6358	15.3922	25.8794	OK	44.6559	33.7189	55.5929	OK	predicted protein
MLOC_39160	24.563	17.7389	31.3871	OK	24.6049	17.7397	31.4701	OK	31.0786	22.8031	39.354	OK	23.3298	16.7592	29.9003	OK	50.6116	37.5023	63.7209	OK	45.3418	33.7878	56.8957	OK	38.6211	28.5542	48.688	OK	27.2045	19.778	34.6311	OK	sulfotransferase domain containing protein
MLOC_39318	110.945	78.5145	143.376	OK	285.553	205.12	365.987	OK	70.1921	48.7163	91.668	OK	312.343	222.387	402.3	OK	12.7044	7.2946	18.1142	OK	14.2416	8.25258	20.2307	OK	11.6038	6.51821	16.6895	OK	16.0323	9.00252	23.062	OK	zeamatin-like protein
MLOC_39332	50.5862	37.2199	63.9525	OK	35.0432	25.2757	44.8107	OK	50.8932	37.6921	64.0943	OK	56.6026	41.9404	71.2649	OK	55.6865	41.213	70.1599	OK	41.9026	30.7304	53.0748	OK	59.4143	44.2582	74.5703	OK	46.3109	34.0104	58.6114	OK	peroxidase 72
MLOC_39417	227.697	172.503	282.891	OK	185.333	139.961	230.705	OK	253.504	192.227	314.781	OK	280.052	212.103	348	OK	277.255	210.222	344.287	OK	265.577	201.974	329.18	OK	254.801	193.165	316.436	OK	309.43	233.123	385.738	OK	predicted protein
MLOC_3944	29.0881	21.5052	36.671	OK	31.3425	23.5046	39.1804	OK	14.4	10.5213	18.2787	OK	50.7406	38.3836	63.0976	OK	12.7581	9.21416	16.3021	OK	20.7321	15.25	26.2142	OK	14.906	10.9494	18.8627	OK	46.7245	35.2538	58.1952	OK	predicted protein
MLOC_39480	1.75742	0.927138	2.58769	OK	1.09923	0.485339	1.71313	OK	2.2349	1.23572	3.23409	OK	1.84939	0.987795	2.71098	OK	1.84988	0.958001	2.74175	OK	1.13999	0.496875	1.78311	OK	1.99288	1.08309	2.90267	OK	2.31142	1.32006	3.30277	OK	hypothetical protein F775_08128
MLOC_39570	9.74336	6.73963	12.7471	OK	14.3485	10.2872	18.4098	OK	7.17635	4.84456	9.50815	OK	8.48596	5.76989	11.202	OK	6.46566	4.24219	8.68912	OK	7.24176	4.83207	9.65146	OK	4.59395	2.86502	6.32288	OK	7.36816	4.98326	9.75306	OK	duf1680 domain protein
MLOC_39586	3.72082	2.10657	5.33507	OK	2.73688	1.41445	4.05931	OK	6.75938	4.3388	9.17997	OK	2.80038	1.45923	4.14153	OK	4.86559	2.93962	6.79156	OK	4.7875	2.87253	6.70247	OK	4.61951	2.76593	6.47309	OK	3.75029	2.13603	5.36455	OK	g-type lectin s-receptor-like serine threonine-protein kinase at2g19130
MLOC_39598	14.0277	0	28.609	OK	14.3015	0	32.8844	OK	18.5848	1.00312	36.1665	OK	19.2595	0	38.5434	OK	5.37666	2.39169	8.36164	OK	1.02863	0	2.28407	OK	0.861329	0	2.06703	OK	1.03428	0	2.27728	OK	predicted protein
MLOC_39632	55.2165	41.0082	69.4248	OK	340.704	257.897	423.512	OK	36.0187	26.3381	45.6992	OK	263.405	199.639	327.17	OK	37.1169	27.1158	47.118	OK	213.598	161.137	266.059	OK	36.2084	26.4731	45.9437	OK	191.557	145.219	237.896	OK	zinc finger protein
MLOC_39638	66.294	47.791	84.797	OK	53.7208	37.9992	69.4424	OK	62.1768	44.495	79.8587	OK	57.3867	41.0197	73.7536	OK	51.51	36.6202	66.3999	OK	43.0664	30.5908	55.542	OK	45.3673	32.0395	58.6951	OK	64.0285	46.0259	82.031	OK	protein iq-domain 14
MLOC_39786	7.22327	4.51744	9.92909	OK	12.771	8.67105	16.871	OK	11.9503	8.11555	15.785	OK	20.7317	14.7666	26.6969	OK	9.40724	6.14769	12.6668	OK	14.1039	9.7621	18.4458	OK	14.3437	9.9017	18.7858	OK	16.2599	11.2453	21.2744	OK	beta- -galactosyltransferase pvg3-like
MLOC_39833	66.631	50.2383	83.0237	OK	45.4571	34.3086	56.6055	OK	34.666	25.8062	43.5257	OK	41.679	31.2317	52.1263	OK	50.1499	38.0058	62.2939	OK	39.6288	29.7727	49.4848	OK	45.1887	34.0292	56.3483	OK	47.0018	35.5425	58.461	OK	copper-transporting atpase 3
MLOC_39969	68.8261	51.2458	86.4064	OK	120.515	90.7414	150.289	OK	112.538	84.9067	140.169	OK	101.03	75.7033	126.356	OK	42.6739	31.0057	54.3421	OK	112.083	82.3465	141.819	OK	62.7224	46.3596	79.0852	OK	120.253	89.3069	151.199	OK	protein star1
MLOC_40001	28.5031	21.1479	35.8582	OK	64.6745	48.874	80.4749	OK	25.9564	19.1682	32.7446	OK	38.3748	28.7138	48.0357	OK	26.4881	19.5682	33.408	OK	63.5631	48.1401	78.9861	OK	27.5007	20.3769	34.6245	OK	32.2027	23.8704	40.5349	OK	sodium-coupled neutral amino acid transporter 2-like
MLOC_40241	0.985567	0.197728	1.77341	OK	0.781372	0.176002	1.38674	OK	2.6298	1.415	3.84461	OK	2.02317	0.982121	3.06422	OK	2.96555	1.64457	4.28653	OK	2.38699	1.18065	3.59334	OK	4.04063	2.17478	5.90649	OK	2.31074	1.10078	3.5207	OK	d-3-phosphoglycerate dehydrogenase chloroplastic-like
MLOC_40261	163.466	82.3925	244.539	OK	441.567	284.649	598.484	OK	117.732	53.0195	182.445	OK	257.499	149.568	365.429	OK	46.0097	7.70467	84.3146	OK	88.0141	29.5082	146.52	OK	20.7297	0	45.6305	OK	96.5644	38.7529	154.376	OK	predicted protein
MLOC_40355	13.944	6.37832	21.5096	OK	23.9549	11.8849	36.0248	OK	20.7862	9.63355	31.9388	OK	18.9723	8.61938	29.3252	OK	30.7364	20.11	41.3627	OK	44.1083	27.319	60.8976	OK	30.4392	19.1376	41.7409	OK	22.7023	12.5585	32.8462	OK	ferredoxin-thioredoxin reductase catalytic chain
MLOC_4044	22.8312	16.9425	28.7199	OK	18.3812	13.5423	23.22	OK	15.577	11.3496	19.8043	OK	12.053	8.67642	15.4296	OK	31.885	23.8849	39.885	OK	12.2509	8.81149	15.6902	OK	21.3287	15.6463	27.0112	OK	10.3168	7.34494	13.2887	OK	f-box lrr-repeat max2 homolog
MLOC_40554	27.8246	19.2107	36.4385	OK	37.06	26.2674	47.8525	OK	21.6408	14.6005	28.6811	OK	24.4029	16.634	32.1717	OK	7.62343	4.15951	11.0874	OK	4.46254	1.96799	6.9571	OK	5.34376	2.59822	8.08931	OK	4.21644	1.9018	6.53107	OK	probable 2-oxoglutarate-dependent dioxygenase aop1
MLOC_4070	1.38259	0.568029	2.19716	OK	0.954287	0.298195	1.61038	OK	1.78903	0.842191	2.73587	OK	1.42575	0.595924	2.25557	OK	3.71591	2.18262	5.24921	OK	2.12065	1.06279	3.1785	OK	5.75419	3.69495	7.81344	OK	4.01258	2.39431	5.63084	OK	unnamed protein product
MLOC_4071	15.9267	11.4255	20.428	OK	6.35093	4.13658	8.56528	OK	19.5919	14.3317	24.852	OK	10.529	7.30614	13.7519	OK	24.507	18.0068	31.0072	OK	6.39807	4.15187	8.64427	OK	28.0414	20.7774	35.3053	OK	7.50736	5.01405	10.0007	OK	monoacylglycerol lipase abhd6-like
MLOC_40798	759.927	576.023	943.831	OK	566.872	428.906	704.838	OK	1248.27	944.227	1552.32	OK	1022.76	775.384	1270.14	OK	809.421	613.739	1005.1	OK	873.264	662.643	1083.89	OK	1085.5	820.609	1350.38	OK	958.724	726.908	1190.54	OK	cortical cell-delineating protein
MLOC_4084	33.0697	24.4869	41.6525	OK	20.7139	15.4122	26.0157	OK	20.5671	15.1243	26.01	OK	16.4321	11.9117	20.9525	OK	47.7133	36.1059	59.3206	OK	31.0076	23.2549	38.7603	OK	40.8708	30.8778	50.8638	OK	31.8086	23.9939	39.6234	OK	subtilisin-like protease
MLOC_40915	15.6079	10.9075	20.3083	OK	18.6305	13.2221	24.0389	OK	10.53	6.97665	14.0833	OK	11.5555	7.85766	15.2533	OK	19.2893	13.772	24.8067	OK	19.2159	13.9972	24.4346	OK	13.5135	9.35731	17.6696	OK	16.0488	11.3136	20.784	OK	subtilisin-like protease
MLOC_4116	4.57467	2.84098	6.30836	OK	14.1966	10.154	18.2392	OK	5.61563	3.65508	7.57618	OK	21.652	15.8918	27.4122	OK	4.0244	2.46823	5.58056	OK	25.9025	19.1679	32.6371	OK	4.7422	3.00496	6.47944	OK	26.2288	19.3067	33.1509	OK	salicylate carboxymethyltransferase-like
MLOC_4126	6.63185	4.33167	8.93203	OK	10.5672	7.2883	13.8461	OK	3.58396	2.12725	5.04067	OK	9.53703	6.46669	12.6074	OK	11.6736	8.21157	15.1356	OK	16.7941	12.0763	21.5118	OK	10.7988	7.31703	14.2806	OK	12.3083	8.41522	16.2013	OK	callose synthase 8
MLOC_41281	133.198	91.5911	174.805	OK	69.6886	43.622	95.7553	OK	166.483	117.564	215.402	OK	88.1461	54.9236	121.369	OK	16.7724	6.55968	26.9852	OK	15.0186	5.62757	24.4097	OK	36.7751	19.6435	53.9067	OK	16.1628	6.18666	26.1389	OK	kda heat-shock protein
MLOC_4142	0	0	0	OK	0	0	0	OK	1.45263	0.236942	2.66832	OK	0	0	0	OK	0.992089	0	2.31988	OK	1.11691	0	2.61386	OK	2.05532	0.136642	3.974	OK	0.79042	0	1.96177	OK	jasmonate-induced protein precursor
MLOC_41525	0	0	0	OK	1.5171	0	4.43046	OK	1.19644	0	2.49758	OK	0.988331	0	2.25906	OK	1.05968	0	4.07553	OK	0	0	0	OK	0	0	0	OK	5.24081	0	10.6101	OK	predicted protein
MLOC_42135	0	0	0	OK	0.334713	0	1.15682	OK	0.374799	0	1.2045	OK	0	0	0	OK	0	0	0	OK	1.01154	0	2.90511	OK	1.49714	0	3.72856	OK	1.23262	0	3.49355	OK	serine threonine-protein kinase smg1
MLOC_42254	2.98189	0	10.9815	OK	0	0	0	OK	0	0	0	OK	1.31232	0	3.03491	OK	1.39976	0	3.10607	OK	2.86659	0	10.7314	OK	0	0	0	OK	1.23785	0	2.94484	OK	protein
MLOC_42816	2.04155	0	7.54725	OK	0.856263	0	2.24979	OK	1.08263	0	2.49627	OK	0	0	0	OK	1.9141	0	7.3633	OK	0.978177	0	2.40051	OK	0	0	0	OK	3.502	0	9.96845	OK	retrotransposon unclassified
MLOC_42946	27.9957	20.446	35.5455	OK	15.9228	11.1523	20.6933	OK	40.8979	30.3733	51.4224	OK	17.4864	12.3611	22.6117	OK	29.1104	21.1551	37.0658	OK	25.0352	17.9959	32.0744	OK	31.4961	23.1213	39.8709	OK	15.72	11.0036	20.4364	OK	transcription factor bhlh18-like
MLOC_43077	37.5229	23.4756	51.5702	OK	52.3355	35.2018	69.4691	OK	13.8406	7.16548	20.5157	OK	38.5193	24.9173	52.1213	OK	87.9155	62.9161	112.915	OK	72.2118	51.1476	93.276	OK	74.2369	52.4787	95.9952	OK	96.7689	69.679	123.859	OK	peroxidase 47
MLOC_43080	9.96836	6.34987	13.5868	OK	25.8973	18.3991	33.3956	OK	7.33891	4.47496	10.2029	OK	14.5442	9.8115	19.277	OK	5.89554	3.32075	8.47032	OK	9.67915	5.80688	13.5514	OK	5.26191	2.98302	7.54079	OK	3.71744	1.86038	5.5745	OK	hlh dna-binding domain superfamily protein
MLOC_43152	139.123	105.49	172.757	OK	85.9046	64.7969	107.012	OK	197.778	150.006	245.549	OK	121.252	91.6491	150.856	OK	188.579	143.1	234.059	OK	95.1191	71.4966	118.742	OK	206.046	156.22	255.872	OK	99.7528	75.4307	124.075	OK	hypothetical protein TRIUR3_29795
MLOC_4317	8.4223	6.05294	10.7917	OK	15.005	11.1136	18.8965	OK	11.6103	8.48329	14.7373	OK	23.9955	18.0368	29.9542	OK	1.98218	1.17911	2.78526	OK	3.03025	1.94556	4.11494	OK	2.96561	1.88936	4.04186	OK	4.18196	2.83154	5.53238	OK	serine threonine-protein kinase receptor
MLOC_43253	4.71388	2.37258	7.05519	OK	7.24719	4.18445	10.3099	OK	4.67795	2.3401	7.0158	OK	10.4693	6.54638	14.3922	OK	5.27149	2.73105	7.81192	OK	12.3219	7.88787	16.7559	OK	8.51955	5.12911	11.91	OK	19.5027	13.2449	25.7605	OK	predicted protein
MLOC_43485	274.78	208.518	341.041	OK	294.595	222.242	366.948	OK	454.715	341.328	568.102	OK	441.936	330.164	553.707	OK	235.621	178.358	292.883	OK	325.13	243.599	406.66	OK	319.292	240.249	398.335	OK	395.583	295.866	495.3	OK	cinnamyl alcohol dehydrogenase
MLOC_43498	13.4537	9.39452	17.5129	OK	8.95043	5.92057	11.9803	OK	29.7013	21.5072	37.8953	OK	11.6568	8.04291	15.2708	OK	195.529	148.248	242.811	OK	132.31	100.185	164.435	OK	189.119	143.279	234.959	OK	124.011	93.951	154.072	OK	(+)-neomenthol dehydrogenase-like
MLOC_4361	754.437	550.419	958.455	OK	1374.25	955.156	1793.33	OK	1378.99	964.459	1793.51	OK	1218.19	859.779	1576.59	OK	185.941	139.528	232.354	OK	1262.74	854.028	1671.46	OK	518.562	381.269	655.854	OK	1210.84	814.867	1606.81	OK	nicotianamine aminotransferase
MLOC_43759	632.926	480.646	785.206	OK	1300.19	976.275	1624.11	OK	691.903	524.416	859.389	OK	1543.53	1154.1	1932.96	OK	674.669	510.806	838.533	OK	746.996	555.711	938.281	OK	737.564	556.607	918.52	OK	470.998	352.127	589.868	OK	bowman-birk type wound-induced protease inhibitor
MLOC_43760	14.6538	9.46797	19.8396	OK	1.67116	0.356434	2.98589	OK	7.36332	4.1881	10.5385	OK	1.68324	0.360104	3.00637	OK	8.83556	5.20373	12.4674	OK	2.36521	0.887767	3.84266	OK	8.97162	5.34105	12.6022	OK	3.22423	1.36301	5.08546	OK	ethylene-responsive transcription factor erf053-like
MLOC_43853	103.278	77.7995	128.756	OK	162.147	122.837	201.456	OK	66.2222	49.8512	82.5933	OK	141.762	107.308	176.217	OK	95.4269	71.7762	119.078	OK	195.143	148.069	242.217	OK	87.0164	65.7483	108.285	OK	178.925	135.401	222.449	OK	ring-h2 finger protein atl74-like
MLOC_43860	350.069	261.522	438.615	OK	350.486	261.86	439.112	OK	201.426	152.806	250.046	OK	278.622	208.82	348.424	OK	333.143	249.102	417.184	OK	550.396	408.134	692.657	OK	278.412	208.365	348.459	OK	416.981	308.466	525.497	OK	ferredoxin--nitrite chloroplastic
MLOC_43918	64.8312	46.5548	83.1075	OK	27.7404	18.3607	37.1201	OK	34.1316	23.3059	44.9574	OK	27.342	18.0747	36.6093	OK	63.8488	46.0738	81.6238	OK	21.7519	13.9783	29.5256	OK	51.8942	36.9862	66.8022	OK	27.8263	18.3798	37.2728	OK	predicted protein
MLOC_44012	23.0324	16.1134	29.9513	OK	8.8631	5.39552	12.3307	OK	19.9837	13.771	26.1964	OK	3.7001	1.75005	5.65014	OK	23.535	16.4724	30.5975	OK	6.7431	3.84876	9.63744	OK	17.3201	11.7344	22.9057	OK	7.35608	4.30441	10.4077	OK	ap2 erf and b3 domain-containing protein os01g0693400-like
MLOC_44060	55.0695	41.1077	69.0312	OK	9.51761	5.94571	13.0895	OK	85.9047	63.3205	108.489	OK	15.1669	10.9119	19.4219	OK	61.1385	45.6706	76.6065	OK	19.1047	13.6208	24.5887	OK	78.9742	58.8826	99.0658	OK	15.5575	10.7064	20.4085	OK	lysine-ketoglutarate reductase saccharopine dehydrogenase1
MLOC_44066	3.64061	2.43015	4.85108	OK	3.871	2.61152	5.13047	OK	2.31523	1.42964	3.20082	OK	3.32994	2.15019	4.5097	OK	4.24724	2.90791	5.58657	OK	3.30493	2.18321	4.42665	OK	3.90499	2.46276	5.34721	OK	2.89889	1.82076	3.97702	OK	protein kinase superfamily protein
MLOC_44070	2.42802	0.681259	4.17479	OK	2.22855	0.585826	3.87127	OK	4.97166	2.39765	7.54568	OK	1.63435	0.155206	3.1135	OK	2.61058	0.855685	4.36548	OK	5.71787	2.97879	8.45695	OK	2.78762	0.947118	4.62813	OK	2.22456	0.593586	3.85554	OK	hypothetical protein F775_09976
MLOC_44080	26.1767	19.2942	33.0591	OK	67.8209	51.382	84.2598	OK	26.1353	19.5305	32.7401	OK	61.624	46.6795	76.5686	OK	12.6661	9.07098	16.2612	OK	33.5079	24.8056	42.2102	OK	23.3922	17.1603	29.6241	OK	36.3749	27.3428	45.407	OK	asparagine synthetase
MLOC_44090	110.263	83.9711	136.556	OK	72.5	54.9069	90.0931	OK	171.588	130.055	213.122	OK	141.79	107.999	175.581	OK	116.461	88.5844	144.337	OK	109.057	82.8037	135.31	OK	142.228	108.2	176.257	OK	140.245	106.482	174.009	OK	gdp-mannose -epimerase 1
MLOC_44104	28.5047	20.3958	36.6136	OK	34.3458	25.0326	43.6589	OK	32.3083	22.7467	41.8699	OK	51.0682	37.2537	64.8828	OK	34.7441	24.8041	44.6841	OK	36.5004	26.2561	46.7447	OK	35.8229	25.7184	45.9274	OK	33.4731	23.932	43.0142	OK	snap25 homologous protein snap33
MLOC_44143	21.3474	15.4031	27.2917	OK	12.0708	8.23777	15.9038	OK	15.2213	10.6975	19.7452	OK	18.7247	13.3366	24.1128	OK	23.6785	17.1823	30.1747	OK	21.3264	15.6446	27.0082	OK	17.4022	12.3838	22.4206	OK	25.402	18.4428	32.3613	OK	xylanase inhibitor
MLOC_44175	11.6767	8.62863	14.7247	OK	12.3878	9.1807	15.5949	OK	8.63745	6.30255	10.9724	OK	8.67591	6.34147	11.0103	OK	16.9514	12.7292	21.1735	OK	11.2448	8.33279	14.1568	OK	13.3998	9.98246	16.8171	OK	9.63256	7.05275	12.2124	OK	disease resistance protein rpm1
MLOC_44190	270.933	205.833	336.033	OK	114.76	86.0696	143.45	OK	528.988	399.963	658.013	OK	347.476	262.993	431.96	OK	263.814	199.315	328.312	OK	336.681	257.783	415.579	OK	355.236	268.669	441.802	OK	318.945	241.009	396.88	OK	cortical cell-delineating protein precursor
MLOC_442	7.70223	4.80881	10.5956	OK	4.5134	2.55051	6.47629	OK	8.57456	5.4624	11.6867	OK	8.4925	5.38082	11.6042	OK	5.02667	2.87591	7.17742	OK	4.95276	2.81532	7.09021	OK	4.78399	2.71949	6.84849	OK	5.25706	3.05786	7.45626	OK	unnamed protein product
MLOC_44274	3.5292	2.04778	5.01062	OK	4.76654	2.99578	6.5373	OK	2.62846	1.39814	3.85878	OK	4.88624	2.93782	6.83465	OK	4.91516	3.04959	6.78073	OK	4.13955	2.50372	5.77539	OK	2.39882	1.23056	3.56708	OK	1.64152	0.613062	2.66997	OK	cysteine-rich receptor-like protein kinase 10-like
MLOC_44295	23.6785	17.3476	30.0094	OK	35.7187	26.6693	44.7681	OK	32.0255	23.7792	40.2719	OK	25.3996	18.6662	32.133	OK	23.1303	16.9286	29.332	OK	23.6414	17.178	30.1049	OK	20.9804	15.2699	26.6908	OK	19.0408	13.7806	24.301	OK	cysteine-rich receptor-like protein kinase 10
MLOC_44331	2.17002	1.06564	3.2744	OK	3.97622	2.38624	5.56621	OK	0.850495	0.265144	1.43585	OK	2.23087	1.15281	3.30893	OK	4.645	2.90538	6.38462	OK	3.47426	2.06966	4.87885	OK	2.5029	1.3651	3.64071	OK	3.41692	2.03263	4.80121	OK	leucine-rich repeat receptor-like serine threonine-protein kinase at2g24130
MLOC_44337	7.28406	4.05941	10.5087	OK	18.1004	12.1084	24.0924	OK	3.26961	1.32806	5.21115	OK	25.4816	17.7046	33.2586	OK	0.177592	0	0.689091	OK	0.554157	0	1.33771	OK	0.412788	0	1.08828	OK	0.170917	0	0.652451	OK	auxin-induced protein 5ng4
MLOC_44387	36.8716	27.7343	46.0089	OK	52.9633	39.6944	66.2322	OK	46.652	35.0837	58.2202	OK	76.1009	56.4181	95.7838	OK	36.9085	27.4905	46.3265	OK	179.367	135.101	223.632	OK	93.2627	69.5834	116.942	OK	145.913	108.437	183.39	OK	sulphate transporter
MLOC_44420	6.14614	3.16145	9.13083	OK	8.79686	5.06007	12.5337	OK	11.8208	7.02127	16.6204	OK	8.45152	4.77175	12.1313	OK	11.2058	6.65704	15.7545	OK	8.63055	4.89623	12.3649	OK	7.81421	4.29852	11.3299	OK	8.03533	4.49256	11.5781	OK	hypothetical protein F775_06694
MLOC_44549	15.9329	10.4907	21.3752	OK	15.5959	10.1118	21.0799	OK	15.3153	10.0513	20.5794	OK	28.8242	20.2509	37.3976	OK	0.0863217	0	0.359943	OK	0	0	0	OK	0.0828378	0	0.349449	OK	0.0858382	0	0.356701	OK	chp-rich zinc finger
MLOC_44553	100.589	72.7718	128.406	OK	117.67	86.522	148.818	OK	50.1152	34.4891	65.7412	OK	93.2512	67.8783	118.624	OK	45.7076	31.2512	60.164	OK	39.0907	26.2309	51.9505	OK	54.4731	38.2906	70.6555	OK	56.1705	39.5148	72.8262	OK	lipid-transfer protein dir1-like
MLOC_44556	65.0047	48.6135	81.3958	OK	26.7084	19.0314	34.3855	OK	81.0219	60.9962	101.048	OK	39.1056	28.5346	49.6767	OK	110.964	83.8165	138.111	OK	29.8831	21.4269	38.3392	OK	109.683	82.8111	136.555	OK	33.0638	23.9713	42.1563	OK	omega-hydroxypalmitate o-feruloyl transferase-like
MLOC_44646	29.0477	21.6962	36.3991	OK	34.4325	25.8663	42.9986	OK	39.5602	29.8698	49.2506	OK	32.7623	24.592	40.9325	OK	12.1363	8.73461	15.5379	OK	26.06	19.318	32.8021	OK	17.6877	12.9935	22.382	OK	28.1686	20.9467	35.3904	OK	upf0481 protein at3g47200-like
MLOC_44708	12.4289	8.93383	15.924	OK	10.0325	7.11766	12.9473	OK	14.1665	10.2522	18.0808	OK	14.7357	10.6957	18.7757	OK	7.75299	5.36984	10.1361	OK	9.77097	6.91082	12.6311	OK	10.0143	7.08564	12.9429	OK	10.9008	7.79141	14.0101	OK	skin secretory protein xp2-like
MLOC_44739	22.5505	15.7676	29.3335	OK	31.8774	22.9219	40.833	OK	15.6886	10.5628	20.8143	OK	21.6314	15.1343	28.1286	OK	20.1981	14.0476	26.3485	OK	29.5698	21.1466	37.9931	OK	18.5311	12.7754	24.2869	OK	22.3788	15.759	28.9985	OK	hypothetical protein F775_05371
MLOC_44795	12.9624	9.08339	16.8415	OK	17.2403	12.3071	22.1735	OK	18.5006	13.2895	23.7118	OK	20.7272	15.0378	26.4167	OK	6.51319	4.13169	8.89469	OK	21.272	15.4718	27.0722	OK	11.0632	7.59185	14.5345	OK	17.5269	12.5972	22.4567	OK	protein
MLOC_44861	0.27447	0	0.555889	OK	0	0	0	OK	0.143271	0	0.343382	OK	0.08291	0	0.240513	OK	1.01289	0.399409	1.62637	OK	0.622436	0.17037	1.0745	OK	1.91178	1.02227	2.80128	OK	1.56914	0.785351	2.35293	OK
MLOC_44922	1.67753	0.335312	3.01974	OK	1.73613	0.337282	3.13497	OK	1.14767	0.0379104	2.25743	OK	2.51142	0.816898	4.20594	OK	0.985325	0	1.97643	OK	3.15152	1.04875	5.25429	OK	1.35448	0.195406	2.51355	OK	8.00868	4.49588	11.5215	OK	ring-h2 finger protein atl2a
MLOC_44925	0	0	0	OK	3.03871	1.15691	4.92051	OK	0.111742	0	0.449598	OK	0.374865	0	1.0461	OK	0	0	0	OK	1.21431	0.190332	2.2383	OK	1.24192	0.0938565	2.38998	OK	0.356865	0	1.02518	OK	jasmonate-induced protein isoform x1
MLOC_44938	140.187	104.625	175.748	OK	74.9884	54.5065	95.4703	OK	243.557	184.169	302.946	OK	170.202	127.587	212.818	OK	168.645	126.375	210.915	OK	233.103	176.308	289.897	OK	219.713	165.688	273.738	OK	243.772	182.98	304.563	OK	cortical cell-delineating protein precursor
MLOC_44982	8.28134	5.6085	10.9542	OK	7.7415	5.22694	10.2561	OK	5.0238	3.19111	6.85648	OK	6.42983	4.2466	8.61306	OK	9.2825	6.42508	12.1399	OK	6.41798	4.29003	8.54593	OK	9.21377	6.37367	12.0539	OK	6.36805	4.19821	8.53789	OK	glucan endo- -beta-glucosidase 14-like
MLOC_45002	15.6685	10.9417	20.3953	OK	15.4402	10.7815	20.0989	OK	27.5822	20.2008	34.9637	OK	25.1884	18.2565	32.1204	OK	19.4059	13.7892	25.0226	OK	19.9893	14.5864	25.3923	OK	22.4073	16.1518	28.6628	OK	19.5232	13.8928	25.1535	OK	nicotianamine aminotransferase a
MLOC_45046	190.856	143.657	238.055	OK	57.1652	43.4021	70.9283	OK	235.546	176.358	294.734	OK	122.062	92.3409	151.783	OK	148.38	112.211	184.548	OK	167.106	127.052	207.161	OK	221.17	165.324	277.016	OK	254.226	186.774	321.678	OK	heat shock cognate 70 kda protein 2
MLOC_45125	212.846	161.296	264.396	OK	317.748	239.318	396.177	OK	202.618	153.647	251.588	OK	321.263	242.136	400.39	OK	106.564	80.7519	132.377	OK	101.21	76.4161	126.005	OK	71.6643	53.9062	89.4224	OK	103.359	78.1876	128.53	OK	12-oxo-phytodienoic acid reductase
MLOC_4518	80.3891	60.9904	99.7879	OK	149.515	113.549	185.48	OK	131.766	100.165	163.366	OK	283.525	213.884	353.167	OK	95.0599	72.0142	118.106	OK	173.187	131.967	214.407	OK	115.761	87.8319	143.69	OK	199.34	150.746	247.933	OK	catalytic hydrolase
MLOC_45209	14.3054	9.15518	19.4556	OK	24.6694	16.8834	32.4554	OK	21.8458	14.8625	28.829	OK	15.3946	9.98512	20.8042	OK	66.7218	49.0934	84.3502	OK	55.8132	40.4013	71.225	OK	58.3929	42.8385	73.9473	OK	42.0916	30.3732	53.8101	OK	protein
MLOC_45347	18.2282	12.203	24.2533	OK	10.3691	6.34446	14.3938	OK	19.6482	13.297	25.9995	OK	20.5425	13.9242	27.1607	OK	13.265	8.47324	18.0568	OK	13.6894	8.79373	18.5851	OK	16.7759	11.1218	22.4301	OK	20.4532	13.932	26.9743	OK	polyadenylate-binding protein rbp45-like
MLOC_4539	47.5765	35.2977	59.8554	OK	31.4605	22.9123	40.0086	OK	51.4687	38.5063	64.4312	OK	45.2318	33.2672	57.1964	OK	40.1826	29.2763	51.0888	OK	52.9741	39.1779	66.7703	OK	40.4462	29.6331	51.2594	OK	55.6122	41.4678	69.7566	OK	probable xyloglucan endotransglucosylase hydrolase protein 8-like
MLOC_45409	310.919	234.811	387.027	OK	202.251	151.278	253.223	OK	495.497	375.566	615.429	OK	329.233	248.51	409.957	OK	16.2781	9.31643	23.2397	OK	16.9158	9.81207	24.0196	OK	18.6892	11.0845	26.2939	OK	18.7894	11.1521	26.4267	OK	cortical cell-delineating protein
MLOC_4551	16.6994	8.12116	25.2775	OK	28.9552	16.827	41.0833	OK	6.04041	1.51825	10.5626	OK	19.2768	10.0123	28.5414	OK	5.71175	1.10022	10.3233	OK	10.5297	4.28388	16.7754	OK	6.11251	1.43972	10.7853	OK	12.3778	5.43239	19.3231	OK	predicted protein
MLOC_45654	69.6555	51.1714	88.1397	OK	11.9361	7.19466	16.6775	OK	53.0797	38.3847	67.7748	OK	4.83956	2.20611	7.47301	OK	124.796	93.5954	155.997	OK	3.47887	1.30323	5.65452	OK	72.3752	53.1458	91.6046	OK	3.72884	1.46244	5.99524	OK	leucine zipper protein
MLOC_4589	242.714	184.671	300.757	OK	295.296	224.961	365.632	OK	364.211	277.062	451.36	OK	400.67	302.97	498.371	OK	267.008	202.586	331.43	OK	336.855	258.176	415.533	OK	283.168	214.657	351.679	OK	349.473	264.764	434.181	OK	gdsl esterase lipase at5g45910-like
MLOC_4591	61.2887	45.534	77.0433	OK	36.66	26.367	46.9531	OK	77.527	57.5125	97.5415	OK	52.5093	38.4711	66.5474	OK	69.3334	51.4001	87.2666	OK	58.7595	43.2179	74.3011	OK	74.1644	54.7373	93.5915	OK	59.0975	43.669	74.526	OK	gibberellin responsive1 isoform x1
MLOC_4597	4.65684	3.1072	6.20648	OK	3.27371	2.08534	4.46208	OK	7.46452	5.25338	9.67567	OK	6.10705	4.22092	7.99317	OK	7.19352	5.04325	9.34379	OK	7.71441	5.43328	9.99553	OK	9.04258	6.46534	11.6198	OK	7.49346	5.29162	9.69531	OK	glycerophosphoryl diester phosphodiesterase 1
MLOC_46367	34.3683	23.858	44.8786	OK	87.0038	64.2255	109.782	OK	22.8542	15.0762	30.6322	OK	124.966	93.0334	156.898	OK	8.18605	4.25271	12.1194	OK	7.43984	3.83146	11.0482	OK	10.5228	6.04712	14.9985	OK	10.8371	6.20293	15.4713	OK	syn-copalyl diphosphate synthase
MLOC_464	0	0	0	OK	0	0	0	OK	1.40738	0	2.89355	OK	1.39151	0	2.87586	OK	0	0	0	OK	3.04186	0	11.4343	OK	0	0	0	OK	0	0	0	OK	cytochrome c biogenesis fn
MLOC_46530	0	0	0	OK	1.85853	0	3.75327	OK	0	0	0	OK	1.9584	0.0685011	3.84831	OK	0	0	0	OK	3.99647	0	15.1074	OK	0	0	0	OK	0	0	0	OK	transcription factor myb39
MLOC_46699	5.86339	3.63131	8.09547	OK	3.25304	1.73082	4.77525	OK	2.7432	1.3732	4.11321	OK	3.75599	2.09229	5.41969	OK	0	0	0	OK	0.198338	0	0.476965	OK	0	0	0	OK	0	0	0	OK	hypothetical protein SORBIDRAFT_08g008345
MLOC_46735	10.7657	4.9094	16.6219	OK	5.40074	1.75787	9.0436	OK	3.31889	0.660373	5.9774	OK	8.94459	4.11191	13.7773	OK	34.5578	22.3961	46.7195	OK	32.8339	21.304	44.3637	OK	33.0472	21.3873	44.7071	OK	43.319	29.163	57.475	OK	purple acid phosphatase 22-like
MLOC_4684	5.73943	3.95347	7.52539	OK	9.97612	7.18354	12.7687	OK	5.51144	3.78585	7.23703	OK	15.3759	11.3502	19.4016	OK	6.14567	4.23272	8.05861	OK	5.25608	3.5767	6.93545	OK	5.81268	4.00566	7.61971	OK	6.81274	4.77644	8.84904	OK	phenylalanine ammonia-lyase
MLOC_47051	35.6038	26.3045	44.9031	OK	41.4787	30.8382	52.1193	OK	32.6724	23.8099	41.5349	OK	34.2598	25.2998	43.2199	OK	45.2016	33.7422	56.6611	OK	46.6726	34.7679	58.5773	OK	41.1783	30.572	51.7845	OK	31.1596	22.7522	39.567	OK	atp binding protein
MLOC_47062	5.75537	3.04155	8.46919	OK	5.42133	2.82216	8.02049	OK	10.5146	6.46463	14.5645	OK	5.37016	2.7824	7.95791	OK	2.17827	0.683086	3.67345	OK	1.52394	0.293295	2.75458	OK	1.68699	0.397388	2.97659	OK	0.405844	0	1.00516	OK	g-type lectin s-receptor-like serine threonine-protein kinase at2g19130
MLOC_4708	39.9644	29.3587	50.57	OK	42.026	31.0833	52.9686	OK	27.0092	19.6108	34.4076	OK	52.7112	39.0502	66.3722	OK	35.0469	25.3671	44.7267	OK	42.3986	30.7656	54.0316	OK	31.9277	23.2295	40.626	OK	53.1553	39.0865	67.2241	OK	trans-cinnamate 4-monooxygenase
MLOC_47260	0	0	0	OK	0.584104	0	1.70412	OK	0.600736	0	1.72425	OK	1.83097	0	5.43845	OK	0	0	0	OK	0.569423	0	1.67819	OK	2.85225	0	7.12349	OK	3.53925	0	8.53577	OK	reverse transcriptase
MLOC_4747	4.12579	2.20058	6.051	OK	7.77952	5.02444	10.5346	OK	1.01978	0.264946	1.77461	OK	4.00374	2.24202	5.76546	OK	3.81931	2.12403	5.51459	OK	4.17305	2.41099	5.93511	OK	5.27396	3.13376	7.41417	OK	2.27594	1.05408	3.49781	OK	nac transcription factor 25-like
MLOC_4754	1.42319	0.737959	2.10843	OK	0.984024	0.446148	1.5219	OK	1.89155	1.07217	2.71094	OK	2.07948	1.21076	2.94819	OK	1.42246	0.735909	2.10902	OK	1.17689	0.571759	1.78203	OK	1.10219	0.521002	1.68338	OK	1.18986	0.585813	1.79391	OK	serine threonine-protein kinase receptor
MLOC_47615	34.4618	22.9885	45.9352	OK	42.8293	30.148	55.5106	OK	52.4573	37.2133	67.7012	OK	51.7744	36.1652	67.3836	OK	41.6639	28.1565	55.1712	OK	58.152	41.7823	74.5217	OK	47.0457	32.0465	62.0449	OK	59.7267	43.0852	76.3681	OK	peroxidase 9-like
MLOC_47637	72.9195	52.9552	92.8838	OK	18.3546	11.3699	25.3393	OK	81.6153	59.6025	103.628	OK	42.0205	29.1407	54.9002	OK	35.6748	24.3982	46.9513	OK	50.6439	35.9318	65.356	OK	54.1012	38.4947	69.7077	OK	106.734	78.2148	135.253	OK	probable isoaspartyl peptidase l-asparaginase 2
MLOC_47739	0	0	0	OK	0	0	0	OK	5.77459	2.64347	8.90571	OK	0	0	0	OK	14.1187	1.29415	26.9434	OK	16.4782	3.10393	29.8526	OK	12.2236	0.885289	23.5619	OK	22.4735	6.49448	38.4526	OK	predicted protein
MLOC_47763	8.9893	5.38078	12.5978	OK	0	0	0	OK	15.6016	11.9841	19.2191	OK	9.1993	0	36.1193	OK	9.33564	0	35.9045	OK	4.9077	2.36016	7.45524	OK	0	0	0	OK	8.62767	5.02066	12.2347	OK	histidine kinase 5
MLOC_47898	41.6464	30.5642	52.7286	OK	52.5087	38.8661	66.1513	OK	35.6469	25.9414	45.3523	OK	36.4979	26.6384	46.3574	OK	39.4112	28.8534	49.969	OK	43.7916	32.0809	55.5023	OK	45.9737	33.8166	58.1308	OK	42.3389	31.1543	53.5235	OK	predicted protein
MLOC_47904	157.597	118.923	196.272	OK	101.122	76.0352	126.209	OK	134.562	100.991	168.134	OK	125.315	94.5592	156.07	OK	59.857	44.3798	75.3343	OK	79.7562	59.1204	100.392	OK	80.8986	60.5756	101.221	OK	118.589	89.0474	148.131	OK	amino acid permease 3-like
MLOC_47986	2.30659	0	6.53581	OK	0	0	0	OK	2.98993	0	8.15683	OK	5.13	0	11.698	OK	4.32225	0	10.0869	OK	4.67628	0	10.6621	OK	2.13494	0	6.40281	OK	1.41076	0	3.33713	OK	transposon mariner sub-class
MLOC_48019	5.11915	3.16832	7.06999	OK	3.58168	1.72376	5.43959	OK	2.45061	1.2483	3.65292	OK	2.79063	1.67733	3.90394	OK	0.472628	0	1.06963	OK	0.886234	0	1.83317	OK	0.11954	0	0.45803	OK	0.744758	0.0426733	1.44684	OK	wall-associated receptor kinase 2-like
MLOC_48264	3.78195	0.881022	6.68287	OK	4.40719	1.09298	7.72139	OK	2.22847	0.241525	4.21541	OK	1.29136	0	2.63869	OK	0	0	0	OK	0.925178	0	2.5638	OK	0	0	0	OK	0.206094	0	0.946776	OK	disease resistance protein rga2
MLOC_48344	5.99426	3.38125	8.60727	OK	5.77005	3.28179	8.25832	OK	5.83459	3.19127	8.4779	OK	2.84829	1.33134	4.36524	OK	8.30014	4.98382	11.6165	OK	2.69831	1.08988	4.30675	OK	6.41335	3.79637	9.03034	OK	2.27701	0.926945	3.62707	OK	thylakoid lumenal 15 kda protein chloroplastic
MLOC_4840	5.61225	2.7259	8.4986	OK	4.31629	1.85294	6.77965	OK	5.14492	2.41116	7.87867	OK	11.9313	7.25696	16.6055	OK	0.107478	0	0.7269	OK	0.320052	0	1.11494	OK	0.103195	0	0.753364	OK	0.0953065	0	0.736451	OK	jasmonate-induced protein
MLOC_48531	107.502	78.7537	136.251	OK	667.675	499.519	835.832	OK	62.0013	44.0783	79.9243	OK	738.36	555.02	921.7	OK	4.00118	1.15991	6.84245	OK	4.44663	1.53424	7.35903	OK	5.18919	1.97016	8.40822	OK	5.66905	2.26151	9.07659	OK	pathogenesis-related protein 1
MLOC_48592	0.820104	0	2.06588	OK	0	0	0	OK	5.02149	0	11.256	OK	3.2975	0	8.0953	OK	0.725286	0	1.95292	OK	0	0	0	OK	0.646588	0	1.87201	OK	0.658307	0	1.89037	OK	peroxidase 2
MLOC_48593	63.2986	40.9548	85.6425	OK	40.0072	23.8744	56.14	OK	91.8935	62.4677	121.319	OK	104.287	71.9373	136.636	OK	58.4066	37.3836	79.4295	OK	46.5416	28.613	64.4703	OK	50.1781	31.4227	68.9335	OK	66.2228	43.1867	89.259	OK	peroxidase 2
MLOC_48765	62.8248	43.8032	81.8464	OK	68.9442	48.562	89.3264	OK	163.5	121.425	205.574	OK	103.801	74.6164	132.986	OK	33.3181	21.4168	45.2193	OK	122.173	89.7689	154.578	OK	77.5976	55.2206	99.9747	OK	110.082	79.9743	140.189	OK	phosphate transporter protein
MLOC_48833	2205.89	1669.24	2742.54	OK	1821	1381.01	2260.98	OK	3074.55	2308.95	3840.15	OK	2270.06	1710.6	2829.51	OK	3037.1	2287.14	3787.06	OK	2680.56	2010.13	3351	OK	3363.38	2516.86	4209.9	OK	2834.56	2116.24	3552.87	OK	profilin
MLOC_49094	79.5536	59.6987	99.4085	OK	48.9509	36.1953	61.7065	OK	45.9274	33.867	57.9879	OK	46.7671	34.5814	58.9529	OK	71.5094	53.7838	89.2351	OK	42.2249	31.5207	52.9291	OK	57.5818	42.8037	72.3599	OK	48.9841	36.2385	61.7296	OK	trehalose-phosphate phosphatase
MLOC_49159	0.611241	0	1.76726	OK	0.580332	0	1.73499	OK	1.26034	0	4.79712	OK	1.81637	0	5.30646	OK	1.2316	0	4.73052	OK	0.582356	0	1.73279	OK	0	0	0	OK	1.17357	0	2.80156	OK	phosphoglycerate cytosolic-like isoform x3
MLOC_4925	18.3085	13.093	23.524	OK	26.1152	19.0854	33.1451	OK	11.7317	8.11332	15.3501	OK	20.5592	14.8722	26.2462	OK	50.7501	38.1287	63.3715	OK	40.729	30.6762	50.7818	OK	32.2588	23.8606	40.657	OK	34.4465	25.559	43.334	OK	clathrin assembly protein at1g33340
MLOC_4927	4.30908	2.72656	5.8916	OK	5.0172	3.3172	6.71719	OK	4.53714	2.93036	6.14393	OK	2.66004	1.52732	3.79276	OK	5.79157	3.89341	7.68974	OK	2.98725	1.77393	4.20058	OK	4.9891	3.26097	6.71722	OK	2.21872	1.18435	3.25309	OK	mterf transcription partial
MLOC_49329	7.94662	5.71506	10.1782	OK	7.6785	5.5147	9.8423	OK	4.53891	3.1168	5.96101	OK	6.4335	4.56032	8.30669	OK	7.44983	5.35842	9.54123	OK	8.94509	6.57455	11.3156	OK	6.8318	4.86597	8.79763	OK	7.85224	5.68836	10.0161	OK	disease resistance protein rpm1
MLOC_4942	340.248	257.27	423.227	OK	413.022	310.956	515.087	OK	608.296	452.695	763.896	OK	357.548	268.168	446.928	OK	108.718	82.4905	134.945	OK	305.57	224.629	386.512	OK	194.927	147.6	242.254	OK	309.873	229.411	390.335	OK	ribose-phosphate pyrophosphokinase 4
MLOC_49802	4.00326	2.6704	5.33612	OK	4.74493	3.22196	6.26789	OK	6.90258	4.85648	8.94868	OK	7.45781	5.31538	9.60025	OK	3.62393	2.38351	4.86435	OK	5.36679	3.67796	7.05562	OK	4.96144	3.37727	6.54562	OK	4.9258	3.33645	6.51515	OK	protein popc
MLOC_50024	39.7485	25.3233	54.1737	OK	144.956	105.689	184.222	OK	39.4833	25.398	53.5685	OK	208.987	154.603	263.371	OK	25.6307	14.9923	36.2691	OK	28.9194	16.8652	40.9735	OK	26.0358	15.3942	36.6774	OK	31.5755	19.403	43.7479	OK	acc oxidase
MLOC_50075	6.71543	3.28875	10.1421	OK	2.79429	1.19361	4.39496	OK	10.4456	5.48371	15.4076	OK	6.11852	3.50485	8.73219	OK	11.1038	6.01607	16.1916	OK	11.3812	7.57387	15.1886	OK	10.8931	6.5133	15.273	OK	14.6294	9.65698	19.6019	OK	hypothetical protein TRIUR3_06873
MLOC_50140	9.64199	7.10496	12.179	OK	6.21463	4.52594	7.90333	OK	5.92054	4.31731	7.52377	OK	5.13472	3.73456	6.53488	OK	11.4028	8.54893	14.2567	OK	8.07589	5.96608	10.1857	OK	10.7732	8.05941	13.4869	OK	7.66502	5.65294	9.6771	OK
MLOC_50641	1.6773	0	3.56582	OK	1.57649	0	3.44116	OK	1.39259	0	3.09059	OK	1.19999	0	2.85358	OK	0.629886	0	1.81271	OK	1.29524	0	2.99704	OK	0.387832	0	1.21918	OK	0	0	0	OK	enoyl- hydratase peroxisomal
MLOC_50694	13.206	9.3425	17.0696	OK	14.0875	10.0284	18.1467	OK	8.41449	5.6468	11.1822	OK	13.2065	9.28481	17.1281	OK	11.1468	7.75339	14.5401	OK	14.7619	10.551	18.9728	OK	10.5438	7.29933	13.7882	OK	13.63	9.72926	17.5307	OK	hypothetical protein F775_10909
MLOC_50885	99.0759	73.6799	124.472	OK	77.6321	57.1699	98.0943	OK	63.5574	46.2797	80.835	OK	74.9764	55.1165	94.8363	OK	129.206	96.902	161.509	OK	74.3674	54.5227	94.2121	OK	117.266	87.6961	146.836	OK	79.3665	58.548	100.185	OK	haloacid dehalogenase-like hydrolase superfamily protein
MLOC_50930	265.096	199.555	330.636	OK	250.863	188.445	313.281	OK	171.668	129.687	213.649	OK	205.725	154.661	256.79	OK	260.414	195.801	325.026	OK	382.706	286.312	479.101	OK	214.629	161.746	267.511	OK	265.399	200.209	330.589	OK	6-phosphogluconate decarboxylating chloroplastic
MLOC_50964	431.466	305.217	557.715	OK	1010.62	701.287	1319.95	OK	230.093	161.068	299.118	OK	705.974	481.417	930.532	OK	384.332	271.089	497.575	OK	691.487	480.642	902.333	OK	284.357	196.413	372.3	OK	618.383	420.383	816.383	OK	wat1-related protein at1g44800-like
MLOC_50966	8.36187	5.64663	11.0771	OK	21.1029	15.0939	27.1119	OK	15.2826	10.7058	19.8595	OK	15.9627	11.3727	20.5527	OK	7.88036	5.37933	10.3814	OK	19.2868	12.9751	25.5985	OK	10.4689	7.11719	13.8207	OK	14.3053	10.2656	18.345	OK	zinc finger protein constans-like 9-like isoform x1
MLOC_50968	0.968801	0.11528	1.82232	OK	3.65657	1.90452	5.40863	OK	1.26585	0.242535	2.28916	OK	1.71833	0.650567	2.78609	OK	2.75341	1.38521	4.1216	OK	4.87909	2.87426	6.88392	OK	1.91633	0.772664	3.06	OK	3.57552	1.93772	5.21332	OK	uncharacterized transporter ybr287w-like
MLOC_5098	4.03337	2.23928	5.82746	OK	2.40107	1.0556	3.74654	OK	7.58097	4.86793	10.294	OK	3.10159	1.57756	4.62561	OK	4.63616	2.63721	6.6351	OK	6.77013	4.3171	9.22316	OK	8.17792	5.28835	11.0675	OK	8.31651	5.40236	11.2307	OK	transcription factor rax3-like
MLOC_50984	61.0969	41.2489	80.9449	OK	112.698	81.3716	144.025	OK	46.5821	30.8628	62.3013	OK	75.4067	52.8777	97.9356	OK	60.2275	41.204	79.2511	OK	92.1274	65.2445	119.01	OK	45.8332	30.1102	61.5562	OK	104.644	75.2773	134.011	OK	predicted protein
MLOC_50992	39.4915	29.2924	49.6905	OK	12.7312	8.75272	16.7097	OK	27.6503	20.2559	35.0446	OK	11.978	8.21667	15.7392	OK	48.4109	36.2116	60.6101	OK	27.5377	20.1044	34.971	OK	40.5785	30.1394	51.0175	OK	25.7601	18.7903	32.7299	OK	cytochrome p450 89a2
MLOC_50995	14.7517	8.67469	20.8286	OK	6.90768	3.13245	10.6829	OK	13.0931	7.55554	18.6307	OK	4.77407	1.82604	7.7221	OK	72.6128	52.5368	92.6888	OK	13.7223	8.33223	19.1124	OK	40.7806	28.2664	53.2947	OK	12.2502	6.92899	17.5713	OK	PREDICTED: uncharacterized protein LOC103643366
MLOC_51038	204.429	154.672	254.186	OK	169.825	127.677	211.973	OK	134.375	101.091	167.658	OK	164.703	124.516	204.891	OK	245.612	186.572	304.653	OK	183.369	140.634	226.104	OK	161.263	121.565	200.961	OK	200.182	151.263	249.1	OK	peroxidase 5-like
MLOC_51041	47.4693	35.2953	59.6434	OK	39.5992	29.142	50.0564	OK	36.3627	26.6565	46.0689	OK	33.3445	24.3779	42.311	OK	68.3967	51.3917	85.4018	OK	16.5051	11.4555	21.5547	OK	46.0102	34.1739	57.8465	OK	14.4473	9.98136	18.9133	OK	ring-h2 finger protein atl66
MLOC_51073	36.7528	27.8668	45.6388	OK	24.8651	18.8296	30.9006	OK	43.0555	32.7264	53.3846	OK	36.6515	27.864	45.439	OK	28.1616	21.3061	35.0171	OK	22.1032	16.6322	27.5743	OK	33.8132	25.6767	41.9496	OK	21.4501	16.2172	26.6829	OK	phospholipid-transporting atpase 9
MLOC_5108	38.1493	28.7082	47.5904	OK	29.5225	22.344	36.7009	OK	24.3935	18.4424	30.3446	OK	21.8455	16.5138	27.1772	OK	49.0869	37.2626	60.9113	OK	33.4333	25.5096	41.3569	OK	38.4236	29.0827	47.7644	OK	28.5322	21.5763	35.488	OK	abc transporter b family member 8
MLOC_51128	14.0326	10.2882	17.777	OK	43.8934	33.0167	54.77	OK	18.8385	14.066	23.611	OK	60.7552	46.0426	75.4677	OK	22.7609	16.9112	28.6106	OK	32.2375	24.5063	39.9687	OK	22.0909	16.3634	27.8184	OK	34.0701	25.5885	42.5518	OK	phosphoenolpyruvate carboxykinase
MLOC_51278	2.04469	0.758082	3.3313	OK	2.83946	1.30981	4.36911	OK	0.756933	0.165617	1.34825	OK	2.53534	1.16787	3.90281	OK	1.65373	0.712119	2.59534	OK	1.86472	0.814456	2.91498	OK	1.64066	0.557616	2.72371	OK	2.68342	1.35042	4.01642	OK	beta-galactosidase 7
MLOC_51295	475.564	353.254	597.873	OK	71.4178	52.9035	89.9321	OK	627.831	462.637	793.024	OK	101.669	76.1975	127.141	OK	433.361	321.812	544.911	OK	111.332	85.361	137.304	OK	460.779	341.418	580.14	OK	91.8127	69.2286	114.397	OK	patatin group a-3
MLOC_51325	215.244	162.225	268.264	OK	200.963	151.465	250.46	OK	151.53	114.591	188.469	OK	101.952	77.1694	126.735	OK	265.417	199.439	331.396	OK	214.626	160.255	268.997	OK	198.559	149.62	247.498	OK	151.199	114.5	187.898	OK	lob domain-containing protein 37-like
MLOC_51334	19.6731	14.1288	25.2175	OK	9.04323	5.99114	12.0953	OK	14.3262	10.0544	18.5981	OK	5.29312	3.21209	7.37415	OK	33.6046	24.9027	42.3065	OK	6.16052	3.9109	8.41013	OK	20.4525	14.7069	26.1981	OK	4.81893	2.85767	6.7802	OK	ribosome-binding factor chloroplastic
MLOC_51344	20.4844	13.6567	27.3121	OK	11.2311	6.76968	15.6925	OK	10.3719	6.29057	14.4533	OK	9.12354	5.34452	12.9026	OK	79.8603	59.0919	100.629	OK	70.1242	52.2715	87.9769	OK	94.4977	70.5493	118.446	OK	64.9228	47.7393	82.1063	OK	kda class i heat shock
MLOC_51375	3.95518	2.25085	5.65952	OK	5.42496	3.34024	7.50967	OK	8.11585	5.35701	10.8747	OK	11.0326	7.46706	14.5981	OK	4.22772	2.42861	6.02682	OK	6.92745	4.51902	9.33588	OK	6.19814	3.87966	8.51662	OK	7.40198	4.863	9.94096	OK	peptide transporter ptr2
MLOC_51377	73.5775	50.4156	96.7394	OK	162.007	116.216	207.798	OK	123.793	87.0878	160.497	OK	163.598	116.73	210.467	OK	31.4865	21.3911	41.5818	OK	140.329	97.439	183.218	OK	53.9556	37.4757	70.4356	OK	176.643	121.224	232.061	OK
MLOC_51427	0.478877	0	1.10454	OK	0.2892	0	0.772439	OK	2.3508	1.04757	3.65404	OK	0.204177	0	0.693798	OK	10.5151	6.2447	14.7855	OK	0.0577432	0	0.435684	OK	0.589893	0	1.26637	OK	0.196454	0	0.67872	OK	o-methyltransferase zrp4
MLOC_51439	9.96688	2.83637	17.0974	OK	9.91773	4.45844	15.377	OK	8.93092	3.86147	14.0004	OK	7.45233	2.9828	11.9219	OK	8.42048	2.60045	14.2405	OK	13.0399	5.57097	20.5087	OK	7.41989	2.95322	11.8866	OK	5.96009	2.51445	9.40573	OK	glucan endo- -beta-glucosidase 5-like
MLOC_51456	3027.75	2139.06	3916.43	OK	3147.31	2218.9	4075.72	OK	2226.67	1602.49	2850.86	OK	2051.01	1484.8	2617.21	OK	5529.35	3653.8	7404.9	OK	5762.9	3686.29	7839.51	OK	4510.14	3032.92	5987.36	OK	5487.48	3553.68	7421.28	OK	non-specific lipid-transfer protein 4-like
MLOC_51604	4.6282	2.65367	6.60273	OK	8.47487	5.493	11.4567	OK	5.36804	3.22681	7.50927	OK	4.96551	2.91332	7.0177	OK	7.8058	5.00964	10.6019	OK	9.03307	5.90924	12.1569	OK	6.29431	3.91193	8.67669	OK	6.87262	4.33631	9.40894	OK	ap2-like ethylene-responsive transcription factor ail5
MLOC_51689	31.8885	16.3929	47.3841	OK	29.1839	12.1914	46.1764	OK	27.6584	11.8757	43.4411	OK	10.7612	2.35892	19.1635	OK	68.439	41.1025	95.7756	OK	17.968	6.94348	28.9925	OK	34.141	17.4813	50.8008	OK	18.7806	7.2067	30.3544	OK	protein nlp7-like isoform x1
MLOC_51737	26.9138	19.5196	34.3081	OK	15.1794	10.7628	19.5961	OK	32.1634	23.9692	40.3576	OK	27.3114	20.1662	34.4567	OK	26.848	19.7787	33.9173	OK	17.4372	12.4787	22.3958	OK	24.2632	17.7445	30.7819	OK	16.6313	11.8464	21.4161	OK	nitrate transporter
MLOC_51781	17.5076	12.1598	22.8555	OK	15.5374	10.3781	20.6967	OK	11.4002	7.55884	15.2415	OK	9.50686	6.31125	12.7025	OK	26.7022	19.157	34.2475	OK	17.9222	12.509	23.3354	OK	20.3147	14.2898	26.3397	OK	18.6741	13.022	24.3262	OK	dihydroflavonol-4-reductase isoform x1
MLOC_51849	17.2005	12.3525	22.0485	OK	23.7766	17.5081	30.045	OK	12.8514	9.10618	16.5966	OK	14.2227	10.1831	18.2622	OK	16.676	12.0347	21.3173	OK	12.1498	8.49571	15.804	OK	14.0041	10.0502	17.9581	OK	9.83001	6.83467	12.8254	OK	glucan endo- -beta-glucosidase 11-like
MLOC_51907	38.3919	28.0221	48.7616	OK	40.3027	29.4344	51.1711	OK	26.3925	18.8528	33.9322	OK	27.4616	19.6474	35.2757	OK	42.8854	31.4652	54.3055	OK	33.7904	24.6424	42.9383	OK	30.727	22.2354	39.2186	OK	35.1433	25.5594	44.7272	OK	protein exordium-like
MLOC_5195	195.268	148.2	242.337	OK	132.794	100.554	165.035	OK	234.388	177.933	290.844	OK	187.833	142.493	233.174	OK	150.81	114.343	187.277	OK	143.22	108.314	178.126	OK	172.105	130.503	213.706	OK	166.44	125.659	207.221	OK	uncharacterized gpi-anchored protein at5g19250-like
MLOC_51954	22.4085	14.8273	29.9897	OK	14.3225	8.84598	19.799	OK	18.194	11.6707	24.7173	OK	15.4995	9.69682	21.3021	OK	23.0736	15.2385	30.9087	OK	15.0356	9.26282	20.8084	OK	13.828	8.43735	19.2186	OK	16.5598	10.5089	22.6108	OK	predicted protein
MLOC_51992	17.1139	12.1006	22.1272	OK	14.6207	10.0475	19.194	OK	29.2642	21.4342	37.0942	OK	21.9512	15.784	28.1183	OK	16.4695	11.5396	21.3994	OK	18.6967	13.3466	24.0469	OK	19.5828	14.0357	25.1299	OK	18.5346	13.2614	23.8079	OK	btb poz domain-containing protein at3g56230-like
MLOC_52019	12.4493	9.09398	15.8046	OK	15.6889	11.5712	19.8066	OK	13.8896	10.1904	17.5887	OK	8.45957	6.0387	10.8804	OK	11.3499	8.24111	14.4587	OK	10.3434	7.47251	13.2143	OK	9.60941	6.90906	12.3098	OK	6.81525	4.76763	8.86286	OK	cbl-interacting protein kinase 14
MLOC_52052	74.9842	56.4141	93.5542	OK	107.861	81.6	134.122	OK	58.2394	43.4436	73.0352	OK	77.5459	58.5635	96.5284	OK	92.4691	69.8618	115.076	OK	75.677	56.8393	94.5146	OK	77.1392	58.2211	96.0573	OK	73.5864	55.5276	91.6452	OK	predicted protein
MLOC_52070	99.4903	75.5031	123.477	OK	17.4988	12.7203	22.2773	OK	109.954	83.4942	136.413	OK	23.5841	17.385	29.7832	OK	56.5926	42.3247	70.8606	OK	22.4615	16.5563	28.3667	OK	67.8732	51.365	84.3815	OK	11.1111	7.77467	14.4475	OK	serine decarboxylase
MLOC_52081	206.774	155.987	257.56	OK	1126.33	835.846	1416.82	OK	116.14	86.7705	145.509	OK	1276.87	947.421	1606.31	OK	5.44354	2.48524	8.40184	OK	4.8972	2.16024	7.63416	OK	7.33821	3.83481	10.8416	OK	10.9015	6.35327	15.4497	OK	pathogenesis-related protein 1
MLOC_5209	23.202	15.8115	30.5925	OK	30.41	21.1084	39.7116	OK	12.6738	7.89673	17.451	OK	16.9643	11.1105	22.8182	OK	42.6647	30.7077	54.6216	OK	31.8694	21.9853	41.7534	OK	31.7245	22.3615	41.0876	OK	27.6658	19.3083	36.0233	OK	protein glutamine dumper 4-like
MLOC_52115	71.1029	53.8584	88.3473	OK	55.749	42.0349	69.463	OK	84.6618	64.2553	105.068	OK	83.3661	63.1189	103.613	OK	60.6743	45.8073	75.5412	OK	66.9556	50.9974	82.9139	OK	62.2195	46.9855	77.4536	OK	74.7892	56.3925	93.1859	OK	homeobox-leucine zipper protein hox21
MLOC_52165	10.5841	7.54191	13.6262	OK	10.7172	7.64815	13.7863	OK	13.2108	9.55823	16.8634	OK	15.7436	11.5126	19.9745	OK	18.4562	13.5285	23.3839	OK	16.1144	11.7685	20.4603	OK	19.3913	14.3162	24.4664	OK	15.8603	11.5727	20.1479	OK	nad kinase 1
MLOC_52174	17.1707	12.2686	22.0728	OK	32.7481	24.2155	41.2807	OK	8.83211	5.99023	11.674	OK	23.0912	16.9148	29.2676	OK	13.3282	9.38739	17.269	OK	26.6762	19.7604	33.592	OK	11.8525	8.35637	15.3486	OK	24.1427	17.729	30.5564	OK	probable pectinesterase pectinesterase inhibitor 51
MLOC_52331	5.21445	3.18569	7.24321	OK	15.9357	11.291	20.5803	OK	7.15263	4.65738	9.64789	OK	20.2986	14.6457	25.9515	OK	25.8161	18.9011	32.731	OK	32.2802	23.9178	40.6425	OK	27.0261	19.8294	34.2228	OK	22.1765	16.0963	28.2567	OK	gdsl esterase lipase at5g37690-like
MLOC_52335	14.8558	10.2209	19.4907	OK	14.5677	10.0023	19.1331	OK	12.4086	8.43133	16.3858	OK	10.429	6.87871	13.9793	OK	19.4938	13.7787	25.209	OK	17.119	12.0566	22.1814	OK	13.431	9.19738	17.6647	OK	9.82662	6.50296	13.1503	OK	undecaprenyl pyrophosphate synthetase
MLOC_52344	3.27086	1.6922	4.84953	OK	10.9023	7.26696	14.5376	OK	3.77478	2.08065	5.4689	OK	12.3028	8.35135	16.2542	OK	19.5964	13.9475	25.2454	OK	29.2531	21.4225	37.0837	OK	20.1953	14.4151	25.9755	OK	19.85	14.15	25.55	OK	gdsl esterase lipase at5g37690
MLOC_52439	138.555	102.628	174.483	OK	141.522	104.966	178.078	OK	75.6447	55.4669	95.8226	OK	123.11	91.4022	154.818	OK	175.969	130.904	221.034	OK	202.316	150.004	254.628	OK	150.188	112.055	188.32	OK	203.92	152.042	255.799	OK	myb transcription factor
MLOC_52462	9.76365	6.52453	13.0028	OK	7.95625	5.00816	10.9043	OK	5.35377	3.32932	7.37823	OK	13.6921	9.51571	17.8684	OK	0.937132	0.23211	1.64215	OK	1.12852	0.305709	1.95132	OK	0.743724	0.0426044	1.44484	OK	0.949312	0.262222	1.6364	OK	ulp1 protease c-terminal catalytic domain containing expressed
MLOC_52484	1.40348	0.581142	2.22582	OK	3.15308	1.80615	4.50001	OK	1.18612	0.469816	1.90242	OK	2.53853	1.36097	3.71609	OK	10.9413	7.61601	14.2666	OK	10.0188	7.02735	13.0102	OK	8.33091	5.68291	10.9789	OK	6.4403	4.26613	8.61447	OK	mannan endo- -beta-mannosidase 3-like
MLOC_52497	503.063	381.602	624.524	OK	265.98	201.394	330.565	OK	429.379	325.848	532.911	OK	161.004	120.984	201.025	OK	609.038	461.273	756.803	OK	177.403	130.976	223.83	OK	477.764	362.173	593.356	OK	151.07	113.604	188.536	OK	probable strigolactone esterase dad2
MLOC_52537	1.99367	1.00236	2.98499	OK	2.08209	1.05724	3.10695	OK	0.777447	0.181712	1.37318	OK	2.00977	1.02285	2.99669	OK	0.899212	0.257231	1.54119	OK	0.656553	0.119059	1.19405	OK	0.958821	0.287829	1.62981	OK	0.656562	0.0990598	1.21406	OK	lipopolysaccharide-modifying protein
MLOC_52605	55.3491	40.9053	69.7929	OK	74.2713	55.3505	93.1921	OK	31.1077	22.5989	39.6165	OK	52.4749	38.9774	65.9724	OK	41.7472	30.7712	52.7232	OK	87.7128	66.4659	108.96	OK	43.9558	32.4382	55.4733	OK	73.6238	54.9892	92.2583	OK	kda class vi heat shock
MLOC_52621	20.661	14.9393	26.3827	OK	3.74167	2.20945	5.2739	OK	40.0397	29.9145	50.1648	OK	71.012	53.386	88.638	OK	41.4772	30.5326	52.4217	OK	81.9352	62.2087	101.662	OK	118.809	90.1367	147.481	OK	175.271	132.728	217.814	OK	nitrate transporter
MLOC_5271	2.2189	1.2626	3.1752	OK	7.49842	5.24283	9.75401	OK	1.81105	0.968752	2.65335	OK	10.9997	7.92405	14.0754	OK	1.08297	0.446004	1.71994	OK	1.90786	0.831216	2.98451	OK	1.26713	0.520482	2.01379	OK	1.35065	0.65132	2.04997	OK
MLOC_52785	24.8694	18.2697	31.4692	OK	27.4025	20.14	34.665	OK	18.3494	13.2811	23.4176	OK	17.7262	12.8025	22.6499	OK	31.4046	23.279	39.5302	OK	24.6933	18.1055	31.281	OK	26.3288	19.3749	33.2827	OK	18.3394	13.1982	23.4805	OK	f-box protein at4g17565
MLOC_52865	22.9886	16.3167	29.6604	OK	19.3921	13.7088	25.0755	OK	43.4556	32.2477	54.6636	OK	35.5156	25.5241	45.5072	OK	19.8081	13.8582	25.758	OK	20.3071	14.0084	26.6058	OK	26.1005	18.5124	33.6885	OK	22.8008	16.4251	29.1765	OK	nadp-dependent oxidoreductase p1
MLOC_52894	39.4561	29.6632	49.2489	OK	40.3216	30.4895	50.1537	OK	26.5749	19.8913	33.2586	OK	35.6115	26.9001	44.3228	OK	39.6354	30.061	49.2098	OK	52.3036	40.0496	64.5576	OK	30.9814	23.3714	38.5914	OK	50.5003	38.1905	62.81	OK	phytosulfokine receptor 1-like
MLOC_52985	8.38609	5.8515	10.9207	OK	9.67946	6.7629	12.596	OK	12.7693	9.20007	16.3385	OK	13.5921	9.75754	17.4266	OK	8.35015	5.72508	10.9752	OK	10.3184	6.94103	13.6957	OK	11.573	8.18817	14.9578	OK	10.3466	7.22739	13.4658	OK	vacuolar protein sorting-associated protein 62-like
MLOC_53068	9.80059	7.05338	12.5478	OK	16.8335	12.5548	21.1121	OK	6.42698	4.60653	8.24743	OK	15.7154	11.7289	19.7019	OK	10.2523	7.53999	12.9646	OK	14.1691	10.5773	17.7608	OK	9.30539	6.79053	11.8202	OK	13.5889	10.1654	17.0125	OK	receptor-like serine threonine-protein kinase ale2-like isoform x3
MLOC_53096	110.109	81.9436	138.274	OK	120.061	88.2706	151.852	OK	73.728	54.6718	92.7842	OK	103.741	76.4967	130.986	OK	114.361	85.4337	143.288	OK	127.407	95.7192	159.094	OK	100.403	74.4385	126.367	OK	129.276	95.6546	162.898	OK	rice salt sensitive 3
MLOC_53132	15.0714	10.3136	19.8292	OK	17.9623	12.4612	23.4633	OK	11.8892	7.86948	15.9089	OK	10.4769	6.8345	14.1193	OK	21.3015	15.0713	27.5318	OK	13.5971	9.36391	17.8303	OK	14.8772	10.0662	19.6883	OK	13.0296	8.88727	17.1718	OK	protein exordium-like
MLOC_5316	37.8705	27.8913	47.8497	OK	26.3573	19.1053	33.6094	OK	64.1156	48.1769	80.0544	OK	46.7591	34.8413	58.677	OK	48.6689	36.2685	61.0693	OK	50.2564	37.4833	63.0295	OK	63.5179	47.5723	79.4635	OK	58.5745	43.9739	73.1752	OK	remorin-like isoform x1
MLOC_53163	33.9355	23.9181	43.9529	OK	22.1906	14.9723	29.4089	OK	36.9223	26.146	47.6985	OK	39.3834	28.1049	50.6618	OK	29.4891	20.5557	38.4226	OK	40.4968	28.9758	52.0178	OK	36.4196	25.813	47.0263	OK	50.7694	36.9009	64.6379	OK	profilin
MLOC_53175	213.26	159.314	267.205	OK	108.267	81.7773	134.757	OK	249.736	185.422	314.05	OK	169.721	127.548	211.894	OK	211.945	158.444	265.446	OK	169.907	127.584	212.23	OK	271.066	200.543	341.59	OK	198.652	148.674	248.63	OK	5-methyltetrahydropteroyltriglutamate--homocysteine methyltransferase
MLOC_53180	3.0677	1.41399	4.7214	OK	5.45882	3.20196	7.71567	OK	3.7602	2.03945	5.48095	OK	6.80759	4.16824	9.44693	OK	0.858702	0.0631145	1.65429	OK	2.24067	0.931938	3.54941	OK	2.58487	1.21032	3.95942	OK	1.90473	0.750104	3.05936	OK	peroxidase p7-like
MLOC_53242	2.13126	1.002	3.26053	OK	4.43261	2.60656	6.25866	OK	1.26041	0.452763	2.06805	OK	7.99636	5.27154	10.7212	OK	4.99026	3.03304	6.94748	OK	9.81456	6.38502	13.2441	OK	5.27628	3.2495	7.30306	OK	9.75397	6.5929	12.915	OK	glycine-rich cell wall structural protein 1-like
MLOC_53253	5.51125	2.68528	8.33722	OK	6.46715	3.33698	9.59732	OK	11.2384	6.82878	15.6481	OK	9.55185	5.53919	13.5645	OK	11.4787	6.90984	16.0476	OK	13.1704	8.37402	17.9668	OK	14.0635	8.85907	19.268	OK	12.8366	8.03951	17.6336	OK	---NA---
MLOC_53292	18.911	12.0344	25.7877	OK	15.5306	9.69509	21.3661	OK	10.801	7.38492	14.217	OK	13.9676	9.40162	18.5335	OK	13.453	9.21623	17.6898	OK	16.7288	11.6098	21.8479	OK	13.0691	8.95698	17.1813	OK	11.4094	7.74351	15.0752	OK	lrr and pyd domains-containing 10
MLOC_53351	19.1326	12.0222	26.243	OK	14.3549	8.58193	20.1279	OK	12.8695	7.44886	18.2902	OK	28.3097	19.0454	37.5739	OK	12.4309	7.01618	17.8456	OK	25.666	17.2306	34.1015	OK	13.9051	8.19811	19.6121	OK	30.9107	21.0126	40.8088	OK	catalytic hydrolase
MLOC_53353	11.6014	8.08265	15.1201	OK	9.63978	6.65235	12.6272	OK	7.32636	4.82167	9.83106	OK	9.24912	6.37618	12.1221	OK	5.41513	3.44394	7.38631	OK	3.01922	1.63633	4.40212	OK	4.44426	2.70857	6.17994	OK	3.26433	1.82167	4.70698	OK	transferase caf17 mitochondrial
MLOC_53378	8.64726	5.83597	11.4586	OK	12.0296	8.45457	15.6047	OK	9.21233	6.32172	12.1029	OK	9.66807	6.65872	12.6774	OK	9.8862	6.81888	12.9535	OK	9.61623	6.62975	12.6027	OK	9.77785	6.73842	12.8173	OK	6.14455	4.01369	8.27541	OK	geraniol 8-hydroxylase-like
MLOC_53432	24.5982	16.9093	32.2872	OK	26.052	17.9579	34.1461	OK	54.6629	40.0938	69.232	OK	47.1135	33.9982	60.2289	OK	45.0394	32.2809	57.798	OK	74.6939	56.4556	92.9322	OK	71.3778	52.761	89.9945	OK	65.147	48.0669	82.2271	OK	dirigent protein 2-like
MLOC_53547	95.5371	72.2815	118.793	OK	65.2647	49.0093	81.5201	OK	135.099	102.501	167.698	OK	93.9201	71.0232	116.817	OK	109.434	82.751	136.116	OK	113.26	85.755	140.766	OK	126.027	95.4168	156.636	OK	117.932	89.4365	146.428	OK	pollen-specific protein sf3
MLOC_53549	37.5461	28.0953	46.9968	OK	42.0213	31.4536	52.5891	OK	49.4176	37.0369	61.7983	OK	32.6399	24.1647	41.1151	OK	53.9092	40.6218	67.1965	OK	78.7053	60.2959	97.1147	OK	71.4053	53.7185	89.0921	OK	54.6539	40.9637	68.3441	OK	l-ascorbate oxidase
MLOC_53562	49.611	34.4564	64.7655	OK	104.37	73.1565	135.583	OK	22.5781	14.8779	30.2782	OK	78.4407	55.4878	101.394	OK	42.4934	29.0225	55.9643	OK	128.999	90.4807	167.517	OK	34.004	22.8252	45.1828	OK	158.237	113.248	203.226	OK	polygalacturonase at1g48100-like
MLOC_53685	9.11694	6.19201	12.0419	OK	4.88512	3.04656	6.72368	OK	10.4557	7.27669	13.6347	OK	3.17453	1.83722	4.51184	OK	128.779	97.8909	159.667	OK	61.8254	47.2637	76.3872	OK	124.39	94.2593	154.521	OK	37.4904	28.111	46.8698	OK	cytochrome p450 89a2-like
MLOC_53690	3.2704	1.17462	5.36618	OK	65.2943	47.8846	82.704	OK	10.8721	6.48051	15.2636	OK	50.363	36.4117	64.3143	OK	1.61941	0.238515	3.0003	OK	37.8342	24.4655	51.2028	OK	4.01816	1.65879	6.37752	OK	37.0251	24.5715	49.4786	OK	PREDICTED: uncharacterized protein LOC100845477
MLOC_53744	48.8097	36.7406	60.8788	OK	44.9516	33.7712	56.132	OK	70.053	52.9981	87.108	OK	59.9301	45.2325	74.6277	OK	42.1143	31.5379	52.6907	OK	37.5092	28.0848	46.9337	OK	49.3375	37.1742	61.5007	OK	31.1155	23.1529	39.078	OK	nac domain-containing protein 21 22-like
MLOC_53759	89.5913	67.9288	111.254	OK	102.719	77.4763	127.962	OK	162.142	123.007	201.278	OK	181.219	136.943	225.494	OK	87.3096	65.7481	108.871	OK	145.421	110.136	180.706	OK	122.633	92.9997	152.266	OK	172.944	131.112	214.776	OK	probable inactive methyltransferase os04g0175900-like
MLOC_53765	39.1841	26.7967	51.5716	OK	46.8003	30.3964	63.2043	OK	32.4041	21.4049	43.4034	OK	23.08	15.3257	30.8343	OK	26.6223	18.3006	34.9439	OK	15.4883	9.83099	21.1456	OK	22.1724	14.399	29.9458	OK	14.7559	9.7689	19.7429	OK	purine permease 3-like
MLOC_53783	66.5795	50.4343	82.7246	OK	137.436	104.275	170.597	OK	65.6586	49.7565	81.5607	OK	142.7	108.262	177.138	OK	66.4604	50.3366	82.5841	OK	216.142	163.512	268.772	OK	67.399	51.074	83.724	OK	153.664	116.388	190.939	OK	trehalose-phosphate phosphatase a isoform x1
MLOC_53927	0.618771	0.196686	1.04085	OK	0.922871	0.412832	1.43291	OK	1.02929	0.502142	1.55643	OK	1.94346	1.14337	2.74355	OK	1.47878	0.799771	2.1578	OK	1.63221	0.934167	2.33024	OK	1.8091	1.06389	2.55432	OK	2.56483	1.61159	3.51806	OK	respiratory burst oxidase homolog protein b-like
MLOC_54046	31.7711	22.2708	41.2714	OK	19.9276	13.2389	26.6163	OK	40.9206	27.6629	54.1783	OK	33.6089	22.4881	44.7296	OK	14.4311	10.074	18.7882	OK	12.0686	6.79418	17.3429	OK	20.4666	13.4457	27.4875	OK	14.1425	9.80997	18.4749	OK	lysine histidine transporter 1-like
MLOC_54126	17.4875	12.8203	22.1547	OK	8.50999	5.92245	11.0975	OK	16.0218	11.6939	20.3496	OK	12.535	9.01257	16.0574	OK	50.5335	38.1489	62.9182	OK	26.5489	19.9	33.1978	OK	48.2378	36.3854	60.0903	OK	31.2963	23.4541	39.1385	OK	inactive purple acid phosphatase 27
MLOC_54129	321.171	240.138	402.203	OK	309.804	232.953	386.654	OK	184.227	138.542	229.912	OK	186.635	140.892	232.378	OK	426.815	321.047	532.583	OK	367.739	277.687	457.792	OK	329.468	246.769	412.168	OK	319.552	240.539	398.565	OK	peroxidase n-like
MLOC_54344	74.2772	55.6665	92.8879	OK	74.3512	55.6961	93.0064	OK	118.494	89.698	147.29	OK	125.086	94.5187	155.654	OK	67.4266	50.3433	84.5099	OK	80.9777	61.4853	100.47	OK	69.5521	52.0037	87.1004	OK	87.7155	65.9342	109.497	OK	alpha expansin partial
MLOC_5442	19.0412	13.6179	24.4644	OK	13.9468	9.76957	18.1239	OK	12.7297	8.83402	16.6254	OK	14.517	10.0445	18.9894	OK	9.66077	6.55482	12.7667	OK	9.90581	6.73707	13.0745	OK	8.18657	5.41916	10.954	OK	12.6083	8.7474	16.4693	OK	carboxyl-terminal proteinase
MLOC_54420	0.704263	0.17858	1.22995	OK	0.23866	0	0.517168	OK	2.38912	1.3053	3.47295	OK	0.713927	0.192473	1.23538	OK	0.52077	0.0799008	0.961639	OK	0.352756	0	0.720486	OK	2.47099	1.36288	3.5791	OK	1.03257	0.394519	1.67063	OK	cytokinin-o-glucosyltransferase 2
MLOC_54441	20.3448	14.5354	26.1542	OK	16.0293	11.1838	20.8747	OK	25.248	18.291	32.2051	OK	23.6806	17.0063	30.3549	OK	30.7606	22.4039	39.1173	OK	30.5302	22.5049	38.5556	OK	29.3458	21.4523	37.2393	OK	36.401	26.677	46.125	OK	homeobox-leucine zipper protein athb-4
MLOC_54448	7.91331	4.61748	11.2091	OK	6.68165	3.70586	9.65743	OK	10.5943	6.5497	14.6389	OK	8.86577	5.32636	12.4052	OK	2.79396	1.05924	4.52867	OK	5.36559	2.7968	7.93439	OK	7.09424	3.90626	10.2822	OK	3.6375	1.66977	5.60523	OK	probable glutathione s-transferase-like
MLOC_54555	7.6278	4.64847	10.6071	OK	9.77974	5.84407	13.7154	OK	3.92969	1.99208	5.8673	OK	6.1206	3.52209	8.71912	OK	6.33164	3.66012	9.00317	OK	6.36419	3.72813	9.00024	OK	4.95129	2.67833	7.22424	OK	4.63385	2.34024	6.92746	OK	predicted protein
MLOC_54601	23.6297	17.3532	29.9061	OK	14.3279	10.0984	18.5573	OK	12.832	9.03539	16.6285	OK	35.3739	26.2516	44.4961	OK	6.66075	4.2332	9.0883	OK	3.59365	1.98297	5.20433	OK	25.6163	18.8765	32.3561	OK	16.4063	11.8054	21.0073	OK	wat1-related protein at5g07050-like
MLOC_54619	2.34345	1.62015	3.06674	OK	3.01933	2.13677	3.9019	OK	1.49261	0.967799	2.01742	OK	2.4681	1.7222	3.214	OK	2.02355	1.38216	2.66494	OK	2.50989	1.73516	3.28462	OK	1.74669	1.16427	2.32911	OK	2.0399	1.37867	2.70113	OK	tpa: trithorax-like family protein
MLOC_54654	57.063	43.4346	70.6914	OK	28.1601	21.182	35.1382	OK	80.5091	61.2382	99.7799	OK	32.6069	24.5087	40.7052	OK	52.7387	39.894	65.5835	OK	36.4713	27.8368	45.1058	OK	57.2432	43.354	71.1324	OK	35.3173	26.699	43.9356	OK	65-kda microtubule-associated protein 6-like
MLOC_54669	2.32556	0	5.19752	OK	0	0	0	OK	1.47808	0	3.66702	OK	1.50819	0	3.67088	OK	1.57871	0	3.8042	OK	0.655521	0	2.46661	OK	1.45712	0	3.62399	OK	1.4651	0	3.62057	OK	predicted protein
MLOC_54762	40.9572	31.0494	50.865	OK	37.9104	28.7005	47.1203	OK	56.6896	42.9858	70.3934	OK	42.9817	32.625	53.3385	OK	39.9815	30.2669	49.6961	OK	40.5871	30.6831	50.4911	OK	46.644	35.3724	57.9157	OK	37.6074	28.4899	46.725	OK	chloride channel protein clc-c-like
MLOC_54785	4.77997	2.45338	7.10657	OK	2.11589	0.705302	3.52647	OK	2.51478	0.981151	4.04842	OK	2.35971	0.888583	3.83083	OK	9.62693	5.96475	13.2891	OK	5.02397	2.67167	7.37627	OK	4.65128	2.38332	6.91924	OK	4.68596	2.44065	6.93128	OK	mitochondrial transcription termination factor family protein
MLOC_54892	626.256	470.071	782.44	OK	611.197	457.692	764.701	OK	677.522	506.327	848.717	OK	921.363	676.142	1166.58	OK	1120.23	815.232	1425.23	OK	867.803	660.927	1074.68	OK	1117.6	814.397	1420.8	OK	735.209	539.785	930.633	OK	anionic peroxidase
MLOC_54916	9.89699	6.52284	13.2711	OK	6.21433	3.78235	8.64631	OK	19.7729	14.1584	25.3874	OK	8.48587	5.46836	11.5034	OK	21.7463	15.4715	28.0211	OK	14.2493	9.89923	18.5994	OK	32.0381	23.4627	40.6135	OK	23.722	17.0052	30.4389	OK	bifunctional epoxide hydrolase 2-like
MLOC_54921	21.3148	15.0769	27.5528	OK	22.6426	16.0695	29.2158	OK	18.3492	12.8227	23.8756	OK	14.3857	9.76484	19.0065	OK	29.277	21.2354	37.3186	OK	16.7718	11.8261	21.7174	OK	22.3692	15.9053	28.8331	OK	13.4404	9.16742	17.7135	OK	homeobox-leucine zipper protein hat4-like
MLOC_54924	3.87401	2.52306	5.22497	OK	5.17322	3.50488	6.84157	OK	9.90235	7.01732	12.7874	OK	8.75125	6.24258	11.2599	OK	6.7494	4.69235	8.80644	OK	8.98858	6.41256	11.5646	OK	9.05544	6.44407	11.6668	OK	7.42951	5.15375	9.70526	OK	heat shock cognate 70 kda protein 1
MLOC_54929	93.5655	70.5282	116.603	OK	55.6829	41.351	70.0149	OK	91.7997	69.0693	114.53	OK	36.6493	26.7248	46.5739	OK	116.078	87.7933	144.364	OK	26.3981	18.9478	33.8484	OK	95.6375	71.9553	119.32	OK	25.2508	18.1292	32.3723	OK	e3 ubiquitin-protein ligase arkadia-like
MLOC_54964	12.8325	8.31392	17.3511	OK	7.09056	4.23201	9.9491	OK	11.8602	5.96286	17.7575	OK	12.091	7.93931	16.2426	OK	11.7585	6.9672	16.5498	OK	13.7498	9.21079	18.2889	OK	11.7731	7.90021	15.646	OK	11.9165	8.12238	15.7105	OK	ubiquitin carboxyl-terminal hydrolase 21
MLOC_54975	5.53709	3.9249	7.14928	OK	5.32446	3.79078	6.85813	OK	3.28168	2.21697	4.34638	OK	3.22566	2.18247	4.26885	OK	1.35076	0.78005	1.92147	OK	0.43315	0.155509	0.710791	OK	0.646087	0.284983	1.00719	OK	0.629471	0.283234	0.975708	OK	lrr receptor-like serine threonine-protein kinase
MLOC_54978	38.0311	28.0211	48.0412	OK	36.6918	26.9129	46.4707	OK	54.5627	40.9058	68.2197	OK	36.9944	27.1441	46.8446	OK	45.4772	33.6233	57.3311	OK	41.8294	31.107	52.5518	OK	46.8111	34.7343	58.8878	OK	37.0902	27.3632	46.8172	OK	e3 ubiquitin-protein ligase pub23-like
MLOC_54991	73.3009	55.1312	91.4706	OK	51.3417	37.5251	65.1583	OK	119.937	90.3932	149.482	OK	89.8891	66.6391	113.139	OK	79.2717	58.2805	100.263	OK	80.0096	58.5892	101.43	OK	115.465	85.6072	145.323	OK	94.5369	71.6187	117.455	OK	fasciclin-like arabinogalactan protein 2-like
MLOC_55071	56.9622	42.574	71.3503	OK	63.4964	47.7366	79.2562	OK	34.668	25.8116	43.5243	OK	50.7696	38.2786	63.2606	OK	57.7316	43.4375	72.0257	OK	45.5162	34.3577	56.6747	OK	47.2437	35.461	59.0264	OK	46.1335	34.7884	57.4785	OK	probable methyltransferase pmt21
MLOC_55123	175.518	133.022	218.014	OK	343.374	256.84	429.907	OK	126.634	95.7599	157.508	OK	139.31	105.6	173.021	OK	360.163	271.13	449.196	OK	153.637	116.51	190.763	OK	233.907	176.526	291.287	OK	121.56	92.6601	150.459	OK	protein srg1
MLOC_55134	175.53	117.365	233.695	OK	142.109	93.9595	190.258	OK	109.946	72.5773	147.315	OK	158.119	107.024	209.213	OK	192.756	130.213	255.299	OK	120.829	79.7607	161.897	OK	136.471	90.1753	182.767	OK	168.948	110.15	227.747	OK	annexin a4
MLOC_55142	9.82992	6.86949	12.7903	OK	5.56521	3.60898	7.52144	OK	14.63	10.5323	18.7276	OK	6.09611	4.01422	8.17801	OK	10.6726	7.45462	13.8905	OK	7.78537	5.25413	10.3166	OK	11.1171	7.86894	14.3653	OK	7.1343	4.79438	9.47422	OK	alpha partial
MLOC_55150	15.3512	0	38.0272	OK	2.48821	0.391489	4.58493	OK	0	0	0	OK	8.14275	0	23.9871	OK	8.8022	5.79301	11.8114	OK	9.87149	6.30261	13.4404	OK	7.71152	4.73283	10.6902	OK	5.29425	2.31828	8.27022	OK	photosystem ii core complex proteins psby
MLOC_55155	11.344	7.07296	15.615	OK	20.9129	14.2271	27.5987	OK	16.7353	10.9193	22.5512	OK	32.7939	23.059	42.5287	OK	8.9741	4.9317	13.0165	OK	44.6086	31.7844	57.4329	OK	11.7607	7.2553	16.266	OK	43.8081	31.3836	56.2325	OK	probable membrane-associated kinase regulator 6
MLOC_55179	57.8733	43.425	72.3215	OK	68.1249	51.3005	84.9492	OK	44.5747	33.2656	55.8838	OK	75.6771	57.0531	94.3011	OK	62.8217	47.2455	78.398	OK	62.955	47.8484	78.0616	OK	39.6584	29.3595	49.9574	OK	76.8014	57.894	95.7088	OK	glutamine amidotransferase ylr126c
MLOC_55204	26.6178	19.2524	33.9831	OK	18.1512	12.7124	23.59	OK	42.9291	31.8336	54.0246	OK	40.0455	29.3907	50.7002	OK	67.1403	50.415	83.8657	OK	74.7883	57.1408	92.4359	OK	75.6114	56.8977	94.3251	OK	82.2261	62.0149	102.437	OK	peroxidase 2-like
MLOC_55301	12.965	8.66247	17.2675	OK	23.1008	16.3737	29.8278	OK	20.0674	14.1061	26.0287	OK	32.6172	23.602	41.6324	OK	12.0296	7.95412	16.1051	OK	30.3088	21.7779	38.8397	OK	18.8131	13.1563	24.4699	OK	30.1466	21.8615	38.4317	OK	plant f18b13-26 protein
MLOC_55354	13.7311	10.0241	17.4381	OK	13.6366	9.94933	17.3238	OK	21.281	15.8215	26.7405	OK	19.5351	14.4501	24.6201	OK	13.2572	9.66264	16.8517	OK	16.284	11.9376	20.6305	OK	15.1967	11.1514	19.2421	OK	19.0777	14.1213	24.0341	OK	predicted protein
MLOC_55380	142.151	107.621	176.681	OK	440.218	321.758	558.679	OK	364.628	269.547	459.709	OK	318.05	235.908	400.191	OK	54.539	41.0852	67.9928	OK	409.2	284.775	533.625	OK	149.107	111.948	186.266	OK	387.673	269.458	505.887	OK	nicotianamine aminotransferase
MLOC_55407	47.0447	34.654	59.4355	OK	47.9395	35.5172	60.3618	OK	31.7058	23.1399	40.2716	OK	31.5412	22.9152	40.1671	OK	63.1454	47.1733	79.1175	OK	76.9054	57.56	96.2507	OK	44.1556	32.4697	55.8415	OK	42.0249	30.695	53.3548	OK	methyltransferase-like protein 13
MLOC_55444	3.86222	0	9.25973	OK	163.284	111.833	214.735	OK	4.07837	0	9.38967	OK	119.753	78.9862	160.521	OK	8.64968	0.190388	17.109	OK	115.501	75.1437	155.859	OK	6.02605	0	12.3562	OK	57.3919	33.0514	81.7323	OK	high molecular mass early light-inducible protein chloroplastic-like
MLOC_55450	24.5775	17.919	31.2359	OK	61.3674	46.2247	76.5101	OK	26.8049	19.6279	33.9819	OK	44.8606	33.5123	56.2089	OK	27.946	20.5083	35.3837	OK	27.648	20.3648	34.9312	OK	25.0327	18.2448	31.8207	OK	18.8213	13.3978	24.2448	OK	lipoamide acyltransferase component of branched-chain alpha-keto acid dehydrogenase mitochondrial
MLOC_55486	7.19582	3.9463	10.4453	OK	4.32163	1.98491	6.65835	OK	9.18309	5.37253	12.9936	OK	10.8401	6.59034	15.0899	OK	12.8622	8.04624	17.6781	OK	12.9516	8.13314	17.7702	OK	14.5191	9.30669	19.7315	OK	16.1923	10.5571	21.8274	OK	transmembrane protein 97-like
MLOC_55504	5.37402	3.6716	7.07644	OK	3.95467	2.63806	5.27127	OK	6.21147	4.34342	8.07952	OK	4.75979	3.21588	6.30371	OK	11.4081	8.27922	14.5369	OK	5.58581	3.78945	7.38217	OK	10.5187	7.63952	13.3978	OK	3.28739	2.11126	4.46352	OK	nucleolar and coiled-body phosphoprotein 1-like isoform x2
MLOC_55524	62.808	47.6447	77.9714	OK	48.6473	36.8369	60.4576	OK	88.3503	67.0604	109.64	OK	60.0691	45.5792	74.559	OK	60.126	45.577	74.6749	OK	47.0539	35.5509	58.557	OK	67.2413	51.0306	83.452	OK	42.6804	32.2346	53.1263	OK	nitrate-induced noi protein
MLOC_55570	4.48095	2.68605	6.27586	OK	5.08583	3.13227	7.03939	OK	9.74134	6.58046	12.9022	OK	7.9949	5.28016	10.7096	OK	0.173123	0	0.469988	OK	0.362515	0	0.788724	OK	0	0	0	OK	0.277031	0	0.610614	OK	cinnamoyl- reductase 1-like
MLOC_55586	7.59142	4.3075	10.8753	OK	32.2362	7.80979	56.6626	OK	3.73561	1.43848	6.03274	OK	45.0573	0	91.6488	OK	12.2872	1.18921	23.3851	OK	79.2206	5.26918	153.172	OK	20.515	0	43.8816	OK	79.7	19.2652	140.135	OK	wat1-related protein at5g64700-like
MLOC_55596	2.87811	1.38954	4.36668	OK	6.83566	4.25513	9.41619	OK	3.08034	1.53846	4.62223	OK	5.93499	3.64291	8.22707	OK	1.46579	0.517377	2.4142	OK	6.7557	4.16537	9.34604	OK	3.88643	2.14901	5.62385	OK	6.06536	3.65154	8.47918	OK	transcription repressor ofp13-like
MLOC_55627	46.096	34.4325	57.7594	OK	26.071	19.2189	32.9232	OK	22.595	16.5534	28.6366	OK	21.0865	15.3755	26.7974	OK	55.5143	41.5606	69.468	OK	24.4999	18.0879	30.912	OK	41.5341	31.1398	51.9285	OK	38.8527	29.0751	48.6304	OK	s-type anion channel slah2-like
MLOC_55643	336.356	248.149	424.564	OK	697.799	493.252	902.346	OK	637.482	456.402	818.562	OK	624.149	444.623	803.675	OK	82.638	62.4558	102.82	OK	598.544	423.265	773.823	OK	218.454	163.562	273.346	OK	611.901	423.669	800.133	OK	kynurenine--oxoglutarate transaminase-like
MLOC_55738	18.6645	14.0378	23.2911	OK	17.2402	12.9408	21.5395	OK	17.815	13.3738	22.2562	OK	12.2577	9.10697	15.4084	OK	23.7748	17.9593	29.5903	OK	15.4979	11.5966	19.3991	OK	20.3549	15.3427	25.3672	OK	11.888	8.81942	14.9566	OK	probable -trehalose-phosphate synthase
MLOC_55770	516.412	384.752	648.072	OK	302.022	227.598	376.447	OK	793.382	580.582	1006.18	OK	363.507	273.057	453.956	OK	1086.84	779.423	1394.25	OK	905.108	660.157	1150.06	OK	1143.01	817.71	1468.31	OK	628.783	463.688	793.877	OK	o-methyltransferase zrp4
MLOC_55775	14.4431	10.0191	18.867	OK	21.7816	15.6513	27.9119	OK	31.1858	23.0096	39.3621	OK	28.9897	21.1116	36.8678	OK	18.6266	13.2577	23.9955	OK	27.5869	19.9813	35.1925	OK	24.7728	17.9666	31.5791	OK	23.5231	17.0752	29.971	OK	metal tolerance protein 3-like
MLOC_55819	214.873	162.214	267.533	OK	244.097	184.474	303.72	OK	218.511	164.9	272.121	OK	169.726	127.231	212.222	OK	227.572	171.081	284.063	OK	216.477	162.895	270.058	OK	219.843	165.298	274.387	OK	180.725	135.298	226.153	OK	predicted protein
MLOC_55825	33.1737	24.4362	41.9113	OK	23.9121	17.4524	30.3719	OK	58.9459	44.5692	73.3226	OK	46.1878	34.5724	57.8033	OK	33.5988	24.6247	42.5728	OK	38.5288	29.0789	47.9787	OK	37.7437	28.1342	47.3533	OK	35.941	26.5655	45.3165	OK	wat1-related protein at3g18200-like
MLOC_55855	277.485	210.668	344.302	OK	393.166	297.298	489.034	OK	331.011	250.478	411.545	OK	368.218	278.148	458.288	OK	204.118	154.729	253.506	OK	123.072	92.9408	153.203	OK	167.674	126.881	208.467	OK	73.3302	54.9025	91.758	OK	glycine-rich cell wall structural
MLOC_55919	20.329	13.2124	27.4456	OK	16.357	10.1396	22.5744	OK	21.3058	14.2157	28.3959	OK	21.1873	13.9953	28.3794	OK	9.97004	5.61297	14.3271	OK	19.4993	12.4083	26.5904	OK	9.72495	5.57759	13.8723	OK	10.9581	6.4647	15.4514	OK	probable calcium-binding protein cml27
MLOC_55931	21.4817	16.0453	26.9181	OK	15.763	11.6652	19.8608	OK	25.557	19.1993	31.9147	OK	23.0559	17.1731	28.9388	OK	21.3404	15.9122	26.7686	OK	24.3075	18.203	30.4119	OK	23.8276	17.8213	29.8339	OK	25.6102	19.1879	32.0325	OK	probable inactive receptor kinase at5g58300
MLOC_55964	8.89972	6.49487	11.3046	OK	3.77998	2.56295	4.99702	OK	10.7079	7.8707	13.5451	OK	6.95949	4.96784	8.95114	OK	8.02831	5.80573	10.2509	OK	6.70398	4.75918	8.64879	OK	9.16299	6.70334	11.6226	OK	9.69028	7.12114	12.2594	OK	transcription factor ili6-like
MLOC_55969	7.81496	4.90677	10.7231	OK	6.59212	3.97158	9.21266	OK	7.2274	4.41198	10.0428	OK	6.36558	3.83644	8.89472	OK	7.5331	4.62223	10.444	OK	3.82896	2.00538	5.65253	OK	6.17301	3.63147	8.71455	OK	7.47439	4.63804	10.3107	OK	deoxycytidylate deaminase
MLOC_56003	112.609	85.334	139.884	OK	154.761	117.178	192.343	OK	103.324	78.2067	128.44	OK	129.541	98.2033	160.88	OK	75.7923	57.0789	94.5058	OK	197.887	149.203	246.571	OK	109.664	82.9688	136.358	OK	165.488	125.372	205.604	OK	actin 1
MLOC_56007	46.4671	34.4883	58.4458	OK	56.4519	42.5635	70.3403	OK	26.8083	19.812	33.8046	OK	49.4928	37.3119	61.6737	OK	83.6869	63.3921	103.982	OK	102.185	78.715	125.656	OK	67.8715	51.1686	84.5744	OK	113.983	86.3498	141.616	OK	aspartic proteinase nepenthesin-1 precursor
MLOC_56030	44.159	33.1615	55.1566	OK	25.2863	18.6928	31.8798	OK	34.6653	25.9089	43.4218	OK	15.6422	11.334	19.9504	OK	45.2491	34.2814	56.2168	OK	36.5438	27.7098	45.3779	OK	34.9937	26.2251	43.7623	OK	24.6861	18.2803	31.0919	OK	leucine rich repeat family expressed
MLOC_56070	119.392	90.2203	148.564	OK	74.5816	55.282	93.8812	OK	146.088	109.729	182.447	OK	86.4421	63.2968	109.587	OK	10.4899	6.69314	14.2866	OK	18.7199	12.6504	24.7894	OK	40.5359	27.3637	53.7082	OK	17.993	12.1391	23.8469	OK	esterase pir7b-like
MLOC_56094	14.2868	10.2492	18.3243	OK	66.6625	50.3962	82.9288	OK	34.7313	25.9397	43.5229	OK	48.354	36.3392	60.3688	OK	7.19512	4.82869	9.56155	OK	80.9435	59.2891	102.598	OK	16.0677	11.6219	20.5135	OK	81.5883	59.6498	103.527	OK	3-beta hydroxysteroid dehydrogenase isomerase family protein
MLOC_56095	53.5477	40.4346	66.6609	OK	40.9827	30.7621	51.2033	OK	42.9878	32.3353	53.6403	OK	32.1992	24.0773	40.3211	OK	61.4288	46.3116	76.5459	OK	66.9029	50.6042	83.2016	OK	54.8887	41.4077	68.3696	OK	41.3424	30.7915	51.8933	OK	probable protein phosphatase 2c 39
MLOC_56115	27.3034	20.2705	34.3363	OK	27.3185	20.2815	34.3555	OK	33.7515	25.3073	42.1956	OK	39.7989	29.878	49.7197	OK	42.7482	32.1915	53.3049	OK	45.2064	34.4782	55.9346	OK	46.8226	35.2695	58.3757	OK	38.4156	28.831	48.0002	OK	glycerol-3-phosphate 2-o-acyltransferase 6-like
MLOC_56148	16.4966	12.2499	20.7434	OK	17.1087	12.6752	21.5423	OK	15.0657	11.0537	19.0776	OK	11.7426	8.54346	14.9417	OK	19.0617	14.0955	24.0278	OK	16.5149	12.2172	20.8127	OK	15.0412	10.9388	19.1436	OK	13.6428	10.0708	17.2148	OK	type i inositol -trisphosphate 5-phosphatase 1-like isoform x1
MLOC_56153	2545.79	1756.6	3334.97	OK	4044.77	2562.54	5527	OK	3553.78	2310.82	4796.73	OK	3278.44	2153.12	4403.76	OK	465.567	349.942	581.191	OK	3220.83	1932.74	4508.91	OK	1129.97	815.782	1444.16	OK	2995.61	1797.53	4193.68	OK	nicotianamine synthase 1
MLOC_56220	21.0507	15.0442	27.0572	OK	18.4167	13.0383	23.7952	OK	38.9836	28.9417	49.0255	OK	27.1488	19.7874	34.5103	OK	4.80322	2.78978	6.81666	OK	1.19709	0.303376	2.0908	OK	4.78738	2.82529	6.74948	OK	1.67891	0.672239	2.68558	OK	o-methyltransferase zrp4
MLOC_56242	8.28104	5.3763	11.1858	OK	3.38451	1.91076	4.85825	OK	10.8394	7.52415	14.1546	OK	6.46334	4.16726	8.75942	OK	44.5577	32.9346	56.1807	OK	76.6773	54.9195	98.4351	OK	51.0362	37.9535	64.1188	OK	76.5037	54.9921	98.0153	OK	flavin-containing monooxygenase fmo gs-ox-like 8-like
MLOC_56252	3.3131	2.21432	4.41187	OK	2.32003	1.45873	3.18134	OK	1.98908	1.20123	2.77693	OK	0.866634	0.381581	1.35169	OK	4.19554	2.8814	5.50969	OK	1.33192	0.648558	2.01527	OK	3.04996	1.9896	4.11032	OK	1.19215	0.564575	1.81973	OK	haloacid dehalogenase-like hydrolase-like
MLOC_56335	1.17677	0.118815	2.23473	OK	0.321308	0	0.900072	OK	1.67832	0.371272	2.98537	OK	0.319007	0	0.894903	OK	2.71857	1.06305	4.37408	OK	2.93455	1.18642	4.68268	OK	7.36237	4.2449	10.4798	OK	1.48551	0.27936	2.69165	OK	taxane 10-beta-hydroxylase(5-alpha-taxadienol-10-beta- hydroxylase)
MLOC_56351	29.9038	21.9852	37.8225	OK	34.4174	25.4918	43.343	OK	48.638	36.3187	60.9572	OK	26.9251	19.6757	34.1745	OK	33.9895	25.1496	42.8295	OK	49.044	36.7077	61.3803	OK	39.1792	29.0739	49.2844	OK	46.4548	34.613	58.2966	OK	serine carboxypeptidase-like 18-like
MLOC_56373	27.8767	19.7042	36.0491	OK	46.9663	34.4195	59.5131	OK	27.6135	20.0529	35.1741	OK	45.08	32.3766	57.7835	OK	40.9631	30.0965	51.8297	OK	48.9881	36.6864	61.2899	OK	38.3207	27.7998	48.8415	OK	34.5985	25.2709	43.9262	OK	diacylglycerol o-acyltransferase 1
MLOC_56398	127.499	93.6424	161.355	OK	29.3381	21.9307	36.7456	OK	36.5128	26.6207	46.405	OK	54.6007	41.2301	67.9713	OK	0.15727	0	0.407085	OK	0.607168	0.170311	1.04402	OK	0.139617	0	0.376033	OK	0.0879083	0	0.297634	OK	premnaspirodiene oxygenase-like
MLOC_56423	16.8366	11.6807	21.9926	OK	32.3158	23.535	41.0967	OK	14.9225	10.2689	19.576	OK	22.0743	15.6814	28.4671	OK	18.1992	12.7208	23.6776	OK	22.7574	16.2366	29.2783	OK	13.9969	9.53657	18.4572	OK	22.3544	15.9446	28.7643	OK	threonine endopeptidase
MLOC_56440	1.74972	0.840255	2.65919	OK	2.27511	1.21426	3.33596	OK	3.43519	2.05557	4.81482	OK	3.49935	2.09139	4.90732	OK	0.470866	0.0432677	0.898465	OK	3.14629	1.90796	4.38462	OK	0.943201	0.330767	1.55564	OK	3.52753	2.1338	4.92127	OK	mate efflux family protein 9-like
MLOC_56451	88.6476	66.7822	110.513	OK	97.4534	73.4639	121.443	OK	52.7079	39.4987	65.9172	OK	68.892	51.885	85.899	OK	118.075	88.8722	147.278	OK	196.728	147.642	245.814	OK	105.068	79.1179	131.018	OK	127.335	95.4953	159.175	OK	uroporphyrinogen-iii c-methyltransferase-like
MLOC_56459	411.303	309.949	512.656	OK	350.612	266.002	435.221	OK	288.478	218.954	358.001	OK	336.638	253.503	419.773	OK	429.188	322.569	535.807	OK	264.368	201.83	326.907	OK	367.516	277.403	457.629	OK	250.462	188.087	312.836	OK	ascorbate peroxidase
MLOC_56516	42.7565	30.4151	55.0979	OK	46.2797	33.0502	59.5093	OK	27.8569	19.1071	36.6066	OK	43.6657	31.1317	56.1997	OK	45.6103	32.6581	58.5625	OK	31.0316	21.5654	40.4977	OK	33.9077	23.7265	44.0889	OK	33.1484	23.1269	43.1699	OK	predicted protein
MLOC_56537	16.1584	11.5699	20.7468	OK	27.5246	20.2919	34.7574	OK	24.9624	18.3632	31.5616	OK	35.2286	26.2205	44.2367	OK	20.6158	14.8855	26.346	OK	29.2593	21.6196	36.8989	OK	22.3039	16.3037	28.304	OK	26.2823	19.3713	33.1932	OK	beta- -galactosyltransferase pvg3-like
MLOC_56550	63.9905	47.8204	80.1605	OK	18.4957	12.9254	24.066	OK	55.2007	40.9486	69.4528	OK	8.08285	5.10049	11.0652	OK	194.904	148.212	241.596	OK	15.5357	10.6089	20.4626	OK	129.361	97.5043	161.219	OK	10.4694	6.80757	14.1312	OK	PREDICTED: uncharacterized protein LOC100839950
MLOC_56580	4.94797	2.94652	6.94942	OK	3.66275	1.98988	5.33563	OK	2.47928	1.19794	3.76061	OK	3.66918	2.03653	5.30184	OK	6.59048	4.18507	8.99588	OK	3.88153	2.16771	5.59535	OK	7.60624	4.96874	10.2438	OK	4.66716	2.74295	6.59138	OK	universal stress protein a-like protein
MLOC_5659	75.3089	55.8732	94.7446	OK	73.6123	54.4532	92.7714	OK	54.0151	40.4837	67.5466	OK	53.3272	38.9875	67.6668	OK	117.759	87.5179	148	OK	78.4885	59.3102	97.6667	OK	103.645	77.6955	129.595	OK	71.7476	52.5015	90.9938	OK	protein argonaute 1b-like isoform x2
MLOC_56601	207.645	155.995	259.296	OK	214.589	162.423	266.756	OK	138.353	104.409	172.297	OK	195.042	147.657	242.428	OK	309.029	233.933	384.124	OK	324.223	247.679	400.766	OK	259.357	194.711	324.003	OK	332.563	249.716	415.409	OK	peroxidase 47
MLOC_56629	347.49	259.137	435.843	OK	466.786	345.172	588.4	OK	557.062	413.825	700.3	OK	425.759	318.34	533.179	OK	120.847	90.1733	151.521	OK	539.303	403.573	675.033	OK	269.016	202.846	335.187	OK	446.152	333.407	558.898	OK	protein zinc induced facilitator-like 1-like
MLOC_56639	107.029	79.0882	134.971	OK	100.083	74.4614	125.704	OK	63.9096	47.2769	80.5424	OK	89.043	66.1442	111.942	OK	132.402	98.2965	166.507	OK	149.546	111.376	187.717	OK	113.629	84.4499	142.808	OK	148.574	110.245	186.903	OK	phosphate transporter pho1-2
MLOC_56649	122.844	92.9768	152.711	OK	74.7771	56.1375	93.4167	OK	172	130.243	213.756	OK	55.215	41.3793	69.0507	OK	123.191	93.3102	153.071	OK	64.8572	48.6972	81.0172	OK	129.877	98.3345	161.42	OK	42.7462	31.532	53.9604	OK	coiled-coil domain-containing protein 25-like
MLOC_56676	17.6312	12.6652	22.5972	OK	11.7367	8.15006	15.3234	OK	24.3627	17.8448	30.8806	OK	19.994	14.4803	25.5077	OK	35.3043	26.2539	44.3547	OK	40.1721	29.9274	50.4168	OK	45.7392	34.2627	57.2158	OK	44.3689	33.1282	55.6095	OK	sulfotransferase 16
MLOC_56712	5.69057	3.51987	7.86128	OK	8.39416	5.58523	11.2031	OK	10.1238	6.87155	13.376	OK	10.2823	6.99796	13.5666	OK	7.06431	4.51844	9.61017	OK	9.10024	6.05393	12.1466	OK	7.54771	4.93647	10.1589	OK	8.26093	5.44377	11.0781	OK	calmodulin-binding receptor-like cytoplasmic kinase 2
MLOC_56754	0.423992	0	0.921347	OK	3.80826	2.03835	5.57816	OK	0.692412	0.0753934	1.30943	OK	0.368827	0	0.80402	OK	0.109564	0	0.421441	OK	0.105635	0	0.357303	OK	0.20153	0	0.574228	OK	0.510583	0	1.03957	OK	1-aminocyclopropane-1-carboxylate oxidase homolog 1-like
MLOC_56792	47.7648	36.1293	59.4003	OK	17.0627	12.6119	21.5134	OK	42.1228	31.8463	52.3994	OK	26.4953	19.8782	33.1123	OK	55.7198	42.1869	69.2528	OK	40.6483	30.7669	50.5296	OK	46.8636	35.4872	58.2401	OK	49.5042	37.5209	61.4875	OK	lysosomal beta glucosidase-like
MLOC_56803	48.6405	36.3409	60.9401	OK	66.267	49.7253	82.8087	OK	75.3299	56.1624	94.4973	OK	84.885	62.8105	106.96	OK	32.416	23.781	41.051	OK	64.5938	49.0608	80.1268	OK	39.4672	29.216	49.7184	OK	46.6657	35.0662	58.2652	OK	beta-fructofuranosidase 1
MLOC_56819	37.9164	28.4082	47.4247	OK	37.2738	27.9063	46.6412	OK	29.6226	21.9968	37.2484	OK	24.1937	17.7939	30.5935	OK	30.2834	22.4647	38.102	OK	19.518	14.243	24.7929	OK	23.6338	17.412	29.8557	OK	18.9702	13.8392	24.1012	OK	iaa16 - auxin-responsive aux iaa family member
MLOC_56822	1.46263	0.102067	2.8232	OK	3.556	1.33824	5.77376	OK	3.48161	1.27408	5.68914	OK	7.05182	3.69245	10.4112	OK	0	0	0	OK	2.34529	0.412708	4.27787	OK	1.1161	0	2.26829	OK	6.60106	3.17139	10.0307	OK	wrky transcription factor 22-like
MLOC_56888	10.743	5.29067	16.1954	OK	12.8539	7.61027	18.0975	OK	8.85825	4.7466	12.9699	OK	7.30113	3.7496	10.8527	OK	18.3748	12.1558	24.5938	OK	19.2421	11.8795	26.6047	OK	17.4016	11.465	23.3383	OK	15.4464	9.91509	20.9776	OK	protein arv1 homolog isoform x1
MLOC_56891	233.553	176.264	290.842	OK	404.053	301.522	506.584	OK	355.495	266.126	444.865	OK	318.921	238.408	399.434	OK	153.889	116.701	191.078	OK	372.447	276.688	468.206	OK	183.623	138.225	229.021	OK	336.865	250.444	423.285	OK	peptide nitrate transporter
MLOC_56969	19.1868	12.688	25.6855	OK	17.0986	11.3205	22.8766	OK	11.8442	7.36034	16.3281	OK	14.0828	9.06719	19.0984	OK	21.1127	14.2453	27.98	OK	17.7175	11.3594	24.0755	OK	20.76	14.0426	27.4774	OK	18.012	11.8255	24.1986	OK	retrotransposon unclassified
MLOC_56971	14.2052	10.382	18.0283	OK	12.2767	8.88947	15.664	OK	9.67075	6.89271	12.4488	OK	13.724	10.0187	17.4292	OK	10.5934	7.61276	13.574	OK	11.7134	8.49052	14.9363	OK	9.81695	7.01364	12.6203	OK	14.8518	10.9033	18.8004	OK	wat1-related protein at3g30340-like
MLOC_5701	34.0393	25.6317	42.4468	OK	29.1129	21.8059	36.4199	OK	51.8269	39.3163	64.3375	OK	40.7429	30.7275	50.7583	OK	49.3463	37.3485	61.344	OK	51.5735	39.0818	64.0651	OK	58.2152	44.0933	72.3371	OK	49.9379	37.7511	62.1248	OK	metal transporter nramp5-like
MLOC_57012	1.26053	0.283024	2.23803	OK	2.07552	0.944689	3.20635	OK	1.0407	0.225334	1.85608	OK	2.23474	1.1213	3.34818	OK	0.706953	0.0681357	1.34577	OK	2.5115	1.2275	3.79551	OK	1.77203	0.776494	2.76756	OK	1.51393	0.553066	2.47479	OK	s-type anion channel slah3-like
MLOC_5706	4.25494	0	9.41489	OK	2.00438	0.382618	3.62615	OK	10.6198	1.67891	19.5607	OK	8.28349	0	17.5785	OK	0.268323	0	1.45352	OK	0.0490133	0	1.06014	OK	0	0	0	OK	0.128096	0	1.12856	OK	coatomer subunit beta -2-like isoform x1
MLOC_57075	2.47907	0.792841	4.16529	OK	4.47481	1.25506	7.69455	OK	2.48146	0.808423	4.15449	OK	1.81519	0.024661	3.60573	OK	13.0713	8.66226	17.4802	OK	10.2484	6.45719	14.0396	OK	14.5326	9.58849	19.4767	OK	5.34237	3.44793	7.2368	OK	upf0481 protein at3g47200-like
MLOC_57100	184.607	140.486	228.727	OK	206.097	155.893	256.3	OK	307.888	233.094	382.682	OK	282.307	212.907	351.707	OK	187.841	142.091	233.591	OK	229.043	173.847	284.238	OK	226.638	171.718	281.557	OK	218.553	165.463	271.642	OK	caffeic acid o-methyltransferase
MLOC_5716	95.6217	71.7376	119.506	OK	150.892	113.064	188.721	OK	44.4299	33.356	55.5039	OK	92.7725	70.0357	115.509	OK	119.215	89.5965	148.834	OK	242.314	181.751	302.878	OK	98.3617	73.5488	123.175	OK	185.347	138.116	232.578	OK	nitrate reductase
MLOC_5720	10.64	6.90958	14.3703	OK	9.12235	5.76676	12.4779	OK	11.147	7.31996	14.9741	OK	7.90869	4.88961	10.9278	OK	14.5292	9.84508	19.2132	OK	7.42042	4.63372	10.2071	OK	8.8334	5.60671	12.0601	OK	6.71514	4.03483	9.39546	OK	pctp-like protein
MLOC_57202	1.80518	0	4.1601	OK	0	0	0	OK	0	0	0	OK	0.531833	0	1.61464	OK	0.904271	0	2.58271	OK	0	0	0	OK	1.06484	0	3.0774	OK	0.555924	0	1.73572	OK	retrotransposon unclassified
MLOC_57248	4.40806	2.69255	6.12356	OK	4.83316	3.02308	6.64324	OK	2.93584	1.62726	4.24442	OK	2.82108	1.54214	4.10002	OK	3.32075	1.8957	4.7458	OK	1.22911	0.481947	1.97628	OK	1.2561	0.488741	2.02345	OK	1.03605	0.337134	1.73497	OK	f-box fbd lrr-repeat protein at1g13570-like
MLOC_57280	10.6214	6.88016	14.3627	OK	17.3344	10.9815	23.6872	OK	8.29904	5.1276	11.4705	OK	8.1998	5.06219	11.3374	OK	16.2532	11.1876	21.3188	OK	8.6868	4.48004	12.8936	OK	10.4621	6.69844	14.2258	OK	5.79957	2.73579	8.86334	OK	serine threonine-protein kinase ht1-like
MLOC_57281	8.55377	6.07981	11.0277	OK	7.96809	5.60801	10.3282	OK	12.4294	9.01314	15.8457	OK	10.5542	7.59476	13.5136	OK	1.75893	0.95283	2.56502	OK	2.61692	1.57186	3.66199	OK	1.86344	1.01644	2.71044	OK	2.02157	1.15313	2.89001	OK	upf0481 protein at3g47200-like
MLOC_57284	310.52	234.847	386.193	OK	163.237	123.872	202.602	OK	138.987	105.53	172.444	OK	181.893	138.028	225.758	OK	272.418	206.578	338.258	OK	255.185	195.62	314.749	OK	196.619	148.81	244.428	OK	188.465	142.84	234.09	OK	root r-b1-like
MLOC_57296	11.4773	6.35452	16.6	OK	30.3955	21.4674	39.3237	OK	6.71521	3.31096	10.1195	OK	38.8765	28.1214	49.6315	OK	7.09205	4.38506	9.79904	OK	74.493	51.1539	97.832	OK	11.8672	7.20707	16.5273	OK	97.1698	69.7415	124.598	OK	protein nrt1 ptr family -like isoform x3
MLOC_57302	4.05505	2.18177	5.92832	OK	3.78709	1.97839	5.59579	OK	2.17166	1.06785	3.27547	OK	4.0378	1.85497	6.22062	OK	4.20883	2.40658	6.01108	OK	3.08131	1.70805	4.45458	OK	3.94628	2.20163	5.69093	OK	3.49626	1.79991	5.19261	OK	probable atp-dependent dna helicase hfm1
MLOC_57326	5.77858	3.15276	8.4044	OK	6.22795	3.48467	8.97124	OK	1.81377	0.519189	3.10835	OK	7.17641	4.16384	10.189	OK	3.14438	1.37773	4.91102	OK	4.13437	2.01399	6.25476	OK	3.24528	1.42598	5.06458	OK	7.37263	4.3	10.4453	OK	protein flowering locus t-like
MLOC_57353	2.15936	0.659381	3.65933	OK	2.14992	0.90309	3.39676	OK	0.805477	0.176165	1.43479	OK	2.28456	1.06931	3.49981	OK	3.46363	1.79326	5.134	OK	2.69283	1.19479	4.19087	OK	2.40991	1.11398	3.70585	OK	1.61207	0.459089	2.76505	OK	syntaxin-binding protein 5
MLOC_57450	12.5084	9.10532	15.9115	OK	22.5668	16.8077	28.3259	OK	16.6242	12.2668	20.9817	OK	33.2262	25.017	41.4354	OK	16.2911	11.9328	20.6494	OK	24.7231	18.4583	30.9879	OK	25.9657	19.4949	32.4366	OK	23.3639	17.3313	29.3965	OK	subtilisin-like protease
MLOC_57493	9.92983	7.28449	12.5752	OK	9.12985	6.68583	11.5739	OK	17.6599	13.2871	22.0327	OK	13.9625	10.3907	17.5343	OK	9.48661	7.00979	11.9634	OK	12.4318	9.25184	15.6118	OK	16.3074	12.1872	20.4277	OK	10.7397	7.86536	13.614	OK	nbs-lrr class disease resistance protein
MLOC_57499	6.92512	4.93211	8.91813	OK	6.52138	4.63986	8.40291	OK	7.17569	5.12037	9.231	OK	6.58714	4.6865	8.48778	OK	4.00822	2.72424	5.2922	OK	8.69855	6.25737	11.1397	OK	6.83536	4.871	8.79971	OK	8.53242	6.185	10.8798	OK	glutamate receptor -like
MLOC_57519	19.019	12.8523	25.1856	OK	16.239	11.0674	21.4106	OK	13.0341	8.73576	17.3325	OK	17.1347	11.8076	22.4617	OK	12.4682	8.22242	16.7141	OK	11.4878	7.73594	15.2396	OK	7.0876	4.33433	9.84088	OK	14.7302	9.94222	19.5181	OK	alpha-expansin partial
MLOC_57566	2.6935	1.64942	3.73758	OK	1.43697	0.73523	2.13871	OK	4.44847	2.95212	5.94481	OK	2.18346	1.26908	3.09785	OK	3.5791	2.30341	4.85479	OK	1.93453	1.07631	2.79275	OK	4.77156	3.19391	6.34921	OK	3.03259	1.89457	4.17061	OK	spx domain-containing membrane protein _17046-like
MLOC_57576	13.8177	9.4724	18.1631	OK	12.8989	8.80494	16.9928	OK	24.4769	17.6619	31.2919	OK	20.2303	14.3758	26.0847	OK	13.284	9.03763	17.5303	OK	18.6345	13.2756	23.9935	OK	19.2567	13.671	24.8423	OK	18.0978	12.7772	23.4184	OK	vq motif family protein
MLOC_57584	92.4271	69.6097	115.245	OK	115.789	87.4403	144.138	OK	57.4244	43.0112	71.8376	OK	108.721	81.7446	135.697	OK	67.4765	50.8726	84.0805	OK	101.205	76.4497	125.961	OK	93.7925	71.0711	116.514	OK	117.763	88.8244	146.701	OK	wat1-related protein at5g64700-like
MLOC_57605	23.8876	16.428	31.3472	OK	22.7551	16.3631	29.147	OK	33.6151	24.8021	42.4281	OK	34.4627	24.8401	44.0854	OK	39.972	27.9473	51.9967	OK	44.594	30.9123	58.2758	OK	42.8305	30.1677	55.4933	OK	36.7209	26.1532	47.2886	OK	nudix hydrolase 13
MLOC_57612	10.5429	6.29861	14.7872	OK	3.19365	1.24532	5.14198	OK	18.2323	11.7842	24.6804	OK	7.08147	3.88868	10.2743	OK	30.1427	20.9707	39.3147	OK	4.65873	2.23165	7.0858	OK	27.5992	19.2069	35.9916	OK	5.02241	2.41894	7.62588	OK	non-specific lipid-transfer protein
MLOC_57632	7.68916	4.91364	10.4647	OK	11.1071	7.48351	14.7306	OK	12.6863	8.60244	16.7702	OK	14.1362	9.72939	18.543	OK	9.94749	6.6091	13.2859	OK	7.02799	4.43321	9.62277	OK	12.925	8.83021	17.0197	OK	10.0002	6.55735	13.4431	OK	brain protein 44-like protein
MLOC_5765	604.598	449.48	759.715	OK	316.023	236.003	396.044	OK	498.897	374.504	623.29	OK	133.659	100.8	166.519	OK	1185.23	851.771	1518.68	OK	177.256	133.556	220.957	OK	745.58	552.464	938.696	OK	100.477	73.1608	127.793	OK	predicted protein
MLOC_57658	18.7742	13.0575	24.4909	OK	26.7298	19.1502	34.3094	OK	27.9977	20.1345	35.8609	OK	26.8312	19.2114	34.451	OK	23.9604	17.0175	30.9033	OK	47.8845	34.6457	61.1234	OK	36.5496	26.6918	46.4074	OK	49.8687	36.2276	63.5098	OK	fiber protein fb19
MLOC_57664	36.0111	26.5399	45.4824	OK	14.9761	10.3583	19.5939	OK	20.1665	14.3652	25.9679	OK	18.8774	13.3513	24.4035	OK	46.6183	34.6738	58.5628	OK	7.20725	4.40737	10.0071	OK	23.6399	16.9624	30.3174	OK	13.6905	9.33954	18.0415	OK	peroxidase 12
MLOC_57679	299.183	228.057	370.308	OK	315.806	239.801	391.81	OK	415.857	316.243	515.471	OK	372.351	282.008	462.693	OK	290.816	221.255	360.378	OK	345.924	264.012	427.837	OK	318.894	241.398	396.389	OK	364.021	274.649	453.393	OK	gdsl esterase lipase at5g45910-like
MLOC_57684	9.93814	7.10526	12.771	OK	98.589	74.8638	122.314	OK	6.84035	4.7773	8.90339	OK	69.2275	52.4618	85.9931	OK	12.6354	9.25943	16.0114	OK	69.1797	52.4013	85.958	OK	11.6888	8.48985	14.8878	OK	64.2601	48.5681	79.952	OK	myb transcription factor
MLOC_57690	13.0236	9.21956	16.8276	OK	13.543	9.59774	17.4883	OK	11.7202	8.24451	15.1958	OK	8.91854	6.07377	11.7633	OK	3.1096	1.75808	4.46113	OK	2.60053	1.42214	3.77892	OK	2.70092	1.48128	3.92057	OK	1.51017	0.667907	2.35243	OK	cyanidin 3-o-rutinoside 5-o-glucosyltransferase-like
MLOC_57709	19.83	14.3838	25.2762	OK	21.6375	15.6438	27.6312	OK	12.076	8.45186	15.7001	OK	22.1137	16.0443	28.1832	OK	25.4236	18.6926	32.1546	OK	14.8945	10.5562	19.2329	OK	21.291	15.4885	27.0934	OK	13.5146	9.56309	17.4661	OK	heat stress transcription factor b-1-like
MLOC_57716	60.6872	46.0166	75.3578	OK	123.968	93.1152	154.821	OK	106.689	80.3609	133.018	OK	115.549	86.9301	144.167	OK	36.1057	27.3508	44.8605	OK	116.175	86.8207	145.53	OK	56.2395	42.6337	69.8453	OK	107.905	80.8844	134.926	OK	probable copper-transporting atpase hma5
MLOC_57717	329.078	247.759	410.397	OK	375.908	283.885	467.931	OK	195.216	147.762	242.67	OK	321.701	243.343	400.059	OK	305.858	232.538	379.178	OK	303.694	231.818	375.571	OK	218.246	165.867	270.625	OK	293.571	222.418	364.724	OK	metacaspase-1-like
MLOC_57734	8.95601	5.11864	12.7934	OK	2.66051	0.877446	4.44357	OK	13.4224	8.481	18.3639	OK	6.25837	3.0571	9.45964	OK	2.1122	0.548835	3.67557	OK	0.903546	0	1.87447	OK	4.49661	2.0274	6.96581	OK	1.63657	0.296065	2.97708	OK	heat-shock protein
MLOC_57745	19.1476	12.7612	25.5339	OK	16.9827	11.1444	22.8211	OK	21.4568	14.5265	28.3872	OK	27.6767	19.261	36.0924	OK	18.6134	12.3684	24.8584	OK	22.1755	15.0691	29.2819	OK	17.9648	11.8892	24.0404	OK	26.9174	18.7111	35.1237	OK	hypothetical protein TRIUR3_02419
MLOC_57810	4.45985	3.02251	5.89719	OK	3.41476	2.24574	4.58378	OK	5.60608	3.84286	7.3693	OK	6.07341	4.22253	7.9243	OK	29.449	22.2457	36.6523	OK	10.4407	7.4472	13.4342	OK	26.4163	19.8203	33.0122	OK	9.29273	6.70622	11.8792	OK	inosine-uridine preferring nucleoside hydrolase family protein isoform 1
MLOC_57850	280.579	209.779	351.378	OK	352.264	260.447	444.081	OK	266.004	198.226	333.782	OK	263.673	197.019	330.327	OK	353.094	261.236	444.952	OK	283.543	214.399	352.687	OK	327.149	241.395	412.902	OK	187.857	140.676	235.037	OK	fructan 6-exohydrolase
MLOC_57956	3.6779	2.11531	5.24049	OK	1.77976	0.777302	2.78221	OK	3.91067	2.23584	5.5855	OK	4.27888	2.58454	5.97321	OK	3.07399	1.69955	4.44844	OK	2.24812	1.11494	3.3813	OK	4.35692	2.63141	6.08242	OK	3.21623	1.8331	4.59936	OK	phosphoglycerate mutase-like
MLOC_57969	45.3391	32.2222	58.456	OK	85.7795	63.0606	108.498	OK	93.0913	68.9435	117.239	OK	153.182	114.407	191.957	OK	47.014	33.3368	60.6911	OK	110.407	81.7195	139.094	OK	88.7034	65.5215	111.885	OK	128.374	96.1851	160.563	OK	fe(2+) transport protein 1-like
MLOC_58017	6.16814	3.67205	8.66423	OK	3.13315	1.51551	4.7508	OK	12.9138	8.31873	17.509	OK	7.70559	4.73653	10.6746	OK	7.88245	4.42775	11.3372	OK	7.9647	4.95612	10.9733	OK	8.65407	5.54113	11.767	OK	9.43435	6.10559	12.7631	OK	chloroplast-targeted copper chaperone protein
MLOC_58064	10.7376	7.48158	13.9937	OK	15.8001	11.3163	20.284	OK	14.6264	10.444	18.8087	OK	23.1194	16.9823	29.2565	OK	5.77306	3.6947	7.85143	OK	10.7924	7.49271	14.0922	OK	8.31338	5.6797	10.9471	OK	12.958	9.18646	16.7295	OK	3 -n-debenzoyl-2 -deoxytaxol n-benzoyltransferase-like
MLOC_58078	14.0615	10.0417	18.0813	OK	18.3762	13.3464	23.406	OK	15.3516	11.0024	19.7007	OK	29.8323	22.1296	37.535	OK	24.6195	18.1137	31.1253	OK	33.2969	24.669	41.9247	OK	29.1415	21.6034	36.6797	OK	38.5594	28.8981	48.2207	OK	3-methyladenine-dna glycosylase
MLOC_58089	14.0796	9.77477	18.3844	OK	15.8924	11.1065	20.6784	OK	6.31237	3.96632	8.65842	OK	10.9076	7.42469	14.3905	OK	11.5439	7.87506	15.2128	OK	13.1493	9.34151	16.957	OK	10.5402	7.06686	14.0135	OK	12.6662	8.79891	16.5335	OK	probable galacturonosyltransferase 9
MLOC_58102	8.5401	5.56906	11.5111	OK	7.71866	5.01859	10.4187	OK	4.887	2.97905	6.79494	OK	6.76587	4.29315	9.23859	OK	1.33317	0.484277	2.18206	OK	2.06774	1.06426	3.07123	OK	1.14459	0.379738	1.90944	OK	1.49489	0.524932	2.46484	OK	cytochrome p450 93a2-like
MLOC_58153	19.6401	14.4818	24.7984	OK	11.6189	8.32464	14.9132	OK	27.8039	20.8181	34.7897	OK	18.1821	13.3464	23.0177	OK	18.4931	13.5533	23.433	OK	14.7841	10.7907	18.7775	OK	23.4121	17.3858	29.4385	OK	17.3529	12.7402	21.9656	OK	l-gulonolactone oxidase
MLOC_58156	27.5754	20.7131	34.4376	OK	32.0387	24.0825	39.9949	OK	47.129	35.7122	58.5458	OK	61.5105	46.3423	76.6786	OK	39.6994	29.7283	49.6705	OK	50.2074	38.9718	61.443	OK	53.2727	40.2612	66.2842	OK	50.6547	38.3951	62.9144	OK	subtilisin-like protease
MLOC_58163	17.3483	12.1422	22.5544	OK	5.60794	3.30626	7.90963	OK	12.0054	8.0074	16.0033	OK	8.82523	5.56159	12.0889	OK	24.3835	17.5229	31.2441	OK	14.7286	9.86145	19.5958	OK	16.6963	11.6406	21.752	OK	25.2973	18.2144	32.3802	OK	bidirectional sugar transporter sweet13-like
MLOC_58164	6.51654	3.27294	9.76015	OK	6.60863	3.61209	9.60518	OK	3.41355	1.35147	5.47563	OK	3.69683	1.58153	5.81213	OK	15.0684	9.12001	21.0167	OK	12.1261	7.7032	16.549	OK	9.73155	5.66925	13.7939	OK	5.12949	2.49862	7.76036	OK	predicted protein
MLOC_58165	12.4482	8.73655	16.1599	OK	13.5951	9.60334	17.5869	OK	10.4009	7.228	13.5737	OK	11.8868	8.32734	15.4463	OK	14.9087	10.6718	19.1456	OK	13.7968	9.97648	17.6171	OK	9.92246	6.84243	13.0025	OK	14.1758	10.0753	18.2762	OK	eukaryotic translation initiation factor 5b
MLOC_58167	6.11272	4.0811	8.14434	OK	4.66223	3.00093	6.32353	OK	9.56129	6.72197	12.4006	OK	7.63783	5.23459	10.0411	OK	2.00716	1.07008	2.94424	OK	2.66692	1.53542	3.79842	OK	2.24657	1.24874	3.2444	OK	3.39184	2.06251	4.72117	OK	upf0481 protein at3g47200-like
MLOC_58262	54.3258	40.3171	68.3345	OK	56.1687	41.8436	70.4938	OK	81.9194	60.9834	102.855	OK	73.0235	54.3876	91.6594	OK	60.6208	44.7802	76.4614	OK	63.5739	47.0344	80.1134	OK	81.4185	60.539	102.298	OK	58.9736	43.8634	74.0839	OK	aminotransferase y4ub
MLOC_5829	185.854	86.7688	284.939	OK	281.395	155.298	407.492	OK	141.364	59.0569	223.672	OK	121.268	47.1756	195.359	OK	216.514	108.498	324.53	OK	189.027	93.3109	284.744	OK	202.398	99.132	305.665	OK	169.482	78.3543	260.61	OK	---NA---
MLOC_5837	1.17142	0.260423	2.08242	OK	0.530848	0	1.3592	OK	0.314371	0	0.714188	OK	0.640358	0.0993676	1.18135	OK	0.874927	0.251494	1.49836	OK	1.74149	0.724795	2.75818	OK	1.26295	0.487119	2.03877	OK	0.624864	0.0730513	1.17668	OK	protein phr1-like 1-like
MLOC_58381	79.7898	58.7323	100.847	OK	84.8633	62.876	106.851	OK	93.9379	69.7417	118.134	OK	134.361	100.844	167.879	OK	25.1283	16.9809	33.2757	OK	37.1333	26.0241	48.2426	OK	22.8443	15.317	30.3716	OK	34.5198	24.0136	45.026	OK	lipoxygenase homology domain-containing protein 1-like
MLOC_58420	3.52465	1.89727	5.15203	OK	2.74481	1.35606	4.13356	OK	15.1255	10.1884	20.0627	OK	4.33943	2.48217	6.1967	OK	14.0981	9.75488	18.4414	OK	7.09091	4.5747	9.60713	OK	15.9004	11.179	20.6218	OK	5.02314	2.97169	7.07458	OK	gdsl esterase lipase
MLOC_58437	0.81057	0.265839	1.3553	OK	0.978741	0.370653	1.58683	OK	1.8834	0.960936	2.80586	OK	4.90528	3.14696	6.6636	OK	18.7459	13.5478	23.944	OK	46.1793	34.912	57.4466	OK	36.6079	27.476	45.7397	OK	59.9724	45.3744	74.5704	OK	nitrate transporter
MLOC_58438	35.99	26.8686	45.1113	OK	13.4721	9.55571	17.3886	OK	42.4458	31.7877	53.1038	OK	71.1995	53.6447	88.7544	OK	49.0747	36.4873	61.6622	OK	123.255	93.873	152.637	OK	95.8129	72.6446	118.981	OK	150.297	113.829	186.765	OK	nitrate transporter
MLOC_58488	9.78113	6.79368	12.7686	OK	17.9546	13.1415	22.7677	OK	6.24502	4.1987	8.29133	OK	7.23732	4.93385	9.54079	OK	15.1698	10.9854	19.3541	OK	9.46874	6.30271	12.6348	OK	10.5989	6.8471	14.3506	OK	6.20143	4.10413	8.29874	OK	beta-amylase chloroplastic
MLOC_58512	3.52005	2.09636	4.94374	OK	3.40433	2.04332	4.76535	OK	4.56952	2.9349	6.20415	OK	5.84845	3.84095	7.85594	OK	4.67813	2.96273	6.39354	OK	6.66781	4.45459	8.88103	OK	6.45439	4.31853	8.59025	OK	6.50729	4.32486	8.68972	OK	serine threonine-protein kinase {eco:0000250
MLOC_58541	225.114	170.527	279.701	OK	205.618	155.576	255.659	OK	267.978	203.298	332.659	OK	318.794	241.231	396.358	OK	143.32	107.844	178.796	OK	173.424	131.648	215.2	OK	144.347	107.944	180.751	OK	204.292	152.793	255.79	OK	b12d protein
MLOC_58544	7.10399	4.52015	9.68784	OK	3.44291	1.84369	5.04214	OK	9.65343	6.47116	12.8357	OK	8.35603	5.43437	11.2777	OK	4.64544	2.6801	6.61077	OK	4.63972	2.83396	6.44548	OK	6.59683	4.17268	9.02097	OK	5.93876	3.67629	8.20123	OK	uracil permease-like
MLOC_58633	1.73929	0.385782	3.0928	OK	4.4024	1.88487	6.91994	OK	1.57005	0	3.43041	OK	1.75018	0.102775	3.39759	OK	2.74392	0.243998	5.24384	OK	2.53346	0.346966	4.71995	OK	1.67546	0	3.88319	OK	1.77328	0.132939	3.41362	OK	serine threonine-protein kinase oxi1-like
MLOC_58639	10.4388	7.28067	13.5969	OK	18.6967	13.5809	23.8126	OK	18.1344	13.2238	23.045	OK	21.1365	15.4073	26.8657	OK	11.3896	7.95922	14.8199	OK	18.74	13.6251	23.8549	OK	13.8169	9.88416	17.7497	OK	19.7782	14.4662	25.0903	OK	cytokinin oxidase dehydrogenase
MLOC_58726	0.301178	0.053167	0.549189	OK	0.25813	0.0346425	0.481617	OK	0.55767	0.216361	0.898978	OK	0.507695	0.175752	0.839638	OK	2.96943	1.92466	4.01421	OK	1.06849	0.584459	1.55253	OK	1.50953	0.862002	2.15706	OK	1.02911	0.521544	1.53667	OK	lipoxygenase 2
MLOC_58734	2.4519	0.877748	4.02605	OK	6.93001	3.95952	9.9005	OK	2.22374	0.754526	3.69296	OK	12.1984	7.82063	16.5761	OK	0.327357	0	0.897999	OK	1.25415	0.20695	2.30136	OK	1.76387	0.467455	3.06029	OK	1.68935	0.424576	2.95413	OK	germin-like protein
MLOC_58737	1.96684	0.446725	3.48696	OK	5.78494	2.84267	8.7272	OK	2.92385	1.02785	4.81984	OK	13.6485	8.525	18.772	OK	1.71197	0.302158	3.12178	OK	2.16073	0.545196	3.77627	OK	2.54683	0.762856	4.33081	OK	2.87917	0.980799	4.77754	OK	germin-like protein
MLOC_58776	180.07	135.802	224.337	OK	383.159	290.016	476.302	OK	89.6895	66.6962	112.683	OK	248.35	187.99	308.709	OK	156.61	118.186	195.034	OK	535.675	404.763	666.587	OK	106.394	79.6819	133.106	OK	452.113	341.828	562.398	OK	predicted protein
MLOC_58793	14.5503	10.6453	18.4554	OK	14.5581	10.6335	18.4827	OK	21.2097	15.8026	26.6167	OK	19.5761	14.4658	24.6863	OK	13.823	10.0209	17.625	OK	18.5099	13.8524	23.1674	OK	15.709	11.5318	19.8862	OK	15.3596	11.2721	19.4472	OK	cytochrome p450 714c2-like
MLOC_58795	102.398	77.6483	127.147	OK	112.743	85.5979	139.888	OK	157.255	119.175	195.336	OK	151.485	115.001	187.968	OK	105.594	79.8634	131.324	OK	141.269	107.057	175.482	OK	135.089	102.254	167.923	OK	137.62	104.476	170.763	OK	endo- -beta-d-glucanase precursor
MLOC_58799	95.7431	72.4009	119.085	OK	89.8268	67.857	111.797	OK	95.9854	72.4871	119.484	OK	123.725	93.4795	153.971	OK	83.3296	62.6165	104.043	OK	79.6553	60.7571	98.5535	OK	78.1377	58.6648	97.6106	OK	74.3723	56.1068	92.6378	OK	membrane protein
MLOC_58866	1.47825	0.714017	2.24247	OK	0.753691	0.243645	1.26374	OK	1.83087	0.970756	2.69098	OK	0.594429	0.15231	1.03655	OK	2.34395	1.33887	3.34903	OK	2.45281	1.44726	3.45836	OK	4.37184	2.85251	5.89116	OK	2.66845	1.58792	3.74898	OK	arginine decarboxylase
MLOC_58899	7.92809	4.73206	11.1241	OK	14.0519	9.28238	18.8215	OK	9.88339	6.18222	13.5846	OK	26.4086	18.6485	34.1688	OK	4.2344	2.07246	6.39634	OK	6.30597	3.5588	9.05314	OK	5.38734	2.9279	7.84678	OK	5.78435	3.14437	8.42433	OK	germin-like protein 8-5
MLOC_58950	7.38524	3.64287	11.1276	OK	11.1657	7.19565	15.1357	OK	2.64634	1.04381	4.24886	OK	10.1312	6.26163	14.0007	OK	5.47564	1.8037	9.14759	OK	10.0585	5.49254	14.6245	OK	5.96162	1.98302	9.94022	OK	10.659	2.96752	18.3505	OK	nac domain-containing protein 86
MLOC_58970	1.9538	1.17996	2.72764	OK	2.07987	1.26617	2.89356	OK	4.17293	2.81743	5.52843	OK	3.73946	2.50574	4.97319	OK	3.00286	1.95498	4.05075	OK	3.41361	2.25745	4.56978	OK	3.49707	2.32945	4.6647	OK	3.25363	2.12119	4.38607	OK	disease resistance rpp13-like protein 2
MLOC_59019	23.0048	16.5243	29.4854	OK	19.216	13.5476	24.8843	OK	23.5871	16.9948	30.1793	OK	16.0876	11.2129	20.9623	OK	25.8673	18.5468	33.1878	OK	25.8461	18.6444	33.0478	OK	21.8956	15.6852	28.1061	OK	16.5716	11.6205	21.5227	OK	agmatine coumaroyltransferase
MLOC_59062	56.1104	32.9642	79.2565	OK	56.4013	33.1014	79.7012	OK	29.4025	13.5781	45.2269	OK	26.437	12.7394	40.1345	OK	120.36	75.528	165.192	OK	144.233	88.6686	199.797	OK	141.94	87.9652	195.915	OK	225.459	141.473	309.445	OK	stress responsive protein
MLOC_59105	53.2291	37.9664	68.4918	OK	85.8333	63.0752	108.591	OK	9.41272	5.16506	13.6604	OK	64.8178	47.1528	82.4828	OK	42.611	29.9938	55.2282	OK	94.4905	71.1401	117.841	OK	35.4398	24.5523	46.3272	OK	82.8249	61.0351	104.615	OK	coiled-coil domain-containing protein
MLOC_59110	3.1962	1.75111	4.64129	OK	8.62303	5.76824	11.4778	OK	2.29591	1.14829	3.44354	OK	3.58089	2.04635	5.11543	OK	8.90144	5.85003	11.9528	OK	7.23649	4.76401	9.70897	OK	8.45265	5.66845	11.2368	OK	4.29044	2.58636	5.99452	OK	glutamine amidotransferase
MLOC_59148	10.3846	5.92125	14.848	OK	201.876	152.356	251.395	OK	44.8469	31.8296	57.8641	OK	130.583	96.7929	164.372	OK	1.45137	0.0513093	2.85142	OK	125.882	83.7068	168.057	OK	5.45739	2.49907	8.41571	OK	147.457	98.5482	196.365	OK	tdl1b_orysj ame: full=tpd1 protein homolog 1b ame: full=tpd1-like protein 1b short= 1b flags: precursor
MLOC_59162	40.999	30.7563	51.2417	OK	24.0568	17.6339	30.4798	OK	61.1299	46.1804	76.0794	OK	22.2063	16.2519	28.1608	OK	50.3772	37.9571	62.7972	OK	29.8258	21.8766	37.7751	OK	65.6633	49.5663	81.7603	OK	30.7205	22.578	38.8631	OK	nac transcription factor
MLOC_59227	12.4071	8.41099	16.4032	OK	20.9422	14.9347	26.9498	OK	20.0563	14.2739	25.8387	OK	33.2077	24.2511	42.1643	OK	13.4549	9.16435	17.7455	OK	26.3829	19.0021	33.7636	OK	14.8207	10.2751	19.3664	OK	33.112	24.2638	41.9602	OK	blue copper protein
MLOC_59259	7.58317	4.34382	10.8225	OK	8.0974	4.83807	11.3567	OK	7.85624	4.69951	11.013	OK	7.73798	3.91694	11.559	OK	5.81184	3.08576	8.53791	OK	10.4557	6.53739	14.3741	OK	5.61569	3.14576	8.08562	OK	6.06459	3.60847	8.52071	OK	wrky transcription factor 57
MLOC_59275	54.6725	40.8813	68.4637	OK	167.621	125.139	210.104	OK	46.1912	34.5881	57.7943	OK	123.444	92.906	153.981	OK	64.3311	48.3637	80.2985	OK	156.614	117.568	195.659	OK	57.1959	42.8125	71.5792	OK	109.503	82.3085	136.697	OK	catalytic hydrolase isoform x1
MLOC_59277	15.7143	11.2216	20.2069	OK	18.5721	13.4286	23.7155	OK	10.8688	7.46961	14.268	OK	12.6064	8.8273	16.3855	OK	11.3793	7.85612	14.9025	OK	11.7141	8.06262	15.3656	OK	8.26214	5.54625	10.978	OK	10.0086	6.86711	13.1502	OK	protein lateral root primordium 1
MLOC_59286	19.0984	13.9658	24.231	OK	26.9737	20.032	33.9155	OK	12.0536	8.72269	15.3846	OK	26.0727	19.5342	32.6112	OK	9.9671	7.13125	12.803	OK	25.805	18.9406	32.6695	OK	12.9285	9.43807	16.4189	OK	33.1733	24.9921	41.3544	OK	mannose glucose-specific lectin-like
MLOC_59289	41.5	31.4112	51.5889	OK	24.6421	18.5225	30.7617	OK	47.6204	36.0772	59.1636	OK	40.0443	30.3133	49.7754	OK	29.3576	22.1065	36.6086	OK	29.6745	22.3571	36.992	OK	35.5574	26.8855	44.2293	OK	38.0365	28.7843	47.2886	OK	probable mixed-linked glucan synthase 3
MLOC_59304	8.18287	5.82066	10.5451	OK	7.5026	5.23641	9.76879	OK	5.32273	3.55594	7.08952	OK	6.15479	4.17767	8.13191	OK	8.64382	6.06917	11.2185	OK	7.99492	5.67579	10.314	OK	7.85724	5.45013	10.2643	OK	8.11019	5.39063	10.8297	OK	rna-binding protein 25 isoform x3
MLOC_59327	20.0932	14.1725	26.0139	OK	7.56101	4.96344	10.1586	OK	20.469	14.8333	26.1048	OK	13.9747	9.81705	18.1323	OK	20.5949	14.7873	26.4025	OK	12.3183	7.24204	17.3946	OK	23.0564	16.5707	29.5422	OK	21.6196	15.4042	27.835	OK	mixed-linked glucan synthase 8
MLOC_59388	1.90481	0.541394	3.26822	OK	8.64218	5.10652	12.1778	OK	2.72979	1.06042	4.39916	OK	3.30266	1.40653	5.1988	OK	4.98605	2.51574	7.45636	OK	6.62917	3.87414	9.3842	OK	3.63612	1.63273	5.63951	OK	3.02816	1.23298	4.82335	OK	zim motif family protein
MLOC_5940	75.7573	57.0537	94.4609	OK	66.981	50.231	83.7311	OK	88.7716	67.1485	110.395	OK	56.9981	42.5626	71.4335	OK	13.8638	9.44608	18.2814	OK	4.03459	2.07312	5.99606	OK	10.7446	7.11997	14.3693	OK	7.46784	4.70389	10.2318	OK	PREDICTED: uncharacterized protein LOC100821670
MLOC_59412	12.2706	7.84749	16.6937	OK	22.3742	15.4249	29.3234	OK	20.5579	14.1722	26.9436	OK	24.1697	16.8465	31.4928	OK	11.1141	7.00379	15.2244	OK	19.4667	12.5217	26.4118	OK	14.5135	9.54073	19.4864	OK	24.0794	16.5193	31.6394	OK	predicted protein
MLOC_59508	76.7121	58.1409	95.2833	OK	26.5929	19.5497	33.636	OK	116.404	88.3207	144.487	OK	86.5685	65.0416	108.095	OK	31.4886	23.3092	39.6681	OK	44.6923	34.4513	54.9332	OK	57.9806	43.8796	72.0817	OK	87.3852	65.2873	109.483	OK	protein nrt1 ptr family -like
MLOC_59522	74.0436	55.4149	92.6723	OK	30.2483	21.3951	39.1014	OK	166.699	126.683	206.715	OK	43.9169	32.328	55.5058	OK	123.113	92.0136	154.212	OK	97.1837	72.5706	121.797	OK	170.607	129.188	212.026	OK	70.5666	52.7468	88.3864	OK	tropinone reductase homolog at1g07440-like
MLOC_59568	16.3414	11.2396	21.4433	OK	14.8688	10.097	19.6406	OK	26.5234	19.1183	33.9284	OK	21.2154	14.8865	27.5443	OK	23.599	16.6235	30.5746	OK	23.2241	16.4839	29.9643	OK	31.8721	23.1117	40.6324	OK	19.8275	13.9263	25.7288	OK	sex determination protein tasselseed 2
MLOC_5957	14.2342	10.6758	17.7926	OK	19.5539	14.7717	24.3362	OK	13.7777	10.3157	17.2397	OK	26.5295	20.0998	32.9592	OK	7.65939	5.61987	9.69891	OK	7.87206	5.77292	9.9712	OK	9.1638	6.781	11.5466	OK	11.9869	8.96163	15.0121	OK	abc transporter c family member 14-like
MLOC_59614	49.0151	31.7047	66.3255	OK	44.133	28.9773	59.2888	OK	81.8252	54.5877	109.063	OK	65.7257	44.1315	87.32	OK	26.2027	15.1827	37.2227	OK	36.8019	24.5648	49.0391	OK	35.1508	22.0855	48.2161	OK	31.3095	20.7313	41.8878	OK	ddb1- and cul4-associated factor 4
MLOC_59757	56.6442	40.6014	72.687	OK	62.3404	44.9421	79.7387	OK	38.4967	26.9493	50.0442	OK	48.0932	34.2943	61.892	OK	14.1393	8.57755	19.7011	OK	7.93089	4.19439	11.6674	OK	10.1697	5.84914	14.4902	OK	7.7382	4.17367	11.3027	OK	thioredoxin h-type
MLOC_59894	0.551414	0	1.10627	OK	0.240802	0	0.603169	OK	3.28622	1.67407	4.89836	OK	0.200259	0	0.558998	OK	4.04829	2.26468	5.83191	OK	0.733963	0.149662	1.31827	OK	2.67039	1.2934	4.04737	OK	0.287613	0	0.696423	OK	gdsl esterase lipase at5g45910-like
MLOC_59941	48.5909	34.4173	62.7645	OK	82.8984	57.4525	108.344	OK	32.8025	22.9305	42.6745	OK	92.9668	65.3132	120.62	OK	37.761	26.5944	48.9276	OK	62.755	44.3965	81.1135	OK	35.8112	25.1673	46.4552	OK	66.0095	45.9893	86.0298	OK	abc transporter c family member 3-like
MLOC_60038	9.72722	6.75747	12.697	OK	10.9599	7.71178	14.2081	OK	5.71294	3.66247	7.76341	OK	11.9585	8.4688	15.4481	OK	7.20687	4.88084	9.5329	OK	12.5406	8.74588	16.3354	OK	9.37432	6.54874	12.1999	OK	15.5914	11.1998	19.9831	OK	hydroquinone glucosyltransferase
MLOC_60068	3.72784	1.5732	5.88248	OK	5.47179	3.32955	7.61404	OK	4.70231	2.46101	6.9436	OK	3.99506	2.20842	5.7817	OK	5.59753	3.39477	7.80029	OK	7.20552	4.65431	9.75672	OK	4.16466	2.26637	6.06294	OK	4.47647	2.57609	6.37686	OK	sterol 3-beta-glucosyltransferase ugt80b1 isoform x1
MLOC_60092	22.95	14.8134	31.0866	OK	31.9157	21.2426	42.5888	OK	19.1411	11.9716	26.3105	OK	19.3786	11.6545	27.1027	OK	17.9558	11.1595	24.7521	OK	25.1927	16.1739	34.2116	OK	20.3874	12.7694	28.0054	OK	20.8772	13.3306	28.4237	OK	membrane steroid-binding protein 2-like
MLOC_60096	9.76294	6.4718	13.0541	OK	13.9722	9.95098	17.9934	OK	10.2	7.02031	13.3797	OK	21.6125	15.6464	27.5787	OK	7.08597	3.77537	10.3966	OK	11.9431	8.04123	15.8449	OK	9.62671	6.09771	13.1557	OK	13.2806	8.94243	17.6188	OK	cysteine-rich receptor-like protein kinase 10
MLOC_60141	24.2618	17.2977	31.2259	OK	88.3335	66.4221	110.245	OK	32.2731	23.4741	41.0721	OK	96.8341	72.6304	121.038	OK	10.1743	6.55797	13.7905	OK	115.41	85.2538	145.567	OK	20.8783	14.7296	27.0271	OK	92.621	69.7745	115.467	OK	calcium-binding protein cml25 26
MLOC_60157	336.742	252.119	421.366	OK	360.054	267.636	452.472	OK	538.424	399.844	677.005	OK	395.73	294.168	497.291	OK	103.972	77.8177	130.127	OK	197.537	144.54	250.533	OK	156.379	117.781	194.977	OK	228.489	165.354	291.625	OK	peroxidase 15-like
MLOC_60174	11.2478	7.64192	14.8536	OK	16.8976	11.8867	21.9085	OK	12.3571	8.57511	16.139	OK	26.2935	19.1224	33.4647	OK	13.3918	9.27927	17.5043	OK	19.0155	13.5052	24.5259	OK	13.6091	9.48293	17.7353	OK	32.9922	24.0976	41.8868	OK	ornithine decarboxylase-like
MLOC_60308	255.112	193.854	316.371	OK	347.313	262.369	432.258	OK	359.019	271.325	446.713	OK	561.989	420.34	703.637	OK	334.993	251.833	418.154	OK	706.036	524.863	887.209	OK	439.664	331.048	548.28	OK	680.484	507.735	853.233	OK	high-affinity nitrate transporter -like
MLOC_60358	170.277	127.246	213.307	OK	55.8715	42.4014	69.3416	OK	105.596	80.0688	131.122	OK	58.5451	44.256	72.8342	OK	328.835	242.135	415.536	OK	139.533	106.773	172.293	OK	254.158	187.547	320.769	OK	105.852	80.0155	131.688	OK	nitrate reductase
MLOC_60359	30.8658	21.9878	39.7437	OK	35.1395	25.1987	45.0802	OK	19.6769	13.3302	26.0236	OK	31.5117	22.5378	40.4856	OK	24.9873	17.5427	32.4318	OK	29.7079	21.0931	38.3226	OK	23.8695	16.7003	31.0387	OK	31.9411	22.8707	41.0115	OK	4-coumarate-- ligase-like 7
MLOC_60412	12.7765	9.29829	16.2547	OK	12.934	9.42729	16.4408	OK	22.881	17.0399	28.7221	OK	17.6511	13.0598	22.2424	OK	4.69888	3.13954	6.25822	OK	4.42821	2.98643	5.86999	OK	6.28884	4.35816	8.21953	OK	5.34668	3.63655	7.0568	OK	soluble acid invertase
MLOC_60415	16.5113	12.4003	20.6222	OK	31.3849	23.7257	39.044	OK	18.3632	13.8231	22.9034	OK	25.6433	19.354	31.9326	OK	7.79536	5.7086	9.88211	OK	11.8327	8.89739	14.7679	OK	6.79354	4.91482	8.67225	OK	7.78519	5.60934	9.96104	OK	neutral alpha-glucosidase ab-like
MLOC_60446	21.7058	13.2271	30.1846	OK	244.973	178.472	311.474	OK	10.8355	6.00981	15.6612	OK	221.684	161.677	281.691	OK	11.5035	6.41173	16.5952	OK	258.801	189.47	328.131	OK	10.2384	4.65606	15.8207	OK	244.012	177.373	310.652	OK	auxin efflux carrier component 8
MLOC_60455	248.53	188.182	308.878	OK	125.815	95.1669	156.462	OK	149.131	113.201	185.061	OK	134.067	101.522	166.611	OK	310.445	234.13	386.759	OK	137.725	106.228	169.222	OK	220.236	166.428	274.045	OK	120.723	91.329	150.117	OK	transcription factor ilr3-like
MLOC_60480	22.5463	16.2116	28.881	OK	12.624	8.8118	16.4361	OK	23.0321	16.837	29.2271	OK	21.7729	15.6073	27.9386	OK	26.2032	19.2752	33.1312	OK	24.2255	17.9439	30.5071	OK	25.6249	18.8564	32.3934	OK	24.466	17.9866	30.9454	OK	serine carboxypeptidase-like 51-like
MLOC_60492	140.795	107.521	174.069	OK	90.8413	68.7774	112.905	OK	194.873	148.437	241.308	OK	119.601	90.4056	148.797	OK	143.069	108.958	177.18	OK	150.853	117.018	184.689	OK	163.273	123.801	202.744	OK	154.851	117.201	192.501	OK	patellin-4
MLOC_60507	90.0076	58.7835	121.232	OK	63.9804	39.4402	88.5205	OK	118.515	80.2726	156.758	OK	25.0029	11.7625	38.2434	OK	7.22089	0.928545	13.5132	OK	6.92488	0.712574	13.1372	OK	6.49948	0.397655	12.6013	OK	5.58456	0	11.29	OK	thionin osthi1
MLOC_60555	4.23053	2.6269	5.83415	OK	3.86953	2.3884	5.35066	OK	1.58741	0.775777	2.39905	OK	4.39381	2.81245	5.97516	OK	2.79226	1.61566	3.96885	OK	3.25322	1.97809	4.52836	OK	2.099	1.13811	3.05989	OK	3.60102	2.23094	4.97109	OK	sugar transport protein 7
MLOC_60617	5.4834	3.37348	7.59333	OK	2.1341	1.29718	2.97102	OK	4.00711	2.32163	5.69259	OK	4.36534	2.08834	6.64234	OK	5.56896	3.8095	7.32842	OK	9.81071	6.95162	12.6698	OK	5.88861	4.00686	7.77036	OK	10.1488	6.96458	13.3329	OK	predicted protein
MLOC_60633	71.3792	53.9179	88.8406	OK	212.41	158.5	266.32	OK	186.705	140.422	232.987	OK	280.309	207.679	352.939	OK	44.4941	33.6582	55.3299	OK	307.226	225.776	388.676	OK	122.009	92.0012	152.016	OK	277.735	208.01	347.461	OK	iron-phytosiderophore transporter ysl15-like
MLOC_60693	31.4072	22.5381	40.2762	OK	43.466	31.8413	55.0906	OK	38.596	28.0877	49.1043	OK	67.1726	49.9017	84.4434	OK	25.3724	17.9263	32.8184	OK	51.8461	38.1903	65.5018	OK	36.3864	26.4046	46.3681	OK	60.0634	44.6395	75.4873	OK	indole-3-acetic acid-induced protein arg7-like
MLOC_60694	15.538	10.3762	20.6998	OK	10.5303	6.51464	14.546	OK	20.2992	13.9087	26.6897	OK	40.1987	28.935	51.4623	OK	11.2812	7.00039	15.5621	OK	26.2406	18.3792	34.102	OK	18.4955	12.5528	24.4382	OK	36.3075	26.0103	46.6046	OK	---NA---
MLOC_60742	119.392	88.3017	150.482	OK	104.017	76.2136	131.821	OK	183.566	135.608	231.523	OK	84.5889	62.4053	106.773	OK	73.6032	54.0829	93.1235	OK	113.168	83.7458	142.591	OK	103.639	76.5757	130.702	OK	98.1126	71.7799	124.445	OK	hippocampus abundant transcript-like protein 1
MLOC_60747	180.189	136.891	223.488	OK	295.635	224.294	366.976	OK	230.017	174.745	285.289	OK	283.261	214.661	351.861	OK	79.9836	60.0623	99.9049	OK	266.729	198.447	335.012	OK	117.328	88.5189	146.138	OK	276.469	205.518	347.42	OK	centromere protein v
MLOC_60754	2.41262	0.885801	3.93944	OK	5.8025	3.1156	8.48941	OK	3.59792	1.67023	5.5256	OK	10.6636	6.70481	14.6223	OK	13.1327	8.51974	17.7458	OK	9.4658	5.87735	13.0543	OK	17.0481	11.509	22.5872	OK	11.4041	7.24555	15.5627	OK	harpin-induced protein
MLOC_60771	4.96765	3.16396	6.77134	OK	5.01622	3.21216	6.82027	OK	6.593	4.36395	8.82205	OK	5.92369	3.87498	7.97239	OK	5.43915	3.50207	7.37623	OK	9.85132	6.84089	12.8618	OK	7.10761	4.74654	9.46869	OK	6.28719	4.09752	8.47685	OK	ankyrin repeat-containing protein at5g02620-like
MLOC_60798	10.3237	7.14352	13.5038	OK	12.7025	8.97126	16.4338	OK	12.406	8.80826	16.0037	OK	5.80048	3.77441	7.82655	OK	6.97679	4.66153	9.29204	OK	9.82996	7.02347	12.6364	OK	7.85714	5.37386	10.3404	OK	5.92047	3.82142	8.01952	OK	abc transporter b family member 15-like
MLOC_60802	17.3032	12.1383	22.4681	OK	5.544	3.39578	7.69222	OK	37.3017	27.2354	47.368	OK	10.1984	6.84897	13.5479	OK	21.3353	14.865	27.8056	OK	8.60876	5.47792	11.7396	OK	25.7885	18.1776	33.3994	OK	8.2384	5.40292	11.0739	OK	protein notum homolog
MLOC_60805	101.959	77.7759	126.143	OK	90.0727	68.3643	111.781	OK	140.239	106.991	173.488	OK	132.035	100.257	163.814	OK	73.112	54.6137	91.6103	OK	77.0119	59.277	94.7467	OK	82.9993	62.8803	103.118	OK	66.0293	49.9151	82.1435	OK	agmatine coumaroyltransferase-1-like
MLOC_60833	24.3588	16.2546	32.463	OK	21.26	13.9713	28.5486	OK	26.6406	18.0099	35.2713	OK	12.0005	7.17416	16.8268	OK	46.6121	33.2126	60.0116	OK	7.74724	4.07108	11.4234	OK	32.2472	22.2713	42.223	OK	7.54871	3.97821	11.1192	OK	bcl-2 binding anthanogene-1
MLOC_60975	15.3917	11.1918	19.5917	OK	7.65473	5.29517	10.0143	OK	20.5332	15.1009	25.9654	OK	8.99016	6.32924	11.6511	OK	23.1095	17.1275	29.0914	OK	30.9738	23.1249	38.8226	OK	31.9849	23.9605	40.0092	OK	20.2886	14.0008	26.5763	OK	carotenoid (9 )-cleavage dioxygenase 1-like
MLOC_60996	8.10624	4.839	11.3735	OK	11.2506	7.09464	15.4066	OK	7.96497	4.71454	11.2154	OK	5.60625	2.94388	8.26863	OK	23.3378	16.2343	30.4412	OK	8.78066	5.3245	12.2368	OK	15.0076	9.94267	20.0726	OK	5.0804	2.64259	7.5182	OK	transcription factor divaricata-like
MLOC_61000	92.3904	63.4969	121.284	OK	65.961	45.3105	86.6115	OK	140.281	88.2101	192.351	OK	59.9954	40.7685	79.2224	OK	22.857	13.9278	31.7863	OK	98.3155	60.9985	135.633	OK	62.6782	39.2502	86.1062	OK	87.4954	48.2905	126.7	OK	PG1
MLOC_61024	6.95457	4.77728	9.13185	OK	5.83178	3.89417	7.76939	OK	4.31222	2.79408	5.83036	OK	7.13604	4.90603	9.36605	OK	5.18927	3.42267	6.95588	OK	6.20842	4.20981	8.20702	OK	6.03302	4.08673	7.97931	OK	7.56522	5.22077	9.90967	OK	xyloglucan galactosyltransferase katamari1 homolog
MLOC_61068	38.4953	28.559	48.4315	OK	28.3278	20.6848	35.9708	OK	55.0545	41.3059	68.803	OK	49.08	36.7056	61.4544	OK	33.0046	24.1868	41.8224	OK	39.4285	29.2358	49.6212	OK	40.1342	29.799	50.4695	OK	45.1135	33.4669	56.7602	OK	aquaporin nip2-2
MLOC_61101	24.2431	17.9073	30.5789	OK	27.7269	20.688	34.7657	OK	14.3878	10.3807	18.3949	OK	20.6443	15.2367	26.052	OK	41.9931	31.6747	52.3115	OK	43.9914	32.609	55.3739	OK	31.2754	23.3856	39.1652	OK	47.046	35.5241	58.5678	OK	probable carboxylesterase 2
MLOC_61102	207.913	158.351	257.474	OK	117.563	89.0806	146.044	OK	342.701	259.533	425.868	OK	262.267	198.144	326.39	OK	261.705	197.752	325.658	OK	185.777	145.024	226.53	OK	322.974	243.415	402.534	OK	186.068	140.816	231.321	OK	peroxidase 2-like
MLOC_61137	15.4615	8.59295	22.3301	OK	81.3592	58.2736	104.445	OK	4.35182	1.1942	7.50945	OK	49.5977	33.96	65.2354	OK	18.3476	10.7352	25.9601	OK	61.2841	42.8139	79.7542	OK	12.5153	6.62569	18.405	OK	47.2354	32.3905	62.0803	OK	hypothetical protein TRIUR3_01927
MLOC_61170	440.898	312.24	569.556	OK	494.69	338.014	651.366	OK	680.396	465.049	895.743	OK	456.184	322.429	589.939	OK	214.681	154.679	274.682	OK	606.933	426.73	787.135	OK	402.136	285.963	518.31	OK	623.957	419.41	828.505	OK	metal-nicotianamine transporter ysl3-like
MLOC_61270	61.1603	46.2139	76.1067	OK	174.218	131.142	217.294	OK	42.103	31.6902	52.5159	OK	96.6087	73.1876	120.03	OK	47.739	35.7634	59.7145	OK	138.312	104.35	172.274	OK	41.3841	30.9012	51.867	OK	101.107	76.1759	126.039	OK	nac domain transcription factor superfamily protein
MLOC_61290	0	0	0	OK	0	0	0	OK	0	0	0	OK	0	0	0	OK	2.63714	1.02658	4.2477	OK	0	0	0	OK	0	0	0	OK	0	0	0	OK	---NA---
MLOC_61311	9.55543	6.63479	12.4761	OK	8.0417	5.50602	10.5774	OK	14.7773	10.3823	19.1723	OK	11.9199	8.52564	15.3141	OK	10.4453	7.3515	13.5392	OK	11.2645	7.95285	14.5762	OK	13.2663	9.45304	17.0796	OK	11.2315	7.97643	14.4866	OK	probable receptor-like protein kinase at1g80640
MLOC_61349	4.13495	2.46744	5.80246	OK	6.6758	4.28014	9.07146	OK	3.83018	2.18915	5.47121	OK	10.8751	7.45086	14.2994	OK	4.31778	2.56212	6.07344	OK	7.76722	5.15193	10.3825	OK	5.32077	3.3268	7.31475	OK	8.13218	5.23919	11.0252	OK	endonuclease iii-like protein 1
MLOC_61355	16.9901	12.2055	21.7747	OK	10.3717	7.26314	13.4804	OK	28.0207	20.8274	35.214	OK	14.2292	10.2296	18.2288	OK	9.35566	6.46424	12.2471	OK	9.51828	6.60714	12.4294	OK	10.9048	7.50107	14.3085	OK	7.90959	5.32616	10.493	OK	molybdate transporter 1-like
MLOC_61424	3.1753	1.80214	4.54847	OK	4.5788	2.82958	6.32801	OK	6.04327	3.95824	8.12831	OK	7.34098	4.89993	9.78203	OK	0.756722	0.188944	1.3245	OK	1.87494	0.848875	2.901	OK	1.24992	0.499312	2.00052	OK	2.40273	1.25855	3.54692	OK	cyanidin 3-o-rutinoside 5-o-glucosyltransferase-like
MLOC_61498	20.0496	13.744	26.3552	OK	53.357	37.7953	68.9186	OK	21.2757	14.2203	28.331	OK	37.7931	27.136	48.4502	OK	11.7486	7.60297	15.8943	OK	38.3987	26.5906	50.2067	OK	12.9652	8.61408	17.3163	OK	24.9145	17.5713	32.2576	OK	cytochrome p450 71d7
MLOC_61593	8.40181	5.41965	11.384	OK	5.86143	3.5392	8.18366	OK	10.7985	7.18609	14.4109	OK	10.0541	6.64365	13.4645	OK	4.90768	2.84264	6.97272	OK	4.41593	2.56723	6.26464	OK	6.09298	3.69741	8.48856	OK	5.98539	3.64229	8.3285	OK	acyl-coenzyme a thioesterase mitochondrial
MLOC_61601	87.045	65.7625	108.327	OK	140.266	105.602	174.929	OK	51.5425	39.0365	64.0486	OK	130.668	98.3222	163.013	OK	57.456	43.6284	71.2836	OK	55.6893	42.1627	69.216	OK	58.8849	44.5396	73.2302	OK	63.2363	48.0111	78.4616	OK	catalytic hydrolase
MLOC_61707	3.44539	1.81494	5.07583	OK	3.84002	2.07544	5.60461	OK	4.33489	2.48548	6.18429	OK	6.9672	4.36816	9.56624	OK	11.1553	7.51166	14.799	OK	7.94259	5.07038	10.8148	OK	12.1517	8.29312	16.0102	OK	7.64642	4.91892	10.3739	OK	abc transporter g family member 10
MLOC_61753	22.433	16.5936	28.2725	OK	38.2266	28.7446	47.7086	OK	24.7045	18.3261	31.0829	OK	30.7107	22.952	38.4695	OK	34.5123	25.8185	43.2061	OK	28.231	21.0981	35.3639	OK	28.6573	21.4037	35.9109	OK	19.9796	14.7337	25.2255	OK	probable galactinol--sucrose galactosyltransferase 2-like
MLOC_6177	3.72508	2.28299	5.16717	OK	1.72389	0.849405	2.59837	OK	3.17565	1.90919	4.44211	OK	3.68743	2.28275	5.0921	OK	3.30288	1.97808	4.62767	OK	4.87615	3.06224	6.69006	OK	5.44206	3.59804	7.28607	OK	6.52792	4.36342	8.69242	OK	flavonoid 3 -monooxygenase-like
MLOC_61788	16.0904	10.3386	21.8422	OK	42.4121	28.339	56.4851	OK	4.501	1.92879	7.0732	OK	22.5062	16.1045	28.9079	OK	25.5895	15.1809	35.998	OK	49.3605	30.7943	67.9266	OK	20.5175	11.3828	29.6523	OK	40.1042	20.8675	59.3409	OK	probable sulfate transporter
MLOC_61812	253.347	189.13	317.565	OK	330.6	248.291	412.908	OK	148.809	111.382	186.236	OK	202.641	152.986	252.295	OK	232.054	175.16	288.947	OK	222.21	167.425	276.995	OK	197.385	149.143	245.628	OK	241.889	182.852	300.927	OK	probable polygalacturonase isoform x2
MLOC_61919	12.8528	9.26804	16.4376	OK	5.03264	3.36407	6.70122	OK	21.6116	16.0091	27.2141	OK	4.49878	2.96378	6.03377	OK	13.6492	9.93068	17.3677	OK	4.66919	3.08357	6.2548	OK	15.6925	11.4949	19.8902	OK	3.83451	2.45055	5.21847	OK	zinc finger protein constans-like 9
MLOC_61963	44.3127	31.5846	57.0409	OK	33.4957	23.3966	43.5948	OK	33.1083	23.1947	43.0219	OK	35.9789	25.3842	46.5736	OK	47.2815	33.9897	60.5732	OK	27.1923	18.427	35.9576	OK	41.4027	29.4646	53.3408	OK	42.308	30.2593	54.3567	OK	chemocyanin precursor
MLOC_61972	22.6131	16.3642	28.862	OK	26.9835	19.7048	34.2622	OK	33.1356	24.4932	41.778	OK	31.963	23.4137	40.5122	OK	7.47665	4.8351	10.1182	OK	24.5864	17.5368	31.636	OK	13.9027	9.71141	18.0941	OK	25.0616	17.7739	32.3493	OK	probable xyloglucan endotransglucosylase hydrolase protein 32
MLOC_61976	22.3468	16.1516	28.542	OK	29.9399	22.073	37.8068	OK	14.3218	10.1384	18.5052	OK	19.152	13.8223	24.4816	OK	18.1802	13.0878	23.2727	OK	20.3091	14.6629	25.9554	OK	13.6921	9.65933	17.7248	OK	19.7753	14.3282	25.2223	OK	f-box protein pp2-b12
MLOC_62020	1.92832	0.693023	3.16361	OK	1.31217	0.308357	2.31599	OK	4.70729	2.57399	6.8406	OK	1.40248	0.46161	2.34334	OK	2.18936	0.834243	3.54447	OK	1.68214	0.625353	2.73892	OK	2.37584	1.13388	3.61779	OK	1.00461	0.216692	1.79252	OK	1-aminocyclopropane-1-carboxylate oxidase-1-like protein
MLOC_62095	58.8141	44.4894	73.1389	OK	50.5618	38.143	62.9806	OK	94.5563	71.9469	117.166	OK	60.5916	45.8337	75.3496	OK	81.5931	61.4892	101.697	OK	50.3497	37.9083	62.7911	OK	80.6124	61.1997	100.025	OK	40.8679	30.6422	51.0937	OK	patatin group a-3
MLOC_62132	31.6957	22.4646	40.9267	OK	44.6963	32.4254	56.9673	OK	51.494	37.6678	65.3203	OK	46.6158	33.9066	59.3251	OK	18.0147	12.0992	23.9303	OK	30.0087	20.8881	39.1292	OK	19.7766	13.446	26.1072	OK	32.8576	23.201	42.5143	OK	PREDICTED: uncharacterized protein At1g66480-like
MLOC_62162	8.09477	5.0079	11.1816	OK	33.2829	24.1859	42.3798	OK	6.3823	3.77995	8.98465	OK	25.7682	18.4343	33.1022	OK	8.34224	5.19244	11.492	OK	29.7616	21.5288	37.9944	OK	6.1956	3.6963	8.6949	OK	19.8795	14.0126	25.7464	OK	heme-binding protein 2
MLOC_62206	91.7622	65.2879	118.236	OK	80.3847	56.6622	104.107	OK	52.8981	35.7053	70.091	OK	81.8311	56.1777	107.484	OK	46.8073	30.2591	63.3555	OK	85.8468	54.8937	116.8	OK	53.8321	36.4991	71.165	OK	117.302	84.915	149.689	OK	blue copper
MLOC_62211	53.7786	40.7441	66.8132	OK	33.9571	25.5917	42.3224	OK	55.8992	42.3527	69.4457	OK	47.5638	36.0405	59.0871	OK	49.6528	37.5668	61.7388	OK	50.895	38.5143	63.2758	OK	56.9978	43.2025	70.7932	OK	50.8756	38.5825	63.1686	OK	predicted protein
MLOC_62248	312.768	236.633	388.903	OK	66.8828	49.4568	84.3087	OK	509.756	385.664	633.848	OK	83.5372	62.1875	104.887	OK	272.568	206.291	338.845	OK	28.8001	20.0431	37.557	OK	275.515	208.533	342.496	OK	33.4883	23.8901	43.0864	OK	heavy metal-associated isoprenylated plant protein 26-like
MLOC_6227	2.65008	1.26421	4.03595	OK	6.13994	3.67259	8.6073	OK	1.82986	0.760554	2.89916	OK	3.43312	1.83336	5.03287	OK	2.90346	1.45354	4.35338	OK	1.19035	0.311859	2.06885	OK	3.0371	1.58098	4.49321	OK	1.05548	0.269821	1.84114	OK	predicted protein
MLOC_62280	77.0428	57.9363	96.1494	OK	98.8723	74.6726	123.072	OK	112.697	85.4048	139.99	OK	130.658	98.9584	162.358	OK	47.5251	35.0309	60.0192	OK	69.7063	51.645	87.7677	OK	59.2296	44.1791	74.2802	OK	68.3658	51.1832	85.5484	OK	predicted protein
MLOC_62325	59.1648	44.6809	73.6487	OK	54.9093	41.2811	68.5375	OK	66.3953	50.1539	82.6367	OK	76.367	57.7065	95.0275	OK	64.7792	48.8994	80.659	OK	67.8524	51.7716	83.9333	OK	63.5056	47.8112	79.2	OK	78.047	58.9189	97.1752	OK	uncharacterized secreted protein
MLOC_62331	68.4665	51.172	85.7609	OK	170.492	128.867	212.117	OK	39.0043	28.9418	49.0667	OK	124.996	94.7971	155.196	OK	150.752	114.391	187.114	OK	208.796	157.853	259.74	OK	95.9536	72.6346	119.273	OK	221.682	167.492	275.873	OK	peroxidase n-like
MLOC_62449	33.5313	24.0074	43.0552	OK	20.8341	14.1536	27.5147	OK	36.0354	26.039	46.0319	OK	18.3492	12.3547	24.3437	OK	37.1885	26.5196	47.8574	OK	31.0851	21.5951	40.575	OK	39.1802	27.841	50.5195	OK	20.1657	13.4774	26.8539	OK	probable amino acid permease 7 isoform x1
MLOC_62491	149.936	113.59	186.282	OK	143.816	108.936	178.695	OK	94.059	71.1934	116.925	OK	92.3983	69.9837	114.813	OK	218.496	164.597	272.394	OK	153.827	116.387	191.266	OK	175.87	132.735	219.005	OK	108.084	81.9303	134.238	OK	l-ala-d l-amino acid epimerase
MLOC_6250	369.271	279.992	458.551	OK	362.491	274.69	450.291	OK	292.205	220.668	363.743	OK	249.414	188.916	309.913	OK	77.4852	57.1742	97.7963	OK	78.103	57.439	98.7671	OK	62.5604	45.7982	79.3227	OK	60.6487	44.3326	76.9648	OK	phylloplanin-like
MLOC_62511	16.4362	11.5248	21.3475	OK	40.0346	29.356	50.7132	OK	28.1088	20.4427	35.775	OK	48.9291	36.238	61.6202	OK	72.2352	54.2628	90.2076	OK	113.431	85.6121	141.25	OK	73.1373	55.0418	91.2329	OK	82.2141	61.8333	102.595	OK	raftin 1
MLOC_62531	17.0508	12.0056	22.096	OK	15.5242	10.8422	20.2061	OK	12.9185	8.84401	16.9931	OK	12.0671	8.22721	15.907	OK	30.5747	22.4033	38.7461	OK	19.2382	13.7508	24.7256	OK	20.2181	14.4566	25.9796	OK	18.6703	13.2911	24.0494	OK	predicted protein
MLOC_62617	0.0241155	0	0.118318	OK	0	0	0	OK	0.474276	0.103128	0.845424	OK	0.0727764	0	0.213732	OK	3.01127	1.84862	4.17392	OK	4.2948	2.80464	5.78496	OK	3.44916	2.17482	4.72351	OK	2.54894	1.5039	3.59398	OK	PREDICTED: uncharacterized protein LOC104585251
MLOC_62725	6.22567	4.01639	8.43494	OK	6.53198	4.17015	8.89381	OK	5.2178	3.20577	7.22982	OK	3.47776	1.98776	4.96777	OK	7.61338	5.01943	10.2073	OK	4.3909	2.66629	6.11551	OK	5.76239	3.62099	7.9038	OK	4.10256	2.47661	5.72851	OK	wrky dna binding domain containing expressed
MLOC_6274	20.0554	14.625	25.4857	OK	23.3923	17.1912	29.5935	OK	29.3587	21.7604	36.9571	OK	31.9851	23.8336	40.1367	OK	24.3165	17.8794	30.7536	OK	34.9672	26.0508	43.8836	OK	29.7455	22.0727	37.4183	OK	32.0154	23.8547	40.1762	OK	probable glucuronosyltransferase os04g0398600-like
MLOC_62749	5.22245	2.83854	7.60637	OK	5.29349	2.8959	7.69108	OK	11.4578	7.41012	15.5055	OK	8.47033	5.22485	11.7158	OK	3.202	1.39255	5.01145	OK	7.07015	4.18854	9.95175	OK	7.98555	4.83923	11.1319	OK	7.9697	4.81041	11.129	OK	serine carboxypeptidase-like 19
MLOC_62803	5.79577	3.96761	7.62392	OK	3.99066	2.61981	5.36152	OK	3.501	2.23952	4.76248	OK	2.66836	1.6315	3.70523	OK	0.433101	0.0909135	0.775289	OK	0.0770664	0	0.208451	OK	0.0214092	0	0.112458	OK	0	0	0	OK	disease resistance protein rpm1
MLOC_62844	2.06513	0.893914	3.23634	OK	13.8854	9.71067	18.0602	OK	2.17203	0.940732	3.40332	OK	3.53806	1.94617	5.12995	OK	1.01368	0.226434	1.80092	OK	5.20068	2.84164	7.55971	OK	0.643179	0.0588434	1.22752	OK	1.63957	0.657295	2.62185	OK	transcription factor bhlh35-like
MLOC_62873	89.0389	67.7595	110.318	OK	73.7092	55.9076	91.5108	OK	117.569	89.2991	145.838	OK	103.628	78.6549	128.601	OK	65.9095	49.8929	81.9261	OK	72.969	55.521	90.417	OK	65.7122	49.5824	81.8421	OK	83.1202	62.9683	103.272	OK	xyloglucan endotransglycosylase hydrolase protein 8-like
MLOC_62874	2.41286	0.29197	4.53375	OK	6.45906	2.04291	10.8752	OK	7.41198	2.44004	12.3839	OK	7.76108	2.22743	13.2947	OK	5.83885	1.47018	10.2075	OK	5.05182	1.5523	8.55135	OK	4.27702	0.94585	7.60818	OK	5.42313	1.5772	9.26905	OK	high-light-induced chloroplastic
MLOC_62978	59.5907	45.4347	73.7467	OK	62.9162	47.8216	78.0108	OK	60.8075	46.2388	75.3761	OK	87.9193	66.3849	109.454	OK	50.7176	37.9002	63.5349	OK	68.9682	52.769	85.1673	OK	63.7699	48.3257	79.2141	OK	62.3486	47.2711	77.426	OK	cation h(+) antiporter 19-like
MLOC_63073	18.9711	12.6846	25.2576	OK	28.7864	19.9656	37.6072	OK	20.9709	14.3299	27.6119	OK	33.4506	23.7075	43.1937	OK	41.154	29.6337	52.6743	OK	34.6258	24.4928	44.7588	OK	46.3918	33.7503	59.0332	OK	22.7619	15.6449	29.8789	OK	auxin-induced in root cultures protein 12-like
MLOC_63077	317.401	237.715	397.088	OK	171.204	129.711	212.698	OK	407.443	302.979	511.906	OK	259.42	195.313	323.528	OK	257.181	193.108	321.254	OK	284.017	214.013	354.021	OK	326.851	243.062	410.64	OK	321.922	238.667	405.177	OK	udp-glucose 6- expressed
MLOC_63089	11.0586	7.50815	14.609	OK	141.114	105.588	176.641	OK	10.7653	7.38001	14.1505	OK	57.1368	43.0358	71.2379	OK	21.6709	15.6205	27.7213	OK	22.0156	15.782	28.2492	OK	14.6838	10.4779	18.8896	OK	21.857	14.788	28.9259	OK	asparagine synthetase
MLOC_63125	478.152	353.891	602.413	OK	443.188	329.494	556.882	OK	678.264	498.406	858.121	OK	562.094	414.875	709.313	OK	819.606	598.553	1040.66	OK	898.683	645.613	1151.75	OK	947.256	689.003	1205.51	OK	929.579	677.135	1182.02	OK	pathogenesis-related protein 1-14
MLOC_63201	21.3749	14.5473	28.2024	OK	37.3528	26.7951	47.9104	OK	15.1405	9.9574	20.3236	OK	17.5584	11.7838	23.3329	OK	17.858	11.9715	23.7445	OK	23.1858	16.0546	30.3171	OK	11.7459	7.45914	16.0326	OK	18.7441	12.6599	24.8283	OK	auxin-induced protein 6b-like
MLOC_63208	110.344	73.6768	147.012	OK	97.2099	64.6578	129.762	OK	129.137	88.2685	170.005	OK	55.9179	37.3515	74.4843	OK	150.267	101.73	198.805	OK	70.9754	46.3901	95.5607	OK	140.93	95.5661	186.294	OK	55.0042	36.6313	73.3771	OK	tpa: ring zinc finger domain superfamily protein
MLOC_6337	38.7515	27.7064	49.7967	OK	39.0432	27.927	50.1594	OK	62.4408	45.8411	79.0404	OK	54.3969	39.6996	69.0942	OK	32.3853	22.8038	41.9668	OK	40.0678	28.6816	51.4539	OK	38.2597	27.3348	49.1845	OK	43.955	31.7488	56.1612	OK	hypothetical protein TRIUR3_10671
MLOC_63436	64.3703	48.1243	80.6163	OK	94.1967	70.8175	117.576	OK	43.5934	32.3223	54.8646	OK	68.7215	51.8219	85.6211	OK	60.68	45.559	75.801	OK	65.5762	49.3076	81.8448	OK	50.9357	38.1119	63.7596	OK	63.2468	47.483	79.0105	OK	ocs element-binding factor 1-like
MLOC_63464	129.947	96.5249	163.37	OK	131.132	95.5676	166.696	OK	91.5876	67.5276	115.648	OK	116.93	87.0561	146.805	OK	170.448	127.074	213.823	OK	224.786	167.099	282.472	OK	148.73	110.728	186.732	OK	172.073	126.6	217.546	OK	hpp family expressed
MLOC_63477	27.3662	19.7622	34.9702	OK	33.9645	24.7526	43.1764	OK	16.2098	11.1551	21.2644	OK	24.598	17.5269	31.6691	OK	32.4092	23.6052	41.2131	OK	16.1189	11.0128	21.225	OK	27.5664	19.8531	35.2798	OK	12.7752	8.58663	16.9638	OK	predicted protein
MLOC_63525	109.277	82.859	135.695	OK	57.7065	43.3557	72.0574	OK	83.9352	63.1864	104.684	OK	25.0088	18.4217	31.5959	OK	195.681	147.302	244.059	OK	26.0316	19.2972	32.7661	OK	131.48	99.4677	163.493	OK	19.4772	14.1044	24.8501	OK	zinc finger ccch domain-containing protein 2-like
MLOC_63550	2.7282	1.53596	3.92044	OK	8.47296	5.81032	11.1356	OK	2.43971	1.35361	3.52581	OK	7.43919	5.05054	9.82784	OK	2.1798	1.13223	3.22737	OK	10.1883	7.13685	13.2398	OK	4.54327	2.87712	6.20943	OK	5.1489	3.30061	6.99719	OK	reticuline oxidase-like protein
MLOC_63575	33.0129	24.441	41.5848	OK	16.8349	12.012	21.6578	OK	52.3867	39.3207	65.4526	OK	30.1951	22.2591	38.131	OK	114.402	86.9673	141.837	OK	111.386	84.133	138.638	OK	130.432	98.9189	161.945	OK	107.436	81.4484	133.423	OK	o-methyltransferase zrp4
MLOC_63578	89.3462	67.6061	111.086	OK	70.911	53.4122	88.4098	OK	104.183	78.9507	129.416	OK	115.194	87.3406	143.048	OK	98.5605	74.4453	122.676	OK	113.234	86.6715	139.796	OK	113.632	85.9789	141.285	OK	143.176	108.099	178.252	OK	desumoylating isopeptidase 1-like
MLOC_63590	23.2161	16.8985	29.5338	OK	5.41502	3.38459	7.44546	OK	15.9054	11.2723	20.5386	OK	3.99131	2.35055	5.63207	OK	43.2265	32.3465	54.1066	OK	3.34218	1.90517	4.77918	OK	25.3303	18.6238	32.0369	OK	3.41682	1.96116	4.87248	OK	protein glutamine dumper 4-like
MLOC_63592	35.7927	25.1383	46.4471	OK	29.8796	20.6094	39.1497	OK	56.2726	40.8787	71.6666	OK	44.1805	31.457	56.9039	OK	28.1939	19.3491	37.0388	OK	35.9539	25.2917	46.6161	OK	30.7072	21.3239	40.0905	OK	33.632	23.5605	43.7034	OK	peroxidase 1
MLOC_63597	6.56584	4.29285	8.83882	OK	13.0147	9.14679	16.8827	OK	3.03533	1.65303	4.41762	OK	12.3853	8.69515	16.0755	OK	4.90125	3.04577	6.75673	OK	11.8186	8.32728	15.3099	OK	4.62018	2.87671	6.36366	OK	11.3942	7.70479	15.0836	OK	myb family transcription factor apl
MLOC_63625	24.6186	17.7273	31.5098	OK	29.3902	21.1764	37.604	OK	19.8759	14.1736	25.5782	OK	18.5061	13.067	23.9453	OK	109.506	81.8979	137.113	OK	97.9709	72.415	123.527	OK	88.9986	66.6134	111.384	OK	67.0306	48.2336	85.8276	OK	inactive purple acid phosphatase 27
MLOC_63669	5.37594	3.56993	7.18194	OK	6.03614	4.03533	8.03694	OK	4.31675	2.77812	5.85538	OK	3.48743	2.15023	4.82463	OK	5.02513	3.32257	6.72768	OK	4.57371	3.0021	6.14531	OK	4.1314	2.64574	5.61706	OK	3.5189	2.19708	4.84072	OK	subtilisin-like protease
MLOC_63698	12.9788	9.28235	16.6752	OK	6.50497	4.34261	8.66732	OK	20.0691	14.6984	25.4399	OK	7.79155	5.30922	10.2739	OK	9.66546	6.73444	12.5965	OK	8.21043	5.64234	10.7785	OK	15.3316	11.0611	19.602	OK	5.45985	3.49172	7.42797	OK	e3 ubiquitin-protein ligase rglg2-like isoform x1
MLOC_63765	3.74216	1.64323	5.8411	OK	7.68561	4.34543	11.0258	OK	9.11766	5.42691	12.8084	OK	13.7447	8.74987	18.7395	OK	5.34862	2.64093	8.05631	OK	13.6457	8.87264	18.4188	OK	6.291	3.40645	9.17555	OK	15.544	10.1825	20.9055	OK	hypothetical protein F775_09231
MLOC_63811	19.3888	14.4959	24.2817	OK	16.5275	12.2957	20.7594	OK	28.3714	21.3885	35.3543	OK	29.893	22.5676	37.2185	OK	10.8154	7.88734	13.7435	OK	19.2827	14.3535	24.2119	OK	17.8954	13.34	22.4509	OK	25.6305	19.3268	31.9343	OK	external alternative nad h-ubiquinone oxidoreductase mitochondrial-like
MLOC_63937	5.09672	3.11671	7.07673	OK	4.74983	2.86952	6.63013	OK	2.59077	1.31494	3.8666	OK	4.58893	2.76248	6.41539	OK	4.07738	2.39509	5.75967	OK	3.63006	2.07433	5.1858	OK	4.80142	2.9054	6.69744	OK	3.43779	1.94072	4.93486	OK	wat1-related protein at3g30340-like
MLOC_63976	16.3911	11.7524	21.0298	OK	27.4172	20.2237	34.6108	OK	32.8682	24.438	41.2984	OK	46.158	34.6489	57.6672	OK	10.6333	7.28023	13.9864	OK	29.5572	21.9072	37.2072	OK	18.5575	13.4065	23.7085	OK	34.1179	25.3322	42.9035	OK	protein transparent testa 12-like
MLOC_63989	6.20757	4.00684	8.4083	OK	5.72004	3.55897	7.88111	OK	3.53404	2.04611	5.02196	OK	4.60239	2.63682	6.56796	OK	7.6592	5.04558	10.2728	OK	7.89937	5.16469	10.634	OK	6.61237	4.24895	8.97578	OK	8.75621	5.72788	11.7845	OK	transcription factor pcf6-like
MLOC_64175	4.25153	0.183969	8.3191	OK	3.89672	0.278811	7.51463	OK	5.91365	1.47985	10.3474	OK	6.09212	1.56842	10.6158	OK	10.5799	4.66197	16.4979	OK	9.02543	4.114	13.9369	OK	5.26918	2.56808	7.97029	OK	10.816	4.47905	17.153	OK	f-box protein pp2-b12
MLOC_64202	49.928	37.6223	62.2338	OK	63.7108	48.3201	79.1014	OK	74.5305	56.5083	92.5528	OK	82.6131	62.5594	102.667	OK	41.564	31.2876	51.8405	OK	35.1513	26.3485	43.9542	OK	44.0907	33.3052	54.8761	OK	31.8674	23.7062	40.0286	OK	long chain acyl- synthetase 4-like
MLOC_64227	4.71533	1.61123	7.81942	OK	4.41319	1.48371	7.34267	OK	1.29109	0	2.79105	OK	2.50073	0.357587	4.64387	OK	0	0	0	OK	0.14696	0	0.872341	OK	0	0	0	OK	0	0	0	OK	hypothetical protein TRIUR3_03512
MLOC_64241	3.6639	1.63324	5.69456	OK	10.353	6.63849	14.0675	OK	4.40556	2.34019	6.47093	OK	17.8962	12.2811	23.5112	OK	20.9248	14.5017	27.3479	OK	21.9357	15.2167	28.6547	OK	23.946	16.6834	31.2087	OK	20.5592	14.2926	26.8258	OK	casp-like protein 1b2
MLOC_64308	0.62824	0	1.33756	OK	2.70321	1.10426	4.30217	OK	0.929694	0.0272826	1.83211	OK	0.316808	0	0.8631	OK	0.731004	0	1.54228	OK	0.744298	0	1.57138	OK	0.937206	0.041797	1.83261	OK	0.337082	0	0.889524	OK	predicted protein
MLOC_64330	30.5424	22.4727	38.6121	OK	9.53847	6.38986	12.6871	OK	19.0898	13.7276	24.4519	OK	10.1458	6.90862	13.3829	OK	43.9372	32.9157	54.9586	OK	10.7798	7.5432	14.0164	OK	29.5461	21.8106	37.2817	OK	14.3182	10.0718	18.5645	OK	mate efflux family protein 5
MLOC_64333	1.90593	0.739089	3.07278	OK	22.2863	16.1949	28.3777	OK	2.39893	1.169	3.62885	OK	7.8038	5.13916	10.4684	OK	4.12103	2.3162	5.92586	OK	5.39543	3.32399	7.46688	OK	3.45313	1.93019	4.97606	OK	3.16044	1.69112	4.62976	OK	unc93-like protein 3
MLOC_64367	4.07498	2.72653	5.42342	OK	2.62056	1.64281	3.59831	OK	1.7231	0.985226	2.46098	OK	1.81901	1.07115	2.56688	OK	3.52741	2.31392	4.74091	OK	1.29818	0.668276	1.92808	OK	3.65593	2.43182	4.88003	OK	1.90245	1.1373	2.6676	OK	embryogenesis transmembrane
MLOC_64368	94.1892	71.1965	117.182	OK	59.6601	44.624	74.6963	OK	125.252	94.9844	155.519	OK	93.8328	70.8466	116.819	OK	78.4458	58.9137	97.978	OK	83.105	63.5198	102.69	OK	100.43	75.9283	124.931	OK	87.2957	65.8712	108.72	OK	beta-expansin 4 precursor
MLOC_64390	52.2165	39.465	64.968	OK	81.4238	61.5688	101.279	OK	58.2321	44.1752	72.2889	OK	75.2155	56.8018	93.6293	OK	69.0214	52.1947	85.8481	OK	113.249	86.6598	139.839	OK	65.3109	49.4166	81.2053	OK	81.085	61.1311	101.039	OK	transcription factor bhlh30-like
MLOC_64392	4.82955	2.6567	7.0024	OK	5.60848	3.27054	7.94642	OK	1.8995	0.749267	3.04973	OK	4.07542	2.17364	5.97721	OK	4.17623	2.2734	6.07906	OK	4.47249	2.45812	6.48685	OK	3.709	1.9532	5.46479	OK	5.51399	3.17395	7.85402	OK	polygalacturonase inhibitor-like
MLOC_64448	73.7362	53.5493	93.9232	OK	195.962	147.705	244.22	OK	35.3941	24.2673	46.5209	OK	104.875	77.4175	132.333	OK	34.325	23.5243	45.1258	OK	141.734	106.19	177.279	OK	29.4282	19.7965	39.0599	OK	122.828	91.2496	154.406	OK	hypothetical protein TRIUR3_06715
MLOC_64541	291.248	219.991	362.505	OK	283.788	212.358	355.218	OK	412.334	305.417	519.25	OK	331.023	246.404	415.643	OK	98.6729	74.9302	122.416	OK	163.296	119.017	207.575	OK	132.253	99.9872	164.519	OK	206.324	151.656	260.992	OK	glutamate decarboxylase 1
MLOC_64562	101.052	76.6993	125.404	OK	120.787	91.5197	150.053	OK	156.498	118.662	194.334	OK	161.306	122.355	200.257	OK	92.7447	70.193	115.296	OK	116.515	88.3851	144.646	OK	112.218	85.2121	139.224	OK	116.24	88.3606	144.119	OK	probable uridine nucleosidase 1
MLOC_64567	26.8052	20.0236	33.5868	OK	31.5211	23.6517	39.3905	OK	22.7559	16.8875	28.6243	OK	22.392	16.6275	28.1565	OK	28.1268	21.0387	35.2149	OK	25.5808	19.0753	32.0863	OK	21.5422	15.9528	27.1316	OK	19.3884	14.2969	24.4798	OK	methyl- -binding domain-containing protein 13-like isoform x1
MLOC_64594	183.34	138.937	227.744	OK	409.998	309.776	510.22	OK	193.231	146.448	240.015	OK	253.558	192.288	314.828	OK	133.538	101.046	166.031	OK	121.125	91.9747	150.274	OK	80.9136	60.2537	101.574	OK	96.6422	72.5357	120.749	OK	bowman-birk type trypsin inhibitor
MLOC_64619	0.627806	0.173951	1.08166	OK	0.747661	0.24308	1.25224	OK	0.59868	0.125944	1.07142	OK	0.971399	0.355295	1.5875	OK	1.71228	0.840726	2.58384	OK	2.67924	1.5188	3.83969	OK	1.50957	0.721097	2.29804	OK	5.80785	3.78075	7.83494	OK	protein flowering locus t-like
MLOC_6463	22.0306	15.6489	28.4123	OK	26.7817	19.2722	34.2912	OK	18.5375	12.5426	24.5324	OK	19.8633	13.9032	25.8233	OK	52.2052	38.7049	65.7054	OK	43.1737	31.8465	54.5009	OK	36.8739	26.9756	46.7722	OK	28.1654	20.3478	35.9829	OK	cytokinin riboside 5 -monophosphate phosphoribohydrolase log3
MLOC_64633	11.1852	7.80195	14.5684	OK	13.3769	9.46741	17.2864	OK	28.2885	21.0591	35.5179	OK	23.2515	16.9435	29.5594	OK	26.3992	19.4067	33.3918	OK	22.0404	16.8117	27.2691	OK	32.6618	24.2554	41.0683	OK	29.0184	21.5533	36.4834	OK	sarcosine oxidase
MLOC_64679	0.79514	0	1.59687	OK	5.26076	2.85992	7.66161	OK	0.96462	0.0644036	1.86484	OK	3.52206	1.66471	5.37941	OK	9.5344	5.91346	13.1553	OK	9.68924	6.00152	13.377	OK	2.72402	1.13212	4.31593	OK	7.67024	4.47683	10.8636	OK	protein
MLOC_64724	235.721	178.372	293.069	OK	132.389	99.5647	165.213	OK	163.461	123.529	203.393	OK	136.445	102.636	170.255	OK	265.47	201.311	329.629	OK	172.432	131.052	213.812	OK	234.909	177.629	292.189	OK	210.036	158.938	261.134	OK	phosphoenolpyruvate carboxylase kinase
MLOC_64728	4.62325	3.08473	6.16177	OK	7.1094	4.95162	9.26717	OK	2.4496	1.47564	3.42356	OK	6.69952	4.6763	8.72275	OK	5.4539	3.72637	7.18143	OK	4.40748	2.96854	5.84643	OK	4.01704	2.66149	5.37259	OK	4.32034	2.88204	5.75863	OK	g-type lectin s-receptor-like serine threonine-protein kinase rlk1
MLOC_64771	7.37647	5.33555	9.41738	OK	13.3785	9.94902	16.8081	OK	11.4373	8.45168	14.423	OK	17.0757	12.8162	21.3352	OK	3.73383	2.55533	4.91233	OK	8.66319	6.32354	11.0028	OK	5.60317	3.98602	7.22033	OK	9.2965	6.81015	11.7828	OK	oligopeptide transporter 7-like
MLOC_64805	18.7757	13.4071	24.1442	OK	11.0744	7.53924	14.6097	OK	23.0655	16.7825	29.3485	OK	21.1531	15.267	27.0392	OK	22.9076	16.6424	29.1728	OK	24.0626	17.7212	30.4041	OK	22.6712	16.45	28.8924	OK	28.6782	20.8528	36.5037	OK	xyloglucan endotransglucosylase hydrolase protein 24-like
MLOC_64811	28.3216	21.454	35.1892	OK	26.5077	20.0531	32.9623	OK	24.7242	18.7145	30.734	OK	22.7604	17.1012	28.4196	OK	35.2681	26.7426	43.7936	OK	46.0378	35.3444	56.7312	OK	31.2221	23.6021	38.8421	OK	28.798	21.8098	35.7863	OK	tyrosine-sulfated glycopeptide receptor 1-like
MLOC_64832	120.912	89.0744	152.75	OK	127.795	94.2066	161.384	OK	333.216	247.28	419.153	OK	176.164	131.499	220.829	OK	50.2078	35.263	65.1527	OK	218.976	161.515	276.437	OK	102.396	74.4377	130.355	OK	211.199	158.616	263.781	OK	metallothionein-like protein 1
MLOC_64846	5.64965	3.60677	7.69254	OK	7.93544	5.32064	10.5503	OK	12.9515	9.16614	16.7369	OK	12.109	8.46658	15.7514	OK	19.3821	14.0149	24.7494	OK	18.5928	13.4685	23.7171	OK	24.1785	17.735	30.6221	OK	16.3318	11.7471	20.9166	OK	udp-glycosyltransferase 82a1-like
MLOC_64847	82.5108	61.3764	103.645	OK	96.2369	72.4134	120.06	OK	85.4288	63.6541	107.203	OK	81.5304	59.1825	103.878	OK	90.1219	67.329	112.915	OK	115.028	85.1665	144.889	OK	89.227	66.2264	112.228	OK	81.3821	60.7383	102.026	OK	tld domain-containing protein 1
MLOC_64863	20.3564	13.4403	27.2726	OK	26.4321	18.0362	34.8281	OK	27.9533	19.2604	36.6463	OK	42.0666	30.0037	54.1295	OK	20.4104	13.4301	27.3907	OK	20.5249	13.6425	27.4074	OK	23.2571	15.7454	30.7688	OK	32.4132	22.456	42.3704	OK	hypothetical protein F775_04328
MLOC_6488	16.6303	11.5565	21.704	OK	87.57	65.9205	109.22	OK	7.69652	4.72817	10.6649	OK	71.7281	53.7806	89.6755	OK	14.4312	9.88759	18.9747	OK	62.4019	47.175	77.6287	OK	10.3384	6.85239	13.8243	OK	55.5193	41.2976	69.741	OK	acid phosphatase 1-like
MLOC_6492	7.55165	5.24135	9.86195	OK	6.43025	4.27754	8.58297	OK	3.72956	2.13328	5.32583	OK	3.14111	1.98858	4.29364	OK	8.64839	6.01259	11.2842	OK	5.30145	3.56305	7.03984	OK	5.92781	4.06451	7.7911	OK	4.70715	3.10108	6.31322	OK	phosphate transporter pho1-3
MLOC_64945	25.3383	19.0419	31.6347	OK	20.9934	15.6318	26.3551	OK	35.8796	27.1539	44.6053	OK	25.0719	18.7696	31.3742	OK	23.926	17.9409	29.9111	OK	29.4472	22.769	36.1255	OK	29.9539	22.5556	37.3522	OK	27.9084	20.8822	34.9346	OK	subtilisin-like protease
MLOC_64981	10.8571	7.33709	14.377	OK	5.53165	3.44539	7.61791	OK	8.93967	5.95862	11.9207	OK	9.28182	6.17525	12.3884	OK	8.89505	5.80716	11.9829	OK	8.70177	5.75433	11.6492	OK	7.86738	4.87553	10.8592	OK	11.3166	7.77339	14.8599	OK	-1 protein
MLOC_65010	0.29915	0	0.675154	OK	0.851087	0.172168	1.53001	OK	0.398383	0	0.83028	OK	0.755032	0.121673	1.38839	OK	0.0444545	0	0.202419	OK	0.565186	0	1.14141	OK	0.2428	0	0.587069	OK	2.17324	0.912851	3.43363	OK	gdsl esterase lipase at1g33811
MLOC_65040	5.27989	3.2984	7.26137	OK	6.76526	4.40527	9.12526	OK	5.34943	3.37937	7.31949	OK	3.58398	2.07187	5.09609	OK	9.5661	6.08015	13.052	OK	0.691748	0.152329	1.23117	OK	0.953562	0.306725	1.6004	OK	0.711665	0.150874	1.27246	OK	protein aspartic protease in guard cell 2-like
MLOC_65091	14.3865	9.6196	19.1535	OK	15.6673	10.5603	20.7743	OK	17.6569	12.1129	23.2008	OK	16.7978	11.38	22.2157	OK	17.4052	11.9036	22.9068	OK	31.9054	23.3151	40.4958	OK	21.4206	14.99	27.8512	OK	19.5689	13.562	25.5758	OK	protein mks1-like
MLOC_65101	2.61731	1.18624	4.04837	OK	4.14233	1.62398	6.66068	OK	2.83134	1.31896	4.34371	OK	4.48561	2.48788	6.48334	OK	2.09065	0.942857	3.23845	OK	4.01177	2.11871	5.90483	OK	3.53321	1.80009	5.26633	OK	1.92588	0.847569	3.0042	OK	nac transcription factor 29-like
MLOC_65110	4.63958	2.86103	6.41813	OK	3.58097	2.09024	5.07171	OK	2.53408	1.34957	3.71858	OK	2.91389	1.61886	4.20892	OK	11.0156	7.59323	14.4381	OK	7.43844	5.00934	9.86755	OK	6.3389	4.12008	8.55772	OK	6.20035	4.02566	8.37503	OK	nitrate transporter
MLOC_65113	1.80782	0.541883	3.07376	OK	1.71338	0.494673	2.93209	OK	2.85448	1.22254	4.48641	OK	1.43116	0.323065	2.53926	OK	3.26373	1.4969	5.03057	OK	4.07987	2.12558	6.03416	OK	7.16203	4.2503	10.0738	OK	3.78005	1.84917	5.71092	OK	fasciclin-like arabinogalactan protein 7
MLOC_65135	1.47601	0.512939	2.43908	OK	2.11331	1.08756	3.13907	OK	0.547294	0.0817983	1.01279	OK	1.53013	0.697367	2.36289	OK	0.29632	0	0.631248	OK	1.17792	0.512205	1.84364	OK	1.61826	0.69001	2.5465	OK	0.88487	0.300808	1.46893	OK	laccase-15-like
MLOC_65203	99.9017	75.1801	124.623	OK	88.6074	67.0886	110.126	OK	57.2801	42.9948	71.5655	OK	78.7564	59.4205	98.0922	OK	86.5346	65.4721	107.597	OK	93.28	71.1275	115.432	OK	65.2267	48.923	81.5304	OK	91.5505	69.2994	113.802	OK	probable trehalose-phosphate phosphatase 6
MLOC_65210	19.0358	13.3585	24.7131	OK	14.5703	9.87784	19.2627	OK	35.2447	25.8258	44.6636	OK	31.3144	22.6381	39.9906	OK	17.42	12.1233	22.7167	OK	21.1705	15.1485	27.1926	OK	19.5603	13.7833	25.3373	OK	23.4777	16.761	30.1944	OK	peroxidase 1
MLOC_65218	14.3918	6.82067	21.9629	OK	41.4284	22.6271	60.2296	OK	7.23097	2.54563	11.9163	OK	18.1719	9.45186	26.892	OK	47.766	27.1496	68.3823	OK	36.2783	20.8022	51.7544	OK	29.533	16.2812	42.7848	OK	35.5407	18.3413	52.74	OK	prolyl endopeptidase-like
MLOC_65225	647.243	450.573	843.914	OK	461.184	323.969	598.399	OK	676.901	467.478	886.325	OK	735.147	510.287	960.007	OK	456.671	318.729	594.612	OK	284.506	203.943	365.068	OK	425.616	295.07	556.163	OK	295.454	208.15	382.759	OK	class iii peroxidase
MLOC_65245	0.769842	0.19055	1.34913	OK	0.33654	0	0.71496	OK	2.1531	1.11241	3.1938	OK	0.918565	0.291606	1.54553	OK	0	0	0	OK	0.0443316	0	0.241567	OK	0	0	0	OK	0	0	0	OK	cytokinin-o-glucosyltransferase 2
MLOC_65262	8.37978	5.93846	10.8211	OK	12.636	8.62831	16.6437	OK	13.4115	9.1609	17.6621	OK	13.8661	9.93367	17.7985	OK	0.312863	0	1.40869	OK	0.479386	0	1.09956	OK	0.784474	0	1.5935	OK	0.590116	0	1.29696	OK	disease resistance rpp13-like protein 1
MLOC_65274	6.06665	3.93497	8.19834	OK	6.225	4.07418	8.37581	OK	4.4206	2.53228	6.30892	OK	5.29954	3.34249	7.25659	OK	10.502	7.3448	13.6591	OK	8.82424	5.78094	11.8675	OK	7.30984	4.78029	9.83938	OK	5.29038	3.32465	7.2561	OK	lipase ydr444w isoform x3
MLOC_65279	22.3404	16.1145	28.5664	OK	22.5802	16.2344	28.9259	OK	22.3283	16.083	28.5737	OK	18.9381	13.5247	24.3514	OK	23.5683	16.991	30.1456	OK	26.8655	19.3634	34.3676	OK	20.077	14.3672	25.7867	OK	16.821	11.6237	22.0184	OK	homeodomain-like superfamily isoform 1
MLOC_65322	0.36423	0.106243	0.622216	OK	0.388118	0.127695	0.648541	OK	0.394991	0.137721	0.652261	OK	0.306625	0.0954291	0.51782	OK	5.13786	3.61044	6.66528	OK	3.19866	2.13881	4.25851	OK	3.89283	2.66212	5.12354	OK	1.91848	1.15447	2.68249	OK	endochitinase ch25
MLOC_65324	23.6801	16.961	30.3991	OK	34.1161	25.0835	43.1487	OK	40.0235	29.5231	50.5239	OK	36.5527	26.9335	46.172	OK	20.4125	14.512	26.3129	OK	47.5467	35.3886	59.7049	OK	25.6137	18.4781	32.7492	OK	43.5719	32.2447	54.8991	OK	metal tolerance protein 4-like
MLOC_65356	1.34745	0.340834	2.35406	OK	0.980488	0.10757	1.85341	OK	0.784508	0	1.61096	OK	0.624697	0	1.34	OK	3.21085	1.64509	4.77661	OK	1.75855	0.663954	2.85314	OK	1.59074	0.508543	2.67294	OK	2.07397	0.835566	3.31237	OK	trna (guanine -n )-dimethyltransferase
MLOC_6537	14.6487	10.522	18.7753	OK	17.2829	12.6502	21.9156	OK	6.11119	4.10289	8.11949	OK	11.3263	8.09849	14.5542	OK	12.2484	8.8446	15.6521	OK	9.86036	7.05709	12.6636	OK	8.35221	5.86099	10.8434	OK	10.8411	7.76072	13.9214	OK	receptor-like protein kinase hsl1
MLOC_65390	52.8359	39.6214	66.0503	OK	150.161	113.916	186.406	OK	21.6001	15.8786	27.3216	OK	112.09	84.4692	139.71	OK	34.243	25.3931	43.0929	OK	148.757	110.529	186.985	OK	34.8183	26.0241	43.6125	OK	170.389	126.987	213.791	OK	probable pectinesterase pectinesterase inhibitor 41-like
MLOC_65398	5.88029	3.40551	8.35507	OK	4.10564	2.20694	6.00435	OK	5.88926	3.65572	8.12279	OK	7.9581	4.78861	11.1276	OK	5.72305	3.41768	8.02842	OK	8.28156	5.39595	11.1672	OK	6.76223	4.31145	9.213	OK	7.88768	5.1833	10.5921	OK	type i inositol -trisphosphate 5-phosphatase cvp2-like isoform x1
MLOC_65405	2.91672	1.84635	3.98709	OK	5.56053	3.84259	7.27848	OK	5.3237	3.63691	7.0105	OK	8.01568	5.67927	10.3521	OK	3.12599	1.9726	4.27937	OK	5.38751	3.68541	7.0896	OK	5.43545	3.7124	7.15849	OK	5.08133	3.44194	6.72073	OK	csc1-like protein at4g02900
MLOC_65439	16.6472	11.9491	21.3453	OK	13.1195	9.29719	16.9417	OK	24.1973	17.8493	30.5452	OK	19.1508	13.8588	24.4427	OK	12.1281	8.49588	15.7604	OK	14.8886	10.6561	19.1211	OK	16.191	11.5609	20.8211	OK	14.3956	10.1189	18.6724	OK	serine carboxypeptidase-like 34
MLOC_65471	6.59881	4.2737	8.92393	OK	9.95121	6.79515	13.1073	OK	6.48203	4.15788	8.80617	OK	6.14254	3.91433	8.37074	OK	7.9759	5.28176	10.67	OK	8.50223	5.6745	11.33	OK	6.09744	3.88211	8.31277	OK	6.04711	3.87321	8.22101	OK	f-box lrr-repeat protein at3g59190-like
MLOC_65477	333.647	252.533	414.761	OK	421.789	317.745	525.833	OK	241.683	183.389	299.977	OK	390.858	294.25	487.466	OK	441.986	333.079	550.892	OK	252.412	195.309	309.515	OK	271.231	204.497	337.966	OK	248.226	185.634	310.818	OK	anionic peroxidase
MLOC_65512	6.62819	4.61429	8.64209	OK	10.5281	7.58516	13.4711	OK	9.32222	6.67473	11.9697	OK	19.8619	14.7551	24.9687	OK	1.03836	0.467859	1.60886	OK	1.93893	1.06191	2.81596	OK	1.77951	0.996124	2.5629	OK	2.48191	1.49425	3.46958	OK	heat shock 70 kda protein
MLOC_65621	426.602	322.689	530.516	OK	437.232	329.812	544.651	OK	479.296	357.332	601.259	OK	223.768	169.389	278.147	OK	560.246	418.701	701.792	OK	134.53	103.218	165.843	OK	402.384	301.021	503.748	OK	98.0205	72.9409	123.1	OK	stem-specific protein tsjt1-like
MLOC_65648	1.79358	0.732274	2.85489	OK	2.93586	1.51192	4.3598	OK	3.70752	2.05017	5.36486	OK	3.45134	1.86463	5.03806	OK	3.74061	2.0754	5.40581	OK	4.91241	2.88375	6.94106	OK	3.86321	2.14136	5.58506	OK	4.4902	2.59657	6.38384	OK	hypothetical protein TRIUR3_23206
MLOC_65696	7.28604	5.20019	9.37189	OK	24.7435	18.627	30.86	OK	11.6905	8.5875	14.7935	OK	26.4975	19.9736	33.0214	OK	6.91688	4.91878	8.91497	OK	27.9861	21.1711	34.8011	OK	11.2472	8.24378	14.2507	OK	24.1855	18.1975	30.1736	OK	cell division protein aaa atpase family
MLOC_65730	21.6019	16.1482	27.0556	OK	50.9262	38.7475	63.105	OK	19.634	14.6399	24.6281	OK	36.6392	27.7542	45.5241	OK	19.7668	14.7637	24.7699	OK	33.0916	25.0168	41.1664	OK	17.2245	12.8313	21.6176	OK	28.3475	21.2877	35.4073	OK	udp-glucuronate:xylan alpha-glucuronosyltransferase 1-like
MLOC_65890	14.0569	9.62645	18.4874	OK	15.9071	11.1367	20.6775	OK	25.469	18.3485	32.5895	OK	30.035	21.8339	38.2362	OK	28.8081	20.9374	36.6788	OK	37.6407	27.865	47.4165	OK	45.3851	33.6869	57.0833	OK	38.326	28.1371	48.5148	OK	predicted protein
MLOC_65935	38.976	28.5841	49.3679	OK	33.7788	23.9181	43.6394	OK	25.8682	18.7879	32.9484	OK	29.4788	21.4982	37.4594	OK	14.6732	10.2761	19.0704	OK	16.1693	11.3661	20.9725	OK	15.421	10.7038	20.1382	OK	13.9922	9.22662	18.7577	OK	eukaryotic translation initiation factor 3 subunit b-like
MLOC_65944	24.4819	18.4791	30.4847	OK	60.8875	46.2223	75.5527	OK	22.9798	17.3657	28.5939	OK	44.3727	33.6521	55.0932	OK	18.1816	13.6566	22.7066	OK	76.3366	57.9149	94.7582	OK	16.9741	12.7092	21.2389	OK	52.255	39.6688	64.8412	OK	phosphoenolpyruvate carboxylase
MLOC_65964	1.8708	0.276026	3.46558	OK	5.12825	2.31644	7.94006	OK	1.36193	0.105641	2.61822	OK	10.2345	5.91546	14.5535	OK	0.342227	0	0.990564	OK	1.00441	0	2.02712	OK	2.14714	0.44956	3.84472	OK	1.35707	0.105792	2.60834	OK	germin-like protein 8-14
MLOC_66069	20.8162	14.6234	27.009	OK	26.8756	18.9946	34.7565	OK	34.3175	24.8809	43.7541	OK	26.8004	18.7863	34.8145	OK	14.2589	9.59231	18.9255	OK	29.4363	20.2199	38.6527	OK	19.4813	13.3564	25.6062	OK	29.6354	21.1107	38.1601	OK	unnamed protein product
MLOC_66109	16.2615	11.0218	21.5011	OK	26.6201	18.932	34.3082	OK	15.6945	10.6695	20.7196	OK	17.9145	12.3062	23.5228	OK	11.6604	7.64459	15.6762	OK	12.4171	8.09382	16.7403	OK	13.0856	8.37851	17.7928	OK	10.3767	5.80535	14.9481	OK	tpa: mtd1
MLOC_66115	35.3422	25.7892	44.8952	OK	36.6089	26.7065	46.5112	OK	37.5344	27.5171	47.5518	OK	24.5252	17.597	31.4535	OK	55.1307	41.0747	69.1867	OK	39.7311	29.1276	50.3347	OK	55.0124	40.8728	69.1519	OK	30.4212	21.9715	38.8709	OK	dna-directed rna polymerase iii subunit rpc4-like isoform x2
MLOC_66128	12.0158	8.91356	15.118	OK	14.4369	10.7673	18.1065	OK	10.2788	7.57117	12.9864	OK	10.2944	7.58976	12.999	OK	11.4094	8.4359	14.3829	OK	10.5548	7.77561	13.3341	OK	8.71666	6.36671	11.0666	OK	9.07506	6.65684	11.4933	OK	predicted protein
MLOC_66151	6.03633	3.66858	8.40409	OK	8.78081	5.54375	12.0179	OK	5.09894	2.96698	7.23089	OK	5.43396	3.06844	7.79948	OK	2.95141	1.4419	4.46093	OK	3.82671	1.9649	5.68852	OK	2.43835	1.15814	3.71856	OK	1.5879	0.580456	2.59534	OK	galactinol--sucrose galactosyltransferase
MLOC_66201	20.7727	14.3865	27.1588	OK	9.83976	5.9243	13.7552	OK	23.9068	16.8306	30.9829	OK	21.9365	15.0839	28.789	OK	20.5476	13.7984	27.2968	OK	18.2661	12.2968	24.2354	OK	28.2794	20.0493	36.5096	OK	25.3335	17.7271	32.9399	OK	predicted protein
MLOC_66232	96.8089	68.0866	125.531	OK	87.6926	62.7165	112.669	OK	43.5267	31.305	55.7484	OK	62.5668	44.8056	80.328	OK	87.1801	63.417	110.943	OK	66.3067	48.1558	84.4576	OK	68.1246	49.4693	86.78	OK	71.1497	52.0143	90.2851	OK	leucine-rich repeat receptor-like kinase protein floral organ number1
MLOC_66238	75.1736	57.0207	93.3265	OK	91.9785	69.7816	114.175	OK	40.694	30.6616	50.7263	OK	84.0243	63.5435	104.505	OK	30.767	22.9835	38.5505	OK	82.8813	62.4448	103.318	OK	24.9402	18.5212	31.3593	OK	98.9574	74.3853	123.53	OK	aluminum activated citrate transporter
MLOC_66307	15.2095	10.7427	19.6762	OK	10.1799	6.90984	13.45	OK	18.5282	13.382	23.6745	OK	8.97214	5.9763	11.968	OK	12.4401	8.65225	16.228	OK	3.62969	2.056	5.20338	OK	7.90218	5.20935	10.595	OK	3.76439	2.1684	5.36039	OK	sugar transport protein 5-like
MLOC_66361	11.1647	4.68725	17.6421	OK	4.35318	0.608352	8.098	OK	8.89097	3.20946	14.5725	OK	0.558237	0	1.62557	OK	29.191	17.2153	41.1668	OK	4.55215	0.786348	8.31795	OK	13.2571	6.16985	20.3444	OK	1.65497	0	4.0026	OK	---NA---
MLOC_66375	20.7128	14.7345	26.691	OK	11.2771	7.60212	14.9521	OK	26.3671	19.1783	33.556	OK	29.0983	21.1814	37.0152	OK	18.9955	13.4724	24.5186	OK	24.1388	17.6904	30.5871	OK	19.9287	14.2276	25.6298	OK	24.0941	17.3529	30.8353	OK	peroxidase 2-like
MLOC_66385	9.52316	6.05824	12.9881	OK	15.6228	10.5816	20.6641	OK	6.75325	3.98475	9.52176	OK	8.00564	4.90794	11.1033	OK	14.0295	9.41357	18.6455	OK	15.8849	11.0662	20.7035	OK	10.4225	6.7193	14.1256	OK	14.2768	9.68703	18.8665	OK	transcription factor bhlh30-like
MLOC_66412	307.279	232.731	381.827	OK	522.596	392.903	652.289	OK	493.641	371.88	615.402	OK	494.12	371.854	616.387	OK	166.19	125.277	207.102	OK	627.961	474.279	781.644	OK	290.613	220.264	360.961	OK	611.547	455.708	767.387	OK	probable bifunctional methylthioribulose-1-phosphate dehydratase enolase-phosphatase e1 1
MLOC_66445	9.90955	7.03027	12.7888	OK	11.162	7.97548	14.3486	OK	20.3577	15.0879	25.6275	OK	15.3616	11.2218	19.5014	OK	3.57117	2.20726	4.93509	OK	3.42371	2.1885	4.65892	OK	6.08265	4.1361	8.0292	OK	2.90981	1.75978	4.05984	OK	beta-fructofuranosidase 1
MLOC_66448	161.275	122.393	200.156	OK	203.728	154.771	252.685	OK	243.865	185.7	302.03	OK	255.144	193.5	316.787	OK	197.276	149.633	244.919	OK	176.596	135.722	217.47	OK	211.631	160.547	262.714	OK	201.357	152.023	250.691	OK	postacrosomal sheath ww domain-binding
MLOC_66481	3.08983	1.95319	4.22648	OK	3.25144	2.06639	4.43649	OK	2.73816	1.661	3.81533	OK	2.80831	1.69855	3.91807	OK	3.93143	2.57428	5.28858	OK	3.39366	2.16964	4.61768	OK	2.25102	1.31749	3.18454	OK	2.50361	1.50271	3.50452	OK	numod3 motif family expressed
MLOC_66515	2.1896	1.15875	3.22044	OK	4.24416	2.6467	5.84163	OK	5.07871	3.2584	6.89902	OK	8.8214	6.10704	11.5358	OK	3.50284	2.09639	4.90928	OK	6.46363	4.24874	8.67853	OK	7.28733	4.94703	9.62763	OK	7.47543	5.08616	9.8647	OK	ent-kaurenoic acid oxidase 1-like
MLOC_66526	1.5541	0.552998	2.55521	OK	0.974988	0.214726	1.73525	OK	1.7818	0.746096	2.81749	OK	1.79105	0.733691	2.8484	OK	1.53012	0.507779	2.55247	OK	3.56866	1.90332	5.23399	OK	3.60549	2.00895	5.20202	OK	5.1583	2.926	7.39059	OK	quinone-oxidoreductase chloroplastic
MLOC_66563	42.134	31.1035	53.1645	OK	34.7736	25.9328	43.6143	OK	29.3387	21.3944	37.283	OK	28.6979	21.0713	36.3245	OK	42.2814	31.5889	52.9738	OK	50.7843	38.1045	63.464	OK	35.4152	26.3082	44.5221	OK	42.174	31.6111	52.7369	OK	protein zinc induced facilitator-like 1-like
MLOC_66585	59.9546	45.2566	74.6525	OK	68.8069	51.9688	85.6449	OK	87.7315	66.443	109.02	OK	87.3633	66.116	108.611	OK	54.1179	40.7936	67.4421	OK	70.0592	52.9093	87.2091	OK	70.1939	52.6182	87.7695	OK	65.5594	49.6224	81.4965	OK	thiosulfate transferase
MLOC_66606	54.0714	40.8973	67.2456	OK	57.6351	43.6133	71.6568	OK	77.9801	59.1595	96.8007	OK	72.4086	54.9103	89.9069	OK	81.7622	62.0147	101.51	OK	99.771	75.5453	123.997	OK	94.3013	71.6029	117	OK	98.9625	75.1624	122.763	OK	legumin-like protein
MLOC_66676	7.15345	3.86971	10.4372	OK	15.967	10.5679	21.366	OK	7.37009	3.89964	10.8405	OK	7.66325	4.37714	10.9494	OK	7.7269	4.29397	11.1598	OK	6.42304	3.59005	9.25602	OK	6.16367	3.17208	9.15526	OK	9.16746	5.22262	13.1123	OK	anthocyanidin -o-glucosyltransferase-like
MLOC_6671	34.6897	24.6025	44.777	OK	26.8953	18.0794	35.7113	OK	54.2419	38.4343	70.0496	OK	31.8189	22.0163	41.6214	OK	122.74	88.1496	157.33	OK	94.7202	65.3373	124.103	OK	134.439	96.6816	172.197	OK	79.4569	55.7292	103.185	OK	serine carboxypeptidase-like 18
MLOC_66722	17.85	13.2536	22.4464	OK	17.5078	12.98	22.0357	OK	26.2464	19.7308	32.762	OK	25.8364	19.3751	32.2977	OK	23.388	16.3026	30.4734	OK	30.3787	21.8102	38.9471	OK	33.6001	23.6268	43.5735	OK	34.2974	23.8215	44.7734	OK	beta-fructofuranosidase 1
MLOC_66723	2.04427	1.12384	2.9647	OK	3.41854	2.12142	4.71566	OK	3.0698	1.88798	4.25163	OK	5.86426	3.96549	7.76303	OK	1.89206	1.02752	2.75661	OK	1.58923	0.828497	2.34996	OK	2.6477	1.58013	3.71527	OK	1.67232	0.883279	2.46136	OK	serine threonine-protein kinase receptor
MLOC_66742	66.4583	50.3154	82.6012	OK	36.3576	26.9642	45.751	OK	47.7814	35.8222	59.7407	OK	37.2058	27.5915	46.8202	OK	35.0152	25.8712	44.1593	OK	36.7297	27.4911	45.9682	OK	29.0317	21.3383	36.7252	OK	40.3426	29.8145	50.8706	OK	xylanase inhibitor
MLOC_66743	77.4078	58.4012	96.4145	OK	84.6655	63.9031	105.428	OK	46.5505	34.529	58.572	OK	71.5039	53.7251	89.2827	OK	63.4101	47.5666	79.2537	OK	51.4369	38.9095	63.9643	OK	43.798	32.4466	55.1494	OK	58.6189	43.8397	73.3981	OK	basic 7s globulin 2
MLOC_66760	53.5493	39.5586	67.54	OK	18.2142	12.6694	23.7589	OK	50.0688	36.4725	63.665	OK	28.3085	20.4071	36.2099	OK	72.4769	54.1193	90.8344	OK	33.8941	25.46	42.3282	OK	77.6952	58.2263	97.1642	OK	53.2167	39.6976	66.7358	OK	geraniol 8-hydroxylase-like
MLOC_66785	0	0	0	OK	2.65387	0	7.55214	OK	0	0	0	OK	0.703362	0	1.97297	OK	3.57517	0	8.60158	OK	1.46088	0	5.53726	OK	0	0	0	OK	1.30345	0	4.06728	OK	ribonuclease h protein at1g65750
MLOC_66788	16.3928	11.644	21.1416	OK	14.3571	10.1177	18.5964	OK	24.3428	17.7527	30.9329	OK	21.048	15.1715	26.9246	OK	24.0454	17.4473	30.6436	OK	20.0987	14.4211	25.7763	OK	21.6795	15.6804	27.6786	OK	18.9169	13.5876	24.2461	OK	homeobox protein hd1
MLOC_66871	16.2114	11.7753	20.6474	OK	14.825	10.6821	18.9679	OK	18.3025	13.3932	23.2118	OK	21.7656	16.0129	27.5183	OK	8.42475	5.74493	11.1046	OK	4.9441	3.14688	6.74133	OK	8.3532	5.74443	10.962	OK	6.11368	4.04857	8.17879	OK	fructan 6-exohydrolase
MLOC_66879	3.75275	1.92314	5.58236	OK	7.94622	4.94755	10.9449	OK	3.98208	2.14719	5.81696	OK	12.9477	8.68534	17.21	OK	12.6882	8.47939	16.8969	OK	12.886	8.42998	17.3421	OK	14.4396	9.85121	19.0279	OK	13.384	9.12033	17.6477	OK	probable carboxylesterase 18
MLOC_66904	5.89033	3.59904	8.18163	OK	4.05567	2.28551	5.82583	OK	11.4518	7.85515	15.0485	OK	3.45011	1.86538	5.03483	OK	38.8092	28.4759	49.1425	OK	31.1778	21.6726	40.6829	OK	31.9013	23.5077	40.295	OK	13.3974	9.33465	17.4602	OK	glutamine amidotransferase ylr126c
MLOC_66939	23.7017	17.4586	29.9449	OK	14.5139	10.4829	18.545	OK	10.3199	7.23981	13.4	OK	21.1322	15.6717	26.5928	OK	47.4916	35.9713	59.0119	OK	21.1015	15.6673	26.5356	OK	39.9478	30.1432	49.7525	OK	38.2051	28.6971	47.7131	OK	protein nrt1 ptr family -like
MLOC_66985	13.5424	9.33021	17.7545	OK	8.34204	5.38683	11.2973	OK	14.6498	10.2079	19.0916	OK	13.594	9.33008	17.858	OK	12.2643	8.3418	16.1868	OK	16.6186	11.7323	21.5049	OK	11.7191	7.97728	15.4609	OK	12.3953	8.50194	16.2886	OK	peroxidase 1
MLOC_67020	8.19718	5.67724	10.7171	OK	9.79449	6.91301	12.676	OK	7.73493	5.32868	10.1412	OK	6.76092	4.58179	8.94004	OK	13.4422	9.69141	17.1929	OK	12.802	9.2653	16.3387	OK	11.3491	8.09192	14.6063	OK	8.25021	5.6888	10.8116	OK	hypothetical protein TRIUR3_14394
MLOC_67040	32.6608	22.909	42.4127	OK	21.1998	14.1733	28.2264	OK	41.5889	29.7981	53.3797	OK	34.6029	24.4462	44.7596	OK	72.282	53.3822	91.1819	OK	33.5823	23.5402	43.6243	OK	84.3411	62.5055	106.177	OK	30.7241	21.5252	39.9231	OK	casp-like protein 1c1
MLOC_6707	154.25	117.121	191.378	OK	246.216	185.406	307.026	OK	266.608	200.624	332.593	OK	185.864	140.404	231.323	OK	105.412	80.1054	130.719	OK	316.091	232.551	399.631	OK	143.138	108.241	178.036	OK	308.17	226.155	390.186	OK	transcription factor fer-like iron deficiency-induced transcription factor-like
MLOC_67076	48.9291	37.0234	60.8348	OK	33.4122	25.2118	41.6126	OK	80.7181	61.2157	100.221	OK	49.7881	37.7123	61.8639	OK	221.123	164.822	277.424	OK	198.537	149.054	248.02	OK	220.496	164.681	276.312	OK	130.217	98.3634	162.071	OK	dehydration-responsive protein rd22-like
MLOC_6708	5.17703	0.533894	9.82016	OK	7.16642	1.18155	13.1513	OK	1.46985	0	3.79195	OK	3.1392	0.857205	5.4212	OK	7.29195	0.757336	13.8266	OK	3.47253	0	7.78696	OK	3.08116	0	6.19121	OK	3.29709	0	7.37329	OK	auxin-responsive protein iaa25-like
MLOC_67097	28.4925	20.5396	36.4454	OK	38.0965	27.8637	48.3294	OK	16.1418	11.0797	21.2039	OK	35.8567	26.1872	45.5262	OK	17.0094	11.6923	22.3265	OK	28.1271	20.261	35.9931	OK	16.1905	11.0366	21.3444	OK	24.297	17.3185	31.2756	OK	hva22-like protein e
MLOC_67101	16.2516	11.8428	20.6604	OK	6.8514	4.61978	9.08303	OK	15.7716	11.474	20.0692	OK	8.18808	5.64399	10.7322	OK	29.6383	22.0917	37.1849	OK	8.01776	5.60761	10.4279	OK	17.6283	12.8809	22.3758	OK	6.73266	4.56851	8.8968	OK	cipk-like protein 1
MLOC_67190	12.2101	8.6274	15.7929	OK	18.5101	13.4434	23.5767	OK	11.5845	8.17336	14.9956	OK	12.3484	8.72344	15.9734	OK	20.8484	15.249	26.4478	OK	21.8085	16.0348	27.5822	OK	15.1772	10.9142	19.4402	OK	19.8768	14.5474	25.2062	OK	cyclin delta-2
MLOC_67192	6.16952	3.87936	8.45969	OK	7.30629	0	19.0768	OK	8.97936	0	22.8521	OK	4.26168	2.02172	6.50163	OK	3.4159	1.40384	5.42796	OK	8.06409	4.09708	12.0311	OK	7.24313	0	19.443	OK	1.41584	0	3.26955	OK	endoglucanase 1 precursor
MLOC_67225	20.2276	13.7946	26.6606	OK	18.5964	12.5637	24.6292	OK	11.4025	7.25524	15.5498	OK	17.5004	11.6914	23.3095	OK	17.2291	11.4909	22.9674	OK	19.8748	13.9669	25.7827	OK	12.9133	8.36623	17.4603	OK	16.1304	10.7539	21.5068	OK	predicted protein
MLOC_67247	28.0321	20.1075	35.9567	OK	18.409	13.2211	23.5969	OK	33.6702	24.6281	42.7123	OK	27.2992	19.8525	34.7459	OK	34.4381	25.1764	43.6998	OK	29.6821	21.7548	37.6095	OK	37.3534	27.0616	47.6452	OK	32.1661	23.4948	40.8374	OK	uncharacterized amino-acid permease
MLOC_67259	66.9339	50.7398	83.1281	OK	4.58188	2.79746	6.3663	OK	44.5994	33.339	55.8597	OK	1.68243	0.772823	2.59205	OK	79.087	59.9886	98.1854	OK	2.07003	1.08194	3.05813	OK	53.1951	40.036	66.3542	OK	2.9322	1.66694	4.19746	OK	f-box kelch-repeat protein at1g80440-like
MLOC_67287	5.49054	3.27148	7.7096	OK	9.09874	5.95499	12.2425	OK	2.6213	1.23533	4.00728	OK	7.90678	5.09584	10.7177	OK	20.7916	14.8527	26.7305	OK	10.085	6.81148	13.3585	OK	14.8479	10.3344	19.3614	OK	7.05282	4.49135	9.6143	OK	agmatine coumaroyltransferase-1-like
MLOC_67318	11.6169	8.19721	15.0366	OK	9.26225	6.35307	12.1714	OK	10.9227	7.69896	14.1464	OK	6.58267	4.32082	8.84452	OK	11.9992	8.32059	15.6778	OK	8.55561	5.87422	11.237	OK	14.4174	10.3257	18.5092	OK	4.85251	3.05522	6.6498	OK	reticuline oxidase-like protein
MLOC_67327	9.15554	6.34006	11.971	OK	14.0155	10.0433	17.9877	OK	15.9929	11.5825	20.4033	OK	17.9418	13.1013	22.7823	OK	17.8933	12.9672	22.8193	OK	26.5529	19.6093	33.4964	OK	19.1823	14.0122	24.3524	OK	26.8962	19.992	33.8004	OK	#NAME?
MLOC_67336	156.356	118.505	194.208	OK	132.274	100.324	164.224	OK	134.25	101.894	166.606	OK	100.313	76.0599	124.565	OK	212.976	160.83	265.121	OK	192.181	145.051	239.311	OK	181.913	137.65	226.175	OK	137.687	104.26	171.115	OK	protein phosphatase 2c isoform gamma isoform x1
MLOC_67385	20.2819	14.8183	25.7454	OK	320.964	239.354	402.575	OK	26.7679	19.9112	33.6245	OK	343.446	255.057	431.835	OK	5.22588	3.41398	7.03778	OK	375.382	277.897	472.868	OK	26.8156	19.9682	33.6629	OK	424.521	309.293	539.749	OK	metal-nicotianamine transporter ysl6
MLOC_67422	52.3685	39.5871	65.1499	OK	42.4237	32.0015	52.8459	OK	65.9305	49.9292	81.9318	OK	62.2285	47.1469	77.3101	OK	51.274	38.7594	63.7886	OK	51.7089	39.0187	64.399	OK	58.4864	44.2881	72.6846	OK	57.2752	43.4386	71.1118	OK	v-type proton atpase subunit b2
MLOC_67438	36.1428	26.0287	46.257	OK	49.896	36.6284	63.1636	OK	37.3433	27.0308	47.6558	OK	72.6371	53.5961	91.678	OK	36.5614	26.1469	46.9759	OK	53.9744	40.0364	67.9123	OK	44.6039	32.037	57.1707	OK	46.791	33.9792	59.6027	OK	germin-like protein 3-8
MLOC_67489	2.24107	1.12341	3.35873	OK	14.8304	10.6281	19.0327	OK	5.25545	3.34398	7.16692	OK	16.8422	12.2206	21.4638	OK	1.00949	0.328414	1.69057	OK	1.68452	0.781233	2.58781	OK	1.91149	0.918253	2.90474	OK	1.93291	0.929587	2.93624	OK	l-allo-threonine aldolase
MLOC_67531	97.6645	73.8225	121.507	OK	60.1312	45.3675	74.8948	OK	111.67	84.4427	138.898	OK	111.005	84.1537	137.856	OK	144.476	109.255	179.697	OK	212.589	159.188	265.99	OK	203.207	152.42	253.995	OK	268.117	198.017	338.218	OK	sucrose:fructan 6-fructosyltransferase
MLOC_67608	1.95566	1.21733	2.69399	OK	4.78785	3.34522	6.23048	OK	2.73671	1.79234	3.68108	OK	8.08707	5.83785	10.3363	OK	0.0455569	0	0.183671	OK	0.0339227	0	0.1645	OK	0.0155109	0	0.147713	OK	0.0705504	0	0.216898	OK	disease resistance rpp13-like protein 4
MLOC_67628	6.2049	3.6216	8.7882	OK	12.8596	8.55829	17.1609	OK	8.31659	5.36335	11.2698	OK	22.2629	15.48	29.0458	OK	6.6925	3.98092	9.40408	OK	16.495	11.2456	21.7445	OK	5.918	3.45762	8.37838	OK	16.0226	11.0176	21.0275	OK	peroxidase 5-like
MLOC_67661	6.51649	2.72103	10.3119	OK	4.35871	1.32274	7.39467	OK	8.86235	4.38793	13.3368	OK	11.3944	6.06073	16.728	OK	44.5977	30.7448	58.4507	OK	12.8959	7.19123	18.6006	OK	40.6151	27.8104	53.4199	OK	14.2475	8.08985	20.4052	OK	predicted protein
MLOC_67668	8.99215	6.30502	11.6793	OK	10.6091	7.53592	13.6822	OK	14.2744	9.98826	18.5606	OK	16.9851	11.5583	22.4119	OK	8.84219	6.01215	11.6722	OK	14.0517	8.9258	19.1777	OK	14.406	9.24904	19.563	OK	11.3491	7.86705	14.8312	OK	receptor-like protein kinase at4g00960
MLOC_67686	4.82191	2.81425	6.82957	OK	2.11761	0.949768	3.28546	OK	5.88862	3.64729	8.12995	OK	7.4293	4.74371	10.1149	OK	4.57346	2.61078	6.53614	OK	6.60091	4.27455	8.92727	OK	6.82783	4.33867	9.317	OK	8.11688	5.26248	10.9713	OK	phosphatase phospho1
MLOC_67715	231.153	175.936	286.37	OK	273.202	206.957	339.447	OK	258.526	196.224	320.829	OK	224.891	170.183	279.598	OK	272.419	205.088	339.751	OK	132.086	100.452	163.721	OK	192.392	145.733	239.051	OK	108.425	81.599	135.25	OK	xylanase inhibitor protein 1-like
MLOC_67725	51.9089	39.3975	64.4203	OK	48.7249	36.8305	60.6192	OK	48.385	36.679	60.0909	OK	28.7496	21.5386	35.9607	OK	93.0072	70.7109	115.304	OK	88.2802	67.2788	109.281	OK	69.1731	52.2012	86.1449	OK	73.7592	55.9023	91.616	OK	a chain crystal structure analysis of plant exohydrolase
MLOC_67752	31.4862	23.5338	39.4386	OK	2.34234	1.04727	3.6374	OK	44.6853	33.1506	56.22	OK	3.89678	2.26022	5.53333	OK	48.8459	36.2294	61.4623	OK	5.56893	3.51354	7.62432	OK	46.237	34.5527	57.9213	OK	3.26906	1.91126	4.62687	OK	agmatine coumaroyltransferase
MLOC_67778	14.188	9.89386	18.4821	OK	7.27988	4.65411	9.90565	OK	16.4499	11.6613	21.2386	OK	11.8136	8.09693	15.5302	OK	12.401	8.51739	16.2846	OK	7.98333	5.27479	10.6919	OK	11.6008	7.9328	15.2688	OK	8.07324	5.25232	10.8942	OK	nudix hydrolase 4
MLOC_67856	22.2136	15.8683	28.5589	OK	63.3619	47.3106	79.4131	OK	14.1355	9.72169	18.5492	OK	26.3462	18.9547	33.7376	OK	26.8339	19.2968	34.3709	OK	33.386	24.2266	42.5455	OK	16.9533	11.6466	22.26	OK	22.5136	15.9278	29.0993	OK
MLOC_67879	1939.55	1402.79	2476.3	OK	2210.65	1588	2833.3	OK	1098.65	813.946	1383.35	OK	1873.21	1372.8	2373.62	OK	1832.84	1343.5	2322.19	OK	2258.87	1620.38	2897.36	OK	1683.48	1235.72	2131.25	OK	2486.34	1783.33	3189.35	OK	having alternative splicing products
MLOC_67894	657.413	489.38	825.446	OK	153.441	116.488	190.394	OK	977.852	712.485	1243.22	OK	161.682	121.958	201.406	OK	600.081	446.205	753.956	OK	317.248	241.025	393.47	OK	697.43	513.844	881.017	OK	302.135	227.583	376.687	OK	aquaporin nip2-1
MLOC_67937	19.1807	13.6736	24.6878	OK	12.9162	8.84581	16.9866	OK	16.3314	11.4876	21.1752	OK	9.29679	6.11773	12.4758	OK	28.4228	20.7314	36.1142	OK	11.9488	8.12128	15.7764	OK	19.704	14.0418	25.3663	OK	10.0082	6.58541	13.431	OK	transcription factor bhlh18-like
MLOC_67954	59.81	44.7312	74.8888	OK	92.4561	69.6046	115.308	OK	77.7237	58.6355	96.8119	OK	99.6116	75.1849	124.038	OK	66.6056	49.7475	83.4637	OK	95.4011	71.7401	119.062	OK	82.5571	62.2733	102.841	OK	66.0812	49.5508	82.6115	OK	gdsl esterase lipase at1g28600-like
MLOC_67964	140	105.4	174.6	OK	190.811	144.251	237.371	OK	69.9012	51.8108	87.9917	OK	119.321	89.9451	148.697	OK	203.353	154.553	252.153	OK	200.999	150.65	251.349	OK	151.279	114.126	188.432	OK	157.863	119.339	196.387	OK	hypothetical protein F775_23092
MLOC_68042	338.838	255.066	422.611	OK	547.644	404.724	690.563	OK	610.053	449.609	770.497	OK	855.81	616.186	1095.43	OK	349.825	260.473	439.177	OK	618.949	456.443	781.455	OK	492.472	364.686	620.259	OK	636.411	466.223	806.598	OK	sag12 protein
MLOC_68092	12.0179	8.3259	15.7099	OK	19.2686	13.8733	24.6638	OK	7.68954	5.08597	10.2931	OK	12.9308	9.02101	16.8406	OK	2.23817	1.08117	3.39516	OK	1.71739	0.789239	2.64555	OK	2.21163	1.0643	3.35896	OK	0.846126	0.206367	1.48589	OK	anthranilate n-benzoyltransferase protein 1
MLOC_68118	30.0126	21.5344	38.4909	OK	18.2178	12.5136	23.9219	OK	18.9037	13.0324	24.775	OK	10.7885	6.94742	14.6296	OK	28.6988	20.588	36.8095	OK	12.8512	8.59036	17.112	OK	21.8177	15.3535	28.2819	OK	12.0608	7.92853	16.1931	OK	predicted protein
MLOC_68161	64.6957	48.1454	81.246	OK	29.2604	20.9137	37.6071	OK	56.5429	41.9031	71.1827	OK	43.8461	32.099	55.5931	OK	46.0738	33.8187	58.3289	OK	57.2127	42.4684	71.957	OK	46.9374	34.4894	59.3855	OK	81.5882	60.9172	102.259	OK	pistil-specific extensin-like
MLOC_68164	100.473	74.3239	126.621	OK	95.5298	69.6598	121.4	OK	88.7911	64.0256	113.557	OK	54.8153	38.6888	70.9418	OK	137.868	102.852	172.884	OK	56.9361	41.3582	72.5141	OK	104.09	76.2642	131.917	OK	52.1977	37.1133	67.2821	OK	predicted protein
MLOC_68184	21.4859	15.1832	27.7885	OK	37.1651	27.1675	47.1626	OK	19.2932	13.5581	25.0282	OK	36.0696	26.2256	45.9137	OK	35.7318	26.0484	45.4152	OK	21.2575	15.4577	27.0574	OK	25.9596	18.6444	33.2749	OK	11.5543	7.58955	15.5191	OK	chitinase 8
MLOC_68221	10.7394	7.51243	13.9664	OK	7.83214	5.2499	10.4144	OK	20.2101	14.7244	25.6958	OK	16.0544	11.6176	20.4912	OK	7.81068	5.28632	10.335	OK	7.11361	4.77707	9.45015	OK	11.939	8.36469	15.5133	OK	6.94608	4.63853	9.25364	OK	hypothetical protein F775_09348
MLOC_68261	6.03143	2.05086	10.012	OK	27.5925	17.239	37.946	OK	4.6923	1.32529	8.0593	OK	10.6546	4.97767	16.3316	OK	2.60678	0.145803	5.06775	OK	29.6798	18.8215	40.5381	OK	5.23743	1.70731	8.76755	OK	21.9126	13.1178	30.7075	OK	---NA---
MLOC_68285	8.70795	5.95919	11.4567	OK	7.17267	4.78227	9.56307	OK	5.52155	3.58751	7.45559	OK	4.76724	2.99896	6.53551	OK	7.36318	4.95991	9.76645	OK	8.32038	5.84649	10.7943	OK	7.98302	5.46379	10.5022	OK	8.97481	6.18512	11.7645	OK	transcription factor pcf5-like
MLOC_68306	49.1562	37.1201	61.1923	OK	55.3299	41.855	68.8047	OK	35.0986	26.5462	43.651	OK	45.4033	34.4188	56.3878	OK	50.2736	38.224	62.3231	OK	42.1654	32.1273	52.2035	OK	38.9701	29.6456	48.2946	OK	42.6714	32.4946	52.8483	OK	receptor-like protein kinase 5
MLOC_68387	52.4901	38.1796	66.8006	OK	37.0015	26.8941	47.1088	OK	25.1287	17.6735	32.584	OK	24.2424	17.1105	31.3744	OK	29.6303	21.2443	38.0164	OK	13.1618	8.50908	17.8145	OK	37.1369	27.0053	47.2685	OK	19.6405	13.5502	25.7309	OK	flowering-promoting factor 1-like protein 1
MLOC_68406	1.06382	0.322214	1.80543	OK	7.08249	4.57001	9.59497	OK	0.645875	0.0849258	1.20682	OK	2.84498	1.51079	4.17918	OK	0.809487	0.178621	1.44035	OK	1.5127	0.695178	2.33022	OK	0.573	0.0913514	1.05465	OK	1.07049	0.333831	1.80715	OK	PREDICTED: uncharacterized protein LOC100822944 isoform X5
MLOC_68417	3.03681	1.51881	4.5548	OK	7.1744	4.45617	9.89263	OK	1.05275	0.265719	1.83978	OK	5.27226	3.10889	7.43563	OK	7.99571	5.03475	10.9567	OK	9.1146	6.01222	12.217	OK	5.70197	3.43479	7.96916	OK	9.96834	6.60453	13.3322	OK	heat stress transcription factor c-2b-like
MLOC_68423	4.7924	2.58128	7.00351	OK	2.43234	0.754196	4.11049	OK	10.1045	6.67664	13.5323	OK	2.74833	1.26959	4.22708	OK	28.3753	20.6832	36.0675	OK	38.5158	28.3425	48.6891	OK	39.4902	29.3631	49.6173	OK	27.761	20.3742	35.1478	OK	cytochrome p450 89a2-like
MLOC_68435	2.81796	1.38222	4.25369	OK	1.3405	0.42144	2.25957	OK	4.5221	2.58985	6.45435	OK	3.67287	1.977	5.36874	OK	0.053831	0	0.265063	OK	0.0558951	0	0.28425	OK	0.0999915	0	0.313984	OK	0	0	0	OK	heat shock protein 17
MLOC_68500	15.2139	10.8694	19.5584	OK	9.14498	6.21243	12.0775	OK	20.1588	14.7063	25.6114	OK	15.3834	10.9369	19.8299	OK	11.7801	8.21532	15.345	OK	12.1735	8.60045	15.7466	OK	14.411	10.264	18.5579	OK	13.435	9.53471	17.3354	OK	polyol transporter 5-like
MLOC_68592	77.0129	56.9771	97.0487	OK	82.2286	60.8807	103.576	OK	96.1901	71.8468	120.533	OK	83.1888	61.3822	104.995	OK	124.482	93.4044	155.559	OK	84.9208	63.0402	106.801	OK	106.867	79.8243	133.91	OK	59.1924	43.1694	75.2155	OK	disease resistance response protein 206-like
MLOC_68641	4.14622	2.77633	5.51611	OK	4.65137	3.13669	6.16604	OK	3.85077	2.55447	5.14708	OK	3.71424	2.44612	4.98235	OK	4.19293	2.80163	5.58422	OK	4.19267	2.78527	5.60007	OK	2.50401	1.53563	3.4724	OK	3.74563	2.46409	5.02718	OK	nuclear pore complex protein nup88 isoform x1
MLOC_6866	0.93683	0.186489	1.68717	OK	0.499269	0	1.00815	OK	2.8756	1.4251	4.32609	OK	1.31043	0.41727	2.20359	OK	0.879618	0.155944	1.60329	OK	2.1136	0.912767	3.31443	OK	2.19704	0.972217	3.42187	OK	2.28863	1.04215	3.5351	OK	cyanogenic beta-glucosidase
MLOC_68666	8.49403	4.92225	12.0658	OK	3.92934	1.71126	6.14742	OK	7.48418	4.24181	10.7265	OK	8.9199	5.23069	12.6091	OK	23.6666	16.2205	31.1127	OK	15.3239	9.77707	20.8707	OK	20.2699	13.6789	26.8609	OK	15.6027	10.2106	20.9948	OK	auxin responsive protein
MLOC_68705	5.84287	3.79906	7.88668	OK	19.1982	13.98	24.4164	OK	5.58126	3.62169	7.54083	OK	12.6218	8.94248	16.3011	OK	11.6852	8.23884	15.1315	OK	17.4146	12.5674	22.2618	OK	12.2826	8.7265	15.8388	OK	13.7546	9.84858	17.6606	OK	predicted protein, partial
MLOC_68730	9.68104	6.49792	12.8642	OK	8.14725	5.32566	10.9688	OK	7.66299	5.01966	10.3063	OK	4.78145	2.84392	6.71899	OK	15.6401	10.9631	20.3172	OK	3.46086	1.81926	5.10245	OK	11.5967	7.99205	15.2013	OK	2.07941	1.01169	3.14713	OK	udp-glycosyltransferase 82a1-like
MLOC_68758	29.2892	21.3059	37.2726	OK	19.2557	13.8906	24.6207	OK	52.7354	39.4939	65.9769	OK	29.561	21.6308	37.4912	OK	32.7459	23.9061	41.5857	OK	22.0289	15.833	28.2248	OK	40.2421	29.8759	50.6082	OK	14.0681	9.81401	18.3222	OK	hypersensitive-induced response protein 1
MLOC_68776	22.6701	15.756	29.5843	OK	29.5916	20.8158	38.3673	OK	25.421	17.8567	32.9853	OK	34.5148	24.6159	44.4138	OK	32.8739	23.0309	42.7168	OK	19.5883	13.5868	25.5898	OK	25.0657	17.6299	32.5016	OK	31.7642	22.6717	40.8567	OK	vq motif family protein
MLOC_68787	141.873	107.292	176.454	OK	130.041	98.2925	161.79	OK	175.462	132.915	218.009	OK	150.612	113.831	187.392	OK	216.337	164.102	268.572	OK	107.741	80.6613	134.821	OK	193.89	146.864	240.916	OK	74.9986	55.0309	94.9663	OK	germin-like protein 8-4
MLOC_68827	48.3913	34.247	62.5356	OK	36.3697	24.9466	47.7927	OK	37.6396	26.1123	49.1669	OK	36.6981	25.2235	48.1728	OK	51.1808	36.3963	65.9654	OK	25.5694	16.9414	34.1974	OK	32.1669	21.901	42.4329	OK	25.8523	17.081	34.6236	OK	predicted protein
MLOC_6888	97.1199	72.3871	121.853	OK	71.0344	52.5768	89.4921	OK	104.674	78.5646	130.783	OK	91.3016	67.9265	114.677	OK	93.4062	69.5184	117.294	OK	22.2662	15.2311	29.3013	OK	67.5196	49.7351	85.3041	OK	12.0722	7.59468	16.5497	OK	cell number regulator 10
MLOC_68885	51.3435	37.9152	64.7718	OK	92.7877	69.345	116.23	OK	101.953	76.3473	127.558	OK	75.8924	56.2955	95.4893	OK	25.6233	18.2474	32.9992	OK	122.871	91.8514	153.89	OK	34.6703	25.0506	44.29	OK	135.119	100.665	169.574	OK	probable plastid-lipid-associated protein chloroplastic
MLOC_68972	1.1997	0.335151	2.06424	OK	2.60054	1.22682	3.97425	OK	4.83908	2.77676	6.9014	OK	2.88103	1.40674	4.35532	OK	10.2245	6.64522	13.8038	OK	10.3041	6.74943	13.8588	OK	15.2671	10.5166	20.0176	OK	7.9045	5.0264	10.7826	OK	oxalate oxidase gf-
MLOC_68978	0.960968	0.283304	1.63863	OK	4.76199	2.91037	6.61361	OK	2.69524	1.44318	3.9473	OK	6.26856	4.01761	8.5195	OK	3.13517	1.71853	4.5518	OK	22.5769	16.4403	28.7135	OK	7.61035	5.04849	10.1722	OK	24.2469	17.7533	30.7404	OK	gdsl esterase lipase at4g10955-like
MLOC_68988	126.461	94.5428	158.379	OK	98.5645	73.9247	123.204	OK	88.4789	66.2394	110.718	OK	75.3742	56.8231	93.9253	OK	113.257	84.9421	141.571	OK	117.85	88.8319	146.867	OK	90.9636	68.2435	113.684	OK	124.437	93.199	155.674	OK	abc transporter g family member 14
MLOC_69013	1.91021	0.777079	3.04333	OK	5.46951	3.37017	7.56885	OK	1.94205	0.904422	2.97968	OK	2.43213	1.20073	3.66352	OK	12.4297	8.487	16.3725	OK	34.0411	25.2595	42.8226	OK	9.64702	6.51164	12.7824	OK	39.5639	29.3536	49.7742	OK	protein aspartic protease in guard cell 2-like
MLOC_69028	48.5651	32.8629	64.2674	OK	16.8443	10.1129	23.5757	OK	86.411	61.4932	111.329	OK	31.4836	22.2587	40.7086	OK	135.775	97.4999	174.051	OK	100.689	73.589	127.79	OK	151.136	105.998	196.274	OK	73.0211	52.1662	93.8761	OK	cytosolic sulfotransferase 5-like
MLOC_69033	2.68206	1.3146	4.04953	OK	2.09398	0.920737	3.26723	OK	7.64588	4.87165	10.4201	OK	5.33116	3.20094	7.46139	OK	9.38516	6.20681	12.5635	OK	14.6315	10.1911	19.0719	OK	15.3203	10.7125	19.9282	OK	14.9072	10.3736	19.4408	OK	gdsl esterase lipase
MLOC_69043	8.19027	5.34017	11.0404	OK	13.8176	9.58233	18.0528	OK	15.8955	11.2137	20.5773	OK	17.5775	12.4651	22.6899	OK	46.6638	34.7647	58.563	OK	60.0664	44.8801	75.2527	OK	58.7238	44.0535	73.394	OK	59.2574	44.5209	73.9938	OK	o-methyltransferase zrp4
MLOC_69111	4.60105	0	10.5548	OK	2.15606	0	6.37833	OK	7.58694	0	15.4602	OK	2.15748	0	6.42557	OK	6.86875	0	14.0854	OK	0	0	0	OK	8.90367	0.45593	17.3514	OK	3.49597	0	8.66444	OK	---NA---
MLOC_69156	11.1454	7.61551	14.6752	OK	17.1593	12.2054	22.1132	OK	9.80965	6.61435	13.0049	OK	10.7025	7.32647	14.0785	OK	12.6443	8.79532	16.4932	OK	20.1707	14.4453	25.896	OK	11.7235	8.09608	15.351	OK	15.1576	10.7274	19.5879	OK	dof zinc finger protein
MLOC_69176	6.11435	3.68895	8.53975	OK	5.79798	3.3116	8.28435	OK	5.27864	3.23377	7.32351	OK	5.0859	2.91895	7.25284	OK	10.1997	6.78167	13.6177	OK	6.45787	3.84037	9.07536	OK	5.95391	3.53728	8.37053	OK	5.81561	3.52563	8.10559	OK	c-terminal region family expressed
MLOC_6922	22.4882	16.177	28.7993	OK	25.93	18.7663	33.0937	OK	14.7129	10.2909	19.1348	OK	23.6408	17.1241	30.1576	OK	22.7891	16.4824	29.0957	OK	26.3257	19.1411	33.5102	OK	21.1122	15.1295	27.095	OK	29.9535	21.8821	38.0249	OK	protein nsp-interacting kinase 1-like
MLOC_69246	19.2844	14.3243	24.2445	OK	30.9584	23.2264	38.6904	OK	18.4509	13.6472	23.2545	OK	19.8627	14.7314	24.9941	OK	27.365	20.5804	34.1497	OK	18.1434	13.7019	22.5849	OK	28.7164	21.4387	35.9941	OK	12.7308	9.24236	16.2193	OK	probable galactinol--sucrose galactosyltransferase 6
MLOC_69260	27.5097	20.3444	34.675	OK	20.6182	14.7357	26.5008	OK	32.5589	24.0267	41.0911	OK	31.6087	23.4409	39.7765	OK	17.1696	12.2877	22.0515	OK	21.1861	15.7066	26.6655	OK	21.6833	15.9031	27.4634	OK	26.2737	19.396	33.1513	OK	cytochrome p450 monooxygenase
MLOC_69295	46.3788	34.4406	58.3171	OK	23.1433	16.6122	29.6744	OK	29.251	20.9716	37.5304	OK	25.2442	17.9374	32.551	OK	42.1946	31.081	53.3082	OK	15.8339	10.8304	20.8375	OK	32.5643	24.0284	41.1002	OK	14.1921	9.50858	18.8756	OK	ferritin partial
MLOC_69325	40.6089	30.366	50.8519	OK	40.7129	30.3993	51.0265	OK	56.098	42.2561	69.9398	OK	70.0503	52.7942	87.3064	OK	42.172	31.5203	52.8237	OK	59.8633	45.091	74.6357	OK	54.8846	41.3254	68.4439	OK	66.9844	50.5737	83.395	OK	gdp-mannose transporter gonst3-like isoform x2
MLOC_69328	3.42618	1.82618	5.02618	OK	6.97976	4.15016	9.80937	OK	1.55592	0.623115	2.48872	OK	6.93295	4.28446	9.58145	OK	0.119746	0	0.444436	OK	0.138344	0	0.421823	OK	0.0281246	0	0.268587	OK	0.141747	0	0.477519	OK	chitin elicitor receptor kinase 1-like
MLOC_69385	39.9219	29.8399	50.004	OK	24.1646	17.6993	30.6299	OK	68.9628	52.1133	85.8124	OK	31.503	23.3478	39.6582	OK	114.885	86.8561	142.915	OK	162.55	121.949	203.152	OK	207.28	156.01	258.55	OK	172.528	130.192	214.863	OK	embryo-specific protein
MLOC_69399	8.13217	5.4327	10.8316	OK	15.4316	10.9734	19.8899	OK	15.6856	11.0451	20.326	OK	18.6944	13.3593	24.0294	OK	12.7454	8.98403	16.5067	OK	31.2113	23.1761	39.2464	OK	19.186	13.9529	24.4192	OK	27.9343	20.634	35.2347	OK	mlo-like protein 1
MLOC_69412	0.79142	0.300799	1.28204	OK	0.749702	0.272627	1.22678	OK	2.24247	1.30175	3.18318	OK	2.1915	1.26985	3.11315	OK	5.86193	4.00047	7.72338	OK	7.16061	5.01867	9.30255	OK	7.95862	5.62496	10.2923	OK	6.25783	4.29751	8.21815	OK	spx domain-containing membrane protein at4g22990
MLOC_69428	64.0998	47.7495	80.45	OK	94.3814	71.1124	117.65	OK	43.4634	31.9647	54.9621	OK	76.21	57.1121	95.3079	OK	34.437	24.9444	43.9297	OK	25.33	17.9165	32.7436	OK	22.0039	15.5456	28.4622	OK	25.4558	18.236	32.6757	OK	cysteine-rich repeat secretory protein 55-like
MLOC_69433	1.7353	0.940452	2.53014	OK	1.97945	1.11367	2.84524	OK	2.85297	1.75424	3.9517	OK	2.86223	1.76005	3.9644	OK	8.94887	6.34134	11.5564	OK	12.0924	8.71073	15.4741	OK	13.1092	9.47435	16.7441	OK	11.812	8.56802	15.0561	OK	dirigent protein 1-like
MLOC_69447	14.973	10.5967	19.3492	OK	24.8538	18.1573	31.5503	OK	22.2569	16.2178	28.296	OK	30.3042	22.364	38.2444	OK	21.2778	15.4349	27.1206	OK	37.1136	27.7135	46.5138	OK	21.9064	15.8939	27.9188	OK	33.2788	24.6981	41.8595	OK	pyridoxal phosphate-dependent transferases superfamily protein
MLOC_69509	21.745	15.9656	27.5243	OK	19.4894	14.2088	24.7699	OK	32.7134	24.467	40.9598	OK	28.9224	21.4146	36.4302	OK	4.26137	2.62696	5.89578	OK	6.19654	4.1664	8.22668	OK	6.39731	4.21325	8.58138	OK	5.81907	3.80304	7.83511	OK	cytochrome p450 711a1-like
MLOC_69570	16.597	11.2956	21.8985	OK	15.0914	10.1537	20.0291	OK	20.1352	14.0897	26.1807	OK	25.7199	18.2601	33.1796	OK	14.14	9.48358	18.7964	OK	16.564	11.477	21.6511	OK	16.1735	11.0949	21.252	OK	19.1922	13.3633	25.0211	OK	transcription repressor myb4
MLOC_69571	55.4828	42.0119	68.9538	OK	35.939	26.8209	45.0571	OK	64.3882	48.8425	79.9339	OK	38.825	29.032	48.618	OK	88.4327	66.3913	110.474	OK	68.8591	52.2007	85.5174	OK	89.5002	67.8731	111.127	OK	40.1626	30.0702	50.2551	OK	cytochrome p450 84a1-like
MLOC_69590	13.6549	9.40747	17.9023	OK	7.49767	4.78456	10.2108	OK	6.09251	3.7785	8.40653	OK	5.30117	3.18103	7.4213	OK	24.9232	18.0922	31.7543	OK	4.85195	2.90471	6.79919	OK	13.8163	9.60986	18.0227	OK	6.52812	4.10755	8.94869	OK	chaperone protein dnaj 11
MLOC_69634	3.88022	1.81357	5.94687	OK	7.22351	4.11226	10.3347	OK	5.79987	3.14975	8.44999	OK	15.9389	10.5857	21.2921	OK	7.3328	4.19306	10.4725	OK	18.4186	12.4012	24.436	OK	8.84054	5.31994	12.3611	OK	21.3252	14.5675	28.083	OK	hypothetical protein TRIUR3_08315
MLOC_69642	245.739	169.166	322.312	OK	320.919	226.729	415.108	OK	377.834	270.68	484.988	OK	320.739	226.256	415.221	OK	291.05	203.362	378.737	OK	376.326	269.389	483.263	OK	364.657	260.074	469.24	OK	366.144	261.763	470.526	OK	heavy-metal-associated domain-containing expressed
MLOC_69825	81.4482	61.8642	101.032	OK	173.403	130.373	216.432	OK	194.625	147.5	241.75	OK	217.256	163.167	271.346	OK	73.9497	55.271	92.6285	OK	326.714	244.45	408.979	OK	174.298	131.377	217.218	OK	244.706	184.133	305.278	OK	l-gulonolactone oxidase
MLOC_69872	42.4625	30.9635	53.9615	OK	62.657	46.5265	78.7875	OK	40.3979	29.5352	51.2605	OK	87.097	65.4006	108.793	OK	19.5055	13.4697	25.5412	OK	24.5881	17.4446	31.7317	OK	19.9889	13.9325	26.0453	OK	38.5798	27.8131	49.3465	OK	protein radialis-like 3
MLOC_69912	10.737	7.29149	14.1826	OK	2.63653	1.30379	3.96926	OK	24.7689	18.0687	31.469	OK	12.0887	8.29872	15.8788	OK	18.3544	13.0574	23.6515	OK	16.1749	11.6091	20.7406	OK	26.6811	19.5171	33.8452	OK	19.116	13.6054	24.6266	OK	peroxidase 2-like
MLOC_69932	8.11941	5.92109	10.3177	OK	7.49974	5.39637	9.6031	OK	6.78465	4.87907	8.69024	OK	6.03771	4.31141	7.76401	OK	12.4731	9.24965	15.6965	OK	10.1799	7.49633	12.8634	OK	9.74443	7.12058	12.3683	OK	7.1281	5.13223	9.12397	OK	maize transposon mudra-like protein
MLOC_69951	91.5172	68.5226	114.512	OK	61.764	44.6621	78.866	OK	44.4658	32.5443	56.3873	OK	35.8045	25.9724	45.6367	OK	176.59	133.055	220.126	OK	123.338	93.2559	153.419	OK	122.502	91.7613	153.242	OK	89.5611	67.2499	111.872	OK	wat1-related protein at5g64700-like
MLOC_69973	20.8234	15.5449	26.1019	OK	27.7914	20.8879	34.6949	OK	32.0565	24.1119	40.0012	OK	23.7909	17.8461	29.7357	OK	26.2083	19.7175	32.6991	OK	28.2246	21.2073	35.2418	OK	28.8797	21.7339	36.0255	OK	21.9009	16.3426	27.4593	OK	ring zinc finger and vwf domain family protein
MLOC_69983	26.4127	17.1548	35.6707	OK	185.648	139.185	232.112	OK	42.2029	29.1385	55.2673	OK	155.433	115.434	195.432	OK	20.8605	13.0071	28.7138	OK	223.77	164.84	282.701	OK	28.3286	18.5815	38.0757	OK	181.885	134.052	229.717	OK	hypothetical protein TRIUR3_01927
MLOC_70012	3.25402	1.73621	4.77184	OK	2.24042	1.04267	3.43817	OK	4.96403	3.00455	6.92351	OK	5.71591	3.47353	7.95829	OK	5.70561	3.49025	7.92096	OK	7.80501	5.21748	10.3925	OK	6.23485	3.9258	8.54389	OK	10.486	7.08313	13.8889	OK	protein yls7-like
MLOC_7003	6.76307	3.68435	9.84179	OK	7.25729	4.09351	10.4211	OK	9.23272	5.54913	12.9163	OK	8.3519	4.72752	11.9763	OK	3.2891	1.34687	5.23133	OK	6.75971	3.61934	9.90008	OK	7.33788	4.15128	10.5245	OK	12.273	7.74545	16.8006	OK	mitochondrial import inner membrane translocase subunit tim14-3-like
MLOC_70093	0.528869	0.108636	0.949102	OK	0.697713	0.204818	1.19061	OK	1.70941	0.878196	2.54063	OK	1.2203	0.535119	1.90549	OK	0.818089	0.267588	1.36859	OK	0.851112	0.293747	1.40848	OK	1.39114	0.658863	2.12342	OK	1.50466	0.740523	2.2688	OK	anthocyanidin 3-o-glucosyltransferase 2-like
MLOC_70140	414.024	313.589	514.459	OK	304.733	230.928	378.539	OK	484.586	366.068	603.104	OK	433.705	327.003	540.407	OK	342.94	259.453	426.427	OK	394.082	298.986	489.178	OK	378.085	285.707	470.462	OK	485.648	363.458	607.838	OK	blue copper
MLOC_7020	21.1208	15.4618	26.7797	OK	27.7931	20.598	34.9883	OK	13.8132	9.86933	17.757	OK	21.484	15.7517	27.2163	OK	0.0320411	0	0.163565	OK	0.103331	0	0.303844	OK	0.232104	0	0.517244	OK	0.158042	0	0.399943	OK	cysteine-rich receptor-like protein kinase 41
MLOC_70237	12.3036	8.56247	16.0447	OK	12.4611	8.62817	16.294	OK	16.1956	11.5512	20.8399	OK	22.3526	16.1768	28.5284	OK	1.50137	0.566826	2.43591	OK	2.72885	1.47195	3.98575	OK	2.90912	1.5569	4.26134	OK	2.83667	1.49948	4.17387	OK	agmatine coumaroyltransferase-1-like
MLOC_70239	60.3263	44.9688	75.6837	OK	81.0187	61.1303	100.907	OK	34.8204	25.7029	43.9379	OK	60.7797	45.7344	75.825	OK	79.8472	60.3902	99.3041	OK	108.512	81.5675	135.457	OK	58.695	44.0972	73.2928	OK	97.7128	73.8626	121.563	OK	predicted protein
MLOC_70279	16.7677	11.4093	22.126	OK	1.58984	0.467682	2.71199	OK	27.3505	19.5083	35.1927	OK	1.74279	0.568813	2.91677	OK	24.0673	16.9568	31.1778	OK	1.02608	0.101953	1.95021	OK	20.2017	13.8475	26.556	OK	0.869982	0	1.74776	OK	salt-inducible protein
MLOC_70346	1452.07	1093.28	1810.86	OK	2554.18	1891.94	3216.43	OK	2367.99	1760.51	2975.47	OK	3620.65	2627.22	4614.07	OK	1174.47	882.708	1466.23	OK	1524.61	1148.88	1900.35	OK	1751.71	1314.5	2188.91	OK	1182.3	880.695	1483.91	OK	subtilisin-chymotrypsin inhibitor-2a
MLOC_7036	3.10832	1.54077	4.67587	OK	12.7432	8.36803	17.1184	OK	2.79905	1.32036	4.27773	OK	19.0515	13.3937	24.7094	OK	1.44388	0.435076	2.45269	OK	4.37109	2.54863	6.19354	OK	6.00004	3.50354	8.49654	OK	3.57645	1.84484	5.30805	OK	laccase-25-like
MLOC_7039	10.4867	7.1168	13.8567	OK	5.79459	3.59793	7.99125	OK	14.6999	10.3595	19.0403	OK	15.4826	10.8627	20.1024	OK	10.2719	6.94381	13.6	OK	10.4512	7.14607	13.7563	OK	9.8354	6.65894	13.0119	OK	13.6702	9.54402	17.7964	OK	transcription factor bhlh149-like
MLOC_70397	134.094	99.7	168.488	OK	106.072	78.2454	133.898	OK	143.5	106.918	180.081	OK	149.205	111.368	187.041	OK	86.9566	63.5718	110.341	OK	94.8402	70.0303	119.65	OK	111.407	82.1947	140.619	OK	115.279	85.4469	145.112	OK	protein transport protein sec61 beta subunit
MLOC_70399	85.3091	64.0777	106.54	OK	113.74	86.0158	141.463	OK	54.9177	41.1888	68.6466	OK	74.5785	56.2364	92.9207	OK	177.293	134.241	220.345	OK	220.627	167.295	273.959	OK	139.871	105.808	173.934	OK	219.96	166.234	273.686	OK	peroxidase n-like
MLOC_70406	84.9624	64.4359	105.489	OK	112.733	85.4519	140.015	OK	118.4	89.3876	147.413	OK	161.711	122.099	201.323	OK	23.1058	17.1265	29.0851	OK	41.4633	31.1588	51.7679	OK	26.9429	20.0705	33.8154	OK	38.124	28.7039	47.5441	OK	receptor-like protein kinase at3g21340-like
MLOC_70443	77.4519	58.6739	96.2299	OK	68.1791	0	140.702	OK	89.2426	12.0712	166.414	OK	30.6718	22.4509	38.8927	OK	73.4933	20.0344	126.952	OK	41.7285	0.822104	82.6349	OK	72.5271	0	155.705	OK	36.8912	27.0098	46.7726	OK	thioredoxin-like 1
MLOC_7045	12.1952	8.68018	15.7102	OK	2.8818	1.65591	4.1077	OK	12.2297	8.65066	15.8087	OK	1.8649	0.959325	2.77048	OK	27.5778	20.5474	34.6083	OK	2.67219	1.52069	3.82369	OK	18.9128	13.8698	23.9559	OK	3.93576	2.46348	5.40804	OK	polyol transporter 5-like
MLOC_70482	1.75851	0.884738	2.63227	OK	1.4162	0.664804	2.16759	OK	0.629981	0.170011	1.08995	OK	0.885159	0.284943	1.48538	OK	2.53549	1.4391	3.63188	OK	2.62395	1.50609	3.74182	OK	2.61322	0.573377	4.65306	OK	2.03172	0.761684	3.30175	OK	wat1-related protein at3g30340-like
MLOC_70487	56.3136	42.7605	69.8667	OK	42.0748	31.6358	52.5138	OK	81.9998	62.4862	101.513	OK	62.0176	46.8361	77.1991	OK	68.2393	51.7076	84.7709	OK	49.1486	37.5199	60.7773	OK	77.3004	58.509	96.0918	OK	48.3111	36.4214	60.2008	OK	protein trichome birefringence-like 28
MLOC_70515	32.7823	23.8113	41.7534	OK	65.5899	49.1911	81.9887	OK	21.1753	15.1458	27.2049	OK	62.4154	46.8092	78.0216	OK	52.0176	38.7718	65.2634	OK	109.6	83.0714	136.13	OK	47.0765	35.0743	59.0786	OK	118.469	89.7849	147.154	OK	wound-induced protein 1-like
MLOC_70557	12.4425	8.45241	16.4327	OK	11.3118	7.57772	15.046	OK	10.6027	7.04974	14.1557	OK	4.49956	2.53978	6.45934	OK	22.9937	16.5512	29.4362	OK	3.83074	2.13318	5.52829	OK	13.2162	9.06673	17.3658	OK	2.37265	1.0883	3.657	OK	hypothetical protein F775_09195
MLOC_70777	100.562	75.8701	125.254	OK	20.9815	14.9395	27.0234	OK	71.3448	53.4685	89.221	OK	17.4808	12.302	22.6596	OK	139.62	105.86	173.38	OK	12.4884	8.60831	16.3685	OK	98.8382	74.6169	123.059	OK	19.8642	14.0598	25.6687	OK	transcription factor myb1r1-like
MLOC_7083	20.9335	11.3074	30.5597	OK	28.4686	17.9656	38.9716	OK	10.7685	5.79763	15.7393	OK	31.9777	20.6092	43.3462	OK	6.57437	3.20989	9.93885	OK	8.03436	4.55408	11.5146	OK	8.00007	3.06873	12.9314	OK	8.41848	4.37054	12.4664	OK	cyclin-dependent protein kinase inhibitor smr1-like
MLOC_70845	3.93947	2.37799	5.50095	OK	2.99463	1.68943	4.29982	OK	6.78138	4.48701	9.07575	OK	5.48871	3.50851	7.46891	OK	3.95978	2.3847	5.53485	OK	2.84368	1.5916	4.09577	OK	4.25662	2.61068	5.90256	OK	3.30164	1.91863	4.68464	OK	globulin-1 s allele-like
MLOC_7085	14.7141	10.1164	19.3117	OK	13.5257	9.31078	17.7405	OK	18.7215	13.3279	24.115	OK	7.07256	4.43397	9.71115	OK	14.951	10.3003	19.6016	OK	16.5795	11.7186	21.4404	OK	17.071	12.0576	22.0844	OK	18.3599	12.8604	23.8594	OK	peroxidase 2
MLOC_7086	21.4836	15.1549	27.8124	OK	10.3741	6.73964	14.0086	OK	36.167	26.4021	45.932	OK	14.4796	9.83482	19.1244	OK	126.337	95.29	157.385	OK	88.2684	66.6033	109.933	OK	164.606	124.901	204.311	OK	58.8113	43.5106	74.1121	OK	bidirectional sugar transporter sweet17-like
MLOC_70869	1.7198	0.00284814	3.43675	OK	10.797	5.68475	15.9092	OK	9.6963	4.93262	14.46	OK	1.5843	0	3.30473	OK	1.7091	0.243355	3.17485	OK	0.586481	0	1.35254	OK	0.154772	0	0.674588	OK	0	0	0	OK	jasmonate induced protein
MLOC_70888	11.2624	5.17726	17.3476	OK	19.1172	10.4325	27.8018	OK	22.807	13.1807	32.4333	OK	23.4758	13.6174	33.3342	OK	13.9454	6.85318	21.0377	OK	16.0958	8.41447	23.7772	OK	16.6027	8.79517	24.4102	OK	20.615	11.6178	29.6122	OK	---NA---
MLOC_70893	670.241	488.462	852.02	OK	1151.99	803.256	1500.73	OK	1079.69	762.203	1397.17	OK	1082.26	759.71	1404.82	OK	369.752	275.509	463.995	OK	1266.54	849.08	1684	OK	614.929	447.785	782.072	OK	1285.25	860.321	1710.18	OK	s-adenosylmethionine synthase 1
MLOC_70898	11.7569	8.11947	15.3944	OK	53.9892	39.9436	68.0349	OK	21.2854	15.511	27.0597	OK	42.5718	31.8331	53.3105	OK	17.9698	12.9278	23.0119	OK	62.3685	45.2806	79.4564	OK	17.9493	12.93	22.9686	OK	59.8947	43.8492	75.9401	OK	zinc transporter 4
MLOC_70946	141.496	106.731	176.262	OK	111.616	83.378	139.855	OK	150.028	113.245	186.811	OK	88.5411	65.36	111.722	OK	213.635	162.079	265.191	OK	116.216	87.5467	144.885	OK	180.409	136.029	224.79	OK	79.7448	58.8419	100.648	OK	shikimate o-hydroxycinnamoyltransferase-like
MLOC_70963	261.917	197.667	326.166	OK	37.6302	28.0182	47.2422	OK	393.046	294.966	491.126	OK	58.2432	43.8074	72.6791	OK	107.443	81.3054	133.581	OK	79.4973	60.3721	98.6225	OK	194.458	147.371	241.546	OK	108.016	81.4825	134.55	OK	protein zinc induced facilitator-like 1-like
MLOC_71019	89.1269	67.6185	110.635	OK	42.0972	31.5942	52.6001	OK	87.6457	66.4386	108.853	OK	24.8805	18.2963	31.4647	OK	123.807	94.0297	153.584	OK	29.4682	21.8318	37.1047	OK	100.811	76.4515	125.17	OK	23.48	17.253	29.7071	OK	protein phosphatase 2c containing expressed
MLOC_71024	30.2027	21.5974	38.8081	OK	29.1263	20.3644	37.8882	OK	13.6543	8.76982	18.5388	OK	19.4551	12.1974	26.7127	OK	19.3096	13.7897	24.8295	OK	20.9819	14.8451	27.1186	OK	14.6561	10.6106	18.7016	OK	18.147	12.3208	23.9733	OK	duf21 domain-containing protein at1g47330-like
MLOC_71132	555.226	411.14	699.312	OK	1065.81	760.089	1371.52	OK	937.503	676.792	1198.21	OK	966.397	696.587	1236.21	OK	155.577	117.484	193.671	OK	686.181	504.302	868.059	OK	281.516	212.14	350.892	OK	629.176	460.737	797.616	OK	methylthioribose-1-phosphate isomerase
MLOC_71135	3.96808	1.99257	5.94359	OK	4.20853	2.08973	6.32734	OK	5.02533	1.87885	8.17182	OK	5.39011	2.5225	8.25771	OK	6.91249	3.65764	10.1673	OK	9.76493	6.36493	13.1649	OK	6.79457	4.05984	9.5293	OK	16.6783	10.1612	23.1955	OK	auxin efflux carrier component 8
MLOC_71168	7.82182	4.73051	10.9131	OK	7.35888	4.3703	10.3475	OK	13.8163	9.22009	18.4125	OK	5.75634	3.25629	8.2564	OK	10.436	6.67836	14.1936	OK	8.50264	5.1987	11.8066	OK	10.3859	6.67259	14.0992	OK	5.5369	3.12874	7.94506	OK	upf0481 protein at3g02645
MLOC_71181	8.19839	5.42062	10.9762	OK	8.7188	5.84788	11.5897	OK	13.1233	9.15752	17.0892	OK	10.042	6.899	13.185	OK	4.62224	2.83246	6.41201	OK	5.58639	3.49506	7.67772	OK	6.72298	4.37156	9.0744	OK	6.84606	4.51202	9.18009	OK	vacuolar processing enzyme 4
MLOC_71186	13.7814	9.2144	18.3484	OK	9.87859	6.27846	13.4787	OK	16.5307	11.3655	21.6958	OK	18.7879	13.0506	24.5251	OK	18.5679	12.8551	24.2807	OK	17.0204	11.6767	22.3641	OK	21.2766	14.9679	27.5854	OK	19.4297	13.5215	25.3379	OK	predicted protein
MLOC_71219	30.011	21.8066	38.2153	OK	25.3449	18.3414	32.3484	OK	31.4938	23.0465	39.9412	OK	37.3424	27.3991	47.2858	OK	24.3	17.4557	31.1444	OK	32.5005	24.0168	40.9841	OK	28.6888	20.8816	36.496	OK	40.1049	29.4859	50.7238	OK	cbs domain-containing protein cbsx6-like
MLOC_71249	4.17895	2.83661	5.52128	OK	3.59979	2.3946	4.80498	OK	5.03093	3.47291	6.58895	OK	5.61526	3.93371	7.29681	OK	5.23482	3.63318	6.83647	OK	5.22429	3.62504	6.82355	OK	6.12488	4.31745	7.93231	OK	5.47308	3.84626	7.0999	OK	chaperone protein chloroplastic-like
MLOC_71267	4.08378	2.00087	6.1667	OK	4.04835	1.95714	6.13955	OK	7.39856	4.38909	10.408	OK	9.75821	6.12004	13.3964	OK	4.03587	2.01193	6.05982	OK	16.0511	11.0857	21.0164	OK	6.0412	3.40584	8.67655	OK	52.1219	38.5901	65.6537	OK	aquaporin tip4-3
MLOC_71275	0.435953	0.044369	0.827538	OK	0.534821	0.110051	0.959591	OK	0.420991	0.0345543	0.807428	OK	0.343328	0	0.785752	OK	0.335095	0	0.693357	OK	0.903773	0.333508	1.47404	OK	1.29906	0.5502	2.04791	OK	1.79298	0.952618	2.63335	OK	probable linoleate 9s-lipoxygenase 5 isoform x2
MLOC_71329	14.7791	8.67725	20.8809	OK	5.7275	2.81961	8.6354	OK	17.0239	9.59169	24.456	OK	12.28	7.44813	17.1118	OK	10.8359	6.80486	14.867	OK	11.961	7.77299	16.149	OK	12.4629	8.1079	16.818	OK	18.0567	11.8192	24.2942	OK	cell division control protein 6 homolog
MLOC_7133	11.2418	5.55096	16.9326	OK	21.1057	12.6435	29.5679	OK	2.12777	0.0490598	4.20649	OK	34.6568	22.7013	46.6123	OK	12.9223	6.80957	19.035	OK	39.3841	26.4121	52.3561	OK	11.3958	5.72657	17.0649	OK	21.6977	13.141	30.2545	OK	cle family 602 protein
MLOC_71333	12.4092	8.15245	16.666	OK	89.5516	67.2478	111.855	OK	53.0728	39.3409	66.8048	OK	52.0766	37.7184	66.4347	OK	2.00394	0.846022	3.16186	OK	84.0421	54.2728	113.811	OK	10.3274	6.76911	13.8857	OK	96.9798	66.8783	127.081	OK	oligopeptide transporter
MLOC_71334	29.7347	22.0659	37.4034	OK	19.3654	14.0568	24.6739	OK	43.0904	32.388	53.7929	OK	32.1667	23.8605	40.4728	OK	14.9295	10.6161	19.2429	OK	21.0767	15.4865	26.6669	OK	17.9569	12.9974	22.9163	OK	17.786	12.8782	22.6938	OK	cytochrome p450 71d7
MLOC_71338	114.797	83.0587	146.535	OK	135.325	98.6263	172.023	OK	250.551	187.307	313.796	OK	223.822	167.005	280.639	OK	130.394	94.8792	165.91	OK	159.039	116.187	201.891	OK	178.274	131.76	224.788	OK	187.928	139.498	236.358	OK	peroxidase 2
MLOC_71412	110.973	82.6326	139.312	OK	137.799	103.562	172.036	OK	79.1264	58.7692	99.4836	OK	132.553	99.528	165.578	OK	65.0638	48.0698	82.0577	OK	92.0545	67.5894	116.52	OK	57.2117	41.7947	72.6288	OK	94.5533	70.4448	118.662	OK	cmp-n-acetylneuraminate-beta-galactosamide-alpha- -sialyltransferase 1-like
MLOC_71450	2.175	0.164447	4.18555	OK	5.57723	2.22967	8.9248	OK	2.42479	0.0311564	4.81843	OK	5.68262	2.50694	8.8583	OK	1.65684	0	3.42806	OK	8.13433	3.98587	12.2828	OK	6.84701	2.90604	10.788	OK	6.73254	2.57144	10.8936	OK	probable protein phosphatase 2c 43 isoform x1
MLOC_71455	1.2272	0.468299	1.9861	OK	1.78153	0.877926	2.68513	OK	2.59482	1.49414	3.6955	OK	1.99798	1.0415	2.95446	OK	5.74017	3.85434	7.626	OK	8.08137	5.64205	10.5207	OK	5.7605	3.8736	7.64739	OK	7.61816	5.28009	9.95623	OK	rho guanine nucleotide exchange factor 8-like
MLOC_7148	30.091	22.4369	37.745	OK	51.4174	38.8223	64.0125	OK	37.3907	28.1056	46.6758	OK	71.6267	54.1184	89.1351	OK	35.232	26.2259	44.2382	OK	64.3199	48.6536	79.9861	OK	35.1444	26.3039	43.9849	OK	63.1278	47.6114	78.6442	OK	serine threonine-protein kinase at5g01020-like
MLOC_71572	66.947	49.7393	84.1547	OK	49.8076	35.3735	64.2417	OK	104.181	78.5298	129.832	OK	73.2563	54.5481	91.9644	OK	78.6999	58.5597	98.84	OK	76.3786	56.4829	96.2742	OK	95.4201	71.4683	119.372	OK	75.6827	56.5223	94.843	OK	inactive rhomboid protein 1-like
MLOC_71584	236.126	179.104	293.149	OK	152.636	115.834	189.438	OK	399.705	300.438	498.972	OK	284.98	214.465	355.494	OK	363.779	273.857	453.701	OK	419.826	316.857	522.795	OK	490.085	365.521	614.65	OK	520.417	386.121	654.713	OK	class iii peroxidase
MLOC_71596	295.748	214.679	376.818	OK	161.773	117.264	206.281	OK	155.332	112.444	198.219	OK	134.451	97.6538	171.248	OK	211.643	154.605	268.68	OK	167.235	116.865	217.605	OK	169.455	123.398	215.512	OK	186.842	135.854	237.831	OK	nicotianamine synthase 3
MLOC_71615	10.5955	6.20829	14.9828	OK	7.2315	3.6713	10.7917	OK	20.9623	13.9815	27.943	OK	16.4803	10.1763	22.7843	OK	15.8145	10.2628	21.3661	OK	13.7133	9.29843	18.1282	OK	21.5339	13.5592	29.5086	OK	19.9543	13.4214	26.4871	OK	receptor-like protein kinase anxur1
MLOC_71648	29.6779	19.8732	39.4826	OK	29.0519	20.9816	37.1222	OK	41.0262	30.1784	51.874	OK	42.4701	31.2333	53.7069	OK	30.7954	22.4574	39.1334	OK	42.1141	31.0251	53.203	OK	36.5934	26.765	46.4218	OK	39.8654	29.3074	50.4233	OK	leucine-rich repeat extensin-like protein 3
MLOC_71681	2.38043	1.11957	3.64128	OK	0.808017	0.121238	1.4948	OK	5.77917	3.55596	8.00238	OK	1.88995	0.791771	2.98812	OK	3.68504	1.99937	5.3707	OK	2.57723	1.28258	3.87188	OK	4.80608	2.83421	6.77795	OK	2.30337	1.08457	3.52217	OK	cytosolic sulfotransferase 8-like isoform x3
MLOC_71732	0	0	0	OK	1.87658	0.0208603	3.73229	OK	9.73983	0	23.1042	OK	0	0	0	OK	7.20869	0	20.4622	OK	10.0451	0	24.0172	OK	11.0147	0	26.7482	OK	1.86841	0.0188107	3.71801	OK	protein mitochondrial
MLOC_71739	9.7451	6.56734	12.9229	OK	42.75	31.9298	53.5701	OK	8.8459	5.87407	11.8177	OK	52.992	39.7391	66.2448	OK	1.98825	0.917167	3.05934	OK	6.28658	3.62768	8.94549	OK	2.19814	1.10538	3.2909	OK	3.18485	1.74892	4.62078	OK	patatin group a-3
MLOC_7175	109.595	79.2852	139.904	OK	63.9843	45.2959	82.6728	OK	50.0306	34.4876	65.5735	OK	36.2285	24.1482	48.3088	OK	129.583	95.7667	163.4	OK	81.997	57.9999	105.994	OK	70.0405	50.124	89.9569	OK	72.1087	51.1889	93.0285	OK	ring-h2 finger protein atl80-like
MLOC_71840	0	0	0	OK	0.474244	0.09788	0.850608	OK	0	0	0	OK	0.105818	0	0.293029	OK	1.4034	0.669998	2.1368	OK	5.52449	3.55358	7.49541	OK	0.945718	0.394913	1.49652	OK	3.05534	1.87519	4.2355	OK	l-ascorbate oxidase
MLOC_7185	13.6726	9.25187	18.0933	OK	8.60327	5.42731	11.7792	OK	21.2121	14.9872	27.437	OK	7.45527	4.61231	10.2982	OK	15.7159	10.7361	20.6956	OK	22.3814	16.04	28.7228	OK	31.9426	23.2543	40.631	OK	20.758	14.73	26.7859	OK	exb15_orysj ame: full=expansin-b15 ame: full=beta-expansin-15 ame: full= 15 ame: full= flags: precursor
MLOC_71923	62.8962	46.8877	78.9048	OK	52.1939	38.5659	65.8218	OK	67.1413	49.9099	84.3727	OK	75.0866	55.524	94.6492	OK	54.4758	40.3383	68.6134	OK	70.8959	53.3027	88.489	OK	63.4606	47.2865	79.6348	OK	67.7026	50.594	84.8111	OK	uncharacterized membrane protein at1g06890-like isoform x1
MLOC_71931	57.2556	43.2856	71.2257	OK	49.4706	37.2593	61.682	OK	40.0627	30.1077	50.0177	OK	36.6674	27.4503	45.8844	OK	48.798	36.905	60.6911	OK	38.6972	29.0375	48.3568	OK	47.7526	36.0335	59.4718	OK	34.9913	26.3308	43.6518	OK	co -response secreted protease-like
MLOC_71946	51.1663	33.777	68.5556	OK	77.2391	53.7027	100.776	OK	65.4164	44.5866	86.2462	OK	137.615	99.835	175.395	OK	14.2053	6.85793	21.5528	OK	39.209	24.8815	53.5364	OK	21.9734	12.3183	31.6286	OK	39.0282	24.8676	53.1889	OK	---NA---
MLOC_71977	3.47983	1.837	5.12265	OK	0.434746	0	0.925913	OK	6.24887	3.8698	8.62795	OK	3.5345	1.86785	5.20115	OK	8.76426	5.70782	11.8207	OK	6.90021	4.53896	9.26146	OK	8.97788	5.88993	12.0658	OK	9.31849	6.09163	12.5454	OK	xyloglucan endotransglucosylase hydrolase protein 24-like
MLOC_71979	27.2681	18.7558	35.7804	OK	32.4523	22.2692	42.6354	OK	31.0308	20.4774	41.5842	OK	26.2537	17.5988	34.9085	OK	44.1218	30.0771	58.1665	OK	36.2395	26.2273	46.2516	OK	43.7065	30.1129	57.3001	OK	23.8734	16.0058	31.7409	OK	---NA---
MLOC_71989	18.5102	13.7616	23.2589	OK	25.2397	18.9584	31.5211	OK	26.5141	19.9004	33.1278	OK	30.5301	23.0079	38.0523	OK	18.7017	13.9128	23.4907	OK	23.9995	18.1172	29.8817	OK	22.157	16.5775	27.7365	OK	25.278	19.033	31.523	OK	retrotransposon unclassified
MLOC_72007	4.57596	2.43673	6.71519	OK	5.35803	2.75247	7.9636	OK	4.05989	1.27918	6.84061	OK	1.90396	0.520461	3.28745	OK	8.44482	5.65808	11.2316	OK	4.08077	1.95574	6.2058	OK	6.08399	3.88711	8.28087	OK	2.82526	1.10279	4.54772	OK	myb dna-binding domain superfamily protein
MLOC_72009	6.18843	3.7132	8.66365	OK	2.91369	1.11845	4.70893	OK	11.6854	7.9966	15.3742	OK	7.6735	4.89294	10.4541	OK	6.06487	3.73519	8.39454	OK	6.27227	3.92465	8.6199	OK	9.95382	6.3493	13.5584	OK	8.41006	5.18332	11.6368	OK	flavonoid 3 -hydroxylase-like
MLOC_72034	176.34	132.499	220.182	OK	184.528	138.294	230.762	OK	89.3924	65.8139	112.971	OK	161.344	121.147	201.541	OK	333.689	252.84	414.538	OK	308.562	234.262	382.862	OK	319.427	240.982	397.872	OK	306.751	232.403	381.098	OK	hypothetical protein TRIUR3_10755
MLOC_72054	7.66187	4.88047	10.4433	OK	5.76875	3.62193	7.91558	OK	7.10602	4.52551	9.68652	OK	9.2832	6.28741	12.279	OK	6.88083	4.39543	9.36623	OK	9.91899	6.80579	13.0322	OK	7.39148	4.84906	9.93389	OK	9.75333	6.2234	13.2833	OK	alpha beta-hydrolases superfamily protein
MLOC_72084	12.5587	8.92543	16.192	OK	15.5262	11.138	19.9144	OK	9.12852	6.29631	11.9607	OK	10.5871	7.3598	13.8145	OK	17.0079	12.2966	21.7193	OK	14.7992	10.6398	18.9586	OK	14.4169	10.3414	18.4924	OK	10.3257	7.10953	13.5419	OK	plastidic atp adp-transporter-like
MLOC_72119	17.2572	11.796	22.7185	OK	15.6452	10.553	20.7375	OK	15.935	10.8551	21.015	OK	14.097	9.44537	18.7486	OK	21.6067	15.0551	28.1584	OK	12.213	7.88877	16.5372	OK	11.125	7.24081	15.0092	OK	13.1855	8.7617	17.6093	OK	ring-h2 finger protein atl72-like
MLOC_72144	41.2099	25.9177	56.5021	OK	63.7257	41.5265	85.925	OK	40.4907	25.1198	55.8617	OK	99.5521	67.7908	131.313	OK	15.5833	9.79272	21.3739	OK	34.0656	23.148	44.9833	OK	16.9266	10.6528	23.2003	OK	33.2231	22.2103	44.2359	OK	probable inactive purple acid phosphatase 29-like
MLOC_72146	9.30757	6.29834	12.3168	OK	8.56062	5.72932	11.3919	OK	12.883	9.06658	16.6995	OK	17.5106	12.5949	22.4263	OK	15.0087	10.6761	19.3412	OK	18.8176	13.5261	24.1091	OK	17.0252	12.2124	21.8381	OK	17.5936	12.6749	22.5123	OK	udp-glycosyltransferase 89b1-like
MLOC_72157	101.591	76.6331	126.549	OK	360.251	271.007	449.494	OK	61.0476	45.4362	76.6589	OK	376.754	283.888	469.619	OK	2.69589	0.954787	4.437	OK	2.60955	1.05466	4.16444	OK	3.33859	1.58011	5.09707	OK	2.75326	1.20904	4.29748	OK	somatic embryogenesis receptor kinase 2-like isoform x1
MLOC_72196	4.16583	1.48148	6.85018	OK	5.00151	2.02409	7.97894	OK	11.6993	6.61784	16.7808	OK	11.6622	6.61437	16.7101	OK	18.9574	11.8242	26.0905	OK	29.1148	19.4256	38.804	OK	25.2883	16.5551	34.0215	OK	27.3368	18.0564	36.6172	OK	gdsl esterase lipase at5g45910-like
MLOC_7224	43.2018	32.5614	53.8422	OK	56.6427	42.8385	70.4468	OK	31.0777	23.296	38.8593	OK	49.723	37.6274	61.8187	OK	65.1463	49.3989	80.8937	OK	86.6513	65.8566	107.446	OK	51.4385	38.8928	63.9842	OK	86.6148	65.7249	107.505	OK	cyclic dof factor 3-like
MLOC_72280	2.71672	0.962259	4.47118	OK	19.5878	13.129	26.0467	OK	15.1635	9.87629	20.4507	OK	22.3929	15.1563	29.6294	OK	0.748516	0	1.59061	OK	18.9002	11.5967	26.2036	OK	1.95198	0.494565	3.4094	OK	22.4038	14.2581	30.5495	OK	transcription factor bhlh100-like
MLOC_72347	136.543	102.443	170.642	OK	73.61	53.8554	93.3647	OK	175.22	132.09	218.349	OK	120.655	89.9044	151.406	OK	105.131	78.1515	132.11	OK	110.254	81.7994	138.709	OK	121.143	90.4205	151.865	OK	132.653	99.2247	166.08	OK	arabinogalactan peptide 16-like
MLOC_72461	20.2793	14.8645	25.694	OK	22.5369	16.5604	28.5134	OK	18.9478	13.7324	24.1633	OK	15.3594	11.0172	19.7016	OK	22.3146	16.3682	28.2609	OK	17.7914	12.9498	22.633	OK	17.9435	13.0281	22.8589	OK	13.8942	9.95531	17.8331	OK	nuclease harbi1-like
MLOC_72503	17.8034	13.029	22.5779	OK	27.1897	20.1195	34.2599	OK	13.1169	9.43967	16.7941	OK	22.2077	16.3343	28.0812	OK	31.9005	23.8597	39.9413	OK	30.0054	22.6354	37.3754	OK	22.1904	16.3328	28.048	OK	22.2873	16.4469	28.1276	OK	tpa: wd40-like beta propeller repeat family protein
MLOC_72511	11.1148	7.06124	15.1683	OK	15.8114	10.5547	21.068	OK	15.51	10.3618	20.6583	OK	27.0452	19.1339	34.9565	OK	15.8412	10.6522	21.0303	OK	22.8464	15.9341	29.7586	OK	20.6133	14.1803	27.0463	OK	28.7988	20.4546	37.1429	OK	probable phospholipase a2 homolog 2-like
MLOC_72541	1070.97	808.011	1333.94	OK	1277.09	958.001	1596.18	OK	1785	1329	2241	OK	1244.25	933.694	1554.8	OK	386.114	293.179	479.05	OK	942.463	697.679	1187.25	OK	617.798	468.14	767.456	OK	928.142	685.518	1170.77	OK	adenine phosphoribosyltransferase 1
MLOC_72542	48.8606	36.7524	60.9689	OK	63.0872	47.7073	78.4672	OK	36.4421	27.1485	45.7356	OK	28.2356	20.8082	35.663	OK	36.2843	27.28	45.2886	OK	31.7284	22.8354	40.6215	OK	26.146	19.457	32.8349	OK	68.2978	51.3651	85.2305	OK	glucan endo- -beta-glucosidase 13
MLOC_72543	45.1661	32.7371	57.595	OK	71.7363	53.1627	90.3099	OK	59.9885	44.2477	75.7292	OK	80.7377	60.0468	101.429	OK	23.2334	15.9192	30.5476	OK	51.4548	36.7681	66.1414	OK	34.9075	24.9109	44.9041	OK	58.5859	42.4524	74.7194	OK	hypothetical protein F775_29803
MLOC_7255	2.5171	1.27534	3.75885	OK	5.23336	3.22756	7.23916	OK	2.44832	1.26534	3.6313	OK	2.84809	1.52099	4.1752	OK	1.60562	0.687783	2.52346	OK	2.1671	1.03747	3.29674	OK	1.36621	0.533101	2.19931	OK	2.22017	1.1254	3.31495	OK	ethylene-responsive transcription factor rap2-11
MLOC_72572	1.761	1.02755	2.49444	OK	2.85342	1.8355	3.87135	OK	2.63645	1.66017	3.61272	OK	4.85396	3.34023	6.36769	OK	0	0	0	OK	0.0396445	0	0.148421	OK	0.0181195	0	0.0970814	OK	0	0	0	OK	nb-arc domain containing expressed
MLOC_72614	15.2357	11.0308	19.4406	OK	34.7732	26.0824	43.4639	OK	30.1597	22.501	37.8184	OK	33.3994	24.966	41.8328	OK	3.95447	2.51345	5.39549	OK	36.5053	27.1977	45.813	OK	7.44637	5.11814	9.7746	OK	38.5448	28.7577	48.3319	OK	amelogenin precursor like protein
MLOC_72620	2.3866	0.964509	3.8087	OK	3.43905	1.65451	5.2236	OK	2.42026	1.00193	3.83858	OK	1.08716	0.204214	1.97011	OK	2.93627	1.2869	4.58565	OK	3.01606	1.48721	4.54491	OK	3.19319	1.52857	4.85781	OK	2.12329	0.837416	3.40916	OK	harpin-induced protein 1 containing expressed
MLOC_72683	11.2956	7.10153	15.4897	OK	7.86455	4.66438	11.0647	OK	12.2152	7.83135	16.599	OK	6.58712	3.77689	9.39735	OK	19.9474	13.7036	26.1912	OK	4.14069	2.01794	6.26343	OK	10.225	6.43024	14.0198	OK	4.77046	2.55249	6.98843	OK	protein glutamine dumper 2-like
MLOC_72685	83.4634	62.8844	104.042	OK	94.077	71.0947	117.059	OK	55.5273	41.6542	69.4005	OK	71.0075	53.4584	88.5565	OK	83.3086	62.8178	103.799	OK	101.269	78.3622	124.175	OK	72.6671	54.6918	90.6423	OK	82.8604	62.2142	103.507	OK	transposon unclassified
MLOC_72686	6.92872	4.12879	9.72866	OK	6.30895	3.67836	8.93954	OK	12.0009	7.86645	16.1353	OK	13.4037	8.87584	17.9316	OK	8.77458	5.40585	12.1433	OK	8.58831	5.3294	11.8472	OK	10.6906	6.91241	14.4688	OK	11.5492	7.54328	15.5551	OK	alpha expansin partial
MLOC_72702	8.43456	5.36309	11.506	OK	14.1643	9.96444	18.3642	OK	7.78787	5.0416	10.5342	OK	10.3137	7.00989	13.6176	OK	9.75235	6.4864	13.0183	OK	14.9251	10.7338	19.1165	OK	13.3183	9.10135	17.5353	OK	9.43796	6.25463	12.6213	OK	branched-chain-amino-acid aminotransferase chloroplastic-like
MLOC_7277	17.5224	11.8225	23.2224	OK	19.8423	13.5977	26.087	OK	19.5188	13.4259	25.6117	OK	31.3852	22.4736	40.2967	OK	8.20094	4.91483	11.4871	OK	19.3431	13.3224	25.3638	OK	10.7868	6.83933	14.7343	OK	20.5836	14.1955	26.9716	OK	zinc c3hc4 type family protein
MLOC_72822	42.2088	31.6752	52.7425	OK	43.6629	32.7325	54.5932	OK	33.0524	24.4526	41.6523	OK	22.2897	16.3942	28.1852	OK	59.7317	45.3066	74.1567	OK	33.371	25.3119	41.4301	OK	44.1871	33.1621	55.2122	OK	24.7834	18.2484	31.3184	OK	pb1 domain containing protein
MLOC_72837	1.31223	0.508962	2.1155	OK	6.17793	3.75862	8.59724	OK	4.96614	3.04279	6.88948	OK	4.7018	2.86335	6.54025	OK	0.436204	0	1.0069	OK	23.2138	16.5997	29.8279	OK	2.9124	1.59487	4.22994	OK	22.5044	16.0693	28.9395	OK	electron transporter heat shock protein binding protein
MLOC_72940	30.1331	22.1964	38.0698	OK	53.7524	40.4201	67.0847	OK	16.4803	11.823	21.1375	OK	39.4577	29.6369	49.2786	OK	37.2208	27.8774	46.5642	OK	55.7154	41.9865	69.4442	OK	28.4309	21.1036	35.7582	OK	53.176	40.1646	66.1873	OK	transcription factor bhlh112-like
MLOC_72949	24.0911	17.3234	30.8588	OK	48.1409	35.7395	60.5423	OK	15.7346	11.1081	20.3611	OK	27.3434	19.9759	34.7108	OK	31.4525	23.0881	39.817	OK	48.9499	36.7515	61.1482	OK	21.6848	15.6787	27.6909	OK	36.3166	26.9311	45.702	OK	dof zinc finger
MLOC_72968	40.6408	28.2096	53.0719	OK	102.979	74.4657	131.493	OK	62.0338	45.0602	79.0073	OK	99.5368	72.0702	127.004	OK	24.2548	16.9745	31.5351	OK	63.1865	44.719	81.6541	OK	26.576	18.1712	34.9807	OK	58.285	42.113	74.457	OK	upf0014 membrane protein star2
MLOC_73030	31.7479	23.8108	39.6849	OK	34.7838	26.0962	43.4714	OK	45.2267	34.2174	56.236	OK	37.5469	28.1725	46.9213	OK	25.6455	18.956	32.3351	OK	42.6285	32.1597	53.0973	OK	30.9623	23.1557	38.7689	OK	40.8791	30.6523	51.1058	OK	probable flavin-containing monooxygenase 1
MLOC_73039	8.09609	5.38945	10.8027	OK	6.25399	4.01764	8.49033	OK	11.4614	7.96639	14.9563	OK	11.2308	7.78763	14.6739	OK	8.24879	5.50194	10.9956	OK	9.0393	6.13859	11.94	OK	9.27959	6.26746	12.2917	OK	8.76827	5.91643	11.6201	OK	sphinganine c -monooxygenase 1-like
MLOC_73056	13.7882	0	38.5199	OK	8.39029	5.00703	11.7735	OK	17.7975	13.661	21.934	OK	0	0	0	OK	37.9894	0	79.8188	OK	41.8728	0	83.9631	OK	39.9979	0	82.9069	OK	24.813	0	59.8552	OK	retrotransposon unclassified
MLOC_73077	35.1022	25.6649	44.5394	OK	187.566	141.134	233.997	OK	14.1025	9.71441	18.4907	OK	150.257	113.596	186.918	OK	2.63927	1.23094	4.04761	OK	2.36186	1.10096	3.62276	OK	2.59761	1.25404	3.94118	OK	3.50235	1.86929	5.13541	OK	beta- -glucanase
MLOC_73163	1.10728	0	4.08359	OK	2.90076	0	7.02474	OK	0.452698	0	1.45668	OK	0	0	0	OK	2.04134	0	5.64401	OK	0.468332	0	1.44291	OK	0.478967	0	1.49331	OK	0	0	0	OK	predicted protein
MLOC_73203	20.6619	14.3453	26.9786	OK	22.54	15.7063	29.3737	OK	20.6388	14.3386	26.939	OK	36.1685	26.2127	46.1242	OK	15.0481	10.0617	20.0344	OK	19.592	13.4029	25.781	OK	18.6962	12.7201	24.6724	OK	23.383	16.4168	30.3493	OK	harpin-induced protein 1 containing expressed
MLOC_73234	38.143	27.7217	48.5644	OK	15.2761	10.5194	20.0328	OK	23.2194	16.588	29.8509	OK	13.1954	8.9597	17.4311	OK	23.4988	16.8672	30.1305	OK	10.9686	7.58676	14.3504	OK	21.1633	15.1284	27.1981	OK	11.4324	7.641	15.2238	OK	src2-like protein
MLOC_7324	1410.91	1009.59	1812.23	OK	1561.32	1103.9	2018.75	OK	1973.24	1361.2	2585.28	OK	1350.08	963.279	1736.87	OK	472.807	353.881	591.733	OK	1365.78	939.128	1792.44	OK	803.195	585.493	1020.9	OK	1302.14	890.209	1714.06	OK	nitrile-specifier protein 5
MLOC_7328	207.47	155.28	259.661	OK	277.107	209.09	345.125	OK	133.999	100.009	167.988	OK	342.518	259.611	425.425	OK	66.7498	48.3708	85.1287	OK	102.804	75.5699	130.039	OK	75.1422	55.1015	95.1828	OK	132.012	97.7518	166.272	OK	tpa: metacaspase family protein
MLOC_7329	351.402	260.796	442.009	OK	499.368	373.434	625.302	OK	240.641	177.19	304.092	OK	627.313	474.426	780.2	OK	127.562	91.1093	164.015	OK	215.906	156.389	275.423	OK	140.029	100.9	179.159	OK	240.643	175.875	305.41	OK	having alternative splicing products
MLOC_73300	12.2067	8.35799	16.0554	OK	30.474	22.2914	38.6567	OK	20.6968	14.869	26.5246	OK	26.1879	18.9603	33.4156	OK	6.97639	4.4257	9.52707	OK	29.4288	20.8403	38.0174	OK	8.39737	5.49458	11.3002	OK	34.2195	24.6616	43.7774	OK	heat stress transcription factor c-2b-like
MLOC_73340	31.7835	23.8082	39.7588	OK	40.5786	30.561	50.5963	OK	29.5834	22.0986	37.0682	OK	26.2722	19.5323	33.0121	OK	57.2016	43.3516	71.0516	OK	68.7103	51.994	85.4266	OK	55.1557	41.7268	68.5847	OK	58.1185	44.0118	72.2251	OK	mosc domain-containing protein mitochondrial
MLOC_73385	0	0	0	OK	12.6882	8.75746	16.619	OK	0	0	0	OK	6.91309	4.13193	9.69425	OK	14.1252	0	54.3356	OK	7.11611	4.34279	9.88943	OK	0	0	0	OK	6.22348	3.44843	8.99853	OK	transposon mutator sub-class
MLOC_73464	55.5115	41.6071	69.4158	OK	47.6489	35.4285	59.8692	OK	74.4044	56.2537	92.555	OK	46.6566	34.6698	58.6434	OK	37.175	27.3266	47.0234	OK	46.8035	35.5511	58.0559	OK	35.7511	26.3045	45.1978	OK	30.1555	22.0134	38.2976	OK	agmatine coumaroyltransferase-1-like
MLOC_73475	8.6649	5.83598	11.4938	OK	8.82587	5.9138	11.7379	OK	5.2278	3.23498	7.22063	OK	8.36297	5.61524	11.1107	OK	6.28056	4.00469	8.55644	OK	6.32675	4.08921	8.56428	OK	5.89408	3.7408	8.04736	OK	5.37233	3.30341	7.44125	OK	cysteine-rich receptor-like protein kinase 2
MLOC_73481	453.864	338.323	569.406	OK	181.752	137.363	226.14	OK	250.826	187.899	313.752	OK	133.43	100.85	166.01	OK	606.799	455.396	758.201	OK	200.719	151.895	249.542	OK	424.95	320.343	529.556	OK	209.549	158.918	260.181	OK	polygalacturonase inhibitor-like
MLOC_73488	4.08	2.51551	5.64448	OK	0.986432	0.360077	1.61279	OK	2.172	1.14722	3.19678	OK	1.23637	0.51091	1.96183	OK	1.55634	0.72429	2.38838	OK	0.152965	0	0.39372	OK	0.807222	0.242931	1.37151	OK	0.251025	0	0.548878	OK	serine threonine-protein kinase at5g01020-like
MLOC_7357	12.4793	7.59741	17.3612	OK	5.12955	2.39933	7.85978	OK	11.1922	6.72731	15.657	OK	10.926	6.48717	15.3648	OK	4.73526	2.16308	7.30743	OK	3.78063	1.68772	5.87355	OK	5.91013	2.99899	8.82127	OK	5.58102	2.74122	8.42082	OK	hypothetical protein F775_52338
MLOC_73582	9.7166	5.97235	13.4608	OK	20.5053	13.783	27.2275	OK	9.00475	5.22248	12.787	OK	11.0775	6.76282	15.3921	OK	16.3878	10.9929	21.7827	OK	14.4561	9.29521	19.617	OK	10.957	7.00113	14.9129	OK	10.4146	6.21704	14.6122	OK	protein enl isoform x2
MLOC_7365	40.8031	28.9977	52.6085	OK	34.5025	22.9916	46.0135	OK	28.9407	18.6117	39.2696	OK	27.3032	17.9349	36.6715	OK	47.3988	33.707	61.0906	OK	41.7927	29.445	54.1404	OK	30.85	21.3272	40.3727	OK	39.2665	25.4637	53.0693	OK	serine carboxypeptidase-like 35
MLOC_73651	39.872	29.6335	50.1105	OK	32.0402	23.5735	40.507	OK	66.1358	49.9204	82.3512	OK	39.2974	29.2925	49.3022	OK	33.4885	24.5625	42.4145	OK	21.9535	15.9235	27.9836	OK	41.1708	30.6884	51.6533	OK	19.9155	14.3177	25.5133	OK	1-aminocyclopropane-1-carboxylate oxidase homolog 1-like
MLOC_73656	183.068	138.996	227.14	OK	125.204	94.4047	156.004	OK	130.279	98.2897	162.269	OK	70.7874	52.7538	88.8209	OK	172.451	130.578	214.324	OK	31.3099	22.1086	40.5111	OK	96.714	72.7955	120.633	OK	25.4573	18.0196	32.8949	OK	bowman-birk type trypsin inhibitor-like
MLOC_73689	114.184	84.6448	143.723	OK	235.543	175.948	295.139	OK	68.9129	50.3199	87.5059	OK	225.985	168.087	283.884	OK	127.939	95.5503	160.328	OK	181.778	136.585	226.971	OK	84.977	62.6952	107.259	OK	161.845	121.02	202.67	OK	hypothetical protein TRIUR3_08408
MLOC_73724	20.9897	11.9622	30.0173	OK	18.2909	10.9832	25.5986	OK	13.2556	7.55437	18.9568	OK	8.80203	4.57918	13.0249	OK	11.5354	6.14311	16.9278	OK	8.5719	4.2416	12.9022	OK	8.40226	4.2613	12.5432	OK	10.4162	5.60747	15.225	OK	dof-like protein 34
MLOC_73746	28.3474	21.4477	35.2471	OK	57.1101	43.3544	70.8658	OK	41.4676	31.5468	51.3884	OK	66.1994	50.2267	82.1722	OK	20.1741	14.9989	25.3492	OK	47.9052	36.4527	59.3577	OK	26.9052	20.2457	33.5647	OK	43.1905	32.6979	53.6832	OK	respiratory burst oxidase homolog protein b-like
MLOC_73802	76.7375	56.7933	96.6816	OK	24.6287	17.167	32.0904	OK	84.1141	63.0878	105.14	OK	115.6	86.2119	144.987	OK	129.634	97.0491	162.218	OK	115.656	88.1634	143.148	OK	179.534	135.982	223.087	OK	190.269	144.315	236.223	OK	high-affinity nitrate transporter -like
MLOC_73808	618.955	468.249	769.662	OK	577.202	435.971	718.434	OK	691.758	521.519	861.998	OK	805.347	605.57	1005.12	OK	759.147	572.241	946.053	OK	762.922	582.066	943.779	OK	636.764	479.56	793.969	OK	864.398	645.794	1083	OK	germin-like protein 1-1
MLOC_73851	13.3857	8.95618	17.8152	OK	13.7892	9.52128	18.0572	OK	26.2085	19.2132	33.2038	OK	31.2964	22.9291	39.6636	OK	75.1497	56.5809	93.7185	OK	115.116	89.3899	140.843	OK	96.348	72.96	119.736	OK	97.3774	73.6569	121.098	OK	benzyl alcohol o-benzoyltransferase-like
MLOC_73897	5.04834	3.08193	7.01474	OK	4.21444	2.51892	5.90995	OK	8.6949	5.86809	11.5217	OK	8.47796	5.70437	11.2516	OK	4.80382	2.95014	6.6575	OK	14.5167	10.3719	18.6614	OK	8.04977	5.35108	10.7485	OK	14.6266	10.3939	18.8594	OK	peroxidase 2
MLOC_73925	1.42698	0	3.39777	OK	0.982739	0	2.65965	OK	0	0	0	OK	0.456151	0	1.79041	OK	0.249026	0	0.936206	OK	0.94094	0	2.61811	OK	1.3334	0	3.25812	OK	0.455699	0	1.42245	OK	proteinase inhibitor potato inhibitor i
MLOC_74009	0.870425	0.300502	1.44035	OK	1.75677	0.954081	2.55946	OK	0.87091	0.298383	1.44344	OK	0.854722	0.382031	1.32741	OK	1.05421	0.472382	1.63605	OK	0.710697	0.250041	1.17135	OK	1.14807	0.555858	1.74028	OK	1.21566	0.600389	1.83093	OK	pentatricopeptide repeat-containing protein mitochondrial-like
MLOC_7416	29.421	21.3717	37.4703	OK	21.9418	15.6093	28.2744	OK	40.353	29.6932	51.0128	OK	33.6621	24.6124	42.7118	OK	26.2475	18.8446	33.6503	OK	22.7093	16.1985	29.2201	OK	34.9044	25.4955	44.3134	OK	22.0899	15.8011	28.3787	OK	PREDICTED: uncharacterized protein LOC100844346
MLOC_74228	1.91481	0.640844	3.18877	OK	13.938	9.27402	18.602	OK	8.16479	5.09702	11.2326	OK	12.1838	7.90786	16.4597	OK	1.57019	0.418979	2.7214	OK	17.9676	11.2129	24.7223	OK	2.33024	0.927842	3.73265	OK	18.7063	12.4509	24.9617	OK	glycerol-3-phosphate 2-o-acyltransferase 6-like
MLOC_74264	38.7045	28.6602	48.7488	OK	19.4431	13.8521	25.0341	OK	42.8787	31.9061	53.8514	OK	29.2113	21.3528	37.0697	OK	25.7054	18.6679	32.7429	OK	28.6521	21.1708	36.1334	OK	30.5724	22.4185	38.7263	OK	31.8638	23.3909	40.3367	OK	reticuline oxidase-like protein
MLOC_74308	6.7269	4.05924	9.39456	OK	1.70445	0.582888	2.82601	OK	5.66006	3.30839	8.01173	OK	0.759947	0.0381912	1.4817	OK	29.1575	21.0297	37.2852	OK	7.83066	4.90792	10.7534	OK	19.7638	13.9517	25.576	OK	8.00489	5.04112	10.9687	OK	hypothetical protein F775_42714
MLOC_74327	0.772258	0	2.14632	OK	3.85598	0	9.35926	OK	3.38057	0	8.92657	OK	9.82485	1.00295	18.6468	OK	3.89748	0	9.39399	OK	3.26773	0	8.88359	OK	0	0	0	OK	5.20608	0	11.4989	OK	ribonuclease h protein at1g65750
MLOC_74463	11.6661	6.97805	16.3541	OK	17.8804	12.2294	23.5314	OK	2.59719	1.00227	4.19212	OK	9.43082	5.80077	13.0609	OK	10.3414	6.50861	14.1742	OK	19.6649	13.9071	25.4226	OK	26.3108	18.1904	34.4311	OK	26.3703	18.7359	34.0047	OK	germin-like protein 2-1
MLOC_74526	50.7627	38.4244	63.101	OK	14.8336	10.8065	18.8607	OK	55.7448	42.267	69.2227	OK	35.9288	27.0527	44.8049	OK	61.886	46.8525	76.9195	OK	31.3397	23.5945	39.085	OK	66.6413	50.5235	82.7591	OK	41.8757	31.611	52.1403	OK	probable allantoinase 1-like
MLOC_74557	67.9273	50.6779	85.1767	OK	87.0112	65.1989	108.824	OK	39.8301	29.3478	50.3124	OK	60.3636	45.1204	75.6068	OK	161.828	122.045	201.612	OK	149.912	111.682	188.141	OK	109.414	82.2642	136.564	OK	138.104	104.087	172.12	OK	hlh dna-binding domain superfamily protein
MLOC_74565	53.7762	40.325	67.2274	OK	67.1641	50.5422	83.786	OK	29.7129	22.015	37.4109	OK	44.29	33.3039	55.2761	OK	55.306	41.7876	68.8244	OK	46.6165	35.3047	57.9284	OK	46.234	34.7705	57.6975	OK	45.197	33.9053	56.4888	OK	potassium transporter
MLOC_74587	492.542	365.048	620.035	OK	555.203	408.862	701.543	OK	836.544	571.354	1101.73	OK	523.766	386.17	661.362	OK	386.261	288.633	483.889	OK	371.33	279.396	463.265	OK	391.408	291.6	491.215	OK	391.713	291.188	492.239	OK	tubulin beta-5 chain
MLOC_74594	1.41756	0	5.25751	OK	2.02539	0.386252	3.66452	OK	0	0	0	OK	0	0	0	OK	3.13424	0	7.72207	OK	2.8208	0	7.64719	OK	3.76328	0	9.08093	OK	1.24321	0	3.88176	OK	retrotransposon line subclass
MLOC_74605	83.0557	62.918	103.193	OK	85.4723	64.3517	106.593	OK	117.457	89.0919	145.822	OK	137.723	104.353	171.093	OK	84.7888	63.8479	105.73	OK	101.012	77.359	124.666	OK	92.4673	69.9258	115.009	OK	115.882	87.7948	143.969	OK	class iii peroxidase
MLOC_74611	44.6244	32.6927	56.5562	OK	25.317	17.626	33.008	OK	48.7905	35.7609	61.82	OK	27.1919	18.5379	35.8459	OK	2.91232	1.32915	4.49549	OK	4.89485	2.63858	7.15111	OK	18.0903	11.4751	24.7056	OK	4.21217	2.24532	6.17903	OK	probable glutathione s-transferase-like
MLOC_74676	2.80605	1.51799	4.09411	OK	0.515315	0.047445	0.983184	OK	8.60944	5.75443	11.4645	OK	2.60291	1.37307	3.83276	OK	12.3306	8.61633	16.0448	OK	7.81358	5.27676	10.3504	OK	16.4178	11.7818	21.0539	OK	11.411	7.91962	14.9024	OK	patatin group a-3
MLOC_74686	1.28767	0	2.76896	OK	1.15469	0	2.63855	OK	0.966787	0	2.42141	OK	2.13019	0	8.36324	OK	4.36016	1.78466	6.93566	OK	0	0	0	OK	2.96193	0	9.86754	OK	5.10727	0	12.5932	OK	serine threonine-protein kinase smg1
MLOC_74781	1.71294	0.821974	2.60391	OK	1.30822	0.530537	2.08591	OK	2.22572	1.21143	3.24	OK	2.91314	1.60352	4.22275	OK	1.08492	0.400748	1.76909	OK	2.53495	1.46261	3.60729	OK	2.04189	1.07812	3.00566	OK	2.47513	1.35082	3.59944	OK	cytochrome p450 77a3-like
MLOC_74834	55.4748	41.5269	69.4227	OK	108.884	82.4572	135.311	OK	31.9796	23.5294	40.4297	OK	78.6887	59.0415	98.3358	OK	3.8148	2.06521	5.56439	OK	5.93526	3.64771	8.22281	OK	2.87048	1.42118	4.31977	OK	9.28154	5.85906	12.704	OK	beta-expansin 1a expressed
MLOC_74856	30.1372	21.7002	38.5742	OK	32.6316	23.6554	41.6078	OK	20.3559	14.2521	26.4596	OK	26.7954	19.1179	34.4729	OK	3.01547	1.39754	4.63339	OK	4.18046	2.09655	6.26438	OK	3.28038	1.561	4.99975	OK	2.79091	1.22732	4.35451	OK	pathogenesis related protein
MLOC_74879	22.325	16.7122	27.9377	OK	28.0545	21.1946	34.9145	OK	26.5284	20.002	33.0549	OK	35.3191	26.793	43.8452	OK	24.9186	18.6764	31.1609	OK	59.9979	45.4117	74.584	OK	34.7941	26.3451	43.2431	OK	49.2192	37.0298	61.4085	OK	potassium channel akt1-like
MLOC_74883	1.95943	0.828941	3.08991	OK	9.08872	6.02815	12.1493	OK	2.17879	0.94689	3.41068	OK	5.35206	3.26547	7.43864	OK	0.659793	0.0949472	1.22464	OK	1.10726	0.29112	1.92341	OK	0.849512	0.197473	1.50155	OK	0.603889	0.0671464	1.14063	OK	udp-glycosyltransferase-like protein
MLOC_74990	45.8743	34.1822	57.5664	OK	38.3205	28.3584	48.2826	OK	55.1349	41.2406	69.0292	OK	54.0852	40.5178	67.6525	OK	40.5954	30.0418	51.1491	OK	54.6866	40.9162	68.457	OK	44.8993	33.4256	56.373	OK	62.1222	46.4998	77.7445	OK	predicted protein
MLOC_74996	0.767132	0.0825173	1.45175	OK	0.568622	0	1.13993	OK	2.57643	1.22114	3.93172	OK	1.58908	0.596769	2.58139	OK	0.160205	0	0.465333	OK	0.266707	0	0.705233	OK	0	0	0	OK	0	0	0	OK	kda heat-shock protein
MLOC_75065	166.448	125.368	207.529	OK	179.25	135.317	223.183	OK	165.002	124.647	205.356	OK	134.442	100.625	168.258	OK	646.353	488.51	804.197	OK	566.111	431.623	700.599	OK	594.711	449.772	739.651	OK	394.096	298.59	489.602	OK	inactive purple acid phosphatase 27
MLOC_75087	3.75673	2.08628	5.42719	OK	2.03325	0.980267	3.08622	OK	6.07044	3.88963	8.25125	OK	4.76092	2.89685	6.62498	OK	3.20743	1.80027	4.61459	OK	2.47947	1.45999	3.49895	OK	7.33677	4.84913	9.82442	OK	7.08049	4.65673	9.50426	OK	high affinity nitrate transporter
MLOC_75088	7.37972	4.53628	10.2232	OK	5.69925	3.33429	8.06422	OK	4.14156	2.20233	6.0808	OK	5.43368	3.07376	7.79359	OK	6.21706	3.66538	8.76875	OK	6.22211	3.65729	8.78694	OK	5.35336	3.05477	7.65195	OK	4.32505	2.39105	6.25904	OK	non-functional nadph-dependent codeinone reductase 2-like
MLOC_75223	96.9466	68.9792	124.914	OK	103.579	74.033	133.124	OK	119.726	85.1003	154.353	OK	156.882	111.752	202.011	OK	119.896	85.5427	154.248	OK	115.019	82.831	147.206	OK	121.386	86.2971	156.474	OK	123.848	87.5384	160.159	OK	rpm1-interacting protein 4
MLOC_75288	603.289	440.937	765.641	OK	1845.1	1201.32	2488.88	OK	1210.29	839.147	1581.43	OK	1395.54	947.013	1844.08	OK	158.001	118.907	197.095	OK	1509.64	965.804	2053.48	OK	425.148	316.065	534.231	OK	1426.34	917.78	1934.9	OK	formate mitochondrial
MLOC_75304	68.3477	51.7667	84.9287	OK	42.0262	31.4588	52.5936	OK	48.3955	36.0077	60.7833	OK	49.8601	37.2895	62.4307	OK	51.8324	38.8316	64.8332	OK	46.9372	34.3926	59.4819	OK	48.415	36.3861	60.4438	OK	44.9873	33.7079	56.2668	OK	laccase precursor
MLOC_75375	4.10341	2.44371	5.7631	OK	18.283	13.1822	23.3839	OK	2.43024	1.24953	3.61094	OK	11.4189	7.94726	14.8906	OK	6.70321	4.34858	9.05784	OK	23.0739	17.0387	29.1091	OK	5.37523	3.40393	7.34653	OK	17.1532	12.364	21.9424	OK	probable f-box protein at1g60180
MLOC_75471	8.77133	6.23336	11.3093	OK	2.84067	1.71744	3.9639	OK	11.7407	8.54128	14.94	OK	4.66574	3.09837	6.2331	OK	13.7846	10.0511	17.518	OK	2.43188	1.44693	3.41682	OK	15.2107	11.1706	19.2508	OK	3.69012	2.35644	5.0238	OK	multiple c2 and transmembrane domain-containing protein 1-like
MLOC_75484	30.7884	22.8331	38.7437	OK	17.6759	12.9359	22.4159	OK	34.0647	25.3722	42.7572	OK	18.4807	13.5409	23.4205	OK	35.396	26.3936	44.3984	OK	24.1344	17.6754	30.5935	OK	36.2578	26.9878	45.5278	OK	15.8966	11.3804	20.4129	OK	cbl-interacting protein kinase 32
MLOC_75528	314.281	237.832	390.73	OK	255.135	193.17	317.1	OK	312.559	236.179	388.939	OK	222.763	168.406	277.121	OK	63.4849	47.1777	79.792	OK	41.5389	30.606	52.4718	OK	43.1586	32.1692	54.148	OK	35.355	26.1814	44.5286	OK	caffeic acid o-methyltransferase
MLOC_75554	20.453	13.242	27.664	OK	28.8129	20.1098	37.5161	OK	21.2062	14.3675	28.0448	OK	18.4	12.8928	23.9071	OK	28.4032	18.238	38.5685	OK	24.027	16.8632	31.1907	OK	21.7814	15.136	28.4267	OK	19.2087	13.0935	25.3238	OK	vascular plant one zinc finger protein
MLOC_75597	10.3185	6.40656	14.2304	OK	8.2251	4.85531	11.5949	OK	17.0671	11.4307	22.7035	OK	10.7634	6.72327	14.8034	OK	18.7975	12.7617	24.8333	OK	16.1784	10.7478	21.609	OK	18.583	12.6362	24.5297	OK	14.9149	9.85333	19.9764	OK	e3 ubiquitin-protein ligase atl41-like
MLOC_75601	6.91024	4.35579	9.46469	OK	2.75465	1.35819	4.1511	OK	6.82693	4.32101	9.33285	OK	5.40996	3.25791	7.56201	OK	8.53606	5.54818	11.5239	OK	5.63194	3.36687	7.89701	OK	9.149	6.05928	12.2387	OK	6.06396	3.69259	8.43534	OK	ethylene-responsive transcription factor erf038-like
MLOC_75730	1.29346	0.473489	2.11344	OK	2.23689	1.09589	3.37788	OK	1.37023	0.524874	2.21558	OK	0.70417	0.133196	1.27514	OK	15.2327	10.8041	19.6613	OK	16.739	11.9429	21.535	OK	13.6642	9.59807	17.7304	OK	15.0141	10.6446	19.3836	OK	protein
MLOC_75745	63.8057	48.4943	79.1171	OK	39.4936	29.8417	49.1455	OK	100.361	76.1735	124.549	OK	54.278	41.0434	67.5126	OK	85.8678	65.0408	106.695	OK	65.9461	50.2336	81.6587	OK	105.923	80.186	131.66	OK	57.2661	43.2782	71.2541	OK	aldehyde dehydrogenase family 2 member c4-like
MLOC_75786	1.50085	0.695295	2.3064	OK	3.75425	2.2706	5.2379	OK	2.87215	1.56414	4.18016	OK	2.07027	1.09279	3.04775	OK	25.9111	19.2485	32.5737	OK	28.152	20.8078	35.4962	OK	24.2986	17.9603	30.637	OK	23.3289	17.2352	29.4227	OK	disease resistance protein rpp13
MLOC_75830	1.10087	0	2.61974	OK	0.415433	0	1.28038	OK	0	0	0	OK	0.640953	0	1.88475	OK	0	0	0	OK	0	0	0	OK	0.204558	0	0.801453	OK	0	0	0	OK	cytochrome c biogenesis fc
MLOC_75903	0	0	0	OK	4.50479	0	13.0182	OK	9.96946	0	20.8723	OK	3.49032	0	10.2963	OK	4.9074	0	13.4585	OK	7.31217	0	17.1081	OK	7.76	0	17.2753	OK	17.1784	1.81726	32.5396	OK	receptor-like serine threonine-protein kinase sd1-8
MLOC_75956	2330.89	1701.25	2960.54	OK	2122.93	1554.02	2691.85	OK	4028.1	2847.69	5208.52	OK	2515.84	1836.28	3195.4	OK	1056.04	793.723	1318.35	OK	3187.23	2282.7	4091.76	OK	2247.91	1643.37	2852.45	OK	2846.33	2053.9	3638.75	OK	metallothionein-like protein
MLOC_76050	387.955	289.725	486.185	OK	442.779	329.408	556.15	OK	235.766	177.38	294.151	OK	377.315	282.726	471.904	OK	474.343	354.361	594.324	OK	455.809	340.576	571.043	OK	351.237	263.488	438.986	OK	440.402	328.876	551.929	OK	cytochrome p450 78a3-like
MLOC_76181	42.7802	29.7656	55.7948	OK	32.5758	22.1852	42.9664	OK	31.8978	21.6059	42.1896	OK	85.9321	62.9925	108.872	OK	21.4814	13.5173	29.4456	OK	30.2816	20.5015	40.0616	OK	21.4005	13.7698	29.0312	OK	44.9707	31.3117	58.6297	OK	defensin
MLOC_76250	41.861	30.4956	53.2263	OK	30.6532	21.853	39.4534	OK	28.2158	20.046	36.3855	OK	21.2247	14.6603	27.7891	OK	36.8718	26.6459	47.0978	OK	35.4945	25.6758	45.3132	OK	26.7328	18.931	34.5347	OK	29.3668	20.9522	37.7815	OK	predicted protein
MLOC_76264	401.738	303.398	500.078	OK	571.537	430.722	712.352	OK	243.207	183.551	302.863	OK	510.613	384.585	636.642	OK	380.1	287.555	472.644	OK	493.921	373.173	614.67	OK	289.782	219.464	360.1	OK	470.736	355.837	585.634	OK	hypothetical protein F775_20718
MLOC_7629	2.04754	1.10261	2.99248	OK	2.25966	1.25811	3.26121	OK	0.661061	0.205523	1.1166	OK	2.00388	1.09273	2.91503	OK	0.833692	0.306354	1.36103	OK	1.44436	0.718115	2.1706	OK	1.50654	0.731355	2.28173	OK	0.490106	0.112945	0.867268	OK	serine carboxypeptidase-like 18
MLOC_7633	16.1192	7.20552	25.0329	OK	19.4214	9.25992	29.5829	OK	45.399	27.8871	62.9109	OK	32.9669	18.8172	47.1166	OK	24.6308	12.9516	36.31	OK	23.7981	12.1399	35.4562	OK	23.3567	12.0445	34.669	OK	38.9121	23.0978	54.7265	OK	peroxidase 1
MLOC_76378	25.716	16.5441	34.8879	OK	22.0309	13.8826	30.1792	OK	14.219	8.15255	20.2855	OK	17.3477	10.392	24.3034	OK	5.48085	2.1323	8.82941	OK	6.41701	2.73121	10.1028	OK	5.9997	2.48501	9.51439	OK	6.09559	2.54226	9.64892	OK	hypothetical protein OsI_32566
MLOC_76480	2.18327	1.08881	3.27772	OK	1.79359	0.831735	2.75545	OK	0.739944	0.186835	1.29305	OK	1.44746	0.597743	2.29717	OK	1.73166	0.774733	2.68858	OK	1.13403	0.385624	1.88243	OK	1.44233	0.615763	2.2689	OK	0.918812	0.287428	1.5502	OK	cytokinin-o-glucosyltransferase 2
MLOC_76486	2.7814	1.42742	4.13539	OK	32.3622	23.8123	40.9122	OK	20.2838	14.6131	25.9546	OK	33.5834	24.8734	42.2935	OK	1.59366	0.643297	2.54403	OK	33.6093	24.5451	42.6735	OK	5.35462	3.31802	7.39121	OK	34.3021	24.8164	43.7879	OK	transcription factor bhlh84-like
MLOC_76558	37.1455	27.7879	46.5031	OK	57.5294	43.6082	71.4507	OK	62.4782	47.3318	77.6247	OK	100.798	76.1958	125.4	OK	53.8568	40.2746	67.439	OK	75.3367	56.9298	93.7436	OK	66.8867	50.3489	83.4246	OK	70.0081	53.0806	86.9356	OK	10-deacetylbaccatin iii 10-o-acetyltransferase
MLOC_76584	134.349	101.572	167.126	OK	139.08	104.687	173.473	OK	215.322	162.532	268.112	OK	221.944	166.364	277.524	OK	150.224	112.41	188.038	OK	154.031	117.444	190.618	OK	200.463	151.53	249.397	OK	158.797	120.081	197.514	OK	ribonuclease 1
MLOC_76650	21.1653	13.7467	28.5839	OK	42.3241	29.8418	54.8064	OK	20.7605	13.5235	27.9974	OK	21.8715	14.3316	29.4115	OK	19.3534	12.4544	26.2525	OK	39.3522	26.7669	51.9374	OK	14.7509	9.13646	20.3653	OK	40.3979	28.0529	52.743	OK	predicted protein
MLOC_76682	24.736	17.5669	31.9052	OK	9.12825	5.70582	12.5507	OK	48.601	36.0078	61.1941	OK	28.4893	20.3766	36.602	OK	37.3138	27.185	47.4425	OK	42.9258	32.0017	53.8499	OK	46.8324	34.5555	59.1094	OK	51.7959	37.888	65.7039	OK	alpha-expansin expa1
MLOC_7670	3.21138	2.00383	4.41894	OK	2.70284	1.63277	3.77292	OK	1.42221	0.712658	2.13177	OK	1.68184	0.898601	2.46509	OK	7.02086	4.87676	9.16495	OK	2.33823	1.35535	3.32111	OK	4.02871	2.61239	5.44504	OK	1.45531	0.702394	2.20822	OK	probable chlorophyll b reductase chloroplastic
MLOC_76721	4.91025	0	11.182	OK	3.11649	0	7.88552	OK	4.34617	0	10.841	OK	0.584441	0	2.33659	OK	1.05182	0	4.56725	OK	2.72008	0	7.54913	OK	0.35895	0	2.04483	OK	0	0	0	OK	predicted protein
MLOC_76756	4.32613	2.24421	6.40805	OK	2.84532	1.2539	4.43675	OK	5.56519	3.08808	8.04231	OK	2.99495	1.37568	4.61422	OK	1.05023	0.160379	1.94008	OK	1.71717	0.520006	2.91434	OK	1.85488	0.628336	3.08142	OK	5.79294	3.31735	8.26853	OK	thiosulfate sulfurtransferase 18-like
MLOC_76780	382.839	260.753	504.925	OK	931.195	675.72	1186.67	OK	1901.04	1414.79	2387.28	OK	1933.79	1441.65	2425.93	OK	612.897	435.758	790.036	OK	1137.76	838.275	1437.25	OK	1116.29	823.655	1408.92	OK	1062.05	764.693	1359.4	OK	---NA---
MLOC_76794	26.8931	19.6056	34.1805	OK	21.1781	15.2329	27.1233	OK	38.6843	28.6097	48.7588	OK	34.9666	25.832	44.1013	OK	27.227	19.8473	34.6068	OK	28.2063	20.5315	35.8811	OK	30.6618	22.4789	38.8448	OK	31.1477	22.9449	39.3506	OK	ras-related protein raba1f
MLOC_7680	34.2442	23.0413	45.4471	OK	16.5084	10.3971	22.6197	OK	31.1192	20.6891	41.5493	OK	35.3707	23.8618	46.8797	OK	21.4631	14.2693	28.6568	OK	28.1947	19.2224	37.1669	OK	24.6744	15.7624	33.5864	OK	38.8348	26.8032	50.8664	OK	peroxidase 57-like
MLOC_76802	278.611	207.477	349.746	OK	325.01	240.563	409.458	OK	396.451	291.783	501.12	OK	398.393	292.961	503.826	OK	187.743	140.741	234.745	OK	277.782	205.816	349.748	OK	245.637	183.765	307.509	OK	266.631	198.909	334.353	OK	probable nucleoredoxin 1-2
MLOC_76910	19.7467	11.7035	27.79	OK	171.648	121.172	222.123	OK	46.4133	30.9142	61.9124	OK	107.326	75.8801	138.772	OK	20.9178	13.1545	28.6811	OK	198.373	139.199	257.548	OK	42.3269	28.5477	56.1061	OK	215.855	152.677	279.034	OK	oligopeptide transporter 3-like
MLOC_76972	1.47544	0.527411	2.42347	OK	2.42857	1.14176	3.71539	OK	3.24286	1.72941	4.7563	OK	2.11339	0.956494	3.27028	OK	2.04165	0.877065	3.20623	OK	2.37903	1.13723	3.62084	OK	2.34208	1.08569	3.59846	OK	3.26664	1.6883	4.84498	OK	short chain dehydrogenase reductase family expressed
MLOC_77034	2.90695	1.05886	4.75504	OK	3.38724	1.46267	5.3118	OK	1.64735	0.238934	3.05577	OK	1.51761	0.313027	2.7222	OK	26.0593	18.4606	33.658	OK	14.8084	9.77128	19.8456	OK	12.8971	8.45981	17.3345	OK	15.3638	10.1512	20.5765	OK	universal stress protein a-like protein
MLOC_77044	8.71185	5.85078	11.5729	OK	23.6584	17.2135	30.1034	OK	15.7084	11.1689	20.2479	OK	19.5617	14.0863	25.037	OK	3.54934	2.01775	5.08092	OK	22.0396	15.1869	28.8922	OK	5.37979	3.39244	7.36714	OK	18.3941	12.7348	24.0533	OK	wak receptor-like protein kinase family protein
MLOC_77077	35.0393	24.5849	45.4937	OK	26.7864	18.2474	35.3253	OK	33.8912	23.8623	43.9201	OK	40.2972	28.4106	52.1837	OK	31.2411	21.7838	40.6983	OK	41.5469	30.0144	53.0795	OK	28.4451	19.579	37.3112	OK	46.6887	33.2585	60.1189	OK	protein o-linked-mannose beta- -n-acetylglucosaminyltransferase 2-like isoform x1
MLOC_77086	13.0922	8.81742	17.367	OK	27.9472	20.1693	35.7252	OK	21.8122	15.532	28.0923	OK	44.8365	33.0982	56.5749	OK	11.548	7.63816	15.4578	OK	27.9451	20.4097	35.4805	OK	16.3611	11.3419	21.3803	OK	29.892	21.6487	38.1353	OK	purine permease 3-like
MLOC_77155	134.874	101.989	167.758	OK	139.479	105.426	173.533	OK	216.875	164.72	269.03	OK	218.451	165.539	271.363	OK	125.866	94.6065	157.125	OK	148.02	110.88	185.159	OK	182.597	138.326	226.868	OK	200.773	152.136	249.409	OK	peroxidase 2
MLOC_77291	48.4032	40.3369	56.4696	OK	32.2038	24.5572	39.8505	OK	28.278	21.215	35.3411	OK	51.9745	41.5991	62.3498	OK	44.7549	0	182.589	OK	11.5734	7.51622	15.6307	OK	11.7855	7.72274	15.8483	OK	62.1058	0	233.672	OK	acetylglutamate chloroplastic-like
MLOC_77321	1.42498	0	3.88896	OK	0.30739	0	1.54308	OK	0.353698	0	1.59271	OK	0.326995	0	1.56253	OK	0	0	0	OK	1.3338	0	3.62777	OK	2.80574	0.0132019	5.59828	OK	1.16037	0	3.50215	OK	ribonuclease h protein at1g65750
MLOC_7736	47.1146	34.8747	59.3545	OK	33.4238	24.3633	42.4844	OK	67.5742	50.4624	84.6859	OK	44.4297	32.9095	55.9499	OK	45.5901	33.6807	57.4995	OK	50.5249	37.2641	63.7856	OK	57.3132	42.6973	71.9292	OK	46.0642	34.2291	57.8993	OK	coatomer beta subunit family protein
MLOC_77483	30.2612	21.516	39.0064	OK	15.9841	10.6301	21.338	OK	20.6746	14.1896	27.1596	OK	8.97074	5.45147	12.49	OK	30.8192	21.9454	39.6929	OK	6.11772	3.34665	8.88879	OK	20.3408	13.9114	26.7703	OK	4.10153	1.97409	6.22896	OK	mitochondrial substrate carrier family protein
MLOC_77559	2.00086	0.744115	3.2576	OK	4.38208	2.45066	6.3135	OK	2.80229	1.35995	4.24463	OK	3.0162	1.51312	4.51927	OK	1.32786	0.317285	2.33843	OK	2.39513	0.934361	3.85589	OK	1.17112	0.289077	2.05317	OK	4.61433	2.60261	6.62605	OK	aldo-keto reductase family 4 member c9-like
MLOC_77560	10.6641	7.27802	14.0501	OK	25.4054	18.5544	32.2565	OK	8.96627	5.91983	12.0127	OK	9.93925	6.70408	13.1744	OK	21.6125	15.5252	27.6999	OK	15.0013	10.0011	20.0015	OK	12.7876	8.92639	16.6488	OK	8.51859	5.66135	11.3758	OK	flavonol synthase flavanone 3-hydroxylase-like
MLOC_77618	0	0	0	OK	2.47744	0	7.25096	OK	1.51971	0	3.32972	OK	0	0	0	OK	3.28491	1.03009	5.53972	OK	1.76352	0	6.65909	OK	0.795401	0	2.08262	OK	0	0	0	OK	retrotransposon unclassified
MLOC_77777	6.35856	0	15.0902	OK	2.92712	0.385074	5.46917	OK	9.05511	0	19.4257	OK	12.9409	0	28.4489	OK	0.575646	0	1.71934	OK	0.321443	0	1.39173	OK	0.425609	0	1.52697	OK	1.31822	0	5.09235	OK	---NA---
MLOC_77836	43.5148	31.6929	55.3367	OK	56.954	42.2266	71.6814	OK	29.4604	21.2311	37.6897	OK	40.5459	29.7103	51.3815	OK	42.4292	31.3883	53.4702	OK	28.1606	20.1736	36.1476	OK	32.9381	23.8711	42.0051	OK	27.9053	19.9567	35.8539	OK	f-box protein at2g32560-like
MLOC_77875	37.4174	26.8612	47.9736	OK	28.9034	20.42	37.3869	OK	23.2165	16.0171	30.4158	OK	28.4206	20.0656	36.7755	OK	34.4626	24.5609	44.3643	OK	54.5703	39.8895	69.2512	OK	32.5162	23.2006	41.8318	OK	56.3092	41.4464	71.1719	OK	predicted protein
MLOC_77943	30.1754	21.7379	38.613	OK	67.7117	50.7389	84.6845	OK	20.0181	14.2366	25.7996	OK	61.0625	45.618	76.507	OK	15.0559	10.3277	19.7841	OK	57.2793	42.1672	72.3914	OK	14.5557	10.0506	19.0609	OK	54.5069	40.3901	68.6237	OK	mitochondrial chaperone bcs1-like
MLOC_77966	11.7824	8.16806	15.3968	OK	8.23861	5.45604	11.0212	OK	7.58759	4.97029	10.2049	OK	8.5703	5.7358	11.4048	OK	6.49097	4.16055	8.82139	OK	11.0151	7.54673	14.4834	OK	6.70703	4.34012	9.07395	OK	15.1043	10.6712	19.5373	OK	protein phosphatase 2c
MLOC_78003	6.35462	3.54519	9.16406	OK	12.1546	8.18099	16.1282	OK	13.0922	0	49.8492	OK	17.6536	13.6897	21.6175	OK	19.8043	0	56.5122	OK	52.2363	0	108.535	OK	24.4598	0	69.8814	OK	0	0	0	OK	atp-dependent dna helicase pif1-like
MLOC_78101	5013.73	3313.49	6713.97	OK	10107.2	6412.06	13802.4	OK	7707.54	6106.17	9308.91	OK	8097.61	6535.79	9659.44	OK	591.994	437.164	746.824	OK	5226.82	3859.74	6593.89	OK	1470.53	1027.81	1913.25	OK	4802.69	3541.9	6063.48	OK	nicotianamine synthase 2
MLOC_7811	26.7671	19.671	33.8632	OK	12.8265	8.9596	16.6933	OK	24.4553	17.7826	31.1279	OK	6.57854	4.23769	8.9194	OK	29.9458	22.054	37.8375	OK	5.5079	3.48028	7.53553	OK	23.6016	17.1873	30.016	OK	2.48082	1.24707	3.71457	OK	tonoplast dicarboxylate transporter-like
MLOC_78198	21.511	7.68597	35.336	OK	22.3132	9.76672	34.8596	OK	8.89906	3.00017	14.798	OK	16.7306	7.57814	25.883	OK	11.9934	3.73536	20.2515	OK	16.8452	7.37619	26.3142	OK	10.6971	2.3309	19.0633	OK	11.5972	3.58389	19.6106	OK	wat1-related protein at3g30340-like
MLOC_78260	280.883	212.248	349.519	OK	211.992	160.197	263.788	OK	189.937	144.152	235.722	OK	325.86	243.78	407.94	OK	185.572	140.722	230.421	OK	606.927	451.468	762.387	OK	141.995	107.335	176.654	OK	451.934	334.544	569.323	OK	protein nrt1 ptr family -like
MLOC_7831	2412.89	1759.21	3066.58	OK	2192.01	1603.72	2780.3	OK	4068.28	2875.62	5260.94	OK	2798.84	2033.09	3564.6	OK	1289.36	965.87	1612.86	OK	3489.88	2509.44	4470.31	OK	2744.7	1987.21	3502.19	OK	3202.67	2313.69	4091.64	OK	metallothionein-like protein 1
MLOC_78374	11.8803	7.7912	15.9694	OK	10.9777	7.16891	14.7866	OK	20.2071	14.182	26.2322	OK	15.4087	10.4617	20.3556	OK	23.3353	16.5444	30.1262	OK	31.6374	23.0888	40.186	OK	29.0106	20.8892	37.132	OK	34.316	24.9417	43.6904	OK	peroxidase 2
MLOC_78461	16.0091	11.2175	20.8006	OK	26.7428	19.4414	34.0441	OK	25.1951	18.288	32.1021	OK	27.5955	20.0548	35.1363	OK	7.53225	4.81081	10.2537	OK	13.3795	9.08617	17.6729	OK	11.2405	7.62179	14.8592	OK	12.7266	8.70433	16.7489	OK	wrky transcription factor 70
MLOC_78526	0.756546	0	2.04607	OK	0.727597	0	2.01918	OK	0	0	0	OK	1.59206	0	3.42463	OK	3.27266	0	8.88932	OK	1.67666	0	6.34833	OK	0.751777	0	2.04399	OK	0	0	0	OK	serine threonine-protein kinase smg1
MLOC_78575	51.994	36.8167	67.1714	OK	9.57628	5.08808	14.0645	OK	36.5314	25.3345	47.7284	OK	4.16948	1.46408	6.87489	OK	17.3544	10.7683	23.9405	OK	4.49161	1.57529	7.40792	OK	12.4111	7.15857	17.6637	OK	0.886442	0	2.07902	OK	hypothetical protein F775_01564
MLOC_78630	1.23085	0.379039	2.08265	OK	7.17131	4.52564	9.81698	OK	0.458339	0	1.02314	OK	3.9092	2.20793	5.61047	OK	1.19246	0.383659	2.00126	OK	1.60422	0.681138	2.52729	OK	0.805316	0.128129	1.4825	OK	1.58231	0.587661	2.57696	OK	oxygen-evolving enhancer protein 1
MLOC_78725	82.6883	62.7372	102.639	OK	71.1464	53.7445	88.5483	OK	125.916	95.7396	156.092	OK	91.2648	68.8929	113.637	OK	86.5054	65.4715	107.539	OK	105.163	80.5357	129.791	OK	95.0531	71.9173	118.189	OK	108.492	82.0222	134.961	OK	peroxidase p7-like
MLOC_788	2.32079	0	8.55226	OK	1.11094	0	2.51758	OK	0	0	0	OK	0	0	0	OK	1.07391	0	2.48862	OK	4.55047	0	12.0783	OK	0.987371	0	2.38735	OK	4.00142	0	11.3568	OK	ribonuclease h protein at1g65750
MLOC_78870	13.3634	9.89158	16.8352	OK	9.00848	6.54901	11.468	OK	19.9303	14.9204	24.9401	OK	8.43885	6.10883	10.7689	OK	24.892	18.7579	31.026	OK	12.8531	9.51239	16.1939	OK	26.1604	19.7257	32.5951	OK	10.531	7.71534	13.3467	OK	rr1 - corn type-a response regulator
MLOC_78939	108.823	81.8453	135.802	OK	56.5016	41.638	71.3652	OK	70.5361	52.6082	88.464	OK	58.9679	43.6102	74.3257	OK	198.289	149.959	246.618	OK	120.738	91.2149	150.261	OK	203.184	153.337	253.03	OK	128.636	96.9125	160.36	OK	hypothetical protein F775_04819
MLOC_78953	273.201	207.327	339.074	OK	170.76	129.461	212.059	OK	321.5	243.808	399.193	OK	249.074	189.254	308.893	OK	220.314	166.915	273.714	OK	233.408	176.732	290.084	OK	254.784	193.447	316.122	OK	247.574	188.369	306.779	OK	probable ump cmp kinase 3
MLOC_79078	1.67442	0.430257	2.91858	OK	1.29828	0.106515	2.49005	OK	2.262	0.87366	3.65034	OK	5.18632	2.97662	7.39601	OK	1.79425	0.443496	3.14501	OK	2.06788	0	4.18639	OK	1.20147	0.15953	2.24341	OK	4.40415	1.85185	6.95645	OK	hypothetical protein TRIUR3_06873
MLOC_79151	0	0	0	OK	0.340925	0	1.13027	OK	9.3535	4.80898	13.898	OK	1.2707	0	2.59658	OK	88.1565	65.3615	110.952	OK	63.9687	46.6752	81.2622	OK	98.8337	73.5065	124.161	OK	71.7002	52.4316	90.9689	OK	protein lurp-one-related 15-like
MLOC_79176	5.26535	2.8281	7.70261	OK	2.81891	1.29301	4.3448	OK	2.81332	1.25982	4.36683	OK	1.56723	0.479585	2.65488	OK	29.864	21.622	38.1059	OK	4.02886	2.11386	5.94385	OK	15.4108	10.5847	20.2368	OK	8.04681	4.93032	11.1633	OK	peroxidase 2
MLOC_79223	65.9555	49.7304	82.1806	OK	33.5243	24.9817	42.0669	OK	42.8102	32.0614	53.559	OK	19.1734	13.9401	24.4067	OK	95.6457	72.3701	118.921	OK	29.2525	21.6542	36.8508	OK	70.2351	52.8186	87.6517	OK	19.62	14.2918	24.9482	OK	bzip transcription factor superfamily protein
MLOC_7926	161.349	120.905	201.794	OK	149.952	111.93	187.973	OK	228.438	172.019	284.858	OK	164.899	123.423	206.376	OK	251.435	188.66	314.211	OK	328.303	247.858	408.748	OK	279.787	210.984	348.591	OK	234.851	177.283	292.419	OK	l-gulonolactone oxidase
MLOC_79273	33.0495	22.8865	43.2125	OK	31.2315	21.415	41.0481	OK	16.6368	10.4526	22.821	OK	38.6601	27.1035	50.2167	OK	63.1603	45.9952	80.3254	OK	60.434	44.4922	76.3758	OK	44.2268	31.4243	57.0293	OK	56.8577	41.173	72.5423	OK	flowering-promoting factor 1-like protein 1
MLOC_79308	25.7331	18.1249	33.3413	OK	6.67894	3.79458	9.56329	OK	57.6944	42.7209	72.668	OK	23.9779	16.766	31.1897	OK	39.1262	28.284	49.9684	OK	42.3276	31.1322	53.523	OK	56.0792	41.4337	70.7248	OK	41.5645	30.2146	52.9144	OK	probable xyloglucan endotransglucosylase hydrolase
MLOC_79329	125.046	94.1689	155.923	OK	92.1044	68.9373	115.271	OK	86.0069	64.4443	107.57	OK	70.1183	52.1844	88.0522	OK	107.209	80.8402	133.578	OK	87.3236	65.9022	108.745	OK	88.249	66.2959	110.202	OK	86.5252	64.8813	108.169	OK	f-box protein gid2
MLOC_79362	126.915	95.5736	158.256	OK	240.685	182.492	298.877	OK	68.3778	50.9181	85.8376	OK	157.219	118.568	195.871	OK	151.24	114.667	187.813	OK	451.801	341.114	562.487	OK	109.77	82.5222	137.017	OK	436.688	329.447	543.929	OK	predicted protein
MLOC_79508	20.2745	14.09	26.4591	OK	16.2305	11.0605	21.4006	OK	15.6515	10.6163	20.6867	OK	9.94887	6.36675	13.531	OK	20.3167	14.159	26.4743	OK	11.667	7.65779	15.6763	OK	18.0315	12.4221	23.6409	OK	11.045	7.22926	14.8608	OK	predicted protein, partial
MLOC_79529	15.9744	11.0108	20.9379	OK	40.1369	29.5118	50.762	OK	20.2883	14.4225	26.1542	OK	79.1327	59.5381	98.7272	OK	7.02747	4.30738	9.74756	OK	34.358	25.2655	43.4505	OK	9.21632	5.94646	12.4862	OK	28.9104	21.0011	36.8197	OK	peroxidase 4
MLOC_79552	77.3691	58.4784	96.2598	OK	4.45627	2.90249	6.01005	OK	95.3538	71.9252	118.782	OK	2.41472	1.42185	3.40759	OK	97.2486	73.0671	121.43	OK	11.538	8.28108	14.7949	OK	83.5074	63.1399	103.875	OK	10.0614	7.18123	12.9417	OK	type i inositol -trisphosphate 5-phosphatase cvp2-like
MLOC_79642	1.18732	0.423533	1.95111	OK	4.38031	2.71253	6.04809	OK	1.67188	0.771906	2.57185	OK	3.40621	1.99691	4.8155	OK	2.72946	1.48067	3.97825	OK	0.924697	0.311502	1.53789	OK	1.15716	0.429805	1.88452	OK	0.995634	0.347708	1.64356	OK	udp-glycosyltransferase 86a1
MLOC_79739	21.4389	15.544	27.3337	OK	42.7843	31.8414	53.7272	OK	13.4354	9.47277	17.398	OK	34.7525	25.8562	43.6488	OK	26.0262	19.192	32.8605	OK	47.5546	35.7909	59.3184	OK	20.6862	15.0804	26.2921	OK	44.82	33.5915	56.0485	OK	spore coat protein a
MLOC_7981	70.5044	53.0062	88.0026	OK	42.5289	31.6624	53.3953	OK	50.3721	37.6968	63.0474	OK	34.0095	25.1112	42.9079	OK	91.389	68.9332	113.845	OK	36.7191	27.2768	46.1615	OK	71.0812	53.6246	88.5379	OK	37.1008	27.5893	46.6122	OK	mcb2 protein
MLOC_79868	28.5982	18.1077	39.0888	OK	160.323	117.514	203.132	OK	14.7188	7.92674	21.5109	OK	150.501	110.674	190.328	OK	0.607037	0	1.78019	OK	0.42615	0	1.61624	OK	1.51733	0	3.35355	OK	0.578432	0	1.74087	OK	vacuolar defense protein
MLOC_79911	0	0	0	OK	1.61139	0	3.32339	OK	0	0	0	OK	0	0	0	OK	3.53273	0	13.5836	OK	3.61238	0	13.7184	OK	0	0	0	OK	3.32856	0	10.3937	OK	retrotransposon unclassified
MLOC_80154	13.7578	9.4849	18.0308	OK	26.0463	18.8806	33.2119	OK	18.0206	12.8247	23.2165	OK	41.133	30.4868	51.7792	OK	18.1752	12.8848	23.4657	OK	29.9748	21.6906	38.2589	OK	21.8415	15.6962	27.9868	OK	31.2411	22.9149	39.5673	OK	peroxidase 5-like
MLOC_80183	110.091	83.4775	136.705	OK	54.8738	41.0918	68.6558	OK	158.556	120.396	196.715	OK	137.208	103.863	170.552	OK	123.733	93.7172	153.748	OK	110.147	84.4706	135.822	OK	118.39	89.6645	147.116	OK	128.478	97.3741	159.581	OK	peroxidase 2-like
MLOC_80218	129.877	98.0099	161.744	OK	97.9358	73.3315	122.54	OK	64.0728	47.4113	80.7343	OK	90.6754	67.9162	113.435	OK	105.843	79.9822	131.705	OK	81.4199	61.009	101.831	OK	79.854	59.7536	99.9544	OK	91.2347	68.4221	114.047	OK	copper-transporting atpase 3
MLOC_80320	71.4787	53.4481	89.5093	OK	62.7067	46.0457	79.3678	OK	58.5284	42.9583	74.0985	OK	48.5322	36.039	61.0255	OK	97.1705	72.9625	121.378	OK	58.9951	44.6988	73.2913	OK	65.9512	49.3795	82.5229	OK	46.222	34.2575	58.1865	OK	glucan endo- -beta-glucosidase 13
MLOC_8033	11.9273	8.21059	15.6441	OK	16.2049	11.4684	20.9414	OK	9.08182	6.01982	12.1438	OK	8.37844	5.50804	11.2488	OK	18.7064	13.4069	24.006	OK	9.06852	5.94499	12.1921	OK	13.7411	9.63462	17.8476	OK	6.14194	3.86787	8.41601	OK	grassy tillers partial
MLOC_80338	13.5462	9.24638	17.8461	OK	35.8058	26.3386	45.273	OK	34.3712	25.8424	42.9	OK	46.9894	0	122.264	OK	32.5641	24.1653	40.9629	OK	31.2564	22.8639	39.6489	OK	36.346	27.608	45.0841	OK	31.4542	23.116	39.7923	OK	probable 3-hydroxyisobutyrate mitochondrial isoform x1
MLOC_80402	2327.72	1682.26	2973.18	OK	3672	2546.59	4797.41	OK	3796.46	2633.67	4959.25	OK	3163.13	2230.3	4095.95	OK	18.7687	12.3714	25.166	OK	49.8023	35.7288	63.8757	OK	33.037	23.28	42.7939	OK	43.0514	30.9416	55.1611	OK	2 -deoxymugineic-acid 2 -dioxygenase-like
MLOC_80424	5.97104	3.55704	8.38503	OK	7.58652	4.77706	10.396	OK	6.21361	3.79488	8.63235	OK	4.28685	2.40043	6.17328	OK	9.79916	6.42715	13.1712	OK	7.49963	4.80508	10.1942	OK	7.69467	4.89501	10.4943	OK	6.63111	4.12258	9.13963	OK	hypothetical protein F775_00748
MLOC_80465	18.7376	12.5141	24.961	OK	34.0907	24.278	43.9035	OK	9.46424	5.80252	13.126	OK	45.7715	33.3314	58.2116	OK	32.464	23.121	41.8071	OK	76.2303	57.1198	95.3409	OK	23.745	16.5335	30.9565	OK	86.7785	65.0449	108.512	OK	probable nadph:quinone oxidoreductase 1
MLOC_80481	9.79861	5.91649	13.6807	OK	50.2771	36.5837	63.9706	OK	11.9964	7.64309	16.3497	OK	61.0921	44.2202	77.9641	OK	3.60603	1.74385	5.4682	OK	21.1086	14.1618	28.0554	OK	7.05285	3.74042	10.3653	OK	19.3434	12.8797	25.8072	OK	heme-binding-like protein chloroplastic
MLOC_80555	30.569	23.1154	38.0227	OK	23.4397	17.6478	29.2315	OK	43.2278	32.7714	53.6841	OK	27.911	21.0965	34.7256	OK	30.0599	22.7193	37.4005	OK	27.8903	21.0318	34.7489	OK	37.4505	28.381	46.52	OK	27.8725	21.0819	34.663	OK	kinesin light chain
MLOC_80569	937.039	690.196	1183.88	OK	1750.33	1235.66	2265	OK	1351.45	973.991	1728.91	OK	1346.98	967.635	1726.32	OK	329.127	248.032	410.222	OK	1513.73	1024.03	2003.43	OK	614.201	455.707	772.695	OK	1406.17	953.842	1858.49	OK	deoxymugineic acid synthase1
MLOC_806	5.11206	1.85212	8.37201	OK	6.23155	2.75017	9.71294	OK	7.53054	2.43648	12.6246	OK	12.618	6.4216	18.8144	OK	9.69649	5.86239	13.5306	OK	7.26034	4.03436	10.4863	OK	7.1631	4.07757	10.2486	OK	8.92821	5.4107	12.4457	OK	bifunctional monodehydroascorbate reductase and carbonic anhydrase nectarin-3
MLOC_80849	11.732	7.64424	15.8197	OK	39.421	28.7452	50.0968	OK	5.23681	2.78217	7.69144	OK	18.7016	13.1499	24.2533	OK	15.0374	10.2272	19.8475	OK	16.0078	11.0792	20.9364	OK	11.8296	7.89574	15.7634	OK	23.5477	16.7174	30.3779	OK	beta- -glucanase
MLOC_80871	14.7047	10.2401	19.1694	OK	20.5193	14.7016	26.337	OK	13.0677	8.94639	17.1891	OK	13.9303	9.62586	18.2347	OK	13.4577	9.24525	17.6701	OK	17.1569	12.0161	22.2978	OK	12.6758	8.62574	16.726	OK	15.0704	10.4925	19.6482	OK	predicted protein
MLOC_80992	2.0854	0	7.70109	OK	0	0	0	OK	0	0	0	OK	0.941749	0	2.30081	OK	1.01457	0	2.37634	OK	3.08374	0	8.72748	OK	5.45599	0	13.2779	OK	2.7523	0	8.27896	OK	retrotransposon unclassified
MLOC_81062	23.4686	16.6605	30.2768	OK	21.0266	14.8807	27.1726	OK	34.6562	25.3134	43.999	OK	26.3193	18.9009	33.7377	OK	20.6439	14.5519	26.7358	OK	17.7903	12.4107	23.1699	OK	22.6915	16.1351	29.2479	OK	16.4745	11.3375	21.6114	OK	receptor-like protein kinase at4g00960
MLOC_81116	51.9856	38.7695	65.2017	OK	17.549	12.3165	22.7815	OK	39.898	29.4301	50.3658	OK	14.9106	10.2844	19.5368	OK	61.9252	46.4192	77.4312	OK	16.312	11.361	21.263	OK	43.6078	32.32	54.8956	OK	13.7737	9.45004	18.0974	OK	solute carrier family 25 member 44-like
MLOC_81175	27.2744	19.3195	35.2293	OK	36.9308	26.6987	47.1629	OK	21.353	13.6238	29.0823	OK	30.2123	21.6236	38.801	OK	23.8111	16.3244	31.2978	OK	47.392	34.5442	60.2399	OK	13.9955	9.56989	18.4212	OK	34.2581	24.6199	43.8964	OK	cytokinin hydroxylase-like
MLOC_81198	111.979	84.0024	139.956	OK	117.157	88.1192	146.195	OK	78.9326	58.7228	99.1425	OK	76.021	56.334	95.7079	OK	86.9208	64.7816	109.06	OK	113.976	85.9412	142.012	OK	71.1313	52.5671	89.6955	OK	79.8111	59.377	100.245	OK	probable transporter mch1
MLOC_81310	6.43952	0	15.0707	OK	1.20183	0	2.67448	OK	0	0	0	OK	0	0	0	OK	1.11134	0	2.5823	OK	0	0	0	OK	1.11281	0	2.58797	OK	0	0	0	OK	retrotransposon line subclass
MLOC_81608	4.94001	2.52258	7.35743	OK	4.72098	2.40144	7.04052	OK	6.51016	3.6318	9.38853	OK	6.07219	3.34083	8.80355	OK	2.17693	0.711467	3.64239	OK	2.88707	1.19421	4.57992	OK	5.85609	3.15228	8.55989	OK	2.74262	0.966852	4.51838	OK	alpha- expressed
MLOC_8162	102.776	77.1264	128.426	OK	27.4268	19.2016	35.6519	OK	98.455	73.483	123.427	OK	16.5268	10.8991	22.1546	OK	168.856	127.812	209.901	OK	28.7636	20.1515	37.3757	OK	132.851	100.095	165.606	OK	23.6333	16.1195	31.1471	OK	predicted protein
MLOC_81640	3.83572	2.3284	5.34303	OK	4.63976	2.97225	6.30728	OK	3.22278	1.91409	4.53148	OK	2.58365	1.48775	3.67956	OK	8.98954	6.28402	11.6951	OK	4.91768	3.17102	6.66434	OK	7.25192	4.88371	9.62013	OK	4.50005	2.86423	6.13588	OK	phosphatidylinositol 4-phosphate 5-kinase 1-like
MLOC_8169	210.577	158.082	263.073	OK	180.116	134.257	225.975	OK	243.599	183.06	304.137	OK	297.476	221.685	373.267	OK	234.091	174.629	293.552	OK	314.582	234.528	394.635	OK	270.841	203.45	338.233	OK	407.235	304.459	510.01	OK	metallothionein
MLOC_81723	91.1265	67.6563	114.597	OK	139.802	105.452	174.152	OK	58.0292	42.5117	73.5468	OK	150.867	113.963	187.771	OK	69.493	51.5945	87.3914	OK	151.503	113.448	189.557	OK	68.4892	50.7127	86.2657	OK	180.611	135.892	225.33	OK	universal stress protein a-like protein
MLOC_81795	24.3086	17.616	31.0013	OK	47.4112	35.3325	59.4899	OK	42.4755	31.469	53.482	OK	39.8604	29.4781	50.2426	OK	22.2303	15.9942	28.4663	OK	43.0462	31.1781	54.9144	OK	24.6265	17.8402	31.4128	OK	41.8342	30.3634	53.305	OK	prli-interacting factor a
MLOC_81844	115.69	86.82	144.559	OK	175.324	132.339	218.31	OK	72.7626	53.5982	91.927	OK	191.107	144.511	237.702	OK	108.921	81.6359	136.206	OK	96.8144	73.6962	119.933	OK	86.0405	63.9011	108.18	OK	75.5788	55.2173	95.9402	OK	cationic peroxidase spc4-like
MLOC_81869	7.51482	5.11686	9.91278	OK	5.92212	3.91379	7.93046	OK	6.28784	4.18187	8.39381	OK	9.55903	6.64047	12.4776	OK	14.3281	10.3102	18.346	OK	17.2922	12.6677	21.9166	OK	9.24463	6.40533	12.0839	OK	22.2881	16.5009	28.0754	OK	obtusifoliol 14-alpha demethylase
MLOC_8197	12.909	8.74839	17.0696	OK	8.6412	5.61045	11.6719	OK	7.95073	5.09105	10.8104	OK	9.26896	6.07788	12.46	OK	12.3311	8.34868	16.3136	OK	8.98927	5.90635	12.0722	OK	10.6743	7.14097	14.2077	OK	8.67299	5.63293	11.7131	OK	retrotransposon unclassified
MLOC_82077	0	0	0	OK	0	0	0	OK	5.18256	1.34257	9.02254	OK	0	0	0	OK	29.8531	19.1561	40.5501	OK	31.6587	20.3662	42.9512	OK	26.5834	16.6819	36.4849	OK	21.0069	12.5023	29.5116	OK	predicted protein
MLOC_8296	25.426	17.998	32.8541	OK	24.623	17.3831	31.8629	OK	36.2382	26.33	46.1463	OK	40.4493	29.3334	51.5651	OK	34.0681	24.5244	43.6119	OK	37.9	27.8793	47.9207	OK	33.9412	24.5547	43.3276	OK	39.7891	28.999	50.5792	OK	alpha expansin partial
MLOC_8321	62.4011	41.4218	83.3805	OK	34.5455	20.7991	48.2919	OK	55.5808	36.6487	74.5129	OK	22.2129	12.0062	32.4196	OK	72.4488	49.0341	95.8636	OK	15.4871	7.27877	23.6955	OK	44.9188	28.4652	61.3725	OK	19.5721	10.0569	29.0874	OK	e3 ubiquitin-protein ligase el5-like
MLOC_8432	193.722	146.745	240.699	OK	150.549	114.254	186.843	OK	295.256	223.457	367.056	OK	243.064	183.228	302.901	OK	55.129	41.296	68.962	OK	52.4916	38.7713	66.212	OK	63.7828	47.7627	79.8029	OK	76.5212	57.6869	95.3555	OK	peroxidase 2
MLOC_8499	8.03306	3.96327	12.1029	OK	5.59728	2.41896	8.77559	OK	13.3333	7.86129	18.8053	OK	11.838	6.69618	16.9798	OK	8.64219	4.37848	12.9059	OK	10.5923	6.05566	15.1289	OK	12.0533	6.95288	17.1537	OK	11.8009	6.74724	16.8545	OK	heavy metal-associated domain containing protein
MLOC_8567	41.0005	30.6622	51.3388	OK	85.2364	64.6274	105.845	OK	39.5172	29.6527	49.3818	OK	60.2242	45.2859	75.1624	OK	97.5276	74.1581	120.897	OK	129.49	99.8998	159.081	OK	89.0787	67.4628	110.695	OK	111.289	84.3787	138.199	OK	udp-glycosyltransferase 86a1
MLOC_8834	3.11471	1.76028	4.46914	OK	2.57872	1.36494	3.7925	OK	1.65829	0.715314	2.60126	OK	1.63165	0.668128	2.59518	OK	2.64661	1.39466	3.89856	OK	3.06468	1.69437	4.43498	OK	2.73385	1.4582	4.0095	OK	2.25722	1.10823	3.40621	OK	glyoxysomal fatty acid beta-oxidation multifunctional protein mfp-a-like
MLOC_8879	8.93838	4.99283	12.8839	OK	16.5077	10.5584	22.4571	OK	16.076	10.2809	21.8711	OK	29.2217	20.1139	38.3296	OK	7.7111	4.12712	11.2951	OK	21.8378	14.6635	29.0122	OK	14.5147	9.11301	19.9164	OK	28.9412	19.7218	38.1606	OK	momilactone a synthase-like
MLOC_9034	6.93875	0	19.7475	OK	4.34633	0	13.3974	OK	4.63708	0	17.614	OK	2.15555	0.24916	4.06194	OK	4.34884	1.6476	7.05008	OK	0	0	0	OK	12.4926	0	30.4814	OK	18.9729	0	40.9345	OK	ribonuclease h protein at1g65750
MLOC_9039	6.82374	0	18.2875	OK	4.33074	1.80737	6.85412	OK	3.95339	0	14.8981	OK	9.8862	0	23.684	OK	0	0	0	OK	3.39386	0.967166	5.82056	OK	10.8376	0	26.3215	OK	1.82371	0.0629769	3.58444	OK	hypothetical protein SORBIDRAFT_03g034306
MLOC_9146	245.783	148.803	342.763	OK	270.327	167.891	372.764	OK	357.635	232.992	482.279	OK	445.141	298.011	592.272	OK	178.327	100.391	256.264	OK	227.021	139.961	314.082	OK	216.413	127.71	305.116	OK	254.25	155.188	353.313	OK	dihydrofolate reductase-like
MLOC_920	1.51628	0	5.62005	OK	0	0	0	OK	0	0	0	OK	0	0	0	OK	4.93461	0	10.7527	OK	2.11788	0.342004	3.89376	OK	1.37069	0	3.13124	OK	0	0	0	OK	retrotransposon line subclass
MLOC_923	40.2027	28.8839	51.5215	OK	28.0619	19.6257	36.4981	OK	32.8775	23.3145	42.4404	OK	31.6566	22.3508	40.9625	OK	41.8803	30.1993	53.5612	OK	36.1772	25.797	46.5575	OK	36.1134	25.7887	46.4381	OK	53.1935	38.892	67.4949	OK	upf0481 protein at3g47200-like
MLOC_9456	1.53841	0	5.68613	OK	0.735841	0	1.96311	OK	2.28586	0	6.38081	OK	1.4012	0	5.50133	OK	1.47992	0	5.69249	OK	0	0	0	OK	3.36285	0	8.3524	OK	3.32388	0	8.2476	OK	retrotransposon line subclass
MLOC_9718	13.3434	8.67982	18.007	OK	11.6062	7.3597	15.8528	OK	10.0051	6.12985	13.8804	OK	4.28405	2.10919	6.45891	OK	11.6134	7.39581	15.831	OK	3.25018	1.62152	4.87884	OK	6.8422	3.92577	9.75862	OK	2.13405	0.771213	3.49689	OK	plant-specific domain tigr01615 family protein
MLOC_9949	196.168	148.778	243.558	OK	32.9698	23.4163	42.5233	OK	183.222	138.727	227.716	OK	19.9847	13.4988	26.4707	OK	275.716	209.488	341.944	OK	27.3268	19.1191	35.5344	OK	218.517	165.692	271.342	OK	21.4548	14.4413	28.4683	OK	auxin-repressed kda
MLOC_9982	4.79755	3.47337	6.12172	OK	3.66244	2.59154	4.73335	OK	5.99353	4.38476	7.6023	OK	6.26557	4.58227	7.94887	OK	5.59599	4.04517	7.1468	OK	6.42987	4.69966	8.16008	OK	7.52916	5.49795	9.56036	OK	8.63782	6.32376	10.9519	OK	tpa: plant regulator rwp-rk family protein
