# Supplementary material for: Transcriptome profiling analysis for two Tibetan wild barley genotypes in responses to low nitrogen
Source: BMC Plant Biol. 2016 Jan 27;16:30. doi: 10.1186/s12870-016-0721-8 (PMC4728812; doi:10.1186/s12870-016-0721-8)
Supplement: Additional file 5: Table S4. — DEGs at 6 h and 48 h after low N treatment in XZ149. (XLSX 160 kb) [file 12870_2016_721_MOESM5_ESM.xlsx]

## Sheet: X149-6h
gene_id	sample_1	sample_2	status	value_1	value_2	log2(fold_change)	test_stat	p_value	q_value	significant	Annotation
EPlHVUG00000001540	XZ149CK1	XZ149T1	OK	0	19.9193	inf	#NAME?	0.00175	0.0140096	yes	---NA---
MLOC_10131	XZ149CK1	XZ149T1	OK	144.622	77.9915	-0.890897	-3.22322	5e-05	0.000650355	yes	heavy metal transporting p1b-atpase 2
MLOC_10219	XZ149CK1	XZ149T1	OK	50.4118	36.3791	-0.470651	-1.89112	0.0073	0.0441113	yes	atp-dependent clp protease atp-binding subunit
MLOC_10226	XZ149CK1	XZ149T1	OK	1511.07	2395.58	0.664803	2.32894	0.00105	0.00918316	yes	-dihydroxy-3-keto-5-methylthiopentene dioxygenase 2-like
MLOC_10300	XZ149CK1	XZ149T1	OK	9.95751	14.1802	0.51002	1.90695	0.00705	0.0429177	yes	leucine-rich repeat receptor-like protein kinase at2g19210-like
MLOC_10685	XZ149CK1	XZ149T1	OK	24.4056	11.3843	-1.10017	-3.50103	0.0004	0.00407389	yes	PREDICTED: uncharacterized protein LOC100833714
MLOC_10783	XZ149CK1	XZ149T1	OK	7.43835	17.0355	1.19549	3.19299	5e-05	0.000650355	yes	lob domain-containing protein 16-like
MLOC_1079	XZ149CK1	XZ149T1	OK	1525.54	2481.44	0.701855	2.41731	0.001	0.00881756	yes	2 -deoxymugineic-acid 2 -dioxygenase-like
MLOC_10796	XZ149CK1	XZ149T1	OK	3.25348	6.63474	1.02806	2.57886	0.00035	0.00363445	yes	protein nrt1 ptr family -like
MLOC_10849	XZ149CK1	XZ149T1	OK	5.20582	9.41565	0.854936	2.41289	0.00085	0.00769663	yes	lrr receptor-like serine threonine-protein kinase
MLOC_10955	XZ149CK1	XZ149T1	OK	461.696	318.368	-0.53625	-2.07692	0.00305	0.0220294	yes	bundle sheath cell specific protein 1
MLOC_11044	XZ149CK1	XZ149T1	OK	3.86975	7.97571	1.04337	2.55245	0.0006	0.00574948	yes	gdsl esterase lipase
MLOC_11246	XZ149CK1	XZ149T1	OK	56.7955	40.7632	-0.478511	-1.88548	0.0075	0.0450573	yes	predicted protein
MLOC_11278	XZ149CK1	XZ149T1	OK	7.30392	11.9161	0.706175	2.1667	0.0032	0.0228992	yes	protein pmr5 isoform x4
MLOC_1135	XZ149CK1	XZ149T1	OK	19.2497	79.9965	2.0551	7.50762	5e-05	0.000650355	yes	jacalin-related lectin 3-like
MLOC_11359	XZ149CK1	XZ149T1	OK	12.9905	21.0756	0.698117	2.05124	0.00305	0.0220294	yes	cytochrome p450 734a1-like
MLOC_11446	XZ149CK1	XZ149T1	OK	115.046	189.184	0.717575	2.8287	0.00015	0.00174275	yes	---NA---
MLOC_11448	XZ149CK1	XZ149T1	OK	7.11008	13.7988	0.956608	1.86438	0.00715	0.0433903	yes	probable trehalase
MLOC_11583	XZ149CK1	XZ149T1	OK	42.7468	67.1119	0.650751	2.53952	0.00045	0.00450494	yes	dehydration-responsive protein rd22-like
MLOC_11619	XZ149CK1	XZ149T1	OK	17.9945	25.4245	0.498663	1.85547	0.0081	0.0477723	yes	microtubule-associated protein tortifolia1-like isoform x2
MLOC_11635	XZ149CK1	XZ149T1	OK	56.1128	32.6542	-0.781063	-2.7245	0.0001	0.00121701	yes	uncharacterized acetyltransferase at3g50280-like
MLOC_11828	XZ149CK1	XZ149T1	OK	244.991	369.508	0.592873	2.36504	0.00095	0.00844807	yes	sorghum bicolor protein targeted either to mitochondria or chloroplast proteins t50848
MLOC_11835	XZ149CK1	XZ149T1	OK	5.13653	1.28155	-2.0029	-3.43227	0.00015	0.00174275	yes	catalase
MLOC_11893	XZ149CK1	XZ149T1	OK	25.4346	8.60955	-1.56278	-4.25601	5e-05	0.000650355	yes	probable serine incorporator
MLOC_120	XZ149CK1	XZ149T1	OK	19.8523	33.9555	0.774337	2.88453	5e-05	0.000650355	yes	udp-glycosyltransferase 90a1-like
MLOC_12153	XZ149CK1	XZ149T1	OK	54.7725	24.2158	-1.17751	-4.23229	5e-05	0.000650355	yes	phosphate transporter pho1-2
MLOC_12171	XZ149CK1	XZ149T1	OK	27.5051	46.0468	0.7434	2.73889	0.0003	0.0031833	yes	beta-expansin 4 precursor
MLOC_12172	XZ149CK1	XZ149T1	OK	61.8244	34.6655	-0.834676	-3.08587	5e-05	0.000650355	yes	lactoylglutathione lyase
MLOC_12288	XZ149CK1	XZ149T1	OK	409.455	635.597	0.634406	2.33968	0.00085	0.00769663	yes	fasciclin-like arabinogalactan protein 11
MLOC_12348	XZ149CK1	XZ149T1	OK	32.1462	48.3474	0.588791	2.07789	0.00355	0.0249025	yes	indole-3-acetic acid-induced protein arg7-like
MLOC_12459	XZ149CK1	XZ149T1	OK	138.341	94.1291	-0.555516	-2.22909	0.0014	0.0116579	yes	metacaspase-1-like
MLOC_12464	XZ149CK1	XZ149T1	OK	877.128	1491.06	0.765483	2.8745	5e-05	0.000650355	yes	o-methyltransferase zrp4
MLOC_12571	XZ149CK1	XZ149T1	OK	84.4514	129.426	0.615936	2.44815	0.00035	0.00363445	yes	---NA---
MLOC_12592	XZ149CK1	XZ149T1	OK	3.32987	5.95197	0.837899	1.99579	0.00575	0.0365436	yes	protein bonzai 3-like isoform x1
MLOC_1260	XZ149CK1	XZ149T1	OK	138.774	88.1356	-0.654944	-2.65616	0.00015	0.00174275	yes	cytochrome p450 99a2
MLOC_12610	XZ149CK1	XZ149T1	OK	23.2268	49.8111	1.10068	3.40473	5e-05	0.000650355	yes	14 kda proline-rich
MLOC_12618	XZ149CK1	XZ149T1	OK	5.37778	11.0824	1.04319	2.35858	0.00215	0.0165747	yes	hypothetical protein F775_10433
MLOC_12693	XZ149CK1	XZ149T1	OK	11.9845	20.2641	0.757757	2.68076	0.00025	0.0027208	yes	wall-associated receptor kinase 3
MLOC_12694	XZ149CK1	XZ149T1	OK	381.991	207.835	-0.878101	-3.459	5e-05	0.000650355	yes	s-type anion channel slah1-like
MLOC_12737	XZ149CK1	XZ149T1	OK	70.4224	49.0723	-0.521124	-2.05791	0.0039	0.0268491	yes	benzyl alcohol o-benzoyltransferase-like
MLOC_12810	XZ149CK1	XZ149T1	OK	17.0925	28.1776	0.721182	2.68172	0.0003	0.0031833	yes	protein trichome birefringence-like 38
MLOC_12821	XZ149CK1	XZ149T1	OK	205.039	146.123	-0.48872	-1.94794	0.0057	0.0362962	yes	peroxidase 25
MLOC_12836	XZ149CK1	XZ149T1	OK	14.377	8.89329	-0.692969	-2.06696	0.00415	0.0282094	yes	aspartic proteinase nepenthesin-1
MLOC_12859	XZ149CK1	XZ149T1	OK	19.3309	8.67227	-1.15642	-3.75105	5e-05	0.000650355	yes	pectinesterase pectinesterase inhibitor 41
MLOC_13009	XZ149CK1	XZ149T1	OK	47.2811	26.9747	-0.809659	-3.11994	5e-05	0.000650355	yes	subtilisin-like protease
MLOC_13071	XZ149CK1	XZ149T1	OK	2.74479	11.0332	2.00708	3.49965	0.0002	0.00224095	yes	predicted protein
MLOC_13104	XZ149CK1	XZ149T1	OK	22.9793	38.3576	0.739179	2.68717	0.0004	0.00407389	yes	organic cation carnitine transporter 2-like
MLOC_13124	XZ149CK1	XZ149T1	OK	15.5254	9.28658	-0.741415	-2.65333	0.0001	0.00121701	yes	hypothetical protein F775_05571
MLOC_13225	XZ149CK1	XZ149T1	OK	9.35314	6.3864	-0.550447	-1.95905	0.0054	0.0347757	yes	phytosulfokine receptor 1-like
MLOC_13234	XZ149CK1	XZ149T1	OK	3.57709	5.77917	0.692076	2.3126	0.0012	0.0102621	yes	powdery mildew resistance protein pm3
MLOC_13304	XZ149CK1	XZ149T1	OK	16.5024	8.71426	-0.921229	-2.07872	0.0055	0.0352937	yes	dna-binding protein escarola
MLOC_13576	XZ149CK1	XZ149T1	OK	41.764	26.303	-0.667031	-2.11647	0.0022	0.0168952	yes	potassium channel kor2-like
MLOC_13604	XZ149CK1	XZ149T1	OK	63.8799	30.874	-1.04897	-3.90289	5e-05	0.000650355	yes	glutamate synthase 1
MLOC_13638	XZ149CK1	XZ149T1	OK	11.9426	20.1363	0.753684	2.63931	0.00025	0.0027208	yes	desumoylating isopeptidase 1-like
MLOC_13658	XZ149CK1	XZ149T1	OK	8.21131	15.4499	0.911909	2.93441	0.0001	0.00121701	yes	vacuolar cation proton exchanger 1a-like
MLOC_13713	XZ149CK1	XZ149T1	OK	19.3336	31.8052	0.718153	2.73641	0.0002	0.00224095	yes	predicted protein
MLOC_13741	XZ149CK1	XZ149T1	OK	7.75572	28.2538	1.86511	2.67933	0.0036	0.0251823	yes	probable f-box protein at5g04010
MLOC_13752	XZ149CK1	XZ149T1	OK	28.5751	16.7888	-0.767262	-2.44558	0.0006	0.00574948	yes	non-symbiotic hemoglobin 1-like
MLOC_13760	XZ149CK1	XZ149T1	OK	2.90692	5.50936	0.922391	2.65034	0.00025	0.0027208	yes	serine threonine-protein kinase receptor
MLOC_13874	XZ149CK1	XZ149T1	OK	49.3863	72.3863	0.551606	2.05722	0.00365	0.025461	yes	cell number regulator 10
MLOC_13902	XZ149CK1	XZ149T1	OK	61.7867	32.7464	-0.915959	-3.19377	5e-05	0.000650355	yes	polcalcin jun o 2
MLOC_13908	XZ149CK1	XZ149T1	OK	53.2824	29.9509	-0.831057	-3.14591	5e-05	0.000650355	yes	beta glucanase
MLOC_140	XZ149CK1	XZ149T1	OK	4.21524	1.88256	-1.16292	-2.0263	0.0043	0.0290167	yes	probable receptor-like protein kinase at1g67000-like
MLOC_14101	XZ149CK1	XZ149T1	OK	303.488	522.232	0.783052	3.06115	5e-05	0.000650355	yes	o-methyltransferase zrp4
MLOC_14135	XZ149CK1	XZ149T1	OK	41.1947	25.7806	-0.676172	-1.97517	0.0067	0.0412311	yes	---NA---
MLOC_14153	XZ149CK1	XZ149T1	OK	52.0127	73.2908	0.49477	1.97478	0.006	0.0377977	yes	e3 ubiquitin-protein ligase rglg2-like isoform x1
MLOC_14196	XZ149CK1	XZ149T1	OK	29.6489	51.6176	0.799883	2.84477	5e-05	0.000650355	yes	predicted protein
MLOC_14298	XZ149CK1	XZ149T1	OK	3.46056	8.22371	1.24878	3.27322	5e-05	0.000650355	yes	nitrate transporter
MLOC_14320	XZ149CK1	XZ149T1	OK	31.8257	20.4295	-0.639539	-2.0765	0.003	0.0217384	yes	auxin-responsive protein iaa9
MLOC_14732	XZ149CK1	XZ149T1	OK	162.948	110.122	-0.565306	-2.21511	0.00205	0.0159384	yes	lipid-transfer protein dir1
MLOC_14829	XZ149CK1	XZ149T1	OK	128.052	182.587	0.511851	1.88864	0.0081	0.0477723	yes	trans-cinnamate 4-monooxygenase
MLOC_14837	XZ149CK1	XZ149T1	OK	26.0834	38.7635	0.571569	2.17255	0.00215	0.0165747	yes	glycosyltransferase aer61
MLOC_14945	XZ149CK1	XZ149T1	OK	0	1.16047	inf	#NAME?	0.0006	0.00574948	yes	---NA---
MLOC_14984	XZ149CK1	XZ149T1	OK	44.3113	65.9549	0.573804	2.05998	0.0038	0.026304	yes	blue copper protein precursor
MLOC_14987	XZ149CK1	XZ149T1	OK	12.6456	24.2512	0.939419	3.01559	5e-05	0.000650355	yes	transcription factor upbeat1
MLOC_15043	XZ149CK1	XZ149T1	OK	63.4178	39.8352	-0.670843	-2.33818	0.00135	0.0113133	yes	predicted protein
MLOC_15114	XZ149CK1	XZ149T1	OK	180.155	119.73	-0.589448	-2.36508	0.00055	0.00534135	yes	predicted protein
MLOC_15348	XZ149CK1	XZ149T1	OK	5.94862	9.39091	0.65871	2.09968	0.0042	0.0284822	yes	xyloglucan galactosyltransferase katamari1 homolog
MLOC_15416	XZ149CK1	XZ149T1	OK	36.6345	24.4915	-0.580921	-2.07428	0.00435	0.0292875	yes	gdsl esterase lipase at1g28580-like
MLOC_15430	XZ149CK1	XZ149T1	OK	10.0964	15.8599	0.651545	2.06688	0.00545	0.0350383	yes	wrky transcription factor 70
MLOC_15476	XZ149CK1	XZ149T1	OK	15.2237	24.4235	0.681956	2.66173	0.0002	0.00224095	yes	leucine-rich repeat receptor-like protein kinase at2g19210-like
MLOC_15491	XZ149CK1	XZ149T1	OK	3.06972	0.941623	-1.70489	-2.23331	0.0039	0.0268491	yes	peroxidase 2-like
MLOC_1563	XZ149CK1	XZ149T1	OK	30.2007	146.246	2.27574	4.31607	5e-05	0.000650355	yes	jacalin-like lectin domain containing expressed
MLOC_15687	XZ149CK1	XZ149T1	OK	64.4548	94.0234	0.544731	2.16622	0.0025	0.0187458	yes	peroxidase 2
MLOC_15704	XZ149CK1	XZ149T1	OK	48.331	99.6839	1.04441	3.04385	0.0001	0.00121701	yes	amino acid binding protein
MLOC_15890	XZ149CK1	XZ149T1	OK	25.5536	40.4803	0.663695	2.53777	0.00055	0.00534135	yes	cytochrome p450 72a15-like
MLOC_15895	XZ149CK1	XZ149T1	OK	440.204	676.127	0.619122	2.29622	0.00105	0.00918316	yes	5 -methylthioadenosine s-adenosylhomocysteine nucleosidase 1-like
MLOC_16313	XZ149CK1	XZ149T1	OK	4.4192	7.45802	0.755008	2.1873	0.00165	0.0133522	yes	lrr receptor-like serine threonine-protein kinase
MLOC_16370	XZ149CK1	XZ149T1	OK	300.947	186.065	-0.693703	-2.79784	5e-05	0.000650355	yes	vacuolar iron transporter homolog 5-like
MLOC_16585	XZ149CK1	XZ149T1	OK	8.02409	4.60675	-0.80059	-2.01982	0.00655	0.0405002	yes	jacalin-related lectin 3-like
MLOC_16637	XZ149CK1	XZ149T1	OK	8.53419	12.4478	0.544569	1.93353	0.00665	0.0409849	yes	oligopeptide transporter 7
MLOC_1673	XZ149CK1	XZ149T1	OK	0.624687	2.74486	2.13553	3.12819	0.00075	0.00693566	yes	nitrate transporter
MLOC_16950	XZ149CK1	XZ149T1	OK	108.99	177.699	0.705244	2.80735	0.0001	0.00121701	yes	germin-like protein 8-4
MLOC_16968	XZ149CK1	XZ149T1	OK	8.88301	19.6318	1.14407	3.67681	5e-05	0.000650355	yes	wall-associated receptor kinase 2-like
MLOC_17016	XZ149CK1	XZ149T1	OK	15.5945	10.1921	-0.613581	-1.92275	0.0064	0.0397717	yes	peroxidase 12
MLOC_17110	XZ149CK1	XZ149T1	OK	6.0742	17.6133	1.5359	3.25417	0.0002	0.00224095	yes	duf1230 family protein
MLOC_17127	XZ149CK1	XZ149T1	OK	21.4713	38.0436	0.825248	3.10285	0.0001	0.00121701	yes	nac domain transcription factor superfamily protein
MLOC_17192	XZ149CK1	XZ149T1	OK	8.85202	14.2174	0.683577	2.10718	0.00435	0.0292875	yes	transcription repressor ofp7-like
MLOC_17388	XZ149CK1	XZ149T1	OK	14.0892	7.94491	-0.826491	-2.34542	0.0009	0.00807342	yes	gdsl esterase lipase lip-4-like
MLOC_17459	XZ149CK1	XZ149T1	OK	1.61156	0	#NAME?	#NAME?	5e-05	0.000650355	yes	homolog subfamily c member 2
MLOC_17561	XZ149CK1	XZ149T1	OK	216.902	119.755	-0.856959	-3.28157	5e-05	0.000650355	yes	hypothetical protein TRIUR3_10755
MLOC_17677	XZ149CK1	XZ149T1	OK	0	1.58974	inf	#NAME?	5e-05	0.000650355	yes	probable glutathione s-transferase para
MLOC_17699	XZ149CK1	XZ149T1	OK	1032.11	1671.71	0.695737	2.20278	0.00165	0.0133522	yes	s-adenosylmethionine synthase 1
MLOC_17916	XZ149CK1	XZ149T1	OK	3.03288	1.40447	-1.11067	-2.02734	0.0053	0.0342619	yes	cytochrome p450 94a1-like
MLOC_17982	XZ149CK1	XZ149T1	OK	62.3366	39.6687	-0.652077	-2.33902	0.0011	0.00954796	yes	zinc c3hc4 type family protein
MLOC_17989	XZ149CK1	XZ149T1	OK	9.57864	16.0787	0.747261	2.31741	0.0015	0.0123406	yes	high-affinity potassium transporter
MLOC_18094	XZ149CK1	XZ149T1	OK	32.3358	21.6133	-0.581214	-2.02961	0.0038	0.026304	yes	protein nrt1 ptr family -like
MLOC_18155	XZ149CK1	XZ149T1	OK	4.82136	8.22943	0.771352	2.00489	0.00665	0.0409849	yes	bag family molecular chaperone regulator 1-like
MLOC_18166	XZ149CK1	XZ149T1	OK	15.6667	9.57658	-0.710123	-2.07097	0.00455	0.0303618	yes	casp-like protein 2b1
MLOC_18254	XZ149CK1	XZ149T1	OK	19.2923	10.1446	-0.927316	-2.31861	0.00145	0.012002	yes	predicted protein
MLOC_18278	XZ149CK1	XZ149T1	OK	69.6988	98.9982	0.506269	1.97816	0.004	0.0273855	yes	fad synthase-like isoform x1
MLOC_1831	XZ149CK1	XZ149T1	OK	29.2149	45.9244	0.652555	2.32914	0.0012	0.0102621	yes	receptor-like protein kinase at4g00960
MLOC_18321	XZ149CK1	XZ149T1	OK	33.8388	55.1338	0.704261	2.76917	5e-05	0.000650355	yes	predicted protein
MLOC_18415	XZ149CK1	XZ149T1	OK	114.334	74.9237	-0.609766	-2.44977	0.0005	0.00492909	yes	glucose-6-phosphate 1-dehydrogenase chloroplastic
MLOC_18451	XZ149CK1	XZ149T1	OK	79.2857	47.4261	-0.741378	-2.76196	0.0001	0.00121701	yes	af355457_1thaumatin-like protein tlp7
MLOC_18670	XZ149CK1	XZ149T1	OK	43.884	72.155	0.717404	2.62955	0.00035	0.00363445	yes	pathogenesis-related protein pr-1
MLOC_18708	XZ149CK1	XZ149T1	OK	8.10507	25.6393	1.66146	4.52895	5e-05	0.000650355	yes	hypothetical protein TRIUR3_00651
MLOC_19005	XZ149CK1	XZ149T1	OK	30.3273	19.3355	-0.649362	-2.12492	0.00285	0.020851	yes	predicted protein
MLOC_19006	XZ149CK1	XZ149T1	OK	27.1225	9.37031	-1.53332	-3.47423	5e-05	0.000650355	yes	ring-h2 finger protein atl80
MLOC_19025	XZ149CK1	XZ149T1	OK	19.2267	28.6218	0.574006	2.1388	0.00235	0.0178298	yes	glutathione chloroplastic-like isoform x1
MLOC_19148	XZ149CK1	XZ149T1	OK	2.59515	4.64358	0.839423	2.03803	0.00545	0.0350383	yes	glycerol-3-phosphate 2-o-acyltransferase 6-like
MLOC_19154	XZ149CK1	XZ149T1	OK	4.27772	1.8932	-1.17601	-2.87964	0.00035	0.00363445	yes	u-box domain-containing protein 6-like isoform x1
MLOC_19218	XZ149CK1	XZ149T1	OK	2.59501	6.57828	1.34197	3.06462	5e-05	0.000650355	yes	cytochrome p450 89a2-like
MLOC_19269	XZ149CK1	XZ149T1	OK	10.5865	5.22169	-1.01964	-2.52422	0.0009	0.00807342	yes	ethylene-responsive transcription factor 1-like
MLOC_19278	XZ149CK1	XZ149T1	OK	1.35812	8.41702	2.63169	6.25266	5e-05	0.000650355	yes	wd40-like beta propeller repeat family expressed
MLOC_19324	XZ149CK1	XZ149T1	OK	5.22863	1.93569	-1.43359	-3.1824	0.0002	0.00224095	yes	lrr receptor-like serine threonine-protein kinase
MLOC_20243	XZ149CK1	XZ149T1	OK	12.3767	18.6936	0.594923	1.94608	0.0068	0.0417219	yes	peroxidase 7
MLOC_20301	XZ149CK1	XZ149T1	OK	1130.96	1979.99	0.807937	2.65172	0.00035	0.00363445	yes	o-methyltransferase zrp4
MLOC_20351	XZ149CK1	XZ149T1	OK	2.69524	5.85029	1.1181	2.86575	0.0001	0.00121701	yes	u-box domain-containing protein 33-like
MLOC_20442	XZ149CK1	XZ149T1	OK	48.5524	29.1653	-0.735289	-2.44565	0.0006	0.00574948	yes	prolamin bindng factor
MLOC_20481	XZ149CK1	XZ149T1	OK	0	2.31566	inf	#NAME?	5e-05	0.000650355	yes	retrotransposon unclassified
MLOC_20578	XZ149CK1	XZ149T1	OK	2.83244	14.6872	2.37444	6.45264	5e-05	0.000650355	yes	inter-alpha-trypsin inhibitor heavy chain h3
MLOC_20784	XZ149CK1	XZ149T1	OK	116.08	169.66	0.547532	2.19478	0.0021	0.0162594	yes	glycerol kinase
MLOC_20896	XZ149CK1	XZ149T1	OK	24.0409	38.2485	0.669912	2.32245	0.0007	0.00654592	yes	glucan -beta-glucosidase
MLOC_20976	XZ149CK1	XZ149T1	OK	0	3.40598	inf	#NAME?	5e-05	0.000650355	yes	protein-tyrosine-phosphatase ptp1
MLOC_21066	XZ149CK1	XZ149T1	OK	8.18333	2.14215	-1.93363	-3.19018	0.00035	0.00363445	yes	hlh dna-binding domain superfamily protein
MLOC_213	XZ149CK1	XZ149T1	OK	27.9066	41.264	0.564281	2.04603	0.0045	0.0300962	yes	peroxidase 1
MLOC_21451	XZ149CK1	XZ149T1	OK	117.993	231.952	0.975129	3.91316	5e-05	0.000650355	yes	bifunctional aspartate aminotransferase and glutamate aspartate-prephenate aminotransferase
MLOC_21558	XZ149CK1	XZ149T1	OK	12.1172	8.27429	-0.550345	-1.87976	0.0064	0.0397717	yes	protein accumulation and replication of chloroplasts chloroplastic
MLOC_21665	XZ149CK1	XZ149T1	OK	0	1.27616	inf	#NAME?	5e-05	0.000650355	yes	disease resistance protein rpm1
MLOC_21685	XZ149CK1	XZ149T1	OK	44.7916	65.0905	0.53922	1.98082	0.0052	0.0337557	yes	predicted protein
MLOC_21703	XZ149CK1	XZ149T1	OK	8.81456	14.3981	0.707918	2.15203	0.00445	0.0298221	yes	xyloglucan endotransglucosylase hydrolase protein 26
MLOC_21718	XZ149CK1	XZ149T1	OK	2.94712	5.2656	0.837294	2.01282	0.008	0.0473021	yes	upf0481 protein at3g47200-like
MLOC_22698	XZ149CK1	XZ149T1	OK	77.7367	44.7891	-0.795451	-3.05801	5e-05	0.000650355	yes	constans-like protein co5
MLOC_23044	XZ149CK1	XZ149T1	OK	28.6415	15.1027	-0.923304	-2.63532	0.00045	0.00450494	yes	dre binding factor
MLOC_23250	XZ149CK1	XZ149T1	OK	66.1946	40.0431	-0.725161	-2.8738	5e-05	0.000650355	yes	two-component response regulator arr11-like
MLOC_23274	XZ149CK1	XZ149T1	OK	5.1148	9.64203	0.91466	2.16164	0.00435	0.0292875	yes	lecithin-cholesterol acyltransferase-like 1
MLOC_23443	XZ149CK1	XZ149T1	OK	3.35745	6.92122	1.04366	2.52972	0.00155	0.0126799	yes	protein sensitive to proton rhizotoxicity 1-like
MLOC_23501	XZ149CK1	XZ149T1	OK	148.018	246.648	0.736683	2.62419	0.00015	0.00174275	yes	thiosulfate sulfurtransferase 18-like
MLOC_242	XZ149CK1	XZ149T1	OK	73.5706	152.502	1.05163	4.14757	5e-05	0.000650355	yes	abc transporter b family member 25
MLOC_24793	XZ149CK1	XZ149T1	OK	34.4771	64.7172	0.908512	3.58717	5e-05	0.000650355	yes	zinc finger
MLOC_2531	XZ149CK1	XZ149T1	OK	2.24503	4.34632	0.953061	1.98497	0.0072	0.0436304	yes	phosphate dikinase chloroplastic
MLOC_2539	XZ149CK1	XZ149T1	OK	41.6465	65.9166	0.662448	2.54696	0.00045	0.00450494	yes	xyloglucan endotransglycosylase hydrolase protein 8
MLOC_25398	XZ149CK1	XZ149T1	OK	8.52668	15.2309	0.836943	1.96645	0.00855	0.0498538	yes	udp-glycosyltransferase 74f2-like
MLOC_25595	XZ149CK1	XZ149T1	OK	25.5488	17.3771	-0.556069	-1.96307	0.00575	0.0365436	yes	cytochrome p450 99a2
MLOC_25773	XZ149CK1	XZ149T1	OK	42.3727	76.3922	0.850289	3.37873	5e-05	0.000650355	yes	60 kda jasmonate-induced
MLOC_25787	XZ149CK1	XZ149T1	OK	21.9782	8.01809	-1.45474	-4.54358	5e-05	0.000650355	yes	ring-h2 finger protein atl78-like
MLOC_25824	XZ149CK1	XZ149T1	OK	184.259	300.134	0.703873	1.90896	0.0073	0.0441113	yes	germin-like protein 8-5
MLOC_27083	XZ149CK1	XZ149T1	OK	86.1345	142.523	0.726535	2.65519	0.0002	0.00224095	yes	cysteine histidine-rich c1 domain family protein
MLOC_27151	XZ149CK1	XZ149T1	OK	1122.19	1594.09	0.506411	1.86867	0.0076	0.0455197	yes	---NA---
MLOC_27518	XZ149CK1	XZ149T1	OK	1.82086	0	#NAME?	#NAME?	0.0078	0.0463684	yes	serine threonine-protein kinase smg1
MLOC_27580	XZ149CK1	XZ149T1	OK	2.50676	0	#NAME?	#NAME?	0.0078	0.0463684	yes	predicted protein
MLOC_27605	XZ149CK1	XZ149T1	OK	15.1062	26.2575	0.797584	2.96967	5e-05	0.000650355	yes	cytochrome p450 71a1-like
MLOC_27686	XZ149CK1	XZ149T1	OK	1570.9	1069.5	-0.554658	-2.23965	0.0016	0.0130189	yes	---NA---
MLOC_28370	XZ149CK1	XZ149T1	OK	44.6441	167.39	1.90667	7.38915	5e-05	0.000650355	yes	phosphate transporter protein
MLOC_28754	XZ149CK1	XZ149T1	OK	2.54824	0	#NAME?	#NAME?	0.0017	0.0136847	yes	transposon mariner sub-class
MLOC_29498	XZ149CK1	XZ149T1	OK	102.121	45.8194	-1.15626	-3.52514	5e-05	0.000650355	yes	germin-like protein 2-1
MLOC_29817	XZ149CK1	XZ149T1	OK	181.609	108.627	-0.74145	-2.96641	5e-05	0.000650355	yes	amino acid permease 6-like
MLOC_3053	XZ149CK1	XZ149T1	OK	141.375	224.061	0.664365	2.68533	0.00015	0.00174275	yes	high-affinity nitrate transporter -like
MLOC_30628	XZ149CK1	XZ149T1	OK	93.1317	162.992	0.807453	3.25483	5e-05	0.000650355	yes	peroxidase 2-like
MLOC_30704	XZ149CK1	XZ149T1	OK	29.7143	45.9203	0.627977	2.08303	0.0039	0.0268491	yes	serine-rich protein
MLOC_31164	XZ149CK1	XZ149T1	OK	10.3763	0	#NAME?	#NAME?	0.0078	0.0463684	yes	retrotransposon unclassified
MLOC_32238	XZ149CK1	XZ149T1	OK	402.181	1528.96	1.92663	7.45937	5e-05	0.000650355	yes	salt gene product
MLOC_32693	XZ149CK1	XZ149T1	OK	282.054	605.998	1.10334	3.21821	0.0001	0.00121701	yes	transcription initiation factor tfiid subunit 3-like
MLOC_32712	XZ149CK1	XZ149T1	OK	142.092	73.0243	-0.960379	-3.47883	5e-05	0.000650355	yes	ring-h2 finger protein atl80-like
MLOC_33518	XZ149CK1	XZ149T1	OK	3909.52	6069.07	0.634485	2.09506	0.0035	0.02462	yes	nicotianamine synthase 2
MLOC_33544	XZ149CK1	XZ149T1	OK	0	7.6915	inf	#NAME?	0.00525	0.0340081	yes	serine threonine-protein kinase smg1
MLOC_33809	XZ149CK1	XZ149T1	OK	111.164	165.45	0.573712	2.30633	0.001	0.00881756	yes	60 kda jasmonate-induced
MLOC_33834	XZ149CK1	XZ149T1	OK	21.2584	32.4605	0.610654	2.14169	0.00335	0.0237685	yes	ammonium transporter
MLOC_34036	XZ149CK1	XZ149T1	OK	0	3.00636	inf	#NAME?	5e-05	0.000650355	yes	auxilin-related protein 2
MLOC_34041	XZ149CK1	XZ149T1	OK	33.6317	22.1111	-0.605047	-2.17057	0.0022	0.0168952	yes	bzip transcription factor superfamily protein
MLOC_34131	XZ149CK1	XZ149T1	OK	132.675	200.07	0.592612	2.39092	0.0005	0.00492909	yes	32 kda protein
MLOC_3419	XZ149CK1	XZ149T1	OK	243.018	337.997	0.475945	1.89634	0.00825	0.0484725	yes	blue copper protein
MLOC_3420	XZ149CK1	XZ149T1	OK	2.59144	1.37873	-0.910413	-2.23823	0.0021	0.0162594	yes	receptor-like protein kinase at3g47110
MLOC_34540	XZ149CK1	XZ149T1	OK	48.7931	88.3843	0.857114	3.39631	5e-05	0.000650355	yes	peroxidase 2
MLOC_34614	XZ149CK1	XZ149T1	OK	29.655	12.4018	-1.25772	-3.63454	5e-05	0.000650355	yes	protein nrt1 ptr family -like
MLOC_34706	XZ149CK1	XZ149T1	OK	5.10182	10.5528	1.04854	3.42361	5e-05	0.000650355	yes	phosphatidylinositol phosphatidylcholine transfer protein sfh3-like
MLOC_34709	XZ149CK1	XZ149T1	OK	18.6353	38.6676	1.05309	3.94679	5e-05	0.000650355	yes	1-aminocyclopropane-1-carboxylate oxidase
MLOC_34816	XZ149CK1	XZ149T1	OK	240.528	388.597	0.692068	2.81573	0.0001	0.00121701	yes	11s globulin seed storage protein 2-like
MLOC_34822	XZ149CK1	XZ149T1	OK	5.64678	13.8945	1.29901	3.24654	5e-05	0.000650355	yes	phytosulfokines 2
MLOC_34830	XZ149CK1	XZ149T1	OK	109.261	60.7472	-0.846886	-3.42207	5e-05	0.000650355	yes	5 -adenylylsulfate reductase chloroplastic-like
MLOC_34875	XZ149CK1	XZ149T1	OK	19.0118	29.2128	0.619707	2.07562	0.00385	0.0265779	yes	dna-3-methyladenine glycosylase i
MLOC_35002	XZ149CK1	XZ149T1	OK	21.9905	32.7865	0.576219	1.94081	0.00635	0.0395198	yes	ammonium transporter 3 member 1-like
MLOC_35025	XZ149CK1	XZ149T1	OK	7.21471	11.9692	0.730313	2.05254	0.00495	0.0324632	yes	hga1-like protein
MLOC_35074	XZ149CK1	XZ149T1	OK	3.9021	0	#NAME?	#NAME?	0.0039	0.0268491	yes	#NAME?
MLOC_35156	XZ149CK1	XZ149T1	OK	6.53226	0	#NAME?	#NAME?	0.00645	0.0400178	yes	serine threonine-protein kinase smg1
MLOC_35890	XZ149CK1	XZ149T1	OK	9.36173	4.74966	-0.978952	-2.11114	0.00505	0.0329874	yes	peptidase lon
MLOC_36351	XZ149CK1	XZ149T1	OK	336.171	639.27	0.927232	3.60683	5e-05	0.000650355	yes	transcription factor bhlh100-like
MLOC_36386	XZ149CK1	XZ149T1	OK	9.88216	6.13678	-0.687344	-1.91315	0.0078	0.0463684	yes	amino acid-polyamine transporter
MLOC_36462	XZ149CK1	XZ149T1	OK	16.3268	10.4033	-0.650193	-2.06976	0.0036	0.0251823	yes	nodulin-like protein
MLOC_36602	XZ149CK1	XZ149T1	OK	7.71671	3.51875	-1.13292	-2.47034	0.0015	0.0123406	yes	glutathione s-transferase u17-like
MLOC_36715	XZ149CK1	XZ149T1	OK	17.6103	10.8801	-0.694732	-2.03533	0.0041	0.0279344	yes	ring-h2 zinc finger
MLOC_36752	XZ149CK1	XZ149T1	OK	21.9987	35.6777	0.697601	2.72619	0.0002	0.00224095	yes	mitogen-activated protein kinase 8-like isoform x1
MLOC_36809	XZ149CK1	XZ149T1	OK	31.1594	18.3512	-0.763792	-2.85849	5e-05	0.000650355	yes	callose synthase 7
MLOC_36834	XZ149CK1	XZ149T1	OK	28.2708	16.5704	-0.770707	-2.35548	0.0012	0.0102621	yes	tyrosine specific protein phosphatase family protein
MLOC_36873	XZ149CK1	XZ149T1	OK	76.9855	46.0906	-0.740114	-2.83105	5e-05	0.000650355	yes	protein glutamine dumper 4-like
MLOC_36909	XZ149CK1	XZ149T1	OK	682.196	475.445	-0.520908	-1.98911	0.00575	0.0365436	yes	vacuolar iron transporter -like
MLOC_3692	XZ149CK1	XZ149T1	OK	108.246	187.52	0.792722	3.2582	5e-05	0.000650355	yes	sag12 protein
MLOC_37092	XZ149CK1	XZ149T1	OK	24.3796	34.7544	0.511521	1.98841	0.0054	0.0347757	yes	transcription factor hbp-1b -like
MLOC_37227	XZ149CK1	XZ149T1	OK	45.6777	64.7366	0.503091	2.0257	0.00435	0.0292875	yes	probable metal-nicotianamine transporter ysl12-like
MLOC_37381	XZ149CK1	XZ149T1	OK	107.741	237.18	1.13842	4.63121	5e-05	0.000650355	yes	homocysteine s-methyltransferase 1
MLOC_37446	XZ149CK1	XZ149T1	OK	12.7674	22.5231	0.818942	2.66883	0.0001	0.00121701	yes	lux
MLOC_37545	XZ149CK1	XZ149T1	OK	9.00448	5.95578	-0.596352	-2.14815	0.00225	0.0172051	yes	midasin isoform x2
MLOC_37566	XZ149CK1	XZ149T1	OK	29.3927	49.0259	0.738084	2.67805	0.0002	0.00224095	yes	ceramide-1-phosphate transfer
MLOC_37581	XZ149CK1	XZ149T1	OK	168.867	232.203	0.4595	1.88196	0.0082	0.0482366	yes	patellin family protein
MLOC_37609	XZ149CK1	XZ149T1	OK	47.0901	67.629	0.522218	1.91036	0.00635	0.0395198	yes	quinone oxidoreductase 1
MLOC_37666	XZ149CK1	XZ149T1	OK	21.3332	14.2838	-0.578721	-1.8735	0.0067	0.0412311	yes	transcription factor bhlh112-like
MLOC_37675	XZ149CK1	XZ149T1	OK	55.9554	34.007	-0.718445	-2.64058	5e-05	0.000650355	yes	peroxidase 51-like
MLOC_37710	XZ149CK1	XZ149T1	OK	300.867	622.182	1.04821	4.2302	5e-05	0.000650355	yes	methylthioribose kinase
MLOC_37745	XZ149CK1	XZ149T1	OK	3.80988	5.90067	0.631133	1.89296	0.0075	0.0450573	yes	predicted protein
MLOC_37996	XZ149CK1	XZ149T1	OK	79.8323	111.073	0.476468	1.89067	0.0076	0.0455197	yes	uridine kinase-like protein chloroplastic-like
MLOC_3806	XZ149CK1	XZ149T1	OK	409.775	601.669	0.554137	2.28341	0.00135	0.0113133	yes	nicotianamine synthase 2
MLOC_38108	XZ149CK1	XZ149T1	OK	2.59235	7.46019	1.52495	2.8157	0.0004	0.00407389	yes	hypothetical protein F775_07677
MLOC_38210	XZ149CK1	XZ149T1	OK	179.913	128.349	-0.487228	-1.9602	0.0054	0.0347757	yes	actin-depolymerizing factor 7-like
MLOC_38253	XZ149CK1	XZ149T1	OK	413.848	163.318	-1.34142	-5.30503	5e-05	0.000650355	yes	vacuolar iron transporter homolog 5-like
MLOC_38301	XZ149CK1	XZ149T1	OK	43.8713	25.8951	-0.760598	-2.78738	0.00015	0.00174275	yes	peroxidase 45
MLOC_38478	XZ149CK1	XZ149T1	OK	7.95872	15.0344	0.917654	2.28438	0.0016	0.0130189	yes	o-methyltransferase zrp4
MLOC_38648	XZ149CK1	XZ149T1	OK	38.4761	23.5785	-0.706494	-2.48104	0.0004	0.00407389	yes	l-type lectin-domain containing receptor kinase -like
MLOC_38761	XZ149CK1	XZ149T1	OK	7.72603	4.37033	-0.821984	-2.00057	0.00545	0.0350383	yes	tpa: duf231 domain containing family protein
MLOC_38823	XZ149CK1	XZ149T1	OK	189.111	278.385	0.557849	2.253	0.00155	0.0126799	yes	gdsl esterase lipase at5g55050-like
MLOC_38932	XZ149CK1	XZ149T1	OK	129.88	81.8872	-0.665473	-2.62886	0.00015	0.00174275	yes	btb poz and taz domain-containing protein 1-like
MLOC_38941	XZ149CK1	XZ149T1	OK	18.1638	11.8369	-0.61778	-2.30743	0.0014	0.0116579	yes	leucine-rich repeat receptor-like serine threonine-protein kinase bam1
MLOC_39055	XZ149CK1	XZ149T1	OK	22.8796	15.5498	-0.557162	-2.1113	0.0028	0.0205538	yes	predicted protein
MLOC_39318	XZ149CK1	XZ149T1	OK	110.945	70.1921	-0.660467	-2.16377	0.0022	0.0168952	yes	zeamatin-like protein
MLOC_3944	XZ149CK1	XZ149T1	OK	29.0881	14.4	-1.01436	-3.75141	5e-05	0.000650355	yes	predicted protein
MLOC_39586	XZ149CK1	XZ149T1	OK	3.72082	6.75938	0.86127	2.12244	0.0034	0.0240541	yes	g-type lectin s-receptor-like serine threonine-protein kinase at2g19130
MLOC_39632	XZ149CK1	XZ149T1	OK	55.2165	36.0187	-0.616355	-2.29637	0.0011	0.00954796	yes	zinc finger protein
MLOC_39786	XZ149CK1	XZ149T1	OK	7.22327	11.9503	0.72632	2.04135	0.0047	0.031161	yes	beta- -galactosyltransferase pvg3-like
MLOC_39833	XZ149CK1	XZ149T1	OK	66.631	34.666	-0.942674	-3.68383	5e-05	0.000650355	yes	copper-transporting atpase 3
MLOC_39969	XZ149CK1	XZ149T1	OK	68.8261	112.538	0.70938	2.77565	0.00015	0.00174275	yes	protein star1
MLOC_40241	XZ149CK1	XZ149T1	OK	0.985567	2.6298	1.41593	2.12607	0.0065	0.0402581	yes	d-3-phosphoglycerate dehydrogenase chloroplastic-like
MLOC_4044	XZ149CK1	XZ149T1	OK	22.8312	15.577	-0.551594	-2.04239	0.0041	0.0279344	yes	f-box lrr-repeat max2 homolog
MLOC_40798	XZ149CK1	XZ149T1	OK	759.927	1248.27	0.716	2.89084	5e-05	0.000650355	yes	cortical cell-delineating protein
MLOC_4084	XZ149CK1	XZ149T1	OK	33.0697	20.5671	-0.685168	-2.56253	0.0002	0.00224095	yes	subtilisin-like protease
MLOC_4126	XZ149CK1	XZ149T1	OK	6.63185	3.58396	-0.887856	-2.30353	0.0008	0.00731861	yes	callose synthase 8
MLOC_4142	XZ149CK1	XZ149T1	OK	0	1.45263	inf	#NAME?	0.0003	0.0031833	yes	jasmonate-induced protein precursor
MLOC_42254	XZ149CK1	XZ149T1	OK	2.98189	0	#NAME?	#NAME?	0.0078	0.0463684	yes	protein
MLOC_42946	XZ149CK1	XZ149T1	OK	27.9957	40.8979	0.546818	2.03364	0.00445	0.0298221	yes	transcription factor bhlh18-like
MLOC_43077	XZ149CK1	XZ149T1	OK	37.5229	13.8406	-1.43887	-3.26714	5e-05	0.000650355	yes	peroxidase 47
MLOC_43152	XZ149CK1	XZ149T1	OK	139.123	197.778	0.507515	2.05878	0.00385	0.0265779	yes	hypothetical protein TRIUR3_29795
MLOC_43485	XZ149CK1	XZ149T1	OK	274.78	454.715	0.726686	2.90413	0.0001	0.00121701	yes	cinnamyl alcohol dehydrogenase
MLOC_43498	XZ149CK1	XZ149T1	OK	13.4537	29.7013	1.14252	3.87413	5e-05	0.000650355	yes	(+)-neomenthol dehydrogenase-like
MLOC_4361	XZ149CK1	XZ149T1	OK	754.437	1378.99	0.870136	2.98329	5e-05	0.000650355	yes	nicotianamine aminotransferase
MLOC_43760	XZ149CK1	XZ149T1	OK	14.6538	7.36332	-0.992846	-2.46732	0.00105	0.00918316	yes	ethylene-responsive transcription factor erf053-like
MLOC_43853	XZ149CK1	XZ149T1	OK	103.278	66.2222	-0.641144	-2.54494	0.0003	0.0031833	yes	ring-h2 finger protein atl74-like
MLOC_43860	XZ149CK1	XZ149T1	OK	350.069	201.426	-0.797387	-3.16165	5e-05	0.000650355	yes	ferredoxin--nitrite chloroplastic
MLOC_43918	XZ149CK1	XZ149T1	OK	64.8312	34.1316	-0.925578	-3.02375	5e-05	0.000650355	yes	predicted protein
MLOC_44060	XZ149CK1	XZ149T1	OK	55.0695	85.9047	0.641484	2.43486	0.00065	0.00615029	yes	lysine-ketoglutarate reductase saccharopine dehydrogenase1
MLOC_44066	XZ149CK1	XZ149T1	OK	3.64061	2.31523	-0.653025	-1.78623	0.0083	0.0487042	yes	protein kinase superfamily protein
MLOC_44090	XZ149CK1	XZ149T1	OK	110.263	171.588	0.637997	2.60304	0.00025	0.0027208	yes	gdp-mannose -epimerase 1
MLOC_44190	XZ149CK1	XZ149T1	OK	270.933	528.988	0.965299	3.90845	5e-05	0.000650355	yes	cortical cell-delineating protein precursor
MLOC_44331	XZ149CK1	XZ149T1	OK	2.17002	0.850495	-1.35133	-2.18856	0.00595	0.0375427	yes	leucine-rich repeat receptor-like serine threonine-protein kinase at2g24130
MLOC_44337	XZ149CK1	XZ149T1	OK	7.28406	3.26961	-1.15563	-2.16294	0.003	0.0217384	yes	auxin-induced protein 5ng4
MLOC_44420	XZ149CK1	XZ149T1	OK	6.14614	11.8208	0.943577	2.06648	0.00505	0.0329874	yes	hypothetical protein F775_06694
MLOC_44553	XZ149CK1	XZ149T1	OK	100.589	50.1152	-1.00515	-3.34342	5e-05	0.000650355	yes	lipid-transfer protein dir1-like
MLOC_44938	XZ149CK1	XZ149T1	OK	140.187	243.557	0.796914	3.13975	5e-05	0.000650355	yes	cortical cell-delineating protein precursor
MLOC_44982	XZ149CK1	XZ149T1	OK	8.28134	5.0238	-0.721087	-2.05229	0.0038	0.026304	yes	glucan endo- -beta-glucosidase 14-like
MLOC_45002	XZ149CK1	XZ149T1	OK	15.6685	27.5822	0.815873	2.80466	0.0002	0.00224095	yes	nicotianamine aminotransferase a
MLOC_4518	XZ149CK1	XZ149T1	OK	80.3891	131.766	0.7129	2.9049	0.0001	0.00121701	yes	catalytic hydrolase
MLOC_45409	XZ149CK1	XZ149T1	OK	310.919	495.497	0.672337	2.70754	5e-05	0.000650355	yes	cortical cell-delineating protein
MLOC_4551	XZ149CK1	XZ149T1	OK	16.6994	6.04041	-1.46707	-2.24002	0.00635	0.0395198	yes	predicted protein
MLOC_4589	XZ149CK1	XZ149T1	OK	242.714	364.211	0.585516	2.39937	0.0008	0.00731861	yes	gdsl esterase lipase at5g45910-like
MLOC_4597	XZ149CK1	XZ149T1	OK	4.65684	7.46452	0.680698	2.11813	0.0035	0.02462	yes	glycerophosphoryl diester phosphodiesterase 1
MLOC_46699	XZ149CK1	XZ149T1	OK	5.86339	2.7432	-1.09587	-2.41926	0.0024	0.0181379	yes	hypothetical protein SORBIDRAFT_08g008345
MLOC_46735	XZ149CK1	XZ149T1	OK	10.7657	3.31889	-1.69767	-2.43058	0.00425	0.0287518	yes	purple acid phosphatase 22-like
MLOC_47062	XZ149CK1	XZ149T1	OK	5.75537	10.5146	0.869409	1.97956	0.00685	0.0419603	yes	g-type lectin s-receptor-like serine threonine-protein kinase at2g19130
MLOC_4708	XZ149CK1	XZ149T1	OK	39.9644	27.0092	-0.565264	-2.05464	0.00345	0.0243356	yes	trans-cinnamate 4-monooxygenase
MLOC_4747	XZ149CK1	XZ149T1	OK	4.12579	1.01978	-2.01641	-3.19467	0.00025	0.0027208	yes	nac transcription factor 25-like
MLOC_47615	XZ149CK1	XZ149T1	OK	34.4618	52.4573	0.606143	1.90148	0.008	0.0473021	yes	peroxidase 9-like
MLOC_47739	XZ149CK1	XZ149T1	OK	0	5.77459	inf	#NAME?	0.0044	0.0295519	yes	predicted protein
MLOC_48019	XZ149CK1	XZ149T1	OK	5.11915	2.45061	-1.06277	-2.37158	0.00095	0.00844807	yes	wall-associated receptor kinase 2-like
MLOC_48531	XZ149CK1	XZ149T1	OK	107.502	62.0013	-0.793995	-2.7951	0.0001	0.00121701	yes	pathogenesis-related protein 1
MLOC_48765	XZ149CK1	XZ149T1	OK	62.8248	163.5	1.37988	4.8141	5e-05	0.000650355	yes	phosphate transporter protein
MLOC_48833	XZ149CK1	XZ149T1	OK	2205.89	3074.55	0.479014	1.90751	0.00795	0.047073	yes	profilin
MLOC_49094	XZ149CK1	XZ149T1	OK	79.5536	45.9274	-0.792571	-3.03283	5e-05	0.000650355	yes	trehalose-phosphate phosphatase
MLOC_4925	XZ149CK1	XZ149T1	OK	18.3085	11.7317	-0.6421	-2.12012	0.003	0.0217384	yes	clathrin assembly protein at1g33340
MLOC_49329	XZ149CK1	XZ149T1	OK	7.94662	4.53891	-0.807997	-2.66224	0.0003	0.0031833	yes	disease resistance protein rpm1
MLOC_4942	XZ149CK1	XZ149T1	OK	340.248	608.296	0.838185	3.28776	5e-05	0.000650355	yes	ribose-phosphate pyrophosphokinase 4
MLOC_49802	XZ149CK1	XZ149T1	OK	4.00326	6.90258	0.78596	2.44419	0.00055	0.00534135	yes	protein popc
MLOC_50140	XZ149CK1	XZ149T1	OK	9.64199	5.92054	-0.703602	-2.58334	0.00025	0.0027208	yes
MLOC_50694	XZ149CK1	XZ149T1	OK	13.206	8.41449	-0.650248	-2.04777	0.00435	0.0292875	yes	hypothetical protein F775_10909
MLOC_50885	XZ149CK1	XZ149T1	OK	99.0759	63.5574	-0.640474	-2.37634	0.00105	0.00918316	yes	haloacid dehalogenase-like hydrolase superfamily protein
MLOC_50930	XZ149CK1	XZ149T1	OK	265.096	171.668	-0.626893	-2.49912	0.00035	0.00363445	yes	6-phosphogluconate decarboxylating chloroplastic
MLOC_50964	XZ149CK1	XZ149T1	OK	431.466	230.093	-0.907031	-3.00057	5e-05	0.000650355	yes	wat1-related protein at1g44800-like
MLOC_50966	XZ149CK1	XZ149T1	OK	8.36187	15.2826	0.869995	2.7303	0.00015	0.00174275	yes	zinc finger protein constans-like 9-like isoform x1
MLOC_5098	XZ149CK1	XZ149T1	OK	4.03337	7.58097	0.910396	2.21066	0.0031	0.0223192	yes	transcription factor rax3-like
MLOC_50992	XZ149CK1	XZ149T1	OK	39.4915	27.6503	-0.514248	-1.91758	0.00595	0.0375427	yes	cytochrome p450 89a2
MLOC_51038	XZ149CK1	XZ149T1	OK	204.429	134.375	-0.605338	-2.41653	0.0007	0.00654592	yes	peroxidase 5-like
MLOC_5108	XZ149CK1	XZ149T1	OK	38.1493	24.3935	-0.645159	-2.57369	0.00045	0.00450494	yes	abc transporter b family member 8
MLOC_51278	XZ149CK1	XZ149T1	OK	2.04469	0.756933	-1.43365	-1.9813	0.0066	0.0407434	yes	beta-galactosidase 7
MLOC_51325	XZ149CK1	XZ149T1	OK	215.244	151.53	-0.506376	-2.02561	0.0043	0.0290167	yes	lob domain-containing protein 37-like
MLOC_51344	XZ149CK1	XZ149T1	OK	20.4844	10.3719	-0.98184	-2.63939	0.00045	0.00450494	yes	kda class i heat shock
MLOC_51375	XZ149CK1	XZ149T1	OK	3.95518	8.11585	1.037	2.61925	0.0004	0.00407389	yes	peptide transporter ptr2
MLOC_51377	XZ149CK1	XZ149T1	OK	73.5775	123.793	0.750588	2.40616	0.00035	0.00363445	yes
MLOC_51427	XZ149CK1	XZ149T1	OK	0.478877	2.3508	2.29543	2.24209	0.0033	0.0234794	yes	o-methyltransferase zrp4
MLOC_51781	XZ149CK1	XZ149T1	OK	17.5076	11.4002	-0.618931	-1.88659	0.00835	0.0489379	yes	dihydroflavonol-4-reductase isoform x1
MLOC_51907	XZ149CK1	XZ149T1	OK	38.3919	26.3925	-0.540673	-1.90648	0.00745	0.0448294	yes	protein exordium-like
MLOC_51992	XZ149CK1	XZ149T1	OK	17.1139	29.2642	0.773964	2.7044	0.0003	0.0031833	yes	btb poz domain-containing protein at3g56230-like
MLOC_52081	XZ149CK1	XZ149T1	OK	206.774	116.14	-0.832191	-3.27257	5e-05	0.000650355	yes	pathogenesis-related protein 1
MLOC_5209	XZ149CK1	XZ149T1	OK	23.202	12.6738	-0.872395	-2.45069	0.0008	0.00731861	yes	protein glutamine dumper 4-like
MLOC_52174	XZ149CK1	XZ149T1	OK	17.1707	8.83211	-0.95912	-3.09098	5e-05	0.000650355	yes	probable pectinesterase pectinesterase inhibitor 51
MLOC_52439	XZ149CK1	XZ149T1	OK	138.555	75.6447	-0.873148	-3.2538	5e-05	0.000650355	yes	myb transcription factor
MLOC_52462	XZ149CK1	XZ149T1	OK	9.76365	5.35377	-0.866865	-2.38895	0.0009	0.00807342	yes	ulp1 protease c-terminal catalytic domain containing expressed
MLOC_52537	XZ149CK1	XZ149T1	OK	1.99367	0.777447	-1.35861	-2.06187	0.00365	0.025461	yes	lipopolysaccharide-modifying protein
MLOC_52605	XZ149CK1	XZ149T1	OK	55.3491	31.1077	-0.831287	-3.04836	5e-05	0.000650355	yes	kda class vi heat shock
MLOC_52621	XZ149CK1	XZ149T1	OK	20.661	40.0397	0.95452	3.52849	5e-05	0.000650355	yes	nitrate transporter
MLOC_52865	XZ149CK1	XZ149T1	OK	22.9886	43.4556	0.918626	3.27991	5e-05	0.000650355	yes	nadp-dependent oxidoreductase p1
MLOC_52894	XZ149CK1	XZ149T1	OK	39.4561	26.5749	-0.570181	-2.237	0.0016	0.0130189	yes	phytosulfokine receptor 1-like
MLOC_52985	XZ149CK1	XZ149T1	OK	8.38609	12.7693	0.606607	2.04272	0.00625	0.0390363	yes	vacuolar protein sorting-associated protein 62-like
MLOC_53068	XZ149CK1	XZ149T1	OK	9.80059	6.42698	-0.608728	-2.11761	0.00245	0.0184407	yes	receptor-like serine threonine-protein kinase ale2-like isoform x3
MLOC_53096	XZ149CK1	XZ149T1	OK	110.109	73.728	-0.578643	-2.20594	0.00155	0.0126799	yes	rice salt sensitive 3
MLOC_5316	XZ149CK1	XZ149T1	OK	37.8705	64.1156	0.759603	2.90681	0.0001	0.00121701	yes	remorin-like isoform x1
MLOC_53253	XZ149CK1	XZ149T1	OK	5.51125	11.2384	1.02799	2.20718	0.004	0.0273855	yes	---NA---
MLOC_53292	XZ149CK1	XZ149T1	OK	18.911	10.801	-0.808068	-2.32444	0.0009	0.00807342	yes	lrr and pyd domains-containing 10
MLOC_53353	XZ149CK1	XZ149T1	OK	11.6014	7.32636	-0.663124	-2.01146	0.0044	0.0295519	yes	transferase caf17 mitochondrial
MLOC_53432	XZ149CK1	XZ149T1	OK	24.5982	54.6629	1.15201	3.88775	5e-05	0.000650355	yes	dirigent protein 2-like
MLOC_53547	XZ149CK1	XZ149T1	OK	95.5371	135.099	0.499887	2.02187	0.00355	0.0249025	yes	pollen-specific protein sf3
MLOC_53562	XZ149CK1	XZ149T1	OK	49.611	22.5781	-1.13574	-3.43886	5e-05	0.000650355	yes	polygalacturonase at1g48100-like
MLOC_53690	XZ149CK1	XZ149T1	OK	3.2704	10.8721	1.73309	3.17165	0.00015	0.00174275	yes	PREDICTED: uncharacterized protein LOC100845477
MLOC_53744	XZ149CK1	XZ149T1	OK	48.8097	70.053	0.521279	2.08252	0.00345	0.0243356	yes	nac domain-containing protein 21 22-like
MLOC_53759	XZ149CK1	XZ149T1	OK	89.5913	162.142	0.855832	3.47274	5e-05	0.000650355	yes	probable inactive methyltransferase os04g0175900-like
MLOC_54129	XZ149CK1	XZ149T1	OK	321.171	184.227	-0.801857	-3.14219	5e-05	0.000650355	yes	peroxidase n-like
MLOC_54344	XZ149CK1	XZ149T1	OK	74.2772	118.494	0.673823	2.67617	5e-05	0.000650355	yes	alpha expansin partial
MLOC_5442	XZ149CK1	XZ149T1	OK	19.0412	12.7297	-0.580922	-1.92633	0.0058	0.0367927	yes	carboxyl-terminal proteinase
MLOC_54420	XZ149CK1	XZ149T1	OK	0.704263	2.38912	1.7623	2.79695	0.0017	0.0136847	yes	cytokinin-o-glucosyltransferase 2
MLOC_54555	XZ149CK1	XZ149T1	OK	7.6278	3.92969	-0.956853	-2.10877	0.00465	0.0308931	yes	predicted protein
MLOC_54601	XZ149CK1	XZ149T1	OK	23.6297	12.832	-0.880857	-3.07119	5e-05	0.000650355	yes	wat1-related protein at5g07050-like
MLOC_54619	XZ149CK1	XZ149T1	OK	2.34345	1.49261	-0.650796	-1.92836	0.00825	0.0484725	yes	tpa: trithorax-like family protein
MLOC_54654	XZ149CK1	XZ149T1	OK	57.063	80.5091	0.496596	2.03596	0.0044	0.0295519	yes	65-kda microtubule-associated protein 6-like
MLOC_54762	XZ149CK1	XZ149T1	OK	40.9572	56.6896	0.468966	1.90103	0.0068	0.0417219	yes	chloride channel protein clc-c-like
MLOC_54916	XZ149CK1	XZ149T1	OK	9.89699	19.7729	0.998463	3.11967	0.00015	0.00174275	yes	bifunctional epoxide hydrolase 2-like
MLOC_54924	XZ149CK1	XZ149T1	OK	3.87401	9.90235	1.35394	4.13052	5e-05	0.000650355	yes	heat shock cognate 70 kda protein 1
MLOC_54975	XZ149CK1	XZ149T1	OK	5.53709	3.28168	-0.754695	-2.39999	0.00055	0.00534135	yes	lrr receptor-like serine threonine-protein kinase
MLOC_54978	XZ149CK1	XZ149T1	OK	38.0311	54.5627	0.520735	1.98749	0.00565	0.0360451	yes	e3 ubiquitin-protein ligase pub23-like
MLOC_54991	XZ149CK1	XZ149T1	OK	73.3009	119.937	0.71038	2.81805	5e-05	0.000650355	yes	fasciclin-like arabinogalactan protein 2-like
MLOC_55071	XZ149CK1	XZ149T1	OK	56.9622	34.668	-0.716401	-2.76445	5e-05	0.000650355	yes	probable methyltransferase pmt21
MLOC_55123	XZ149CK1	XZ149T1	OK	175.518	126.634	-0.470951	-1.9001	0.0077	0.0459838	yes	protein srg1
MLOC_55134	XZ149CK1	XZ149T1	OK	175.53	109.946	-0.674919	-1.97107	0.00525	0.0340081	yes	annexin a4
MLOC_55142	XZ149CK1	XZ149T1	OK	9.82992	14.63	0.573678	1.9337	0.00685	0.0419603	yes	alpha partial
MLOC_55150	XZ149CK1	XZ149T1	OK	15.3512	0	#NAME?	#NAME?	0.0039	0.0268491	yes	photosystem ii core complex proteins psby
MLOC_55204	XZ149CK1	XZ149T1	OK	26.6178	42.9291	0.689567	2.52466	0.00055	0.00534135	yes	peroxidase 2-like
MLOC_55301	XZ149CK1	XZ149T1	OK	12.965	20.0674	0.630231	1.9616	0.0071	0.0431561	yes	plant f18b13-26 protein
MLOC_55354	XZ149CK1	XZ149T1	OK	13.7311	21.281	0.632118	2.35297	0.0012	0.0102621	yes	predicted protein
MLOC_55380	XZ149CK1	XZ149T1	OK	142.151	364.628	1.359	5.28653	5e-05	0.000650355	yes	nicotianamine aminotransferase
MLOC_55407	XZ149CK1	XZ149T1	OK	47.0447	31.7058	-0.569288	-2.09167	0.00255	0.0190491	yes	methyltransferase-like protein 13
MLOC_55524	XZ149CK1	XZ149T1	OK	62.808	88.3503	0.492285	2.00071	0.0045	0.0300962	yes	nitrate-induced noi protein
MLOC_55570	XZ149CK1	XZ149T1	OK	4.48095	9.74134	1.12031	3.01279	0.0001	0.00121701	yes	cinnamoyl- reductase 1-like
MLOC_55586	XZ149CK1	XZ149T1	OK	7.59142	3.73561	-1.02302	-1.88632	0.0077	0.0459838	yes	wat1-related protein at5g64700-like
MLOC_55627	XZ149CK1	XZ149T1	OK	46.096	22.595	-1.02864	-3.87365	5e-05	0.000650355	yes	s-type anion channel slah2-like
MLOC_55643	XZ149CK1	XZ149T1	OK	336.356	637.482	0.922394	3.30759	5e-05	0.000650355	yes	kynurenine--oxoglutarate transaminase-like
MLOC_55770	XZ149CK1	XZ149T1	OK	516.412	793.382	0.619493	2.32072	0.00085	0.00769663	yes	o-methyltransferase zrp4
MLOC_55775	XZ149CK1	XZ149T1	OK	14.4431	31.1858	1.11051	3.81834	5e-05	0.000650355	yes	metal tolerance protein 3-like
MLOC_55825	XZ149CK1	XZ149T1	OK	33.1737	58.9459	0.82935	3.20286	5e-05	0.000650355	yes	wat1-related protein at3g18200-like
MLOC_56007	XZ149CK1	XZ149T1	OK	46.4671	26.8083	-0.793529	-2.99884	5e-05	0.000650355	yes	aspartic proteinase nepenthesin-1 precursor
MLOC_56094	XZ149CK1	XZ149T1	OK	14.2868	34.7313	1.28155	4.68272	5e-05	0.000650355	yes	3-beta hydroxysteroid dehydrogenase isomerase family protein
MLOC_56220	XZ149CK1	XZ149T1	OK	21.0507	38.9836	0.888999	3.20599	5e-05	0.000650355	yes	o-methyltransferase zrp4
MLOC_56252	XZ149CK1	XZ149T1	OK	3.3131	1.98908	-0.73608	-1.97527	0.00385	0.0265779	yes	haloacid dehalogenase-like hydrolase-like
MLOC_56351	XZ149CK1	XZ149T1	OK	29.9038	48.638	0.701753	2.65488	0.0003	0.0031833	yes	serine carboxypeptidase-like 18-like
MLOC_56398	XZ149CK1	XZ149T1	OK	127.499	36.5128	-1.80401	-6.59243	5e-05	0.000650355	yes	premnaspirodiene oxygenase-like
MLOC_56440	XZ149CK1	XZ149T1	OK	1.74972	3.43519	0.973265	2.05406	0.006	0.0377977	yes	mate efflux family protein 9-like
MLOC_56451	XZ149CK1	XZ149T1	OK	88.6476	52.7079	-0.750061	-2.95708	5e-05	0.000650355	yes	uroporphyrinogen-iii c-methyltransferase-like
MLOC_56459	XZ149CK1	XZ149T1	OK	411.303	288.478	-0.511741	-2.0582	0.0034	0.0240541	yes	ascorbate peroxidase
MLOC_56516	XZ149CK1	XZ149T1	OK	42.7565	27.8569	-0.618112	-2.00873	0.00575	0.0365436	yes	predicted protein
MLOC_56537	XZ149CK1	XZ149T1	OK	16.1584	24.9624	0.627476	2.24206	0.00215	0.0165747	yes	beta- -galactosyltransferase pvg3-like
MLOC_56580	XZ149CK1	XZ149T1	OK	4.94797	2.47928	-0.996916	-2.10579	0.00405	0.0276589	yes	universal stress protein a-like protein
MLOC_5659	XZ149CK1	XZ149T1	OK	75.3089	54.0151	-0.479457	-1.848	0.00645	0.0400178	yes	protein argonaute 1b-like isoform x2
MLOC_56601	XZ149CK1	XZ149T1	OK	207.645	138.353	-0.585766	-2.32425	0.00095	0.00844807	yes	peroxidase 47
MLOC_56629	XZ149CK1	XZ149T1	OK	347.49	557.062	0.680869	2.6102	0.00025	0.0027208	yes	protein zinc induced facilitator-like 1-like
MLOC_56639	XZ149CK1	XZ149T1	OK	107.029	63.9096	-0.743901	-2.7976	5e-05	0.000650355	yes	phosphate transporter pho1-2
MLOC_56649	XZ149CK1	XZ149T1	OK	122.844	172	0.485584	1.95924	0.00575	0.0365436	yes	coiled-coil domain-containing protein 25-like
MLOC_56712	XZ149CK1	XZ149T1	OK	5.69057	10.1238	0.831103	2.31028	0.0021	0.0162594	yes	calmodulin-binding receptor-like cytoplasmic kinase 2
MLOC_56803	XZ149CK1	XZ149T1	OK	48.6405	75.3299	0.631063	2.43873	0.0005	0.00492909	yes	beta-fructofuranosidase 1
MLOC_56891	XZ149CK1	XZ149T1	OK	233.553	355.495	0.606079	2.39213	0.00055	0.00534135	yes	peptide nitrate transporter
MLOC_56969	XZ149CK1	XZ149T1	OK	19.1868	11.8442	-0.695929	-1.89922	0.0062	0.0387859	yes	retrotransposon unclassified
MLOC_56971	XZ149CK1	XZ149T1	OK	14.2052	9.67075	-0.554715	-1.95353	0.0068	0.0417219	yes	wat1-related protein at3g30340-like
MLOC_5701	XZ149CK1	XZ149T1	OK	34.0393	51.8269	0.6065	2.4345	0.00045	0.00450494	yes	metal transporter nramp5-like
MLOC_57100	XZ149CK1	XZ149T1	OK	184.607	307.888	0.737951	3.00196	5e-05	0.000650355	yes	caffeic acid o-methyltransferase
MLOC_5716	XZ149CK1	XZ149T1	OK	95.6217	44.4299	-1.10581	-4.3444	5e-05	0.000650355	yes	nitrate reductase
MLOC_57202	XZ149CK1	XZ149T1	OK	1.80518	0	#NAME?	#NAME?	0.0013	0.0109653	yes	retrotransposon unclassified
MLOC_57281	XZ149CK1	XZ149T1	OK	8.55377	12.4294	0.539127	1.87319	0.00805	0.0475348	yes	upf0481 protein at3g47200-like
MLOC_57284	XZ149CK1	XZ149T1	OK	310.52	138.987	-1.15974	-4.69353	5e-05	0.000650355	yes	root r-b1-like
MLOC_57302	XZ149CK1	XZ149T1	OK	4.05505	2.17166	-0.900923	-1.81838	0.0067	0.0412311	yes	probable atp-dependent dna helicase hfm1
MLOC_57326	XZ149CK1	XZ149T1	OK	5.77858	1.81377	-1.67172	-2.73896	0.0014	0.0116579	yes	protein flowering locus t-like
MLOC_57353	XZ149CK1	XZ149T1	OK	2.15936	0.805477	-1.42269	-1.88654	0.0054	0.0347757	yes	syntaxin-binding protein 5
MLOC_57493	XZ149CK1	XZ149T1	OK	9.92983	17.6599	0.830635	3.16602	5e-05	0.000650355	yes	nbs-lrr class disease resistance protein
MLOC_57566	XZ149CK1	XZ149T1	OK	2.6935	4.44847	0.723827	1.95515	0.0074	0.0445912	yes	spx domain-containing membrane protein _17046-like
MLOC_57576	XZ149CK1	XZ149T1	OK	13.8177	24.4769	0.824901	2.72262	0.00035	0.00363445	yes	vq motif family protein
MLOC_57584	XZ149CK1	XZ149T1	OK	92.4271	57.4244	-0.686653	-2.70385	0.0001	0.00121701	yes	wat1-related protein at5g64700-like
MLOC_57612	XZ149CK1	XZ149T1	OK	10.5429	18.2323	0.790221	2.04434	0.00385	0.0265779	yes	non-specific lipid-transfer protein
MLOC_57632	XZ149CK1	XZ149T1	OK	7.68916	12.6863	0.722376	2.07053	0.00405	0.0276589	yes	brain protein 44-like protein
MLOC_57658	XZ149CK1	XZ149T1	OK	18.7742	27.9977	0.576554	1.92949	0.00645	0.0400178	yes	fiber protein fb19
MLOC_57664	XZ149CK1	XZ149T1	OK	36.0111	20.1665	-0.83648	-2.97502	0.0001	0.00121701	yes	peroxidase 12
MLOC_57679	XZ149CK1	XZ149T1	OK	299.183	415.857	0.475061	1.95143	0.0058	0.0367927	yes	gdsl esterase lipase at5g45910-like
MLOC_57709	XZ149CK1	XZ149T1	OK	19.83	12.076	-0.715548	-2.43838	0.00085	0.00769663	yes	heat stress transcription factor b-1-like
MLOC_57716	XZ149CK1	XZ149T1	OK	60.6872	106.689	0.81395	3.26636	5e-05	0.000650355	yes	probable copper-transporting atpase hma5
MLOC_57717	XZ149CK1	XZ149T1	OK	329.078	195.216	-0.753357	-3.01291	5e-05	0.000650355	yes	metacaspase-1-like
MLOC_57969	XZ149CK1	XZ149T1	OK	45.3391	93.0913	1.03789	3.70287	5e-05	0.000650355	yes	fe(2+) transport protein 1-like
MLOC_58017	XZ149CK1	XZ149T1	OK	6.16814	12.9138	1.06601	2.74244	0.00015	0.00174275	yes	chloroplast-targeted copper chaperone protein
MLOC_58089	XZ149CK1	XZ149T1	OK	14.0796	6.31237	-1.15735	-3.3338	5e-05	0.000650355	yes	probable galacturonosyltransferase 9
MLOC_58102	XZ149CK1	XZ149T1	OK	8.5401	4.887	-0.805305	-2.13489	0.00335	0.0237685	yes	cytochrome p450 93a2-like
MLOC_58153	XZ149CK1	XZ149T1	OK	19.6401	27.8039	0.501485	1.91271	0.00835	0.0489379	yes	l-gulonolactone oxidase
MLOC_58156	XZ149CK1	XZ149T1	OK	27.5754	47.129	0.773235	3.08655	5e-05	0.000650355	yes	subtilisin-like protease
MLOC_58167	XZ149CK1	XZ149T1	OK	6.11272	9.56129	0.645392	2.00741	0.0062	0.0387859	yes	upf0481 protein at3g47200-like
MLOC_58262	XZ149CK1	XZ149T1	OK	54.3258	81.9194	0.592568	2.26267	0.0012	0.0102621	yes	aminotransferase y4ub
MLOC_58420	XZ149CK1	XZ149T1	OK	3.52465	15.1255	2.10143	5.15209	5e-05	0.000650355	yes	gdsl esterase lipase
MLOC_58437	XZ149CK1	XZ149T1	OK	0.81057	1.8834	1.21633	2.0277	0.00795	0.047073	yes	nitrate transporter
MLOC_58488	XZ149CK1	XZ149T1	OK	9.78113	6.24502	-0.647296	-2.00324	0.00445	0.0298221	yes	beta-amylase chloroplastic
MLOC_58639	XZ149CK1	XZ149T1	OK	10.4388	18.1344	0.796773	2.72043	0.0003	0.0031833	yes	cytokinin oxidase dehydrogenase
MLOC_58776	XZ149CK1	XZ149T1	OK	180.07	89.6895	-1.00554	-3.9246	5e-05	0.000650355	yes	predicted protein
MLOC_58793	XZ149CK1	XZ149T1	OK	14.5503	21.2097	0.543671	2.0361	0.00415	0.0282094	yes	cytochrome p450 714c2-like
MLOC_58795	XZ149CK1	XZ149T1	OK	102.398	157.255	0.618929	2.50783	0.00025	0.0027208	yes	endo- -beta-d-glucanase precursor
MLOC_58950	XZ149CK1	XZ149T1	OK	7.38524	2.64634	-1.48065	-2.59952	5e-05	0.000650355	yes	nac domain-containing protein 86
MLOC_58970	XZ149CK1	XZ149T1	OK	1.9538	4.17293	1.09478	2.96285	0.0001	0.00121701	yes	disease resistance rpp13-like protein 2
MLOC_59105	XZ149CK1	XZ149T1	OK	53.2291	9.41272	-2.49953	-6.48092	5e-05	0.000650355	yes	coiled-coil domain-containing protein
MLOC_59148	XZ149CK1	XZ149T1	OK	10.3846	44.8469	2.11056	5.64143	5e-05	0.000650355	yes	tdl1b_orysj ame: full=tpd1 protein homolog 1b ame: full=tpd1-like protein 1b short= 1b flags: precursor
MLOC_59162	XZ149CK1	XZ149T1	OK	40.999	61.1299	0.57629	2.28521	0.00075	0.00693566	yes	nac transcription factor
MLOC_59227	XZ149CK1	XZ149T1	OK	12.4071	20.0563	0.692893	2.22211	0.0021	0.0162594	yes	blue copper protein
MLOC_59286	XZ149CK1	XZ149T1	OK	19.0984	12.0536	-0.663983	-2.3879	0.0007	0.00654592	yes	mannose glucose-specific lectin-like
MLOC_59304	XZ149CK1	XZ149T1	OK	8.18287	5.32273	-0.62044	-1.95524	0.0057	0.0362962	yes	rna-binding protein 25 isoform x3
MLOC_59412	XZ149CK1	XZ149T1	OK	12.2706	20.5579	0.744486	2.16898	0.00345	0.0243356	yes	predicted protein
MLOC_59508	XZ149CK1	XZ149T1	OK	76.7121	116.404	0.601614	2.44022	0.00065	0.00615029	yes	protein nrt1 ptr family -like
MLOC_59522	XZ149CK1	XZ149T1	OK	74.0436	166.699	1.1708	4.66752	5e-05	0.000650355	yes	tropinone reductase homolog at1g07440-like
MLOC_59568	XZ149CK1	XZ149T1	OK	16.3414	26.5234	0.698729	2.31276	0.002	0.0156198	yes	sex determination protein tasselseed 2
MLOC_59614	XZ149CK1	XZ149T1	OK	49.0151	81.8252	0.73932	2.11186	0.00205	0.0159384	yes	ddb1- and cul4-associated factor 4
MLOC_59757	XZ149CK1	XZ149T1	OK	56.6442	38.4967	-0.557193	-1.87238	0.00685	0.0419603	yes	thioredoxin h-type
MLOC_59894	XZ149CK1	XZ149T1	OK	0.551414	3.28622	2.57522	3.18904	0.0018	0.014338	yes	gdsl esterase lipase at5g45910-like
MLOC_59941	XZ149CK1	XZ149T1	OK	48.5909	32.8025	-0.56688	-1.87506	0.0068	0.0417219	yes	abc transporter c family member 3-like
MLOC_60038	XZ149CK1	XZ149T1	OK	9.72722	5.71294	-0.767795	-2.25888	0.0017	0.0136847	yes	hydroquinone glucosyltransferase
MLOC_60157	XZ149CK1	XZ149T1	OK	336.742	538.424	0.677098	2.60942	0.00015	0.00174275	yes	peroxidase 15-like
MLOC_60308	XZ149CK1	XZ149T1	OK	255.112	359.019	0.492928	1.99502	0.0049	0.0322028	yes	high-affinity nitrate transporter -like
MLOC_60358	XZ149CK1	XZ149T1	OK	170.277	105.596	-0.689332	-2.73256	5e-05	0.000650355	yes	nitrate reductase
MLOC_60359	XZ149CK1	XZ149T1	OK	30.8658	19.6769	-0.649502	-2.08346	0.00375	0.026027	yes	4-coumarate-- ligase-like 7
MLOC_60412	XZ149CK1	XZ149T1	OK	12.7765	22.881	0.840655	3.12267	5e-05	0.000650355	yes	soluble acid invertase
MLOC_60446	XZ149CK1	XZ149T1	OK	21.7058	10.8355	-1.00232	-2.34558	0.0011	0.00954796	yes	auxin efflux carrier component 8
MLOC_60455	XZ149CK1	XZ149T1	OK	248.53	149.131	-0.73684	-2.9862	5e-05	0.000650355	yes	transcription factor ilr3-like
MLOC_60492	XZ149CK1	XZ149T1	OK	140.795	194.873	0.468937	1.93705	0.0061	0.0382945	yes	patellin-4
MLOC_60555	XZ149CK1	XZ149T1	OK	4.23053	1.58741	-1.41416	-3.08012	5e-05	0.000650355	yes	sugar transport protein 7
MLOC_60633	XZ149CK1	XZ149T1	OK	71.3792	186.705	1.38718	5.52165	5e-05	0.000650355	yes	iron-phytosiderophore transporter ysl15-like
MLOC_60742	XZ149CK1	XZ149T1	OK	119.392	183.566	0.620594	2.33233	0.0008	0.00731861	yes	hippocampus abundant transcript-like protein 1
MLOC_60802	XZ149CK1	XZ149T1	OK	17.3032	37.3017	1.1082	3.81785	5e-05	0.000650355	yes	protein notum homolog
MLOC_60805	XZ149CK1	XZ149T1	OK	101.959	140.239	0.459897	1.90109	0.0085	0.0496386	yes	agmatine coumaroyltransferase-1-like
MLOC_61024	XZ149CK1	XZ149T1	OK	6.95457	4.31222	-0.689529	-2.02896	0.006	0.0377977	yes	xyloglucan galactosyltransferase katamari1 homolog
MLOC_61068	XZ149CK1	XZ149T1	OK	38.4953	55.0545	0.516178	1.99242	0.00565	0.0360451	yes	aquaporin nip2-2
MLOC_61101	XZ149CK1	XZ149T1	OK	24.2431	14.3878	-0.752728	-2.73222	5e-05	0.000650355	yes	probable carboxylesterase 2
MLOC_61102	XZ149CK1	XZ149T1	OK	207.913	342.701	0.720971	2.93814	5e-05	0.000650355	yes	peroxidase 2-like
MLOC_61137	XZ149CK1	XZ149T1	OK	15.4615	4.35182	-1.82899	-2.98024	0.00075	0.00693566	yes	hypothetical protein TRIUR3_01927
MLOC_61170	XZ149CK1	XZ149T1	OK	440.898	680.396	0.62593	2.01564	0.0039	0.0268491	yes	metal-nicotianamine transporter ysl3-like
MLOC_61270	XZ149CK1	XZ149T1	OK	61.1603	42.103	-0.538672	-2.14777	0.0029	0.0211497	yes	nac domain transcription factor superfamily protein
MLOC_61311	XZ149CK1	XZ149T1	OK	9.55543	14.7773	0.628988	2.04459	0.00365	0.025461	yes	probable receptor-like protein kinase at1g80640
MLOC_61355	XZ149CK1	XZ149T1	OK	16.9901	28.0207	0.721797	2.62588	0.0001	0.00121701	yes	molybdate transporter 1-like
MLOC_61424	XZ149CK1	XZ149T1	OK	3.1753	6.04327	0.928435	2.32654	0.00195	0.0153058	yes	cyanidin 3-o-rutinoside 5-o-glucosyltransferase-like
MLOC_61601	XZ149CK1	XZ149T1	OK	87.045	51.5425	-0.755998	-3.04255	5e-05	0.000650355	yes	catalytic hydrolase
MLOC_61788	XZ149CK1	XZ149T1	OK	16.0904	4.501	-1.83789	-3.77981	5e-05	0.000650355	yes	probable sulfate transporter
MLOC_61812	XZ149CK1	XZ149T1	OK	253.347	148.809	-0.767656	-2.98026	5e-05	0.000650355	yes	probable polygalacturonase isoform x2
MLOC_61919	XZ149CK1	XZ149T1	OK	12.8528	21.6116	0.749723	2.72949	0.0001	0.00121701	yes	zinc finger protein constans-like 9
MLOC_61972	XZ149CK1	XZ149T1	OK	22.6131	33.1356	0.551224	2.01101	0.0047	0.031161	yes	probable xyloglucan endotransglucosylase hydrolase protein 32
MLOC_61976	XZ149CK1	XZ149T1	OK	22.3468	14.3218	-0.641857	-2.20951	0.0019	0.0149832	yes	f-box protein pp2-b12
MLOC_62020	XZ149CK1	XZ149T1	OK	1.92832	4.70729	1.28755	2.27465	0.003	0.0217384	yes	1-aminocyclopropane-1-carboxylate oxidase-1-like protein
MLOC_62095	XZ149CK1	XZ149T1	OK	58.8141	94.5563	0.68501	2.78227	0.00025	0.0027208	yes	patatin group a-3
MLOC_62132	XZ149CK1	XZ149T1	OK	31.6957	51.494	0.700119	2.45017	0.00065	0.00615029	yes	PREDICTED: uncharacterized protein At1g66480-like
MLOC_62206	XZ149CK1	XZ149T1	OK	91.7622	52.8981	-0.794683	-2.53491	0.00045	0.00450494	yes	blue copper
MLOC_62248	XZ149CK1	XZ149T1	OK	312.768	509.756	0.704713	2.83779	5e-05	0.000650355	yes	heavy metal-associated isoprenylated plant protein 26-like
MLOC_62280	XZ149CK1	XZ149T1	OK	77.0428	112.697	0.548721	2.19453	0.0019	0.0149832	yes	predicted protein
MLOC_62331	XZ149CK1	XZ149T1	OK	68.4665	39.0043	-0.811765	-3.11683	5e-05	0.000650355	yes	peroxidase n-like
MLOC_62491	XZ149CK1	XZ149T1	OK	149.936	94.059	-0.672709	-2.71642	0.00015	0.00174275	yes	l-ala-d l-amino acid epimerase
MLOC_62511	XZ149CK1	XZ149T1	OK	16.4362	28.1088	0.774151	2.65273	0.00045	0.00450494	yes	raftin 1
MLOC_6274	XZ149CK1	XZ149T1	OK	20.0554	29.3587	0.549801	2.03486	0.00375	0.026027	yes	probable glucuronosyltransferase os04g0398600-like
MLOC_62749	XZ149CK1	XZ149T1	OK	5.22245	11.4578	1.13353	2.72244	0.0003	0.0031833	yes	serine carboxypeptidase-like 19
MLOC_62803	XZ149CK1	XZ149T1	OK	5.79577	3.501	-0.727232	-2.10524	0.00375	0.026027	yes	disease resistance protein rpm1
MLOC_62874	XZ149CK1	XZ149T1	OK	2.41286	7.41198	1.61912	2.02998	0.00625	0.0390363	yes	high-light-induced chloroplastic
MLOC_63125	XZ149CK1	XZ149T1	OK	478.152	678.264	0.504378	1.88323	0.00855	0.0498538	yes	pathogenesis-related protein 1-14
MLOC_6337	XZ149CK1	XZ149T1	OK	38.7515	62.4408	0.688235	2.4479	0.0008	0.00731861	yes	hypothetical protein TRIUR3_10671
MLOC_63436	XZ149CK1	XZ149T1	OK	64.3703	43.5934	-0.562285	-2.15739	0.002	0.0156198	yes	ocs element-binding factor 1-like
MLOC_63464	XZ149CK1	XZ149T1	OK	129.947	91.5876	-0.504702	-1.9031	0.0062	0.0387859	yes	hpp family expressed
MLOC_63477	XZ149CK1	XZ149T1	OK	27.3662	16.2098	-0.755533	-2.50775	0.00055	0.00534135	yes	predicted protein
MLOC_63575	XZ149CK1	XZ149T1	OK	33.0129	52.3867	0.66617	2.56504	0.00035	0.00363445	yes	o-methyltransferase zrp4
MLOC_63590	XZ149CK1	XZ149T1	OK	23.2161	15.9054	-0.545611	-1.89746	0.0071	0.0431561	yes	protein glutamine dumper 4-like
MLOC_63592	XZ149CK1	XZ149T1	OK	35.7927	56.2726	0.652769	2.23837	0.0014	0.0116579	yes	peroxidase 1
MLOC_63597	XZ149CK1	XZ149T1	OK	6.56584	3.03533	-1.11313	-2.69756	0.0002	0.00224095	yes	myb family transcription factor apl
MLOC_63698	XZ149CK1	XZ149T1	OK	12.9788	20.0691	0.628822	2.23059	0.0021	0.0162594	yes	e3 ubiquitin-protein ligase rglg2-like isoform x1
MLOC_63765	XZ149CK1	XZ149T1	OK	3.74216	9.11766	1.28479	2.57495	0.00105	0.00918316	yes	hypothetical protein F775_09231
MLOC_63811	XZ149CK1	XZ149T1	OK	19.3888	28.3714	0.549214	2.15988	0.00245	0.0184407	yes	external alternative nad h-ubiquinone oxidoreductase mitochondrial-like
MLOC_63937	XZ149CK1	XZ149T1	OK	5.09672	2.59077	-0.976187	-2.15751	0.0046	0.0306281	yes	wat1-related protein at3g30340-like
MLOC_63976	XZ149CK1	XZ149T1	OK	16.3911	32.8682	1.00378	3.64339	5e-05	0.000650355	yes	protein transparent testa 12-like
MLOC_63989	XZ149CK1	XZ149T1	OK	6.20757	3.53404	-0.812711	-2.04694	0.00535	0.0345202	yes	transcription factor pcf6-like
MLOC_64202	XZ149CK1	XZ149T1	OK	49.928	74.5305	0.577982	2.32058	0.0012	0.0102621	yes	long chain acyl- synthetase 4-like
MLOC_64227	XZ149CK1	XZ149T1	OK	4.71533	1.29109	-1.86877	-1.9401	0.00375	0.026027	yes	hypothetical protein TRIUR3_03512
MLOC_64330	XZ149CK1	XZ149T1	OK	30.5424	19.0898	-0.678014	-2.4374	0.00045	0.00450494	yes	mate efflux family protein 5
MLOC_64367	XZ149CK1	XZ149T1	OK	4.07498	1.7231	-1.24178	-3.18096	5e-05	0.000650355	yes	embryogenesis transmembrane
MLOC_64392	XZ149CK1	XZ149T1	OK	4.82955	1.8995	-1.34627	-2.47396	0.0016	0.0130189	yes	polygalacturonase inhibitor-like
MLOC_64448	XZ149CK1	XZ149T1	OK	73.7362	35.3941	-1.05886	-3.52125	5e-05	0.000650355	yes	hypothetical protein TRIUR3_06715
MLOC_64541	XZ149CK1	XZ149T1	OK	291.248	412.334	0.501566	1.95039	0.0062	0.0387859	yes	glutamate decarboxylase 1
MLOC_64562	XZ149CK1	XZ149T1	OK	101.052	156.498	0.631053	2.56277	0.00035	0.00363445	yes	probable uridine nucleosidase 1
MLOC_64633	XZ149CK1	XZ149T1	OK	11.1852	28.2885	1.33863	4.68641	5e-05	0.000650355	yes	sarcosine oxidase
MLOC_64724	XZ149CK1	XZ149T1	OK	235.721	163.461	-0.52813	-2.12356	0.0025	0.0187458	yes	phosphoenolpyruvate carboxylase kinase
MLOC_64728	XZ149CK1	XZ149T1	OK	4.62325	2.4496	-0.916361	-2.45012	0.00115	0.00990815	yes	g-type lectin s-receptor-like serine threonine-protein kinase rlk1
MLOC_64771	XZ149CK1	XZ149T1	OK	7.37647	11.4373	0.632749	2.306	0.0013	0.0109653	yes	oligopeptide transporter 7-like
MLOC_64832	XZ149CK1	XZ149T1	OK	120.912	333.216	1.4625	5.50081	5e-05	0.000650355	yes	metallothionein-like protein 1
MLOC_64846	XZ149CK1	XZ149T1	OK	5.64965	12.9515	1.19689	3.56867	5e-05	0.000650355	yes	udp-glycosyltransferase 82a1-like
MLOC_6488	XZ149CK1	XZ149T1	OK	16.6303	7.69652	-1.11154	-3.13349	0.0001	0.00121701	yes	acid phosphatase 1-like
MLOC_6492	XZ149CK1	XZ149T1	OK	7.55165	3.72956	-1.01779	-2.68189	0.00045	0.00450494	yes	phosphate transporter pho1-3
MLOC_64945	XZ149CK1	XZ149T1	OK	25.3383	35.8796	0.501845	2.0009	0.00575	0.0365436	yes	subtilisin-like protease
MLOC_65135	XZ149CK1	XZ149T1	OK	1.47601	0.547294	-1.43132	-1.85098	0.00835	0.0489379	yes	laccase-15-like
MLOC_65203	XZ149CK1	XZ149T1	OK	99.9017	57.2801	-0.802474	-3.16643	5e-05	0.000650355	yes	probable trehalose-phosphate phosphatase 6
MLOC_65210	XZ149CK1	XZ149T1	OK	19.0358	35.2447	0.888691	3.07644	5e-05	0.000650355	yes	peroxidase 1
MLOC_65245	XZ149CK1	XZ149T1	OK	0.769842	2.1531	1.48378	2.29996	0.0048	0.0316761	yes	cytokinin-o-glucosyltransferase 2
MLOC_65262	XZ149CK1	XZ149T1	OK	8.37978	13.4115	0.678487	2.18489	0.0017	0.0136847	yes	disease resistance rpp13-like protein 1
MLOC_65324	XZ149CK1	XZ149T1	OK	23.6801	40.0235	0.757175	2.71621	0.0002	0.00224095	yes	metal tolerance protein 4-like
MLOC_6537	XZ149CK1	XZ149T1	OK	14.6487	6.11119	-1.26124	-4.03944	5e-05	0.000650355	yes	receptor-like protein kinase hsl1
MLOC_65390	XZ149CK1	XZ149T1	OK	52.8359	21.6001	-1.29048	-4.91073	5e-05	0.000650355	yes	probable pectinesterase pectinesterase inhibitor 41-like
MLOC_65405	XZ149CK1	XZ149T1	OK	2.91672	5.3237	0.868084	2.48213	0.0005	0.00492909	yes	csc1-like protein at4g02900
MLOC_65439	XZ149CK1	XZ149T1	OK	16.6472	24.1973	0.539566	1.94125	0.0077	0.0459838	yes	serine carboxypeptidase-like 34
MLOC_65477	XZ149CK1	XZ149T1	OK	333.647	241.683	-0.465207	-1.88316	0.00775	0.0462217	yes	anionic peroxidase
MLOC_65648	XZ149CK1	XZ149T1	OK	1.79358	3.70752	1.04761	1.95833	0.0069	0.0422	yes	hypothetical protein TRIUR3_23206
MLOC_65696	XZ149CK1	XZ149T1	OK	7.28604	11.6905	0.682128	2.42224	0.00085	0.00769663	yes	cell division protein aaa atpase family
MLOC_65890	XZ149CK1	XZ149T1	OK	14.0569	25.469	0.857458	2.82141	0.0001	0.00121701	yes	predicted protein
MLOC_65935	XZ149CK1	XZ149T1	OK	38.976	25.8682	-0.59141	-2.14568	0.0024	0.0181379	yes	eukaryotic translation initiation factor 3 subunit b-like
MLOC_66069	XZ149CK1	XZ149T1	OK	20.8162	34.3175	0.721241	2.46806	0.00055	0.00534135	yes	unnamed protein product
MLOC_66232	XZ149CK1	XZ149T1	OK	96.8089	43.5267	-1.15324	-3.91372	5e-05	0.000650355	yes	leucine-rich repeat receptor-like kinase protein floral organ number1
MLOC_66238	XZ149CK1	XZ149T1	OK	75.1736	40.694	-0.88541	-3.55682	5e-05	0.000650355	yes	aluminum activated citrate transporter
MLOC_66412	XZ149CK1	XZ149T1	OK	307.279	493.641	0.683913	2.74039	5e-05	0.000650355	yes	probable bifunctional methylthioribulose-1-phosphate dehydratase enolase-phosphatase e1 1
MLOC_66445	XZ149CK1	XZ149T1	OK	9.90955	20.3577	1.03869	3.70026	5e-05	0.000650355	yes	beta-fructofuranosidase 1
MLOC_66448	XZ149CK1	XZ149T1	OK	161.275	243.865	0.59656	2.43858	0.00065	0.00615029	yes	postacrosomal sheath ww domain-binding
MLOC_66515	XZ149CK1	XZ149T1	OK	2.1896	5.07871	1.2138	2.84381	0.00045	0.00450494	yes	ent-kaurenoic acid oxidase 1-like
MLOC_66563	XZ149CK1	XZ149T1	OK	42.134	29.3387	-0.52218	-1.92198	0.00695	0.042441	yes	protein zinc induced facilitator-like 1-like
MLOC_66585	XZ149CK1	XZ149T1	OK	59.9546	87.7315	0.549225	2.20733	0.00235	0.0178298	yes	thiosulfate transferase
MLOC_66606	XZ149CK1	XZ149T1	OK	54.0714	77.9801	0.528239	2.1353	0.0022	0.0168952	yes	legumin-like protein
MLOC_6671	XZ149CK1	XZ149T1	OK	34.6897	54.2419	0.6449	2.1716	0.00135	0.0113133	yes	serine carboxypeptidase-like 18
MLOC_66722	XZ149CK1	XZ149T1	OK	17.85	26.2464	0.556194	2.1557	0.0016	0.0130189	yes	beta-fructofuranosidase 1
MLOC_66742	XZ149CK1	XZ149T1	OK	66.4583	47.7814	-0.476	-1.89196	0.00835	0.0489379	yes	xylanase inhibitor
MLOC_66743	XZ149CK1	XZ149T1	OK	77.4078	46.5505	-0.733683	-2.85427	0.0001	0.00121701	yes	basic 7s globulin 2
MLOC_66788	XZ149CK1	XZ149T1	OK	16.3928	24.3428	0.570434	1.99445	0.005	0.0327272	yes	homeobox protein hd1
MLOC_66904	XZ149CK1	XZ149T1	OK	5.89033	11.4518	0.959158	2.65959	0.0006	0.00574948	yes	glutamine amidotransferase ylr126c
MLOC_66939	XZ149CK1	XZ149T1	OK	23.7017	10.3199	-1.19956	-4.17751	5e-05	0.000650355	yes	protein nrt1 ptr family -like
MLOC_6707	XZ149CK1	XZ149T1	OK	154.25	266.608	0.789452	3.16998	5e-05	0.000650355	yes	transcription factor fer-like iron deficiency-induced transcription factor-like
MLOC_67076	XZ149CK1	XZ149T1	OK	48.9291	80.7181	0.7222	2.9197	5e-05	0.000650355	yes	dehydration-responsive protein rd22-like
MLOC_6708	XZ149CK1	XZ149T1	OK	5.17703	1.46985	-1.81645	-1.38615	0.00525	0.0340081	yes	auxin-responsive protein iaa25-like
MLOC_67097	XZ149CK1	XZ149T1	OK	28.4925	16.1418	-0.819781	-2.70697	0.00025	0.0027208	yes	hva22-like protein e
MLOC_67225	XZ149CK1	XZ149T1	OK	20.2276	11.4025	-0.826967	-2.3728	0.00135	0.0113133	yes	predicted protein
MLOC_67259	XZ149CK1	XZ149T1	OK	66.9339	44.5994	-0.585715	-2.322	0.00105	0.00918316	yes	f-box kelch-repeat protein at1g80440-like
MLOC_67287	XZ149CK1	XZ149T1	OK	5.49054	2.6213	-1.06666	-2.22191	0.0033	0.0234794	yes	agmatine coumaroyltransferase-1-like
MLOC_67327	XZ149CK1	XZ149T1	OK	9.15554	15.9929	0.804715	2.70076	0.00025	0.0027208	yes	#NAME?
MLOC_67489	XZ149CK1	XZ149T1	OK	2.24107	5.25545	1.22963	2.76162	0.00045	0.00450494	yes	l-allo-threonine aldolase
MLOC_67668	XZ149CK1	XZ149T1	OK	8.99215	14.2744	0.666697	2.18171	0.00245	0.0184407	yes	receptor-like protein kinase at4g00960
MLOC_67752	XZ149CK1	XZ149T1	OK	31.4862	44.6853	0.50508	1.93883	0.0059	0.0372993	yes	agmatine coumaroyltransferase
MLOC_67856	XZ149CK1	XZ149T1	OK	22.2136	14.1355	-0.652123	-2.13621	0.0028	0.0205538	yes
MLOC_67879	XZ149CK1	XZ149T1	OK	1939.55	1098.65	-0.819988	-2.99829	5e-05	0.000650355	yes	having alternative splicing products
MLOC_67894	XZ149CK1	XZ149T1	OK	657.413	977.852	0.572816	2.13011	0.0028	0.0205538	yes	aquaporin nip2-1
MLOC_67964	XZ149CK1	XZ149T1	OK	140	69.9012	-1.00204	-3.88186	5e-05	0.000650355	yes	hypothetical protein F775_23092
MLOC_68042	XZ149CK1	XZ149T1	OK	338.838	610.053	0.848337	3.25807	5e-05	0.000650355	yes	sag12 protein
MLOC_68118	XZ149CK1	XZ149T1	OK	30.0126	18.9037	-0.666897	-2.20206	0.0018	0.014338	yes	predicted protein
MLOC_68221	XZ149CK1	XZ149T1	OK	10.7394	20.2101	0.912159	3.12283	5e-05	0.000650355	yes	hypothetical protein F775_09348
MLOC_68285	XZ149CK1	XZ149T1	OK	8.70795	5.52155	-0.657261	-1.93238	0.00545	0.0350383	yes	transcription factor pcf5-like
MLOC_68306	XZ149CK1	XZ149T1	OK	49.1562	35.0986	-0.485962	-1.95024	0.00505	0.0329874	yes	receptor-like protein kinase 5
MLOC_68387	XZ149CK1	XZ149T1	OK	52.4901	25.1287	-1.06271	-3.65633	5e-05	0.000650355	yes	flowering-promoting factor 1-like protein 1
MLOC_68417	XZ149CK1	XZ149T1	OK	3.03681	1.05275	-1.5284	-2.35603	0.00555	0.0355449	yes	heat stress transcription factor c-2b-like
MLOC_68423	XZ149CK1	XZ149T1	OK	4.7924	10.1045	1.07617	2.60514	0.00035	0.00363445	yes	cytochrome p450 89a2-like
MLOC_6866	XZ149CK1	XZ149T1	OK	0.93683	2.8756	1.618	2.36972	0.0046	0.0306281	yes	cyanogenic beta-glucosidase
MLOC_68758	XZ149CK1	XZ149T1	OK	29.2892	52.7354	0.848401	3.17363	5e-05	0.000650355	yes	hypersensitive-induced response protein 1
MLOC_68885	XZ149CK1	XZ149T1	OK	51.3435	101.953	0.989644	3.78362	5e-05	0.000650355	yes	probable plastid-lipid-associated protein chloroplastic
MLOC_68972	XZ149CK1	XZ149T1	OK	1.1997	4.83908	2.01207	3.33162	0.00025	0.0027208	yes	oxalate oxidase gf-
MLOC_68978	XZ149CK1	XZ149T1	OK	0.960968	2.69524	1.48786	2.44255	0.00355	0.0249025	yes	gdsl esterase lipase at4g10955-like
MLOC_68988	XZ149CK1	XZ149T1	OK	126.461	88.4789	-0.515283	-2.00541	0.00405	0.0276589	yes	abc transporter g family member 14
MLOC_69028	XZ149CK1	XZ149T1	OK	48.5651	86.411	0.831294	2.66003	0.0002	0.00224095	yes	cytosolic sulfotransferase 5-like
MLOC_69033	XZ149CK1	XZ149T1	OK	2.68206	7.64588	1.51134	3.34806	0.0002	0.00224095	yes	gdsl esterase lipase
MLOC_69043	XZ149CK1	XZ149T1	OK	8.19027	15.8955	0.956637	2.90892	0.0001	0.00121701	yes	o-methyltransferase zrp4
MLOC_6922	XZ149CK1	XZ149T1	OK	22.4882	14.7129	-0.612087	-2.06352	0.00305	0.0220294	yes	protein nsp-interacting kinase 1-like
MLOC_69295	XZ149CK1	XZ149T1	OK	46.3788	29.251	-0.66498	-2.40952	0.00075	0.00693566	yes	ferritin partial
MLOC_69328	XZ149CK1	XZ149T1	OK	3.42618	1.55592	-1.13884	-2.07749	0.00545	0.0350383	yes	chitin elicitor receptor kinase 1-like
MLOC_69385	XZ149CK1	XZ149T1	OK	39.9219	68.9628	0.788638	3.11132	5e-05	0.000650355	yes	embryo-specific protein
MLOC_69399	XZ149CK1	XZ149T1	OK	8.13217	15.6856	0.947724	2.95474	0.00015	0.00174275	yes	mlo-like protein 1
MLOC_69412	XZ149CK1	XZ149T1	OK	0.79142	2.24247	1.50257	2.78282	0.00095	0.00844807	yes	spx domain-containing membrane protein at4g22990
MLOC_69428	XZ149CK1	XZ149T1	OK	64.0998	43.4634	-0.560518	-2.1144	0.003	0.0217384	yes	cysteine-rich repeat secretory protein 55-like
MLOC_69447	XZ149CK1	XZ149T1	OK	14.973	22.2569	0.571895	1.98795	0.00545	0.0350383	yes	pyridoxal phosphate-dependent transferases superfamily protein
MLOC_69509	XZ149CK1	XZ149T1	OK	21.745	32.7134	0.589201	2.22982	0.00225	0.0172051	yes	cytochrome p450 711a1-like
MLOC_69590	XZ149CK1	XZ149T1	OK	13.6549	6.09251	-1.16431	-3.28778	5e-05	0.000650355	yes	chaperone protein dnaj 11
MLOC_69642	XZ149CK1	XZ149T1	OK	245.739	377.834	0.620629	2.042	0.00475	0.0314214	yes	heavy-metal-associated domain-containing expressed
MLOC_69825	XZ149CK1	XZ149T1	OK	81.4482	194.625	1.25674	5.10559	5e-05	0.000650355	yes	l-gulonolactone oxidase
MLOC_69912	XZ149CK1	XZ149T1	OK	10.737	24.7689	1.20593	3.98323	5e-05	0.000650355	yes	peroxidase 2-like
MLOC_69951	XZ149CK1	XZ149T1	OK	91.5172	44.4658	-1.04135	-3.92885	5e-05	0.000650355	yes	wat1-related protein at5g64700-like
MLOC_69973	XZ149CK1	XZ149T1	OK	20.8234	32.0565	0.622411	2.4339	0.00075	0.00693566	yes	ring zinc finger and vwf domain family protein
MLOC_69983	XZ149CK1	XZ149T1	OK	26.4127	42.2029	0.676108	2.00429	0.00595	0.0375427	yes	hypothetical protein TRIUR3_01927
MLOC_70093	XZ149CK1	XZ149T1	OK	0.528869	1.70941	1.69252	2.51869	0.00475	0.0314214	yes	anthocyanidin 3-o-glucosyltransferase 2-like
MLOC_7020	XZ149CK1	XZ149T1	OK	21.1208	13.8132	-0.612615	-2.16902	0.00215	0.0165747	yes	cysteine-rich receptor-like protein kinase 41
MLOC_70239	XZ149CK1	XZ149T1	OK	60.3263	34.8204	-0.792854	-3.00968	5e-05	0.000650355	yes	predicted protein
MLOC_70279	XZ149CK1	XZ149T1	OK	16.7677	27.3505	0.705887	2.27922	0.00155	0.0126799	yes	salt-inducible protein
MLOC_70346	XZ149CK1	XZ149T1	OK	1452.07	2367.99	0.705552	2.74608	0.0001	0.00121701	yes	subtilisin-chymotrypsin inhibitor-2a
MLOC_70399	XZ149CK1	XZ149T1	OK	85.3091	54.9177	-0.635429	-2.49719	0.0003	0.0031833	yes	peroxidase n-like
MLOC_70406	XZ149CK1	XZ149T1	OK	84.9624	118.4	0.478774	1.92881	0.0058	0.0367927	yes	receptor-like protein kinase at3g21340-like
MLOC_70482	XZ149CK1	XZ149T1	OK	1.75851	0.629981	-1.48097	-2.32465	0.00355	0.0249025	yes	wat1-related protein at3g30340-like
MLOC_70487	XZ149CK1	XZ149T1	OK	56.3136	81.9998	0.542137	2.22055	0.0016	0.0130189	yes	protein trichome birefringence-like 28
MLOC_70515	XZ149CK1	XZ149T1	OK	32.7823	21.1753	-0.630535	-2.21334	0.0021	0.0162594	yes	wound-induced protein 1-like
MLOC_70777	XZ149CK1	XZ149T1	OK	100.562	71.3448	-0.495205	-1.95688	0.00645	0.0400178	yes	transcription factor myb1r1-like
MLOC_7083	XZ149CK1	XZ149T1	OK	20.9335	10.7685	-0.959003	-2.0404	0.0046	0.0306281	yes	cyclin-dependent protein kinase inhibitor smr1-like
MLOC_70845	XZ149CK1	XZ149T1	OK	3.93947	6.78138	0.783576	2.08444	0.00475	0.0314214	yes	globulin-1 s allele-like
MLOC_7086	XZ149CK1	XZ149T1	OK	21.4836	36.167	0.751437	2.60691	0.0004	0.00407389	yes	bidirectional sugar transporter sweet17-like
MLOC_70869	XZ149CK1	XZ149T1	OK	1.7198	9.6963	2.4952	3.10878	0.00215	0.0165747	yes	jasmonate induced protein
MLOC_70888	XZ149CK1	XZ149T1	OK	11.2624	22.807	1.01796	2.05826	0.00705	0.0429177	yes	---NA---
MLOC_70893	XZ149CK1	XZ149T1	OK	670.241	1079.69	0.687864	2.38377	0.0011	0.00954796	yes	s-adenosylmethionine synthase 1
MLOC_70898	XZ149CK1	XZ149T1	OK	11.7569	21.2854	0.856349	2.88508	5e-05	0.000650355	yes	zinc transporter 4
MLOC_70963	XZ149CK1	XZ149T1	OK	261.917	393.046	0.585589	2.31996	0.00095	0.00844807	yes	protein zinc induced facilitator-like 1-like
MLOC_71024	XZ149CK1	XZ149T1	OK	30.2027	13.6543	-1.14532	-3.47184	5e-05	0.000650355	yes	duf21 domain-containing protein at1g47330-like
MLOC_71132	XZ149CK1	XZ149T1	OK	555.226	937.503	0.755749	2.75442	0.0001	0.00121701	yes	methylthioribose-1-phosphate isomerase
MLOC_71168	XZ149CK1	XZ149T1	OK	7.82182	13.8163	0.820793	2.20265	0.0021	0.0162594	yes	upf0481 protein at3g02645
MLOC_71181	XZ149CK1	XZ149T1	OK	8.19839	13.1233	0.678723	2.07246	0.00405	0.0276589	yes	vacuolar processing enzyme 4
MLOC_7133	XZ149CK1	XZ149T1	OK	11.2418	2.12777	-2.40146	-3.02563	0.0024	0.0181379	yes	cle family 602 protein
MLOC_71333	XZ149CK1	XZ149T1	OK	12.4092	53.0728	2.09656	6.76435	5e-05	0.000650355	yes	oligopeptide transporter
MLOC_71334	XZ149CK1	XZ149T1	OK	29.7347	43.0904	0.535222	2.07224	0.00395	0.0271196	yes	cytochrome p450 71d7
MLOC_71338	XZ149CK1	XZ149T1	OK	114.797	250.551	1.12603	4.16968	5e-05	0.000650355	yes	peroxidase 2
MLOC_71412	XZ149CK1	XZ149T1	OK	110.973	79.1264	-0.487972	-1.86612	0.0085	0.0496386	yes	cmp-n-acetylneuraminate-beta-galactosamide-alpha- -sialyltransferase 1-like
MLOC_71455	XZ149CK1	XZ149T1	OK	1.2272	2.59482	1.08026	1.99702	0.0053	0.0342619	yes	rho guanine nucleotide exchange factor 8-like
MLOC_71572	XZ149CK1	XZ149T1	OK	66.947	104.181	0.637997	2.48487	0.00035	0.00363445	yes	inactive rhomboid protein 1-like
MLOC_71584	XZ149CK1	XZ149T1	OK	236.126	399.705	0.759376	3.03899	5e-05	0.000650355	yes	class iii peroxidase
MLOC_71596	XZ149CK1	XZ149T1	OK	295.748	155.332	-0.929016	-3.31021	5e-05	0.000650355	yes	nicotianamine synthase 3
MLOC_71615	XZ149CK1	XZ149T1	OK	10.5955	20.9623	0.984336	2.56805	0.00055	0.00534135	yes	receptor-like protein kinase anxur1
MLOC_71681	XZ149CK1	XZ149T1	OK	2.38043	5.77917	1.27964	2.70986	0.0013	0.0109653	yes	cytosolic sulfotransferase 8-like isoform x3
MLOC_71732	XZ149CK1	XZ149T1	OK	0	9.73983	inf	#NAME?	0.00525	0.0340081	yes	protein mitochondrial
MLOC_7175	XZ149CK1	XZ149T1	OK	109.595	50.0306	-1.1313	-3.77058	5e-05	0.000650355	yes	ring-h2 finger protein atl80-like
MLOC_7185	XZ149CK1	XZ149T1	OK	13.6726	21.2121	0.633601	2.0116	0.00625	0.0390363	yes	exb15_orysj ame: full=expansin-b15 ame: full=beta-expansin-15 ame: full= 15 ame: full= flags: precursor
MLOC_71931	XZ149CK1	XZ149T1	OK	57.2556	40.0627	-0.515159	-2.05071	0.00335	0.0237685	yes	co -response secreted protease-like
MLOC_71989	XZ149CK1	XZ149T1	OK	18.5102	26.5141	0.518435	2.00857	0.0047	0.031161	yes	retrotransposon unclassified
MLOC_72009	XZ149CK1	XZ149T1	OK	6.18843	11.6854	0.917063	2.49502	0.00085	0.00769663	yes	flavonoid 3 -hydroxylase-like
MLOC_72034	XZ149CK1	XZ149T1	OK	176.34	89.3924	-0.980138	-3.74864	5e-05	0.000650355	yes	hypothetical protein TRIUR3_10755
MLOC_72157	XZ149CK1	XZ149T1	OK	101.591	61.0476	-0.734766	-2.87245	5e-05	0.000650355	yes	somatic embryogenesis receptor kinase 2-like isoform x1
MLOC_72196	XZ149CK1	XZ149T1	OK	4.16583	11.6993	1.48975	2.65765	0.0015	0.0123406	yes	gdsl esterase lipase at5g45910-like
MLOC_7224	XZ149CK1	XZ149T1	OK	43.2018	31.0777	-0.475214	-1.87569	0.00645	0.0400178	yes	cyclic dof factor 3-like
MLOC_72280	XZ149CK1	XZ149T1	OK	2.71672	15.1635	2.48067	4.68571	5e-05	0.000650355	yes	transcription factor bhlh100-like
MLOC_72541	XZ149CK1	XZ149T1	OK	1070.97	1785	0.736998	2.88347	0.00015	0.00174275	yes	adenine phosphoribosyltransferase 1
MLOC_72614	XZ149CK1	XZ149T1	OK	15.2357	30.1597	0.985167	3.64156	5e-05	0.000650355	yes	amelogenin precursor like protein
MLOC_72685	XZ149CK1	XZ149T1	OK	83.4634	55.5273	-0.587946	-2.322	0.00145	0.012002	yes	transposon unclassified
MLOC_72686	XZ149CK1	XZ149T1	OK	6.92872	12.0009	0.792479	2.06884	0.00455	0.0303618	yes	alpha expansin partial
MLOC_72837	XZ149CK1	XZ149T1	OK	1.31223	4.96614	1.9201	3.67468	5e-05	0.000650355	yes	electron transporter heat shock protein binding protein
MLOC_72940	XZ149CK1	XZ149T1	OK	30.1331	16.4803	-0.870611	-3.12426	5e-05	0.000650355	yes	transcription factor bhlh112-like
MLOC_72949	XZ149CK1	XZ149T1	OK	24.0911	15.7346	-0.614563	-2.09502	0.0029	0.0211497	yes	dof zinc finger
MLOC_72968	XZ149CK1	XZ149T1	OK	40.6408	62.0338	0.610126	2.06095	0.00385	0.0265779	yes	upf0014 membrane protein star2
MLOC_73030	XZ149CK1	XZ149T1	OK	31.7479	45.2267	0.510515	2.02823	0.00395	0.0271196	yes	probable flavin-containing monooxygenase 1
MLOC_73077	XZ149CK1	XZ149T1	OK	35.1022	14.1025	-1.31561	-4.43516	5e-05	0.000650355	yes	beta- -glucanase
MLOC_73234	XZ149CK1	XZ149T1	OK	38.143	23.2194	-0.716088	-2.51166	0.0003	0.0031833	yes	src2-like protein
MLOC_7328	XZ149CK1	XZ149T1	OK	207.47	133.999	-0.630689	-2.44742	0.00065	0.00615029	yes	tpa: metacaspase family protein
MLOC_7329	XZ149CK1	XZ149T1	OK	351.402	240.641	-0.54624	-2.05334	0.00385	0.0265779	yes	having alternative splicing products
MLOC_73300	XZ149CK1	XZ149T1	OK	12.2067	20.6968	0.761736	2.49805	0.00055	0.00534135	yes	heat stress transcription factor c-2b-like
MLOC_73475	XZ149CK1	XZ149T1	OK	8.6649	5.2278	-0.728978	-2.01352	0.00545	0.0350383	yes	cysteine-rich receptor-like protein kinase 2
MLOC_73481	XZ149CK1	XZ149T1	OK	453.864	250.826	-0.855576	-3.31848	5e-05	0.000650355	yes	polygalacturonase inhibitor-like
MLOC_73488	XZ149CK1	XZ149T1	OK	4.08	2.172	-0.909541	-2.07389	0.0047	0.031161	yes	serine threonine-protein kinase at5g01020-like
MLOC_73651	XZ149CK1	XZ149T1	OK	39.872	66.1358	0.730055	2.85059	0.0001	0.00121701	yes	1-aminocyclopropane-1-carboxylate oxidase homolog 1-like
MLOC_73656	XZ149CK1	XZ149T1	OK	183.068	130.279	-0.490773	-1.9785	0.0046	0.0306281	yes	bowman-birk type trypsin inhibitor-like
MLOC_73689	XZ149CK1	XZ149T1	OK	114.184	68.9129	-0.728511	-2.70188	0.0001	0.00121701	yes	hypothetical protein TRIUR3_08408
MLOC_73746	XZ149CK1	XZ149T1	OK	28.3474	41.4676	0.548768	2.22905	0.0023	0.0175202	yes	respiratory burst oxidase homolog protein b-like
MLOC_73851	XZ149CK1	XZ149T1	OK	13.3857	26.2085	0.969347	3.16084	5e-05	0.000650355	yes	benzyl alcohol o-benzoyltransferase-like
MLOC_73897	XZ149CK1	XZ149T1	OK	5.04834	8.6949	0.784361	2.14314	0.00385	0.0265779	yes	peroxidase 2
MLOC_73925	XZ149CK1	XZ149T1	OK	1.42698	0	#NAME?	#NAME?	0.0028	0.0205538	yes	proteinase inhibitor potato inhibitor i
MLOC_74228	XZ149CK1	XZ149T1	OK	1.91481	8.16479	2.09222	3.79594	5e-05	0.000650355	yes	glycerol-3-phosphate 2-o-acyltransferase 6-like
MLOC_74463	XZ149CK1	XZ149T1	OK	11.6661	2.59719	-2.16729	-4.09393	5e-05	0.000650355	yes	germin-like protein 2-1
MLOC_74557	XZ149CK1	XZ149T1	OK	67.9273	39.8301	-0.770135	-2.91932	5e-05	0.000650355	yes	hlh dna-binding domain superfamily protein
MLOC_74565	XZ149CK1	XZ149T1	OK	53.7762	29.7129	-0.855877	-3.29471	5e-05	0.000650355	yes	potassium transporter
MLOC_74587	XZ149CK1	XZ149T1	OK	492.542	836.544	0.764196	2.58856	0.00035	0.00363445	yes	tubulin beta-5 chain
MLOC_74594	XZ149CK1	XZ149T1	OK	1.41756	0	#NAME?	#NAME?	0.0078	0.0463684	yes	retrotransposon line subclass
MLOC_74605	XZ149CK1	XZ149T1	OK	83.0557	117.457	0.499978	2.02543	0.0042	0.0284822	yes	class iii peroxidase
MLOC_74676	XZ149CK1	XZ149T1	OK	2.80605	8.60944	1.61738	3.95945	5e-05	0.000650355	yes	patatin group a-3
MLOC_74834	XZ149CK1	XZ149T1	OK	55.4748	31.9796	-0.79468	-3.02039	0.0001	0.00121701	yes	beta-expansin 1a expressed
MLOC_74856	XZ149CK1	XZ149T1	OK	30.1372	20.3559	-0.566102	-1.91305	0.00765	0.0457579	yes	pathogenesis related protein
MLOC_74996	XZ149CK1	XZ149T1	OK	0.767132	2.57643	1.74783	2.33896	0.0057	0.0362962	yes	kda heat-shock protein
MLOC_75088	XZ149CK1	XZ149T1	OK	7.37972	4.14156	-0.833391	-1.90526	0.0066	0.0407434	yes	non-functional nadph-dependent codeinone reductase 2-like
MLOC_75288	XZ149CK1	XZ149T1	OK	603.289	1210.29	1.00443	3.41289	5e-05	0.000650355	yes	formate mitochondrial
MLOC_75304	XZ149CK1	XZ149T1	OK	68.3477	48.3955	-0.498019	-1.95765	0.005	0.0327272	yes	laccase precursor
MLOC_75597	XZ149CK1	XZ149T1	OK	10.3185	17.0671	0.725988	2.0017	0.00575	0.0365436	yes	e3 ubiquitin-protein ligase atl41-like
MLOC_75745	XZ149CK1	XZ149T1	OK	63.8057	100.361	0.653445	2.66351	5e-05	0.000650355	yes	aldehyde dehydrogenase family 2 member c4-like
MLOC_75830	XZ149CK1	XZ149T1	OK	1.10087	0	#NAME?	#NAME?	0.00445	0.0298221	yes	cytochrome c biogenesis fc
MLOC_75903	XZ149CK1	XZ149T1	OK	0	9.96946	inf	#NAME?	0.00015	0.00174275	yes	receptor-like serine threonine-protein kinase sd1-8
MLOC_75956	XZ149CK1	XZ149T1	OK	2330.89	4028.1	0.789218	2.74515	0.00015	0.00174275	yes	metallothionein-like protein
MLOC_76050	XZ149CK1	XZ149T1	OK	387.955	235.766	-0.718536	-2.8125	5e-05	0.000650355	yes	cytochrome p450 78a3-like
MLOC_76250	XZ149CK1	XZ149T1	OK	41.861	28.2158	-0.569104	-1.98764	0.0061	0.0382945	yes	predicted protein
MLOC_76264	XZ149CK1	XZ149T1	OK	401.738	243.207	-0.72407	-2.8966	0.00015	0.00174275	yes	hypothetical protein F775_20718
MLOC_7629	XZ149CK1	XZ149T1	OK	2.04754	0.661061	-1.63104	-2.72631	0.00175	0.0140096	yes	serine carboxypeptidase-like 18
MLOC_7633	XZ149CK1	XZ149T1	OK	16.1192	45.399	1.49388	3.0716	0.0003	0.0031833	yes	peroxidase 1
MLOC_76378	XZ149CK1	XZ149T1	OK	25.716	14.219	-0.854846	-2.13108	0.0031	0.0223192	yes	hypothetical protein OsI_32566
MLOC_76480	XZ149CK1	XZ149T1	OK	2.18327	0.739944	-1.561	-2.40437	0.00495	0.0324632	yes	cytokinin-o-glucosyltransferase 2
MLOC_76486	XZ149CK1	XZ149T1	OK	2.7814	20.2838	2.86645	7.07868	5e-05	0.000650355	yes	transcription factor bhlh84-like
MLOC_76558	XZ149CK1	XZ149T1	OK	37.1455	62.4782	0.750167	2.97453	0.0001	0.00121701	yes	10-deacetylbaccatin iii 10-o-acetyltransferase
MLOC_76584	XZ149CK1	XZ149T1	OK	134.349	215.322	0.680512	2.72758	5e-05	0.000650355	yes	ribonuclease 1
MLOC_76682	XZ149CK1	XZ149T1	OK	24.736	48.601	0.97437	3.4745	5e-05	0.000650355	yes	alpha-expansin expa1
MLOC_7670	XZ149CK1	XZ149T1	OK	3.21138	1.42221	-1.17506	-2.60743	0.00145	0.012002	yes	probable chlorophyll b reductase chloroplastic
MLOC_76780	XZ149CK1	XZ149T1	OK	382.839	1901.04	2.31197	7.84019	5e-05	0.000650355	yes	---NA---
MLOC_76794	XZ149CK1	XZ149T1	OK	26.8931	38.6843	0.524513	1.9347	0.0072	0.0436304	yes	ras-related protein raba1f
MLOC_76802	XZ149CK1	XZ149T1	OK	278.611	396.451	0.508889	1.92082	0.00575	0.0365436	yes	probable nucleoredoxin 1-2
MLOC_76910	XZ149CK1	XZ149T1	OK	19.7467	46.4133	1.23293	3.24504	5e-05	0.000650355	yes	oligopeptide transporter 3-like
MLOC_76972	XZ149CK1	XZ149T1	OK	1.47544	3.24286	1.13612	1.98325	0.00705	0.0429177	yes	short chain dehydrogenase reductase family expressed
MLOC_77044	XZ149CK1	XZ149T1	OK	8.71185	15.7084	0.850484	2.69519	0.00015	0.00174275	yes	wak receptor-like protein kinase family protein
MLOC_77086	XZ149CK1	XZ149T1	OK	13.0922	21.8122	0.736426	2.34515	0.00155	0.0126799	yes	purine permease 3-like
MLOC_77155	XZ149CK1	XZ149T1	OK	134.874	216.875	0.685253	2.77393	0.0003	0.0031833	yes	peroxidase 2
MLOC_7736	XZ149CK1	XZ149T1	OK	47.1146	67.5742	0.520298	1.98817	0.0045	0.0300962	yes	coatomer beta subunit family protein
MLOC_77836	XZ149CK1	XZ149T1	OK	43.5148	29.4604	-0.562728	-2.00202	0.00505	0.0329874	yes	f-box protein at2g32560-like
MLOC_77875	XZ149CK1	XZ149T1	OK	37.4174	23.2165	-0.68856	-2.27692	0.00165	0.0133522	yes	predicted protein
MLOC_77943	XZ149CK1	XZ149T1	OK	30.1754	20.0181	-0.592072	-2.04178	0.0043	0.0290167	yes	mitochondrial chaperone bcs1-like
MLOC_77966	XZ149CK1	XZ149T1	OK	11.7824	7.58759	-0.634921	-1.90676	0.0075	0.0450573	yes	protein phosphatase 2c
MLOC_78101	XZ149CK1	XZ149T1	OK	5013.73	7707.54	0.620386	2.16252	0.0077	0.0459838	yes	nicotianamine synthase 2
MLOC_78198	XZ149CK1	XZ149T1	OK	21.511	8.89906	-1.27335	-1.91191	0.0057	0.0362962	yes	wat1-related protein at3g30340-like
MLOC_78260	XZ149CK1	XZ149T1	OK	280.883	189.937	-0.564452	-2.27971	0.0016	0.0130189	yes	protein nrt1 ptr family -like
MLOC_7831	XZ149CK1	XZ149T1	OK	2412.89	4068.28	0.753653	2.6174	0.00015	0.00174275	yes	metallothionein-like protein 1
MLOC_78374	XZ149CK1	XZ149T1	OK	11.8803	20.2071	0.766291	2.33279	0.00115	0.00990815	yes	peroxidase 2
MLOC_78461	XZ149CK1	XZ149T1	OK	16.0091	25.1951	0.654251	2.23463	0.002	0.0156198	yes	wrky transcription factor 70
MLOC_78725	XZ149CK1	XZ149T1	OK	82.6883	125.916	0.606702	2.47319	0.00065	0.00615029	yes	peroxidase p7-like
MLOC_788	XZ149CK1	XZ149T1	OK	2.32079	0	#NAME?	#NAME?	0.0078	0.0463684	yes	ribonuclease h protein at1g65750
MLOC_78870	XZ149CK1	XZ149T1	OK	13.3634	19.9303	0.576677	2.21147	0.0024	0.0181379	yes	rr1 - corn type-a response regulator
MLOC_78939	XZ149CK1	XZ149T1	OK	108.823	70.5361	-0.625555	-2.4425	0.00055	0.00534135	yes	hypothetical protein F775_04819
MLOC_79151	XZ149CK1	XZ149T1	OK	0	9.3535	inf	#NAME?	5e-05	0.000650355	yes	protein lurp-one-related 15-like
MLOC_79223	XZ149CK1	XZ149T1	OK	65.9555	42.8102	-0.623539	-2.45914	0.00055	0.00534135	yes	bzip transcription factor superfamily protein
MLOC_7926	XZ149CK1	XZ149T1	OK	161.349	228.438	0.501615	1.97612	0.00495	0.0324632	yes	l-gulonolactone oxidase
MLOC_79273	XZ149CK1	XZ149T1	OK	33.0495	16.6368	-0.990252	-2.84557	0.00015	0.00174275	yes	flowering-promoting factor 1-like protein 1
MLOC_79308	XZ149CK1	XZ149T1	OK	25.7331	57.6944	1.16481	4.10455	5e-05	0.000650355	yes	probable xyloglucan endotransglucosylase hydrolase
MLOC_79329	XZ149CK1	XZ149T1	OK	125.046	86.0069	-0.539932	-2.1271	0.00235	0.0178298	yes	f-box protein gid2
MLOC_79362	XZ149CK1	XZ149T1	OK	126.915	68.3778	-0.892259	-3.48215	5e-05	0.000650355	yes	predicted protein
MLOC_79739	XZ149CK1	XZ149T1	OK	21.4389	13.4354	-0.674191	-2.31786	0.0012	0.0102621	yes	spore coat protein a
MLOC_7981	XZ149CK1	XZ149T1	OK	70.5044	50.3721	-0.485088	-1.90269	0.00635	0.0395198	yes	mcb2 protein
MLOC_79868	XZ149CK1	XZ149T1	OK	28.5982	14.7188	-0.958263	-2.25352	0.0022	0.0168952	yes	vacuolar defense protein
MLOC_80183	XZ149CK1	XZ149T1	OK	110.091	158.556	0.526291	2.13884	0.0024	0.0181379	yes	peroxidase 2-like
MLOC_80218	XZ149CK1	XZ149T1	OK	129.877	64.0728	-1.01936	-3.95255	5e-05	0.000650355	yes	copper-transporting atpase 3
MLOC_80338	XZ149CK1	XZ149T1	OK	13.5462	34.3712	1.34331	4.62204	5e-05	0.000650355	yes	probable 3-hydroxyisobutyrate mitochondrial isoform x1
MLOC_80402	XZ149CK1	XZ149T1	OK	2327.72	3796.46	0.705739	2.368	0.00115	0.00990815	yes	2 -deoxymugineic-acid 2 -dioxygenase-like
MLOC_80465	XZ149CK1	XZ149T1	OK	18.7376	9.46424	-0.985377	-2.67895	0.0003	0.0031833	yes	probable nadph:quinone oxidoreductase 1
MLOC_80555	XZ149CK1	XZ149T1	OK	30.569	43.2278	0.499888	2.01769	0.00445	0.0298221	yes	kinesin light chain
MLOC_80849	XZ149CK1	XZ149T1	OK	11.732	5.23681	-1.16369	-2.76215	0.00025	0.0027208	yes	beta- -glucanase
MLOC_80992	XZ149CK1	XZ149T1	OK	2.0854	0	#NAME?	#NAME?	0.0078	0.0463684	yes	retrotransposon unclassified
MLOC_81062	XZ149CK1	XZ149T1	OK	23.4686	34.6562	0.562378	1.96864	0.0043	0.0290167	yes	receptor-like protein kinase at4g00960
MLOC_81198	XZ149CK1	XZ149T1	OK	111.979	78.9326	-0.50454	-1.95518	0.0065	0.0402581	yes	probable transporter mch1
MLOC_81310	XZ149CK1	XZ149T1	OK	6.43952	0	#NAME?	#NAME?	0.00395	0.0271196	yes	retrotransposon line subclass
MLOC_81723	XZ149CK1	XZ149T1	OK	91.1265	58.0292	-0.651091	-2.43111	0.0007	0.00654592	yes	universal stress protein a-like protein
MLOC_81795	XZ149CK1	XZ149T1	OK	24.3086	42.4755	0.805162	2.95222	5e-05	0.000650355	yes	prli-interacting factor a
MLOC_81844	XZ149CK1	XZ149T1	OK	115.69	72.7626	-0.668989	-2.5561	0.0005	0.00492909	yes	cationic peroxidase spc4-like
MLOC_8197	XZ149CK1	XZ149T1	OK	12.909	7.95073	-0.69922	-2.00707	0.00485	0.0319373	yes	retrotransposon unclassified
MLOC_82077	XZ149CK1	XZ149T1	OK	0	5.18256	inf	#NAME?	5e-05	0.000650355	yes	predicted protein
MLOC_8432	XZ149CK1	XZ149T1	OK	193.722	295.256	0.607981	2.45423	0.00055	0.00534135	yes	peroxidase 2
MLOC_8834	XZ149CK1	XZ149T1	OK	3.11471	1.65829	-0.909403	-1.76111	0.00745	0.0448294	yes	glyoxysomal fatty acid beta-oxidation multifunctional protein mfp-a-like
MLOC_8879	XZ149CK1	XZ149T1	OK	8.93838	16.076	0.846823	2.05988	0.0054	0.0347757	yes	momilactone a synthase-like
MLOC_920	XZ149CK1	XZ149T1	OK	1.51628	0	#NAME?	#NAME?	0.0078	0.0463684	yes	retrotransposon line subclass

## Sheet: X149-48h
gene_id	sample_1	sample_2	status	value_1	value_2	log2(fold_change)	test_stat	p_value	q_value	significant	Annotation
EPlHVUG00000000271	X149CK2	X149T2	OK	0	8.21811	inf	#NAME?	0.0019	0.0149832	yes	---NA---
EPlHVUG00000000764	X149CK2	X149T2	OK	0	18.5672	inf	#NAME?	0.0019	0.0149832	yes	---NA---
EPlHVUG00000010028	X149CK2	X149T2	OK	32.6926	20.2966	-0.687724	-1.89579	0.00845	0.0494015	yes	atp synthase cf0 subunit i
EPlHVUG00000010090	X149CK2	X149T2	OK	11.4431	7.97724	-0.520516	-1.90361	0.00635	0.0395198	yes	---NA---
MLOC_10110	X149CK2	X149T2	OK	0.782661	2.88816	1.88369	3.36279	5e-05	0.000650355	yes	cytochrome p450 87a3-like
MLOC_10292	X149CK2	X149T2	OK	18.8335	10.5687	-0.833508	-2.80211	0.0002	0.00224095	yes	f-box protein pp2-a13-like
MLOC_10351	X149CK2	X149T2	OK	8.96177	5.70056	-0.652678	-1.92689	0.0058	0.0367927	yes	general transcription factor 3c polypeptide 5-like isoform x1
MLOC_10369	X149CK2	X149T2	OK	39.3122	76.5471	0.961369	2.16257	0.00415	0.0282094	yes	heat shock cognate protein 80- partial
MLOC_10734	X149CK2	X149T2	OK	12.5052	8.35616	-0.58161	-1.74793	0.0077	0.0459838	yes	bromodomain and wd repeat-containing protein 3-like
MLOC_10783	X149CK2	X149T2	OK	11.0941	18.2655	0.719333	2.07856	0.00445	0.0298221	yes	lob domain-containing protein 16-like
MLOC_10815	X149CK2	X149T2	OK	8.67705	4.84003	-0.842187	-1.97618	0.00475	0.0314214	yes	transcription factor spatula-like
MLOC_10860	X149CK2	X149T2	OK	10.9327	6.33542	-0.787138	-2.16036	0.00315	0.0226119	yes	type ii cytoskeletal 2 epidermal-like
MLOC_10893	X149CK2	X149T2	OK	28.6516	43.3743	0.598225	1.90271	0.00655	0.0405002	yes	predicted protein
MLOC_10971	X149CK2	X149T2	OK	1.50725	12.5473	3.05739	7.98403	5e-05	0.000650355	yes	dehydration-responsive protein rd22-like
MLOC_11081	X149CK2	X149T2	OK	14.8412	26.272	0.823923	3.22249	5e-05	0.000650355	yes	leucine-rich repeat receptor-like protein kinase pxl2
MLOC_11223	X149CK2	X149T2	OK	26.8467	37.4454	0.480046	1.90305	0.00785	0.0465981	yes	transcription factor emb1444-like
MLOC_11246	X149CK2	X149T2	OK	31.4079	15.6396	-1.00592	-3.60441	5e-05	0.000650355	yes	predicted protein
MLOC_11248	X149CK2	X149T2	OK	251.238	112.394	-1.16049	-4.64603	5e-05	0.000650355	yes	protein early responsive to dehydration 15-like isoform x1
MLOC_1135	X149CK2	X149T2	OK	5.72528	12.1215	1.08215	2.95867	0.0001	0.00121701	yes	jacalin-related lectin 3-like
MLOC_11619	X149CK2	X149T2	OK	10.9079	19.252	0.81964	2.90995	5e-05	0.000650355	yes	microtubule-associated protein tortifolia1-like isoform x2
MLOC_11773	X149CK2	X149T2	OK	80.0538	39.9056	-1.00438	-4.03516	5e-05	0.000650355	yes	#NAME?
MLOC_11838	X149CK2	X149T2	OK	30.8912	15.4838	-0.996439	-3.58646	5e-05	0.000650355	yes	lob domain-containing protein 37-like
MLOC_11893	X149CK2	X149T2	OK	32.324	18.4695	-0.807461	-2.63042	0.00025	0.0027208	yes	probable serine incorporator
MLOC_11960	X149CK2	X149T2	OK	17.8581	26.2081	0.553434	1.92191	0.0072	0.0436304	yes	pr17c precursor
MLOC_120	X149CK2	X149T2	OK	18.6596	27.2348	0.545528	1.99205	0.0051	0.0332484	yes	udp-glycosyltransferase 90a1-like
MLOC_12021	X149CK2	X149T2	OK	2.68044	7.30301	1.44602	3.47544	5e-05	0.000650355	yes	cbl-interacting serine threonine-protein kinase 14-like
MLOC_12077	X149CK2	X149T2	OK	17.819	12.0823	-0.560523	-2.21748	0.0017	0.0136847	yes	dentin sialophospho
MLOC_12169	X149CK2	X149T2	OK	3.30743	1.85532	-0.834047	-2.03569	0.00345	0.0243356	yes	disease resistance protein rpm1
MLOC_12171	X149CK2	X149T2	OK	19.1295	28.8603	0.593292	2.05231	0.00405	0.0276589	yes	beta-expansin 4 precursor
MLOC_12288	X149CK2	X149T2	OK	313.71	488.558	0.639098	2.36993	0.0005	0.00492909	yes	fasciclin-like arabinogalactan protein 11
MLOC_12438	X149CK2	X149T2	OK	92.1319	62.6857	-0.555564	-2.21218	0.0014	0.0116579	yes	shikimate kinase
MLOC_12471	X149CK2	X149T2	OK	9.95638	16.7516	0.750609	2.11955	0.00425	0.0287518	yes	momilactone a synthase-like
MLOC_12482	X149CK2	X149T2	OK	47.6968	67.0919	0.492246	1.85946	0.0083	0.0487042	yes	2og-fe oxygenase family protein
MLOC_12571	X149CK2	X149T2	OK	85.0951	123.323	0.535298	2.12109	0.00225	0.0172051	yes	---NA---
MLOC_12610	X149CK2	X149T2	OK	14.5152	26.9417	0.892275	2.41239	0.001	0.00881756	yes	14 kda proline-rich
MLOC_12636	X149CK2	X149T2	OK	36.5207	24.1216	-0.598386	-2.0757	0.00285	0.020851	yes	late elongated hypocoty
MLOC_1282	X149CK2	X149T2	OK	6.26021	0	#NAME?	#NAME?	0.00265	0.0196529	yes	ribonuclease h protein at1g65750
MLOC_12821	X149CK2	X149T2	OK	184.154	125.98	-0.547719	-2.20973	0.00145	0.012002	yes	peroxidase 25
MLOC_12832	X149CK2	X149T2	OK	38.721	26.1396	-0.56688	-2.06631	0.0036	0.0251823	yes	transcription factor bhlh30-like
MLOC_12837	X149CK2	X149T2	OK	482.392	769.312	0.673362	2.67154	0.00015	0.00174275	yes	casp-like protein 1u3
MLOC_12995	X149CK2	X149T2	OK	4.1336	6.81435	0.721176	1.92484	0.00755	0.0452864	yes	protein
MLOC_13009	X149CK2	X149T2	OK	43.3413	26.8127	-0.692826	-2.74383	0.0002	0.00224095	yes	subtilisin-like protease
MLOC_13053	X149CK2	X149T2	OK	7.51451	18.6215	1.30922	2.84182	0.00035	0.00363445	yes	hypothetical protein TRIUR3_14157
MLOC_13301	X149CK2	X149T2	OK	31.9339	19.2145	-0.732894	-2.47316	0.0006	0.00574948	yes	glutamic acid-rich
MLOC_13612	X149CK2	X149T2	OK	89.1864	48.708	-0.872666	-3.34916	5e-05	0.000650355	yes	protein ruptured pollen grain 1
MLOC_13638	X149CK2	X149T2	OK	10.501	17.0344	0.697917	2.38558	0.00095	0.00844807	yes	desumoylating isopeptidase 1-like
MLOC_13658	X149CK2	X149T2	OK	4.49133	7.5033	0.740382	2.0504	0.00345	0.0243356	yes	vacuolar cation proton exchanger 1a-like
MLOC_13704	X149CK2	X149T2	OK	30.0879	44.0928	0.551363	1.99977	0.00465	0.0308931	yes	phosphopantetheine adenylyltransferase
MLOC_13713	X149CK2	X149T2	OK	17.3459	26.0964	0.589254	2.19152	0.0027	0.0199542	yes	predicted protein
MLOC_13752	X149CK2	X149T2	OK	9.18504	20.4761	1.15659	3.20012	5e-05	0.000650355	yes	non-symbiotic hemoglobin 1-like
MLOC_13760	X149CK2	X149T2	OK	3.45271	6.79138	0.975977	2.95722	5e-05	0.000650355	yes	serine threonine-protein kinase receptor
MLOC_13794	X149CK2	X149T2	OK	2.05584	0.588476	-1.80467	-1.86108	0.00625	0.0390363	yes	abc transporter a family member 7-like
MLOC_13902	X149CK2	X149T2	OK	97.1478	52.8435	-0.878455	-3.27084	5e-05	0.000650355	yes	polcalcin jun o 2
MLOC_14077	X149CK2	X149T2	OK	12.6095	24.4693	0.956459	2.96959	5e-05	0.000650355	yes	hypothetical protein F775_09348
MLOC_14196	X149CK2	X149T2	OK	29.9426	50.0063	0.739909	2.59513	0.00045	0.00450494	yes	predicted protein
MLOC_14218	X149CK2	X149T2	OK	46.5382	22.9997	-1.0168	-3.26234	0.0001	0.00121701	yes	lipid-transfer protein dir1
MLOC_14298	X149CK2	X149T2	OK	5.25321	8.61041	0.712883	2.06853	0.0042	0.0284822	yes	nitrate transporter
MLOC_14311	X149CK2	X149T2	OK	125.018	83.8012	-0.577094	-2.34469	0.00095	0.00844807	yes	plant-specific domain tigr01615 family protein
MLOC_14320	X149CK2	X149T2	OK	73.1877	43.1975	-0.760653	-2.82784	5e-05	0.000650355	yes	auxin-responsive protein iaa9
MLOC_14392	X149CK2	X149T2	OK	3.24902	1.96155	-0.728009	-2.00009	0.0042	0.0284822	yes	disease resistance protein rpm1
MLOC_14639	X149CK2	X149T2	OK	9.28974	6.09555	-0.60788	-1.96908	0.00635	0.0395198	yes	protein lateral root primordium 1
MLOC_14732	X149CK2	X149T2	OK	57.6977	27.306	-1.07929	-3.53281	5e-05	0.000650355	yes	lipid-transfer protein dir1
MLOC_14761	X149CK2	X149T2	OK	21.0259	14.1636	-0.569976	-2.1075	0.00265	0.0196529	yes	tubby-like f-box protein 7
MLOC_14829	X149CK2	X149T2	OK	94.0086	141.141	0.586267	2.09325	0.0037	0.0257457	yes	trans-cinnamate 4-monooxygenase
MLOC_14832	X149CK2	X149T2	OK	9.80152	15.3372	0.645961	1.97996	0.00545	0.0350383	yes	galactoside 2-alpha-l-fucosyltransferase-like
MLOC_14938	X149CK2	X149T2	OK	4.3765	6.64733	0.602998	1.90962	0.00775	0.0462217	yes	receptor protein kinase 1
MLOC_14984	X149CK2	X149T2	OK	36.3183	73.0509	1.0082	3.53952	5e-05	0.000650355	yes	blue copper protein precursor
MLOC_15004	X149CK2	X149T2	OK	3.08888	1.58175	-0.965566	-1.61721	0.0019	0.0149832	yes	probable lipid-a-disaccharide mitochondrial
MLOC_15171	X149CK2	X149T2	OK	13.7909	7.2801	-0.921687	-2.53144	0.0006	0.00574948	yes	casp-like protein 2b1
MLOC_15187	X149CK2	X149T2	OK	31.9744	20.7608	-0.623057	-2.09039	0.0034	0.0240541	yes	xylanase inhibitor protein 1-like
MLOC_15203	X149CK2	X149T2	OK	72.7233	48.4934	-0.58463	-2.34994	0.00085	0.00769663	yes	tpa: laccase family protein
MLOC_15348	X149CK2	X149T2	OK	9.67232	14.285	0.562565	1.95068	0.00615	0.0385411	yes	xyloglucan galactosyltransferase katamari1 homolog
MLOC_15476	X149CK2	X149T2	OK	15.0767	28.2836	0.90764	3.54027	5e-05	0.000650355	yes	leucine-rich repeat receptor-like protein kinase at2g19210-like
MLOC_15595	X149CK2	X149T2	OK	27.4359	11.1911	-1.29372	-3.81313	5e-05	0.000650355	yes	dna polymerase epsilon catalytic subunit
MLOC_1563	X149CK2	X149T2	OK	49.0878	115.455	1.23389	2.61353	0.0011	0.00954796	yes	jacalin-like lectin domain containing expressed
MLOC_15687	X149CK2	X149T2	OK	55.0306	93.0891	0.758377	2.98033	5e-05	0.000650355	yes	peroxidase 2
MLOC_15784	X149CK2	X149T2	OK	23.9308	12.8888	-0.892746	-2.81394	5e-05	0.000650355	yes	btb poz and taz domain-containing protein 1-like
MLOC_15977	X149CK2	X149T2	OK	21.7817	14.2915	-0.607955	-2.05795	0.00385	0.0265779	yes	plant-specific domain tigr01589 family protein
MLOC_16059	X149CK2	X149T2	OK	5.94567	10.2243	0.782085	1.93149	0.0078	0.0463684	yes	gibberellin 20 oxidase
MLOC_16223	X149CK2	X149T2	OK	29.2942	17.1397	-0.77327	-2.41202	0.00075	0.00693566	yes	ribosomal rna apurinic site specific lyase-like
MLOC_16398	X149CK2	X149T2	OK	93.3412	63.8925	-0.546869	-1.90233	0.00765	0.0457579	yes	protein iq-domain 14
MLOC_16585	X149CK2	X149T2	OK	7.22667	3.69942	-0.966031	-2.30727	0.0023	0.0175202	yes	jacalin-related lectin 3-like
MLOC_16637	X149CK2	X149T2	OK	4.7971	8.10037	0.755825	2.5272	0.00025	0.0027208	yes	oligopeptide transporter 7
MLOC_16638	X149CK2	X149T2	OK	44.2078	97.2803	1.13785	2.00421	0.008	0.0473021	yes	oligopeptide transporter 7
MLOC_16818	X149CK2	X149T2	OK	21.9249	13.332	-0.717683	-2.17374	0.00255	0.0190491	yes	unnamed protein product
MLOC_16950	X149CK2	X149T2	OK	212.568	306.903	0.52986	2.141	0.00185	0.0146615	yes	germin-like protein 8-4
MLOC_17127	X149CK2	X149T2	OK	27.61	44.4812	0.688006	2.63117	0.0002	0.00224095	yes	nac domain transcription factor superfamily protein
MLOC_17405	X149CK2	X149T2	OK	105.276	148.163	0.493006	1.97575	0.00505	0.0329874	yes	mitochondrial uncoupling protein 5-like
MLOC_17563	X149CK2	X149T2	OK	6.40514	2.36923	-1.43481	-2.86913	0.00045	0.00450494	yes	salicylic acid-binding protein 2-like
MLOC_17754	X149CK2	X149T2	OK	67.6449	30.8173	-1.13424	-3.98792	5e-05	0.000650355	yes	predicted protein
MLOC_17883	X149CK2	X149T2	OK	69.9035	45.0924	-0.632479	-2.43664	0.00055	0.00534135	yes	predicted protein
MLOC_17970	X149CK2	X149T2	OK	28.5871	43.2674	0.597914	2.12499	0.00225	0.0172051	yes	purple acid phosphatase 17-like
MLOC_1799	X149CK2	X149T2	OK	9.65535	14.7791	0.614158	1.98367	0.00515	0.0334971	yes	protein trichome birefringence-like 19
MLOC_18081	X149CK2	X149T2	OK	296.149	183.61	-0.689684	-2.78379	0.00015	0.00174275	yes	wheat cold induced 16
MLOC_18185	X149CK2	X149T2	OK	120.597	175.999	0.545372	2.01678	0.00505	0.0329874	yes	peroxisomal multifunctional enzyme type 2
MLOC_18226	X149CK2	X149T2	OK	13.9179	9.47199	-0.5552	-1.8568	0.0085	0.0496386	yes	disease resistance protein rpm1
MLOC_1826	X149CK2	X149T2	OK	41.5873	61.9613	0.575225	2.15055	0.0025	0.0187458	yes	peroxidase 52
MLOC_18286	X149CK2	X149T2	OK	23.6251	16.1103	-0.552342	-2.16356	0.00205	0.0159384	yes	enolase-phosphatase e1-like
MLOC_18321	X149CK2	X149T2	OK	8.4798	16.9636	1.00034	3.17407	5e-05	0.000650355	yes	predicted protein
MLOC_18322	X149CK2	X149T2	OK	0.601318	1.36591	1.18366	1.86975	0.00785	0.0465981	yes	dna ligase-like
MLOC_18334	X149CK2	X149T2	OK	22.6789	33.2555	0.552242	2.0357	0.00395	0.0271196	yes	sugar transport protein 5-like
MLOC_18371	X149CK2	X149T2	OK	4.17446	1.23309	-1.75931	-1.99597	0.00565	0.0360451	yes	methionine gamma-lyase-like
MLOC_18403	X149CK2	X149T2	OK	16.4994	26.8084	0.700272	2.02879	0.00505	0.0329874	yes	transcription factor laf1-like
MLOC_18432	X149CK2	X149T2	OK	32.1023	48.3416	0.590587	2.08853	0.00355	0.0249025	yes	ras-related protein rab11c-like
MLOC_18499	X149CK2	X149T2	OK	90.2375	134.653	0.577451	2.3396	0.0015	0.0123406	yes	xyloglucan endotransglycosylase
MLOC_18532	X149CK2	X149T2	OK	29.4887	48.1716	0.708018	2.59714	0.0005	0.00492909	yes	cinnamoyl- reductase 1-like
MLOC_18664	X149CK2	X149T2	OK	26.6069	45.5832	0.776704	3.0259	0.0001	0.00121701	yes	heat shock protein 90
MLOC_18670	X149CK2	X149T2	OK	32.4657	66.0788	1.02527	3.61086	5e-05	0.000650355	yes	pathogenesis-related protein pr-1
MLOC_18708	X149CK2	X149T2	OK	21.9667	35.9236	0.709613	2.34479	0.0012	0.0102621	yes	hypothetical protein TRIUR3_00651
MLOC_18725	X149CK2	X149T2	OK	81.7405	41.3906	-0.981746	-3.9756	5e-05	0.000650355	yes	probable -trehalose-phosphate synthase
MLOC_18832	X149CK2	X149T2	OK	6.15333	12.0683	0.971779	2.74934	0.00035	0.00363445	yes	cationic amino acid transporter 5
MLOC_18852	X149CK2	X149T2	OK	10.3515	23.7742	1.19955	2.46239	0.00095	0.00844807	yes	predicted protein
MLOC_19075	X149CK2	X149T2	OK	879.975	633.791	-0.473456	-1.86277	0.0077	0.0459838	yes	atp sulfurylase
MLOC_19201	X149CK2	X149T2	OK	4.55587	8.52157	0.903393	2.27892	0.003	0.0217384	yes	peroxidase 5-like
MLOC_19278	X149CK2	X149T2	OK	2.67314	4.83855	0.856039	2.28866	0.00155	0.0126799	yes	wd40-like beta propeller repeat family expressed
MLOC_19306	X149CK2	X149T2	OK	40.395	60.5256	0.583367	2.15491	0.0025	0.0187458	yes	ribonuclease 1
MLOC_19635	X149CK2	X149T2	OK	30.4207	49.4702	0.701507	2.48497	0.00065	0.00615029	yes	serine threonine-protein kinase yrzf
MLOC_19745	X149CK2	X149T2	OK	2.06208	6.07174	1.55801	3.19324	0.0003	0.0031833	yes	hyoscyamine 6-dioxygenase
MLOC_19863	X149CK2	X149T2	OK	24.0801	34.9904	0.539117	1.89817	0.0064	0.0397717	yes	probable glutathione s-transferase gstu6-like
MLOC_20351	X149CK2	X149T2	OK	3.45326	5.82463	0.754205	2.02432	0.0051	0.0332484	yes	u-box domain-containing protein 33-like
MLOC_20389	X149CK2	X149T2	OK	71.0189	110.719	0.640628	2.52438	0.00045	0.00450494	yes	harpin-induced protein
MLOC_20391	X149CK2	X149T2	OK	16.982	24.7183	0.541577	1.89391	0.00755	0.0452864	yes	glutamate receptor
MLOC_20442	X149CK2	X149T2	OK	196.381	92.4361	-1.08713	-4.23556	5e-05	0.000650355	yes	prolamin bindng factor
MLOC_20578	X149CK2	X149T2	OK	5.39968	9.6512	0.837835	2.49003	0.0008	0.00731861	yes	inter-alpha-trypsin inhibitor heavy chain h3
MLOC_20684	X149CK2	X149T2	OK	1.88545	3.93613	1.06187	2.17069	0.00185	0.0146615	yes	calmodulin-binding receptor-like cytoplasmic kinase 2
MLOC_20896	X149CK2	X149T2	OK	20.4286	30.1788	0.562939	1.91316	0.0079	0.0468366	yes	glucan -beta-glucosidase
MLOC_21039	X149CK2	X149T2	OK	11.2886	5.58992	-1.01396	-2.25686	0.0007	0.00654592	yes	lipase class 3-like
MLOC_21066	X149CK2	X149T2	OK	15.3687	8.80378	-0.803804	-2.02005	0.0046	0.0306281	yes	hlh dna-binding domain superfamily protein
MLOC_213	X149CK2	X149T2	OK	22.1329	34.984	0.660507	2.29396	0.0017	0.0136847	yes	peroxidase 1
MLOC_21359	X149CK2	X149T2	OK	52.1797	33.8188	-0.625664	-2.26369	0.00135	0.0113133	yes	duf3511 domain protein
MLOC_21360	X149CK2	X149T2	OK	61.2779	38.4837	-0.671119	-2.51867	0.00055	0.00534135	yes	phi-1
MLOC_21507	X149CK2	X149T2	OK	0	61.0617	inf	#NAME?	0.0058	0.0367927	yes	---NA---
MLOC_21685	X149CK2	X149T2	OK	19.5308	30.7575	0.655185	2.05962	0.0045	0.0300962	yes	predicted protein
MLOC_21703	X149CK2	X149T2	OK	6.14428	11.6244	0.919836	2.54262	0.00165	0.0133522	yes	xyloglucan endotransglucosylase hydrolase protein 26
MLOC_21726	X149CK2	X149T2	OK	16.4361	9.76641	-0.750967	-1.99219	0.00605	0.038046	yes	gras family transcription factor containing expressed
MLOC_21885	X149CK2	X149T2	OK	4.13806	1.65672	-1.32063	-2.13681	0.0037	0.0257457	yes	senescence-associated family protein
MLOC_22030	X149CK2	X149T2	OK	1.09551	0	#NAME?	#NAME?	0.00635	0.0395198	yes	myosin-j heavy chain
MLOC_22221	X149CK2	X149T2	OK	113.93	224.392	0.977875	2.38211	0.00195	0.0153058	yes	---NA---
MLOC_22363	X149CK2	X149T2	OK	16.731	28.9565	0.791367	2.66503	0.00025	0.0027208	yes	elicitor-responsive protein 3-like
MLOC_22428	X149CK2	X149T2	OK	17.0165	26.2821	0.627141	2.03458	0.00395	0.0271196	yes	aspartic proteinase-like protein 2
MLOC_22521	X149CK2	X149T2	OK	43.7838	61.1344	0.481587	1.8966	0.00795	0.047073	yes	c-terminal region family expressed
MLOC_22698	X149CK2	X149T2	OK	43.4447	19.5348	-1.15313	-4.05727	5e-05	0.000650355	yes	constans-like protein co5
MLOC_23018	X149CK2	X149T2	OK	6.35585	3.55148	-0.839666	-2.13901	0.0036	0.0251823	yes	secologanin synthase
MLOC_23103	X149CK2	X149T2	OK	10.5311	4.15094	-1.34315	-2.58107	0.0015	0.0123406	yes	PREDICTED: uncharacterized protein LOC100844174
MLOC_23501	X149CK2	X149T2	OK	176.703	257.876	0.545354	1.901	0.00745	0.0448294	yes	thiosulfate sulfurtransferase 18-like
MLOC_23856	X149CK2	X149T2	OK	11.499	6.77398	-0.763432	-1.95887	0.00705	0.0429177	yes	protein glutamine dumper 4-like
MLOC_24177	X149CK2	X149T2	OK	62.5124	38.8626	-0.685759	-1.97334	0.00655	0.0405002	yes	u3 small nucleolar rna-associated protein 21 homolog
MLOC_24328	X149CK2	X149T2	OK	3.10365	5.57371	0.844671	2.04864	0.00425	0.0287518	yes	serine threonine-protein kinase receptor
MLOC_24640	X149CK2	X149T2	OK	34.3456	16.8007	-1.0316	-2.21419	0.00375	0.026027	yes	---NA---
MLOC_24654	X149CK2	X149T2	OK	17.1242	3.81532	-2.16616	-4.30204	5e-05	0.000650355	yes	32 kda protein
MLOC_24900	X149CK2	X149T2	OK	7.89651	12.7739	0.693907	2.1664	0.0027	0.0199542	yes	l-ascorbate oxidase
MLOC_2539	X149CK2	X149T2	OK	36.535	57.5646	0.655903	2.47179	0.00035	0.00363445	yes	xyloglucan endotransglycosylase hydrolase protein 8
MLOC_25398	X149CK2	X149T2	OK	7.90234	14.2259	0.848164	1.92912	0.00805	0.0475348	yes	udp-glycosyltransferase 74f2-like
MLOC_25453	X149CK2	X149T2	OK	26.5945	37.8457	0.509002	1.84418	0.0083	0.0487042	yes	glucuronoxylan 4-o-methyltransferase 1-like
MLOC_25824	X149CK2	X149T2	OK	482.853	973.663	1.01184	3.5192	5e-05	0.000650355	yes	germin-like protein 8-5
MLOC_25903	X149CK2	X149T2	OK	32.175	16.305	-0.980626	-2.63778	0.0002	0.00224095	yes	sex determination protein tasselseed 2
MLOC_2682	X149CK2	X149T2	OK	58.5164	88.6631	0.599494	2.37356	0.00075	0.00693566	yes	systemin receptor sr160 precursor
MLOC_27083	X149CK2	X149T2	OK	124.525	196.22	0.656037	2.50716	0.0004	0.00407389	yes	cysteine histidine-rich c1 domain family protein
MLOC_27605	X149CK2	X149T2	OK	15.8323	23.4848	0.568855	2.08771	0.0033	0.0234794	yes	cytochrome p450 71a1-like
MLOC_27693	X149CK2	X149T2	OK	651.168	972.562	0.57876	2.32961	0.0011	0.00954796	yes	germin-like protein 8-5
MLOC_27877	X149CK2	X149T2	OK	20.3576	8.86703	-1.19904	-2.62249	0.0011	0.00954796	yes	thionin-like isoform x1
MLOC_28497	X149CK2	X149T2	OK	0	2.58469	inf	#NAME?	0.0055	0.0352937	yes	retrotransposon unclassified
MLOC_28913	X149CK2	X149T2	OK	27.0515	15.7014	-0.784816	-2.12691	0.0029	0.0211497	yes	tpa: cenpcc protein
MLOC_28937	X149CK2	X149T2	OK	322.658	145.462	-1.14937	-2.82784	0.00025	0.0027208	yes	thionin osthi1
MLOC_29498	X149CK2	X149T2	OK	190.429	111.631	-0.77052	-2.89802	5e-05	0.000650355	yes	germin-like protein 2-1
MLOC_29550	X149CK2	X149T2	OK	12.9706	27.955	1.10786	2.91965	0.0001	0.00121701	yes	protein srg1
MLOC_30326	X149CK2	X149T2	OK	26.0457	40.7488	0.645713	2.08439	0.00435	0.0292875	yes	blue copper protein
MLOC_30524	X149CK2	X149T2	OK	1.64164	0	#NAME?	#NAME?	0.0055	0.0352937	yes	ribonuclease h protein at1g65750
MLOC_3053	X149CK2	X149T2	OK	82.5776	228.701	1.46964	5.80298	5e-05	0.000650355	yes	high-affinity nitrate transporter -like
MLOC_30628	X149CK2	X149T2	OK	40.0566	117.053	1.54704	5.85909	5e-05	0.000650355	yes	peroxidase 2-like
MLOC_30704	X149CK2	X149T2	OK	65.8617	107.277	0.703829	2.62433	0.00025	0.0027208	yes	serine-rich protein
MLOC_30925	X149CK2	X149T2	OK	3.26792	6.92736	1.08393	2.29295	0.0026	0.0193569	yes	glutathione transferase
MLOC_31107	X149CK2	X149T2	OK	10.6851	0	#NAME?	#NAME?	0.00175	0.0140096	yes	PREDICTED: uncharacterized protein ycf36
MLOC_31393	X149CK2	X149T2	OK	37.7036	56.7732	0.590507	2.1874	0.00245	0.0184407	yes	peroxidase 1
MLOC_32135	X149CK2	X149T2	OK	8.86544	14.2979	0.68954	1.97003	0.0059	0.0372993	yes	32 kda protein
MLOC_32238	X149CK2	X149T2	OK	784.361	1482.23	0.918182	3.5175	5e-05	0.000650355	yes	salt gene product
MLOC_3236	X149CK2	X149T2	OK	16.9486	36.0623	1.08932	3.97728	5e-05	0.000650355	yes	polygalacturonase precursor
MLOC_32569	X149CK2	X149T2	OK	25.6833	14.8876	-0.786722	-2.79574	0.00015	0.00174275	yes	ripening-related protein 6
MLOC_32712	X149CK2	X149T2	OK	111.626	56.9156	-0.971772	-3.45719	5e-05	0.000650355	yes	ring-h2 finger protein atl80-like
MLOC_32738	X149CK2	X149T2	OK	3.16224	7.29578	1.20612	2.36509	0.00255	0.0190491	yes	trna (guanine -n1)-methyltransferase-like isoform x1
MLOC_32910	X149CK2	X149T2	OK	10.7587	6.25596	-0.7822	-1.98393	0.0062	0.0387859	yes	probable purine permease 5 isoform x2
MLOC_33439	X149CK2	X149T2	OK	4.14343	2.11231	-0.972007	-2.38599	0.0014	0.0116579	yes	btb poz domain-containing protein at3g19850-like
MLOC_33741	X149CK2	X149T2	OK	16.228	28.2727	0.800927	2.42431	0.00095	0.00844807	yes	conserved transmembrane
MLOC_34041	X149CK2	X149T2	OK	66.094	46.966	-0.492903	-1.92518	0.0064	0.0397717	yes	bzip transcription factor superfamily protein
MLOC_34131	X149CK2	X149T2	OK	57.0665	116.407	1.02846	4.06685	5e-05	0.000650355	yes	32 kda protein
MLOC_3419	X149CK2	X149T2	OK	470.58	754.01	0.680141	2.72709	0.0001	0.00121701	yes	blue copper protein
MLOC_34411	X149CK2	X149T2	OK	25.0526	44.2787	0.821652	1.8671	0.0077	0.0459838	yes	aspartic proteinase nepenthesin-1
MLOC_34488	X149CK2	X149T2	OK	6.12338	9.05818	0.564893	1.70438	0.0076	0.0455197	yes	multidrug resistance protein
MLOC_34514	X149CK2	X149T2	OK	1.10782	0.556881	-0.992279	-2.11033	0.005	0.0327272	yes	disease resistance protein rga4
MLOC_34540	X149CK2	X149T2	OK	46.5667	81.978	0.815938	3.18702	5e-05	0.000650355	yes	peroxidase 2
MLOC_34706	X149CK2	X149T2	OK	4.54624	11.0049	1.27539	4.10761	5e-05	0.000650355	yes	phosphatidylinositol phosphatidylcholine transfer protein sfh3-like
MLOC_34709	X149CK2	X149T2	OK	16.3108	27.8459	0.771631	2.80931	5e-05	0.000650355	yes	1-aminocyclopropane-1-carboxylate oxidase
MLOC_34767	X149CK2	X149T2	OK	33.0711	50.9982	0.624875	2.39483	0.00135	0.0113133	yes	glucan endo- -beta-glucosidase 4 precursor
MLOC_34875	X149CK2	X149T2	OK	14.8823	25.5989	0.782484	2.50696	0.00045	0.00450494	yes	dna-3-methyladenine glycosylase i
MLOC_34990	X149CK2	X149T2	OK	16.2771	8.05808	-1.01434	-3.02687	5e-05	0.000650355	yes	serine threonine-protein kinase ht1-like isoform x2
MLOC_35254	X149CK2	X149T2	OK	2299.7	1437.39	-0.677989	-2.40953	0.0008	0.00731861	yes	auxin-repressed kda protein
MLOC_35847	X149CK2	X149T2	OK	63.6402	90.9377	0.514939	2.03188	0.0049	0.0322028	yes	gdsl esterase lipase at1g09390-like
MLOC_36386	X149CK2	X149T2	OK	34.7118	14.8872	-1.22135	-4.18643	5e-05	0.000650355	yes	amino acid-polyamine transporter
MLOC_36462	X149CK2	X149T2	OK	10.3449	6.51674	-0.666693	-2.00085	0.004	0.0273855	yes	nodulin-like protein
MLOC_36475	X149CK2	X149T2	OK	11.6623	2.18006	-2.41941	-3.43377	0.0004	0.00407389	yes	pectinesterase partial
MLOC_36500	X149CK2	X149T2	OK	1.11666	2.47845	1.15025	2.09038	0.00705	0.0429177	yes	aquaporin nip1-3
MLOC_36637	X149CK2	X149T2	OK	24.0064	14.1061	-0.767099	-2.71661	0.00015	0.00174275	yes	formin-like protein 1-like
MLOC_36648	X149CK2	X149T2	OK	16.6155	24.3547	0.551676	1.86371	0.00805	0.0475348	yes
MLOC_36834	X149CK2	X149T2	OK	44.546	22.5546	-0.98187	-3.242	5e-05	0.000650355	yes	tyrosine specific protein phosphatase family protein
MLOC_36873	X149CK2	X149T2	OK	111.632	74.1775	-0.589699	-2.33722	0.00115	0.00990815	yes	protein glutamine dumper 4-like
MLOC_36886	X149CK2	X149T2	OK	27.3184	38.4068	0.49149	1.86239	0.0079	0.0468366	yes	two-component response regulator arr3-like
MLOC_3692	X149CK2	X149T2	OK	144.237	299.496	1.05409	4.17526	5e-05	0.000650355	yes	sag12 protein
MLOC_37052	X149CK2	X149T2	OK	9.4473	4.8083	-0.974377	-1.99013	0.0058	0.0367927	yes	photosystem ii 10 kda chloroplastic-like
MLOC_37244	X149CK2	X149T2	OK	6.70079	9.69256	0.532546	2.10768	0.0027	0.0199542	yes	cytosolic acetyl- carboxylase
MLOC_37348	X149CK2	X149T2	OK	5.12161	8.32609	0.701043	1.92376	0.0064	0.0397717	yes	l-type lectin-domain containing receptor kinase -like
MLOC_37381	X149CK2	X149T2	OK	417.507	284.726	-0.552224	-2.14587	0.00285	0.020851	yes	homocysteine s-methyltransferase 1
MLOC_37474	X149CK2	X149T2	OK	38.5203	56.5296	0.553387	2.08592	0.003	0.0217384	yes	alliin lyase-like
MLOC_37492	X149CK2	X149T2	OK	2.9768	1.25246	-1.249	-2.04262	0.004	0.0273855	yes	rna apurinic site specific lyase
MLOC_37675	X149CK2	X149T2	OK	52.9128	37.5631	-0.4943	-1.86634	0.00755	0.0452864	yes	peroxidase 51-like
MLOC_37710	X149CK2	X149T2	OK	958.499	654.955	-0.549381	-2.12059	0.00345	0.0243356	yes	methylthioribose kinase
MLOC_37745	X149CK2	X149T2	OK	3.24512	5.41144	0.73774	2.15256	0.00295	0.0214469	yes	predicted protein
MLOC_37763	X149CK2	X149T2	OK	10.6714	6.25602	-0.770428	-2.5622	0.0005	0.00492909	yes	delta-1-pyrroline-5-carboxylate synthase-like
MLOC_3789	X149CK2	X149T2	OK	25.9842	18.2283	-0.511454	-1.91827	0.0055	0.0352937	yes	trans-splicing factor chloroplastic
MLOC_3793	X149CK2	X149T2	OK	8.503	4.57894	-0.892959	-2.4671	0.00075	0.00693566	yes	serine carboxypeptidase 1 precursor
MLOC_38055	X149CK2	X149T2	OK	56.2004	103.861	0.886003	3.48752	5e-05	0.000650355	yes	alpha expansin partial
MLOC_3806	X149CK2	X149T2	OK	943.74	616.973	-0.613182	-2.4715	0.00055	0.00534135	yes	nicotianamine synthase 2
MLOC_38136	X149CK2	X149T2	OK	3.58862	12.1615	1.76082	4.94389	5e-05	0.000650355	yes	predicted protein
MLOC_38211	X149CK2	X149T2	OK	130.002	88.8181	-0.54961	-2.21981	0.0014	0.0116579	yes	bri1-kd interacting protein 130
MLOC_38301	X149CK2	X149T2	OK	33.6483	22.965	-0.551094	-1.99568	0.0053	0.0342619	yes	peroxidase 45
MLOC_38794	X149CK2	X149T2	OK	5.57136	1.53104	-1.86352	-2.83837	0.0016	0.0130189	yes	crocetin glucosyltransferase 2-like
MLOC_38810	X149CK2	X149T2	OK	23.0675	35.9044	0.638299	2.13457	0.00335	0.0237685	yes	aspartic proteinase nepenthesin-1
MLOC_38843	X149CK2	X149T2	OK	10.2722	4.45278	-1.20597	-2.05485	0.0066	0.0407434	yes	ocs element-binding factor 1
MLOC_38910	X149CK2	X149T2	OK	11.2646	16.8089	0.577425	1.96921	0.0051	0.0332484	yes	inositol-pentakisphosphate 2-kinase isoform x1
MLOC_38932	X149CK2	X149T2	OK	160.327	66.9963	-1.25887	-4.90402	5e-05	0.000650355	yes	btb poz and taz domain-containing protein 1-like
MLOC_38941	X149CK2	X149T2	OK	26.4291	17.1998	-0.619738	-2.40888	0.00045	0.00450494	yes	leucine-rich repeat receptor-like serine threonine-protein kinase bam1
MLOC_39332	X149CK2	X149T2	OK	35.0432	56.6026	0.691736	2.52015	0.00065	0.00615029	yes	peroxidase 72
MLOC_39417	X149CK2	X149T2	OK	185.333	280.052	0.595571	2.39539	0.0009	0.00807342	yes	predicted protein
MLOC_3944	X149CK2	X149T2	OK	31.3425	50.7406	0.695021	2.76026	5e-05	0.000650355	yes	predicted protein
MLOC_39570	X149CK2	X149T2	OK	14.3485	8.48596	-0.757747	-2.45854	0.00065	0.00615029	yes	duf1680 domain protein
MLOC_39786	X149CK2	X149T2	OK	12.771	20.7317	0.698968	2.24765	0.00135	0.0113133	yes	beta- -galactosyltransferase pvg3-like
MLOC_40001	X149CK2	X149T2	OK	64.6745	38.3748	-0.753039	-2.9758	5e-05	0.000650355	yes	sodium-coupled neutral amino acid transporter 2-like
MLOC_40241	X149CK2	X149T2	OK	0.781372	2.02317	1.37254	2.04582	0.00565	0.0360451	yes	d-3-phosphoglycerate dehydrogenase chloroplastic-like
MLOC_40261	X149CK2	X149T2	OK	441.567	257.499	-0.778067	-1.96286	0.00715	0.0433903	yes	predicted protein
MLOC_4044	X149CK2	X149T2	OK	18.3812	12.053	-0.608838	-2.19557	0.0017	0.0136847	yes	f-box lrr-repeat max2 homolog
MLOC_40554	X149CK2	X149T2	OK	37.06	24.4029	-0.602811	-1.93684	0.0069	0.0422	yes	probable 2-oxoglutarate-dependent dioxygenase aop1
MLOC_4071	X149CK2	X149T2	OK	6.35093	10.529	0.72933	2.1792	0.0021	0.0162594	yes	monoacylglycerol lipase abhd6-like
MLOC_40798	X149CK2	X149T2	OK	566.872	1022.76	0.851378	3.43971	5e-05	0.000650355	yes	cortical cell-delineating protein
MLOC_40915	X149CK2	X149T2	OK	18.6305	11.5555	-0.689092	-2.211	0.0019	0.0149832	yes	subtilisin-like protease
MLOC_4116	X149CK2	X149T2	OK	14.1966	21.652	0.608954	2.16628	0.00235	0.0178298	yes	salicylate carboxymethyltransferase-like
MLOC_43080	X149CK2	X149T2	OK	25.8973	14.5442	-0.832355	-2.64916	0.00025	0.0027208	yes	hlh dna-binding domain superfamily protein
MLOC_43152	X149CK2	X149T2	OK	85.9046	121.252	0.497207	1.98992	0.00505	0.0329874	yes	hypothetical protein TRIUR3_29795
MLOC_4317	X149CK2	X149T2	OK	15.005	23.9955	0.677317	2.61503	0.0001	0.00121701	yes	serine threonine-protein kinase receptor
MLOC_43485	X149CK2	X149T2	OK	294.595	441.936	0.585104	2.3008	0.00105	0.00918316	yes	cinnamyl alcohol dehydrogenase
MLOC_44012	X149CK2	X149T2	OK	8.8631	3.7001	-1.26025	-2.66172	0.0011	0.00954796	yes	ap2 erf and b3 domain-containing protein os01g0693400-like
MLOC_44060	X149CK2	X149T2	OK	9.51761	15.1669	0.672253	1.98893	0.00575	0.0365436	yes	lysine-ketoglutarate reductase saccharopine dehydrogenase1
MLOC_44090	X149CK2	X149T2	OK	72.5	141.79	0.9677	3.94426	5e-05	0.000650355	yes	gdp-mannose -epimerase 1
MLOC_44104	X149CK2	X149T2	OK	34.3458	51.0682	0.572294	2.07135	0.00265	0.0196529	yes	snap25 homologous protein snap33
MLOC_44143	X149CK2	X149T2	OK	12.0708	18.7247	0.633425	2.04913	0.00405	0.0276589	yes	xylanase inhibitor
MLOC_44175	X149CK2	X149T2	OK	12.3878	8.67591	-0.513836	-1.9077	0.0061	0.0382945	yes	disease resistance protein rpm1
MLOC_44190	X149CK2	X149T2	OK	114.76	347.476	1.5983	6.35361	5e-05	0.000650355	yes	cortical cell-delineating protein precursor
MLOC_442	X149CK2	X149T2	OK	4.5134	8.4925	0.911974	2.22317	0.00245	0.0184407	yes	unnamed protein product
MLOC_44295	X149CK2	X149T2	OK	35.7187	25.3996	-0.491871	-1.85953	0.0081	0.0477723	yes	cysteine-rich receptor-like protein kinase 10
MLOC_44387	X149CK2	X149T2	OK	52.9633	76.1009	0.522921	2.01321	0.00355	0.0249025	yes	sulphate transporter
MLOC_44549	X149CK2	X149T2	OK	15.5959	28.8242	0.886119	2.66724	0.00025	0.0027208	yes	chp-rich zinc finger
MLOC_44556	X149CK2	X149T2	OK	26.7084	39.1056	0.550081	1.93261	0.00715	0.0433903	yes	omega-hydroxypalmitate o-feruloyl transferase-like
MLOC_44708	X149CK2	X149T2	OK	10.0325	14.7357	0.554634	1.92475	0.0074	0.0445912	yes	skin secretory protein xp2-like
MLOC_44739	X149CK2	X149T2	OK	31.8774	21.6314	-0.559405	-1.88564	0.00715	0.0433903	yes	hypothetical protein F775_05371
MLOC_44938	X149CK2	X149T2	OK	74.9884	170.202	1.18251	4.42422	5e-05	0.000650355	yes	cortical cell-delineating protein precursor
MLOC_45002	X149CK2	X149T2	OK	15.4402	25.1884	0.706072	2.39683	0.00065	0.00615029	yes	nicotianamine aminotransferase a
MLOC_45046	X149CK2	X149T2	OK	57.1652	122.062	1.09441	4.43068	5e-05	0.000650355	yes	heat shock cognate 70 kda protein 2
MLOC_4518	X149CK2	X149T2	OK	149.515	283.525	0.923193	3.72261	5e-05	0.000650355	yes	catalytic hydrolase
MLOC_45209	X149CK2	X149T2	OK	24.6694	15.3946	-0.680294	-1.99671	0.006	0.0377977	yes	protein
MLOC_45347	X149CK2	X149T2	OK	10.3691	20.5425	0.986312	2.71063	0.0003	0.0031833	yes	polyadenylate-binding protein rbp45-like
MLOC_4539	X149CK2	X149T2	OK	31.4605	45.2318	0.523797	1.91489	0.0062	0.0387859	yes	probable xyloglucan endotransglucosylase hydrolase protein 8-like
MLOC_45409	X149CK2	X149T2	OK	202.251	329.233	0.702966	2.77155	0.00015	0.00174275	yes	cortical cell-delineating protein
MLOC_45654	X149CK2	X149T2	OK	11.9361	4.83956	-1.30238	-2.67989	0.00065	0.00615029	yes	leucine zipper protein
MLOC_4591	X149CK2	X149T2	OK	36.66	52.5093	0.518365	1.85354	0.00595	0.0375427	yes	gibberellin responsive1 isoform x1
MLOC_4597	X149CK2	X149T2	OK	3.27371	6.10705	0.899549	2.61648	0.0002	0.00224095	yes	glycerophosphoryl diester phosphodiesterase 1
MLOC_46367	X149CK2	X149T2	OK	87.0038	124.966	0.52238	1.97949	0.00535	0.0345202	yes	syn-copalyl diphosphate synthase
MLOC_4684	X149CK2	X149T2	OK	9.97612	15.3759	0.624119	2.25736	0.001	0.00881756	yes	phenylalanine ammonia-lyase
MLOC_4747	X149CK2	X149T2	OK	7.77952	4.00374	-0.958333	-2.35208	0.0017	0.0136847	yes	nac transcription factor 25-like
MLOC_4754	X149CK2	X149T2	OK	0.984024	2.07948	1.07946	2.17516	0.00405	0.0276589	yes	serine threonine-protein kinase receptor
MLOC_47637	X149CK2	X149T2	OK	18.3546	42.0205	1.19495	3.39018	5e-05	0.000650355	yes	probable isoaspartyl peptidase l-asparaginase 2
MLOC_47898	X149CK2	X149T2	OK	52.5087	36.4979	-0.524743	-1.94086	0.00655	0.0405002	yes	predicted protein
MLOC_47986	X149CK2	X149T2	OK	0	5.13	inf	#NAME?	0.00075	0.00693566	yes	transposon mariner sub-class
MLOC_48264	X149CK2	X149T2	OK	4.40719	1.29136	-1.77097	-1.90893	0.00455	0.0303618	yes	disease resistance protein rga2
MLOC_48344	X149CK2	X149T2	OK	5.77005	2.84829	-1.01849	-2.06036	0.0051	0.0332484	yes	thylakoid lumenal 15 kda protein chloroplastic
MLOC_4840	X149CK2	X149T2	OK	4.31629	11.9313	1.46688	2.93762	0.0005	0.00492909	yes	jasmonate-induced protein
MLOC_48592	X149CK2	X149T2	OK	0	3.2975	inf	#NAME?	0.0058	0.0367927	yes	peroxidase 2
MLOC_48593	X149CK2	X149T2	OK	40.0072	104.287	1.38223	3.7664	5e-05	0.000650355	yes	peroxidase 2
MLOC_48765	X149CK2	X149T2	OK	68.9442	103.801	0.590324	2.00587	0.0051	0.0332484	yes	phosphate transporter protein
MLOC_4927	X149CK2	X149T2	OK	5.0172	2.66004	-0.915434	-2.33203	0.0009	0.00807342	yes	mterf transcription partial
MLOC_49802	X149CK2	X149T2	OK	4.74493	7.45781	0.652367	2.09953	0.0038	0.026304	yes	protein popc
MLOC_50024	X149CK2	X149T2	OK	144.956	208.987	0.527801	1.9479	0.0058	0.0367927	yes	acc oxidase
MLOC_50075	X149CK2	X149T2	OK	2.79429	6.11852	1.1307	2.19358	0.00275	0.0202543	yes	hypothetical protein TRIUR3_06873
MLOC_50968	X149CK2	X149T2	OK	3.65657	1.71833	-1.08948	-1.9248	0.0039	0.0268491	yes	uncharacterized transporter ybr287w-like
MLOC_50984	X149CK2	X149T2	OK	112.698	75.4067	-0.579701	-1.96932	0.00635	0.0395198	yes	predicted protein
MLOC_51073	X149CK2	X149T2	OK	24.8651	36.6515	0.559749	2.27441	0.0012	0.0102621	yes	phospholipid-transporting atpase 9
MLOC_51128	X149CK2	X149T2	OK	43.8934	60.7552	0.469004	1.87655	0.0076	0.0455197	yes	phosphoenolpyruvate carboxykinase
MLOC_51295	X149CK2	X149T2	OK	71.4178	101.669	0.509525	1.95928	0.007	0.0426793	yes	patatin group a-3
MLOC_51325	X149CK2	X149T2	OK	200.963	101.952	-0.979032	-3.92198	5e-05	0.000650355	yes	lob domain-containing protein 37-like
MLOC_51334	X149CK2	X149T2	OK	9.04323	5.29312	-0.77272	-2.06739	0.00405	0.0276589	yes	ribosome-binding factor chloroplastic
MLOC_51375	X149CK2	X149T2	OK	5.42496	11.0326	1.02408	2.82741	0.0002	0.00224095	yes	peptide transporter ptr2
MLOC_51456	X149CK2	X149T2	OK	3147.31	2051.01	-0.617788	-2.11982	0.00275	0.0202543	yes	non-specific lipid-transfer protein 4-like
MLOC_51604	X149CK2	X149T2	OK	8.47487	4.96551	-0.771249	-1.96984	0.0072	0.0436304	yes	ap2-like ethylene-responsive transcription factor ail5
MLOC_51689	X149CK2	X149T2	OK	29.1839	10.7612	-1.43933	-2.04862	0.00735	0.0443511	yes	protein nlp7-like isoform x1
MLOC_51737	X149CK2	X149T2	OK	15.1794	27.3114	0.847387	3.00222	5e-05	0.000650355	yes	nitrate transporter
MLOC_51781	X149CK2	X149T2	OK	15.5374	9.50686	-0.708704	-2.07933	0.00335	0.0237685	yes	dihydroflavonol-4-reductase isoform x1
MLOC_51849	X149CK2	X149T2	OK	23.7766	14.2227	-0.74135	-2.65203	0.00015	0.00174275	yes	glucan endo- -beta-glucosidase 11-like
MLOC_51907	X149CK2	X149T2	OK	40.3027	27.4616	-0.553462	-1.95714	0.0065	0.0402581	yes	protein exordium-like
MLOC_5195	X149CK2	X149T2	OK	132.794	187.833	0.500257	2.02564	0.00455	0.0303618	yes	uncharacterized gpi-anchored protein at5g19250-like
MLOC_51992	X149CK2	X149T2	OK	14.6207	21.9512	0.586282	1.93311	0.0074	0.0445912	yes	btb poz domain-containing protein at3g56230-like
MLOC_52019	X149CK2	X149T2	OK	15.6889	8.45957	-0.891088	-3.18133	5e-05	0.000650355	yes	cbl-interacting protein kinase 14
MLOC_52052	X149CK2	X149T2	OK	107.861	77.5459	-0.476047	-1.91148	0.00765	0.0457579	yes	predicted protein
MLOC_5209	X149CK2	X149T2	OK	30.41	16.9643	-0.84204	-2.53148	0.00055	0.00534135	yes	protein glutamine dumper 4-like
MLOC_52115	X149CK2	X149T2	OK	55.749	83.3661	0.580515	2.32801	0.00145	0.012002	yes	homeobox-leucine zipper protein hox21
MLOC_52165	X149CK2	X149T2	OK	10.7172	15.7436	0.554833	1.95856	0.00655	0.0405002	yes	nad kinase 1
MLOC_52174	X149CK2	X149T2	OK	32.7481	23.0912	-0.504069	-1.87139	0.00815	0.0480098	yes	probable pectinesterase pectinesterase inhibitor 51
MLOC_52462	X149CK2	X149T2	OK	7.95625	13.6921	0.783181	2.26223	0.0017	0.0136847	yes	ulp1 protease c-terminal catalytic domain containing expressed
MLOC_52497	X149CK2	X149T2	OK	265.98	161.004	-0.724217	-2.88924	5e-05	0.000650355	yes	probable strigolactone esterase dad2
MLOC_52605	X149CK2	X149T2	OK	74.2713	52.4749	-0.501177	-1.91916	0.0066	0.0407434	yes	kda class vi heat shock
MLOC_52621	X149CK2	X149T2	OK	3.74167	71.012	4.24631	12.2932	5e-05	0.000650355	yes	nitrate transporter
MLOC_5271	X149CK2	X149T2	OK	7.49842	10.9997	0.552807	1.866	0.00765	0.0457579	yes
MLOC_52785	X149CK2	X149T2	OK	27.4025	17.7262	-0.628426	-2.26918	0.0012	0.0102621	yes	f-box protein at4g17565
MLOC_52865	X149CK2	X149T2	OK	19.3921	35.5156	0.872983	2.97899	5e-05	0.000650355	yes	nadp-dependent oxidoreductase p1
MLOC_53132	X149CK2	X149T2	OK	17.9623	10.4769	-0.777753	-2.32713	0.00085	0.00769663	yes	protein exordium-like
MLOC_5316	X149CK2	X149T2	OK	26.3573	46.7591	0.827043	3.05695	5e-05	0.000650355	yes	remorin-like isoform x1
MLOC_53163	X149CK2	X149T2	OK	22.1906	39.3834	0.827639	2.64741	0.00025	0.0027208	yes	profilin
MLOC_53175	X149CK2	X149T2	OK	108.267	169.721	0.64857	2.57829	0.0003	0.0031833	yes	5-methyltetrahydropteroyltriglutamate--homocysteine methyltransferase
MLOC_53242	X149CK2	X149T2	OK	4.43261	7.99636	0.851187	2.20714	0.0024	0.0181379	yes	glycine-rich cell wall structural protein 1-like
MLOC_53351	X149CK2	X149T2	OK	14.3549	28.3097	0.979749	2.61961	0.0002	0.00224095	yes	catalytic hydrolase
MLOC_53432	X149CK2	X149T2	OK	26.052	47.1135	0.854747	2.84048	0.00015	0.00174275	yes	dirigent protein 2-like
MLOC_53547	X149CK2	X149T2	OK	65.2647	93.9201	0.52513	2.08876	0.0032	0.0228992	yes	pollen-specific protein sf3
MLOC_53759	X149CK2	X149T2	OK	102.719	181.219	0.819028	3.27652	5e-05	0.000650355	yes	probable inactive methyltransferase os04g0175900-like
MLOC_53765	X149CK2	X149T2	OK	46.8003	23.08	-1.01988	-2.91199	5e-05	0.000650355	yes	purine permease 3-like
MLOC_53927	X149CK2	X149T2	OK	0.922871	1.94346	1.07443	2.16133	0.00495	0.0324632	yes	respiratory burst oxidase homolog protein b-like
MLOC_54046	X149CK2	X149T2	OK	19.9276	33.6089	0.754071	2.21793	0.00185	0.0146615	yes	lysine histidine transporter 1-like
MLOC_54126	X149CK2	X149T2	OK	8.50999	12.535	0.558728	1.87081	0.00845	0.0494015	yes	inactive purple acid phosphatase 27
MLOC_54129	X149CK2	X149T2	OK	309.804	186.635	-0.731135	-2.90655	5e-05	0.000650355	yes	peroxidase n-like
MLOC_54344	X149CK2	X149T2	OK	74.3512	125.086	0.750497	2.97052	0.00015	0.00174275	yes	alpha expansin partial
MLOC_54441	X149CK2	X149T2	OK	16.0293	23.6806	0.562999	1.88843	0.00745	0.0448294	yes	homeobox-leucine zipper protein athb-4
MLOC_54601	X149CK2	X149T2	OK	14.3279	35.3739	1.30386	4.61139	5e-05	0.000650355	yes	wat1-related protein at5g07050-like
MLOC_54669	X149CK2	X149T2	OK	0	1.50819	inf	#NAME?	0.00595	0.0375427	yes	predicted protein
MLOC_54892	X149CK2	X149T2	OK	611.197	921.363	0.592133	2.24317	0.00105	0.00918316	yes	anionic peroxidase
MLOC_54921	X149CK2	X149T2	OK	22.6426	14.3857	-0.654412	-2.09539	0.00405	0.0276589	yes	homeobox-leucine zipper protein hat4-like
MLOC_54924	X149CK2	X149T2	OK	5.17322	8.75125	0.758426	2.4367	0.0007	0.00654592	yes	heat shock cognate 70 kda protein 1
MLOC_54929	X149CK2	X149T2	OK	55.6829	36.6493	-0.603448	-2.23917	0.00155	0.0126799	yes	e3 ubiquitin-protein ligase arkadia-like
MLOC_54964	X149CK2	X149T2	OK	7.09056	12.091	0.769958	2.01563	0.0037	0.0257457	yes	ubiquitin carboxyl-terminal hydrolase 21
MLOC_54975	X149CK2	X149T2	OK	5.32446	3.22566	-0.723042	-2.31446	0.00115	0.00990815	yes	lrr receptor-like serine threonine-protein kinase
MLOC_54991	X149CK2	X149T2	OK	51.3417	89.8891	0.808014	3.001	5e-05	0.000650355	yes	fasciclin-like arabinogalactan protein 2-like
MLOC_55123	X149CK2	X149T2	OK	343.374	139.31	-1.30148	-5.16415	5e-05	0.000650355	yes	protein srg1
MLOC_55155	X149CK2	X149T2	OK	20.9129	32.7939	0.649032	2.0624	0.00255	0.0190491	yes	probable membrane-associated kinase regulator 6
MLOC_55204	X149CK2	X149T2	OK	18.1512	40.0455	1.14157	3.9493	5e-05	0.000650355	yes	peroxidase 2-like
MLOC_55354	X149CK2	X149T2	OK	13.6366	19.5351	0.518589	1.91545	0.0072	0.0436304	yes	predicted protein
MLOC_55407	X149CK2	X149T2	OK	47.9395	31.5412	-0.603979	-2.22243	0.0016	0.0130189	yes	methyltransferase-like protein 13
MLOC_55486	X149CK2	X149T2	OK	4.32163	10.8401	1.32673	2.75387	0.00085	0.00769663	yes	transmembrane protein 97-like
MLOC_55738	X149CK2	X149T2	OK	17.2402	12.2577	-0.492085	-1.9048	0.0071	0.0431561	yes	probable -trehalose-phosphate synthase
MLOC_55819	X149CK2	X149T2	OK	244.097	169.726	-0.524241	-2.07769	0.00275	0.0202543	yes	predicted protein
MLOC_55825	X149CK2	X149T2	OK	23.9121	46.1878	0.949772	3.56739	5e-05	0.000650355	yes	wat1-related protein at3g18200-like
MLOC_55931	X149CK2	X149T2	OK	15.763	23.0559	0.548596	2.08784	0.0036	0.0251823	yes	probable inactive receptor kinase at5g58300
MLOC_55964	X149CK2	X149T2	OK	3.77998	6.95949	0.880602	2.83394	5e-05	0.000650355	yes	transcription factor ili6-like
MLOC_56030	X149CK2	X149T2	OK	25.2863	15.6422	-0.692916	-2.53268	0.00045	0.00450494	yes	leucine rich repeat family expressed
MLOC_56094	X149CK2	X149T2	OK	66.6625	48.354	-0.46324	-1.84402	0.00845	0.0494015	yes	3-beta hydroxysteroid dehydrogenase isomerase family protein
MLOC_56115	X149CK2	X149T2	OK	27.3185	39.7989	0.542847	2.09941	0.0031	0.0223192	yes	glycerol-3-phosphate 2-o-acyltransferase 6-like
MLOC_56148	X149CK2	X149T2	OK	17.1087	11.7426	-0.542986	-2.00197	0.0046	0.0306281	yes	type i inositol -trisphosphate 5-phosphatase 1-like isoform x1
MLOC_56220	X149CK2	X149T2	OK	18.4167	27.1488	0.559873	1.94762	0.00575	0.0365436	yes	o-methyltransferase zrp4
MLOC_56242	X149CK2	X149T2	OK	3.38451	6.46334	0.933334	2.30241	0.00185	0.0146615	yes	flavin-containing monooxygenase fmo gs-ox-like 8-like
MLOC_56252	X149CK2	X149T2	OK	2.32003	0.866634	-1.42065	-2.93234	5e-05	0.000650355	yes	haloacid dehalogenase-like hydrolase-like
MLOC_56398	X149CK2	X149T2	OK	29.3381	54.6007	0.896143	3.532	5e-05	0.000650355	yes	premnaspirodiene oxygenase-like
MLOC_56423	X149CK2	X149T2	OK	32.3158	22.0743	-0.549875	-1.91955	0.00625	0.0390363	yes	threonine endopeptidase
MLOC_56451	X149CK2	X149T2	OK	97.4534	68.892	-0.500376	-1.98973	0.00465	0.0308931	yes	uroporphyrinogen-iii c-methyltransferase-like
MLOC_56550	X149CK2	X149T2	OK	18.4957	8.08285	-1.19425	-3.47606	5e-05	0.000650355	yes	PREDICTED: uncharacterized protein LOC100839950
MLOC_56676	X149CK2	X149T2	OK	11.7367	19.994	0.76854	2.58834	0.00045	0.00450494	yes	sulfotransferase 16
MLOC_56754	X149CK2	X149T2	OK	3.80826	0.368827	-3.36811	-3.68185	0.00305	0.0220294	yes	1-aminocyclopropane-1-carboxylate oxidase homolog 1-like
MLOC_56792	X149CK2	X149T2	OK	17.0627	26.4953	0.634892	2.43722	0.0004	0.00407389	yes	lysosomal beta glucosidase-like
MLOC_56819	X149CK2	X149T2	OK	37.2738	24.1937	-0.623529	-2.36904	0.0012	0.0102621	yes	iaa16 - auxin-responsive aux iaa family member
MLOC_56888	X149CK2	X149T2	OK	12.8539	7.30113	-0.816014	-1.78189	0.00685	0.0419603	yes	protein arv1 homolog isoform x1
MLOC_5701	X149CK2	X149T2	OK	29.1129	40.7429	0.48489	1.91338	0.00775	0.0462217	yes	metal transporter nramp5-like
MLOC_5706	X149CK2	X149T2	OK	2.00438	8.28349	2.04708	2.05136	0.0026	0.0193569	yes	coatomer subunit beta -2-like isoform x1
MLOC_5716	X149CK2	X149T2	OK	150.892	92.7725	-0.701752	-2.77485	0.0001	0.00121701	yes	nitrate reductase
MLOC_57280	X149CK2	X149T2	OK	17.3344	8.1998	-1.07997	-2.82569	5e-05	0.000650355	yes	serine threonine-protein kinase ht1-like
MLOC_57450	X149CK2	X149T2	OK	22.5668	33.2262	0.558119	2.17821	0.00185	0.0146615	yes	subtilisin-like protease
MLOC_57493	X149CK2	X149T2	OK	9.12985	13.9625	0.612897	2.29468	0.0012	0.0102621	yes	nbs-lrr class disease resistance protein
MLOC_57576	X149CK2	X149T2	OK	12.8989	20.2303	0.649272	2.09559	0.00405	0.0276589	yes	vq motif family protein
MLOC_57605	X149CK2	X149T2	OK	22.7551	34.4627	0.598851	2.09607	0.0031	0.0223192	yes	nudix hydrolase 13
MLOC_57612	X149CK2	X149T2	OK	3.19365	7.08147	1.14884	2.09947	0.00635	0.0395198	yes	non-specific lipid-transfer protein
MLOC_5765	X149CK2	X149T2	OK	316.023	133.659	-1.24147	-4.87654	5e-05	0.000650355	yes	predicted protein
MLOC_57684	X149CK2	X149T2	OK	98.589	69.2275	-0.510082	-2.07116	0.0034	0.0240541	yes	myb transcription factor
MLOC_57690	X149CK2	X149T2	OK	13.543	8.91854	-0.602671	-1.93407	0.00675	0.0414742	yes	cyanidin 3-o-rutinoside 5-o-glucosyltransferase-like
MLOC_57734	X149CK2	X149T2	OK	2.66051	6.25837	1.23408	2.02919	0.0058	0.0367927	yes	heat-shock protein
MLOC_57745	X149CK2	X149T2	OK	16.9827	27.6767	0.704603	2.12825	0.00355	0.0249025	yes	hypothetical protein TRIUR3_02419
MLOC_57810	X149CK2	X149T2	OK	3.41476	6.07341	0.830723	2.51262	0.00025	0.0027208	yes	inosine-uridine preferring nucleoside hydrolase family protein isoform 1
MLOC_57956	X149CK2	X149T2	OK	1.77976	4.27888	1.26555	2.54814	0.00085	0.00769663	yes	phosphoglycerate mutase-like
MLOC_57969	X149CK2	X149T2	OK	85.7795	153.182	0.836543	3.16543	5e-05	0.000650355	yes	fe(2+) transport protein 1-like
MLOC_58017	X149CK2	X149T2	OK	3.13315	7.70559	1.29829	2.79375	0.0002	0.00224095	yes	chloroplast-targeted copper chaperone protein
MLOC_58064	X149CK2	X149T2	OK	15.8001	23.1194	0.549168	1.95918	0.0057	0.0362962	yes	3 -n-debenzoyl-2 -deoxytaxol n-benzoyltransferase-like
MLOC_58078	X149CK2	X149T2	OK	18.3762	29.8323	0.699033	2.5754	0.0003	0.0031833	yes	3-methyladenine-dna glycosylase
MLOC_58153	X149CK2	X149T2	OK	11.6189	18.1821	0.646041	2.30385	0.00145	0.012002	yes	l-gulonolactone oxidase
MLOC_58156	X149CK2	X149T2	OK	32.0387	61.5105	0.941017	3.72756	5e-05	0.000650355	yes	subtilisin-like protease
MLOC_58167	X149CK2	X149T2	OK	4.66223	7.63783	0.712143	2.07678	0.00445	0.0298221	yes	upf0481 protein at3g47200-like
MLOC_5829	X149CK2	X149T2	OK	281.395	121.268	-1.2144	-2.2219	0.0043	0.0290167	yes	---NA---
MLOC_58381	X149CK2	X149T2	OK	84.8633	134.361	0.662907	2.55514	0.0003	0.0031833	yes	lipoxygenase homology domain-containing protein 1-like
MLOC_58437	X149CK2	X149T2	OK	0.978741	4.90528	2.32534	4.49416	5e-05	0.000650355	yes	nitrate transporter
MLOC_58438	X149CK2	X149T2	OK	13.4721	71.1995	2.40189	8.73523	5e-05	0.000650355	yes	nitrate transporter
MLOC_58488	X149CK2	X149T2	OK	17.9546	7.23732	-1.31083	-4.36691	5e-05	0.000650355	yes	beta-amylase chloroplastic
MLOC_58512	X149CK2	X149T2	OK	3.40433	5.84845	0.780681	2.05389	0.00475	0.0314214	yes	serine threonine-protein kinase {eco:0000250
MLOC_58541	X149CK2	X149T2	OK	205.618	318.794	0.632663	2.54861	0.0004	0.00407389	yes	b12d protein
MLOC_58544	X149CK2	X149T2	OK	3.44291	8.35603	1.27919	3.05017	0.0002	0.00224095	yes	uracil permease-like
MLOC_58633	X149CK2	X149T2	OK	4.4024	1.75018	-1.33078	-1.67505	0.0058	0.0367927	yes	serine threonine-protein kinase oxi1-like
MLOC_58734	X149CK2	X149T2	OK	6.93001	12.1984	0.81576	2.02289	0.00605	0.038046	yes	germin-like protein
MLOC_58737	X149CK2	X149T2	OK	5.78494	13.6485	1.23837	2.71578	0.0005	0.00492909	yes	germin-like protein
MLOC_58776	X149CK2	X149T2	OK	383.159	248.35	-0.62557	-2.52284	0.00045	0.00450494	yes	predicted protein
MLOC_58799	X149CK2	X149T2	OK	89.8268	123.725	0.46192	1.8518	0.0081	0.0477723	yes	membrane protein
MLOC_58899	X149CK2	X149T2	OK	14.0519	26.4086	0.91024	2.8107	0.00015	0.00174275	yes	germin-like protein 8-5
MLOC_58970	X149CK2	X149T2	OK	2.07987	3.73946	0.846341	2.2926	0.00205	0.0159384	yes	disease resistance rpp13-like protein 2
MLOC_59062	X149CK2	X149T2	OK	56.4013	26.437	-1.09317	-2.28696	0.00155	0.0126799	yes	stress responsive protein
MLOC_59110	X149CK2	X149T2	OK	8.62303	3.58089	-1.26788	-3.24575	5e-05	0.000650355	yes	glutamine amidotransferase
MLOC_59148	X149CK2	X149T2	OK	201.876	130.583	-0.628503	-2.44366	0.0008	0.00731861	yes	tdl1b_orysj ame: full=tpd1 protein homolog 1b ame: full=tpd1-like protein 1b short= 1b flags: precursor
MLOC_59227	X149CK2	X149T2	OK	20.9422	33.2077	0.665102	2.34168	0.00075	0.00693566	yes	blue copper protein
MLOC_59277	X149CK2	X149T2	OK	18.5721	12.6064	-0.55898	-1.89872	0.0068	0.0417219	yes	protein lateral root primordium 1
MLOC_59289	X149CK2	X149T2	OK	24.6421	40.0443	0.700475	2.79479	5e-05	0.000650355	yes	probable mixed-linked glucan synthase 3
MLOC_59327	X149CK2	X149T2	OK	7.56101	13.9747	0.886163	2.70315	0.0002	0.00224095	yes	mixed-linked glucan synthase 8
MLOC_59388	X149CK2	X149T2	OK	8.64218	3.30266	-1.38776	-2.72895	0.0008	0.00731861	yes	zim motif family protein
MLOC_59508	X149CK2	X149T2	OK	26.5929	86.5685	1.7028	6.49774	5e-05	0.000650355	yes	protein nrt1 ptr family -like
MLOC_59522	X149CK2	X149T2	OK	30.2483	43.9169	0.537924	1.89232	0.0079	0.0468366	yes	tropinone reductase homolog at1g07440-like
MLOC_60092	X149CK2	X149T2	OK	31.9157	19.3786	-0.719799	-1.91786	0.00795	0.047073	yes	membrane steroid-binding protein 2-like
MLOC_60096	X149CK2	X149T2	OK	13.9722	21.6125	0.629311	2.18764	0.00185	0.0146615	yes	cysteine-rich receptor-like protein kinase 10
MLOC_60174	X149CK2	X149T2	OK	16.8976	26.2935	0.637891	2.19489	0.0027	0.0199542	yes	ornithine decarboxylase-like
MLOC_60308	X149CK2	X149T2	OK	347.313	561.989	0.694304	2.74058	0.0002	0.00224095	yes	high-affinity nitrate transporter -like
MLOC_60480	X149CK2	X149T2	OK	12.624	21.7729	0.786371	2.63331	0.00015	0.00174275	yes	serine carboxypeptidase-like 51-like
MLOC_60507	X149CK2	X149T2	OK	63.9804	25.0029	-1.35553	-2.87391	0.00045	0.00450494	yes	thionin osthi1
MLOC_60617	X149CK2	X149T2	OK	2.1341	4.36534	1.03247	2.19327	0.00125	0.0106135	yes	predicted protein
MLOC_60693	X149CK2	X149T2	OK	43.466	67.1726	0.627985	2.34664	0.00095	0.00844807	yes	indole-3-acetic acid-induced protein arg7-like
MLOC_60694	X149CK2	X149T2	OK	10.5303	40.1987	1.9326	5.66157	5e-05	0.000650355	yes	---NA---
MLOC_60754	X149CK2	X149T2	OK	5.8025	10.6636	0.877942	2.05069	0.00505	0.0329874	yes	harpin-induced protein
MLOC_60798	X149CK2	X149T2	OK	12.7025	5.80048	-1.13087	-3.43506	5e-05	0.000650355	yes	abc transporter b family member 15-like
MLOC_60802	X149CK2	X149T2	OK	5.544	10.1984	0.87935	2.39993	0.0008	0.00731861	yes	protein notum homolog
MLOC_60805	X149CK2	X149T2	OK	90.0727	132.035	0.551761	2.2457	0.0015	0.0123406	yes	agmatine coumaroyltransferase-1-like
MLOC_60833	X149CK2	X149T2	OK	21.26	12.0005	-0.82505	-2.16429	0.00335	0.0237685	yes	bcl-2 binding anthanogene-1
MLOC_60996	X149CK2	X149T2	OK	11.2506	5.60625	-1.00489	-2.31544	0.0018	0.014338	yes	transcription factor divaricata-like
MLOC_61068	X149CK2	X149T2	OK	28.3278	49.08	0.792918	2.9767	5e-05	0.000650355	yes	aquaporin nip2-2
MLOC_61102	X149CK2	X149T2	OK	117.563	262.267	1.15761	4.66239	5e-05	0.000650355	yes	peroxidase 2-like
MLOC_61137	X149CK2	X149T2	OK	81.3592	49.5977	-0.714031	-2.33363	0.00135	0.0113133	yes	hypothetical protein TRIUR3_01927
MLOC_61270	X149CK2	X149T2	OK	174.218	96.6087	-0.850667	-3.40557	5e-05	0.000650355	yes	nac domain transcription factor superfamily protein
MLOC_61311	X149CK2	X149T2	OK	8.0417	11.9199	0.567799	1.85268	0.00825	0.0484725	yes	probable receptor-like protein kinase at1g80640
MLOC_61349	X149CK2	X149T2	OK	6.6758	10.8751	0.704022	2.04431	0.0042	0.0284822	yes	endonuclease iii-like protein 1
MLOC_61593	X149CK2	X149T2	OK	5.86143	10.0541	0.778459	2.06911	0.00415	0.0282094	yes	acyl-coenzyme a thioesterase mitochondrial
MLOC_61707	X149CK2	X149T2	OK	3.84002	6.9672	0.859464	2.01303	0.0065	0.0402581	yes	abc transporter g family member 10
MLOC_6177	X149CK2	X149T2	OK	1.72389	3.68743	1.09695	2.39713	0.00175	0.0140096	yes	flavonoid 3 -monooxygenase-like
MLOC_61788	X149CK2	X149T2	OK	42.4121	22.5062	-0.914152	-2.89965	0.0002	0.00224095	yes	probable sulfate transporter
MLOC_61812	X149CK2	X149T2	OK	330.6	202.641	-0.706161	-2.8024	0.00015	0.00174275	yes	probable polygalacturonase isoform x2
MLOC_61976	X149CK2	X149T2	OK	29.9399	19.152	-0.644578	-2.33474	0.0012	0.0102621	yes	f-box protein pp2-b12
MLOC_62211	X149CK2	X149T2	OK	33.9571	47.5638	0.486152	1.95055	0.00615	0.0385411	yes	predicted protein
MLOC_6227	X149CK2	X149T2	OK	6.13994	3.43312	-0.838705	-1.88957	0.0085	0.0496386	yes	predicted protein
MLOC_62325	X149CK2	X149T2	OK	54.9093	76.367	0.475899	1.89419	0.00715	0.0433903	yes	uncharacterized secreted protein
MLOC_62491	X149CK2	X149T2	OK	143.816	92.3983	-0.638281	-2.57952	0.00025	0.0027208	yes	l-ala-d l-amino acid epimerase
MLOC_6250	X149CK2	X149T2	OK	362.491	249.414	-0.5394	-2.18143	0.00205	0.0159384	yes	phylloplanin-like
MLOC_62725	X149CK2	X149T2	OK	6.53198	3.47776	-0.909359	-2.24864	0.00125	0.0106135	yes	wrky dna binding domain containing expressed
MLOC_62844	X149CK2	X149T2	OK	13.8854	3.53806	-1.97254	-5.05325	5e-05	0.000650355	yes	transcription factor bhlh35-like
MLOC_62873	X149CK2	X149T2	OK	73.7092	103.628	0.491496	1.99708	0.0047	0.031161	yes	xyloglucan endotransglycosylase hydrolase protein 8-like
MLOC_62978	X149CK2	X149T2	OK	62.9162	87.9193	0.482748	1.95191	0.0051	0.0332484	yes	cation h(+) antiporter 19-like
MLOC_63077	X149CK2	X149T2	OK	171.204	259.42	0.599573	2.40137	0.0007	0.00654592	yes	udp-glucose 6- expressed
MLOC_63089	X149CK2	X149T2	OK	141.114	57.1368	-1.30437	-5.12913	5e-05	0.000650355	yes	asparagine synthetase
MLOC_63201	X149CK2	X149T2	OK	37.3528	17.5584	-1.08905	-3.48152	5e-05	0.000650355	yes	auxin-induced protein 6b-like
MLOC_63208	X149CK2	X149T2	OK	97.2099	55.9179	-0.797793	-2.34531	0.0011	0.00954796	yes	tpa: ring zinc finger domain superfamily protein
MLOC_63436	X149CK2	X149T2	OK	94.1967	68.7215	-0.454915	-1.80498	0.00835	0.0489379	yes	ocs element-binding factor 1-like
MLOC_63525	X149CK2	X149T2	OK	57.7065	25.0088	-1.2063	-4.61647	5e-05	0.000650355	yes	zinc finger ccch domain-containing protein 2-like
MLOC_63575	X149CK2	X149T2	OK	16.8349	30.1951	0.842856	3.00544	5e-05	0.000650355	yes	o-methyltransferase zrp4
MLOC_63578	X149CK2	X149T2	OK	70.911	115.194	0.699988	2.80875	0.0002	0.00224095	yes	desumoylating isopeptidase 1-like
MLOC_63625	X149CK2	X149T2	OK	29.3902	18.5061	-0.667331	-2.28101	0.0015	0.0123406	yes	inactive purple acid phosphatase 27
MLOC_63669	X149CK2	X149T2	OK	6.03614	3.48743	-0.791462	-2.16475	0.00225	0.0172051	yes	subtilisin-like protease
MLOC_63765	X149CK2	X149T2	OK	7.68561	13.7447	0.838645	2.05221	0.0061	0.0382945	yes	hypothetical protein F775_09231
MLOC_63811	X149CK2	X149T2	OK	16.5275	29.893	0.854937	3.34403	5e-05	0.000650355	yes	external alternative nad h-ubiquinone oxidoreductase mitochondrial-like
MLOC_63976	X149CK2	X149T2	OK	27.4172	46.158	0.751498	2.87825	5e-05	0.000650355	yes	protein transparent testa 12-like
MLOC_64241	X149CK2	X149T2	OK	10.353	17.8962	0.789604	2.29662	0.00155	0.0126799	yes	casp-like protein 1b2
MLOC_64308	X149CK2	X149T2	OK	2.70321	0.316808	-3.093	-2.35207	0.00695	0.042441	yes	predicted protein
MLOC_64333	X149CK2	X149T2	OK	22.2863	7.8038	-1.51391	-4.79844	5e-05	0.000650355	yes	unc93-like protein 3
MLOC_64368	X149CK2	X149T2	OK	59.6601	93.8328	0.653325	2.57691	0.00035	0.00363445	yes	beta-expansin 4 precursor
MLOC_64448	X149CK2	X149T2	OK	195.962	104.875	-0.901899	-3.47854	5e-05	0.000650355	yes	hypothetical protein TRIUR3_06715
MLOC_64567	X149CK2	X149T2	OK	31.5211	22.392	-0.493337	-1.90712	0.00615	0.0385411	yes	methyl- -binding domain-containing protein 13-like isoform x1
MLOC_64594	X149CK2	X149T2	OK	409.998	253.558	-0.693301	-2.79622	0.0001	0.00121701	yes	bowman-birk type trypsin inhibitor
MLOC_64633	X149CK2	X149T2	OK	13.3769	23.2515	0.797576	2.77274	5e-05	0.000650355	yes	sarcosine oxidase
MLOC_64805	X149CK2	X149T2	OK	11.0744	21.1531	0.933635	3.05635	5e-05	0.000650355	yes	xyloglucan endotransglucosylase hydrolase protein 24-like
MLOC_64846	X149CK2	X149T2	OK	7.93544	12.109	0.609698	1.89443	0.00845	0.0494015	yes	udp-glycosyltransferase 82a1-like
MLOC_64863	X149CK2	X149T2	OK	26.4321	42.0666	0.670382	2.17172	0.00325	0.023188	yes	hypothetical protein F775_04328
MLOC_6492	X149CK2	X149T2	OK	6.43025	3.14111	-1.0336	-2.88482	5e-05	0.000650355	yes	phosphate transporter pho1-3
MLOC_64981	X149CK2	X149T2	OK	5.53165	9.28182	0.746698	2.05286	0.0032	0.0228992	yes	-1 protein
MLOC_65040	X149CK2	X149T2	OK	6.76526	3.58398	-0.916585	-2.32106	0.00205	0.0159384	yes	protein aspartic protease in guard cell 2-like
MLOC_65210	X149CK2	X149T2	OK	14.5703	31.3144	1.1038	3.60182	5e-05	0.000650355	yes	peroxidase 1
MLOC_65218	X149CK2	X149T2	OK	41.4284	18.1719	-1.18891	-2.49544	0.0003	0.0031833	yes	prolyl endopeptidase-like
MLOC_65225	X149CK2	X149T2	OK	461.184	735.147	0.67269	2.18544	0.0022	0.0168952	yes	class iii peroxidase
MLOC_6537	X149CK2	X149T2	OK	17.2829	11.3263	-0.609666	-2.16026	0.0022	0.0168952	yes	receptor-like protein kinase hsl1
MLOC_65398	X149CK2	X149T2	OK	4.10564	7.9581	0.954815	2.16878	0.0017	0.0136847	yes	type i inositol -trisphosphate 5-phosphatase cvp2-like isoform x1
MLOC_65471	X149CK2	X149T2	OK	9.95121	6.14254	-0.696037	-2.00254	0.0066	0.0407434	yes	f-box lrr-repeat protein at3g59190-like
MLOC_65512	X149CK2	X149T2	OK	10.5281	19.8619	0.915753	3.34256	5e-05	0.000650355	yes	heat shock 70 kda protein
MLOC_65621	X149CK2	X149T2	OK	437.232	223.768	-0.966392	-3.87685	5e-05	0.000650355	yes	stem-specific protein tsjt1-like
MLOC_65730	X149CK2	X149T2	OK	50.9262	36.6392	-0.475023	-1.93352	0.0067	0.0412311	yes	udp-glucuronate:xylan alpha-glucuronosyltransferase 1-like
MLOC_65890	X149CK2	X149T2	OK	15.9071	30.035	0.916977	3.13431	5e-05	0.000650355	yes	predicted protein
MLOC_65944	X149CK2	X149T2	OK	60.8875	44.3727	-0.456476	-1.85492	0.00825	0.0484725	yes	phosphoenolpyruvate carboxylase
MLOC_65964	X149CK2	X149T2	OK	5.12825	10.2345	0.996899	1.9974	0.00845	0.0494015	yes	germin-like protein 8-14
MLOC_66109	X149CK2	X149T2	OK	26.6201	17.9145	-0.571386	-1.85972	0.00855	0.0498538	yes	tpa: mtd1
MLOC_66115	X149CK2	X149T2	OK	36.6089	24.5252	-0.577928	-2.04846	0.00375	0.026027	yes	dna-directed rna polymerase iii subunit rpc4-like isoform x2
MLOC_66128	X149CK2	X149T2	OK	14.4369	10.2944	-0.487909	-1.85027	0.0082	0.0482366	yes	predicted protein
MLOC_66201	X149CK2	X149T2	OK	9.83976	21.9365	1.15664	3.16954	5e-05	0.000650355	yes	predicted protein
MLOC_66375	X149CK2	X149T2	OK	11.2771	29.0983	1.36754	4.46571	5e-05	0.000650355	yes	peroxidase 2-like
MLOC_66385	X149CK2	X149T2	OK	15.6228	8.00564	-0.964566	-2.65399	0.00025	0.0027208	yes	transcription factor bhlh30-like
MLOC_66515	X149CK2	X149T2	OK	4.24416	8.8214	1.05553	3.00986	0.0002	0.00224095	yes	ent-kaurenoic acid oxidase 1-like
MLOC_66676	X149CK2	X149T2	OK	15.967	7.66325	-1.05906	-2.6885	0.00035	0.00363445	yes	anthocyanidin -o-glucosyltransferase-like
MLOC_66722	X149CK2	X149T2	OK	17.5078	25.8364	0.561404	2.16332	0.0018	0.014338	yes	beta-fructofuranosidase 1
MLOC_66723	X149CK2	X149T2	OK	3.41854	5.86426	0.778568	2.1638	0.003	0.0217384	yes	serine threonine-protein kinase receptor
MLOC_66760	X149CK2	X149T2	OK	18.2142	28.3085	0.636173	2.13535	0.0024	0.0181379	yes	geraniol 8-hydroxylase-like
MLOC_66788	X149CK2	X149T2	OK	14.3571	21.048	0.551923	1.88281	0.0068	0.0417219	yes	homeobox protein hd1
MLOC_66871	X149CK2	X149T2	OK	14.825	21.7656	0.554021	1.99675	0.0053	0.0342619	yes	fructan 6-exohydrolase
MLOC_66879	X149CK2	X149T2	OK	7.94622	12.9477	0.70435	1.94984	0.00675	0.0414742	yes	probable carboxylesterase 18
MLOC_66939	X149CK2	X149T2	OK	14.5139	21.1322	0.542004	1.98069	0.00465	0.0308931	yes	protein nrt1 ptr family -like
MLOC_66985	X149CK2	X149T2	OK	8.34204	13.594	0.704501	2.06408	0.00415	0.0282094	yes	peroxidase 1
MLOC_67040	X149CK2	X149T2	OK	21.1998	34.6029	0.706839	2.21329	0.0023	0.0175202	yes	casp-like protein 1c1
MLOC_67076	X149CK2	X149T2	OK	33.4122	49.7881	0.575427	2.31183	0.0012	0.0102621	yes	dehydration-responsive protein rd22-like
MLOC_67190	X149CK2	X149T2	OK	18.5101	12.3484	-0.583984	-2.01701	0.0056	0.0357966	yes	cyclin delta-2
MLOC_67247	X149CK2	X149T2	OK	18.409	27.2992	0.568447	2.00923	0.00435	0.0292875	yes	uncharacterized amino-acid permease
MLOC_67259	X149CK2	X149T2	OK	4.58188	1.68243	-1.44539	-3.00718	0.00025	0.0027208	yes	f-box kelch-repeat protein at1g80440-like
MLOC_67422	X149CK2	X149T2	OK	42.4237	62.2285	0.552704	2.22028	0.0018	0.014338	yes	v-type proton atpase subunit b2
MLOC_67438	X149CK2	X149T2	OK	49.896	72.6371	0.541782	2.01148	0.00435	0.0292875	yes	germin-like protein 3-8
MLOC_67531	X149CK2	X149T2	OK	60.1312	111.005	0.884442	3.55735	5e-05	0.000650355	yes	sucrose:fructan 6-fructosyltransferase
MLOC_67608	X149CK2	X149T2	OK	4.78785	8.08707	0.75624	2.55669	0.0005	0.00492909	yes	disease resistance rpp13-like protein 4
MLOC_67628	X149CK2	X149T2	OK	12.8596	22.2629	0.791798	2.42609	0.00065	0.00615029	yes	peroxidase 5-like
MLOC_67661	X149CK2	X149T2	OK	4.35871	11.3944	1.38635	2.29013	0.0026	0.0193569	yes	predicted protein
MLOC_67668	X149CK2	X149T2	OK	10.6091	16.9851	0.678971	2.18253	0.002	0.0156198	yes	receptor-like protein kinase at4g00960
MLOC_67686	X149CK2	X149T2	OK	2.11761	7.4293	1.81079	3.8069	5e-05	0.000650355	yes	phosphatase phospho1
MLOC_67725	X149CK2	X149T2	OK	48.7249	28.7496	-0.761116	-3.01462	5e-05	0.000650355	yes	a chain crystal structure analysis of plant exohydrolase
MLOC_67778	X149CK2	X149T2	OK	7.27988	11.8136	0.698457	2.02305	0.00465	0.0308931	yes	nudix hydrolase 4
MLOC_67856	X149CK2	X149T2	OK	63.3619	26.3462	-1.26602	-4.64308	5e-05	0.000650355	yes
MLOC_67964	X149CK2	X149T2	OK	190.811	119.321	-0.677295	-2.70873	5e-05	0.000650355	yes	hypothetical protein F775_23092
MLOC_68042	X149CK2	X149T2	OK	547.644	855.81	0.644052	2.33266	0.0009	0.00807342	yes	sag12 protein
MLOC_68092	X149CK2	X149T2	OK	19.2686	12.9308	-0.575436	-1.93576	0.0074	0.0445912	yes	anthranilate n-benzoyltransferase protein 1
MLOC_68118	X149CK2	X149T2	OK	18.2178	10.7885	-0.75585	-2.21001	0.003	0.0217384	yes	predicted protein
MLOC_68161	X149CK2	X149T2	OK	29.2604	43.8461	0.583499	2.06698	0.0033	0.0234794	yes	pistil-specific extensin-like
MLOC_68164	X149CK2	X149T2	OK	95.5298	54.8153	-0.801372	-2.77832	0.00015	0.00174275	yes	predicted protein
MLOC_68221	X149CK2	X149T2	OK	7.83214	16.0544	1.03549	3.33678	5e-05	0.000650355	yes	hypothetical protein F775_09348
MLOC_68261	X149CK2	X149T2	OK	27.5925	10.6546	-1.3728	-2.9203	0.00035	0.00363445	yes	---NA---
MLOC_68387	X149CK2	X149T2	OK	37.0015	24.2424	-0.610047	-2.1066	0.0034	0.0240541	yes	flowering-promoting factor 1-like protein 1
MLOC_68406	X149CK2	X149T2	OK	7.08249	2.84498	-1.31584	-3.10215	0.00025	0.0027208	yes	PREDICTED: uncharacterized protein LOC100822944 isoform X5
MLOC_68435	X149CK2	X149T2	OK	1.3405	3.67287	1.45413	2.43876	0.00285	0.020851	yes	heat shock protein 17
MLOC_68500	X149CK2	X149T2	OK	9.14498	15.3834	0.750321	2.40938	0.00095	0.00844807	yes	polyol transporter 5-like
MLOC_68666	X149CK2	X149T2	OK	3.92934	8.9199	1.18274	2.34301	0.00315	0.0226119	yes	auxin responsive protein
MLOC_68705	X149CK2	X149T2	OK	19.1982	12.6218	-0.605055	-2.10452	0.00315	0.0226119	yes	predicted protein, partial
MLOC_68730	X149CK2	X149T2	OK	8.14725	4.78145	-0.768863	-1.99957	0.00525	0.0340081	yes	udp-glycosyltransferase 82a1-like
MLOC_68758	X149CK2	X149T2	OK	19.2557	29.561	0.618411	2.21652	0.0015	0.0123406	yes	hypersensitive-induced response protein 1
MLOC_69013	X149CK2	X149T2	OK	5.46951	2.43213	-1.16919	-2.55112	0.0017	0.0136847	yes	protein aspartic protease in guard cell 2-like
MLOC_69028	X149CK2	X149T2	OK	16.8443	31.4836	0.90234	2.52437	0.0008	0.00731861	yes	cytosolic sulfotransferase 5-like
MLOC_69033	X149CK2	X149T2	OK	2.09398	5.33116	1.3482	2.71586	0.00095	0.00844807	yes	gdsl esterase lipase
MLOC_69156	X149CK2	X149T2	OK	17.1593	10.7025	-0.681045	-2.20791	0.00195	0.0153058	yes	dof zinc finger protein
MLOC_69246	X149CK2	X149T2	OK	30.9584	19.8627	-0.640268	-2.47017	0.0002	0.00224095	yes	probable galactinol--sucrose galactosyltransferase 6
MLOC_69260	X149CK2	X149T2	OK	20.6182	31.6087	0.6164	2.2199	0.00135	0.0113133	yes	cytochrome p450 monooxygenase
MLOC_69325	X149CK2	X149T2	OK	40.7129	70.0503	0.782905	3.07156	5e-05	0.000650355	yes	gdp-mannose transporter gonst3-like isoform x2
MLOC_69412	X149CK2	X149T2	OK	0.749702	2.1915	1.54753	2.81257	0.00075	0.00693566	yes	spx domain-containing membrane protein at4g22990
MLOC_69509	X149CK2	X149T2	OK	19.4894	28.9224	0.569497	2.10403	0.00265	0.0196529	yes	cytochrome p450 711a1-like
MLOC_69570	X149CK2	X149T2	OK	15.0914	25.7199	0.769155	2.43869	0.0011	0.00954796	yes	myb domain protein 12
MLOC_69634	X149CK2	X149T2	OK	7.22351	15.9389	1.14178	2.89803	0.00025	0.0027208	yes	hypothetical protein TRIUR3_08315
MLOC_69912	X149CK2	X149T2	OK	2.63653	12.0887	2.19695	5.12023	5e-05	0.000650355	yes	peroxidase 2-like
MLOC_69951	X149CK2	X149T2	OK	61.764	35.8045	-0.786624	-2.79634	0.00015	0.00174275	yes	wat1-related protein at5g64700-like
MLOC_70012	X149CK2	X149T2	OK	2.24042	5.71591	1.35121	2.82485	0.00025	0.0027208	yes	protein yls7-like
MLOC_70140	X149CK2	X149T2	OK	304.733	433.705	0.509168	2.04457	0.0032	0.0228992	yes	blue copper
MLOC_70237	X149CK2	X149T2	OK	12.4611	22.3526	0.843015	2.82656	0.00015	0.00174275	yes	agmatine coumaroyltransferase-1-like
MLOC_7039	X149CK2	X149T2	OK	5.79459	15.4826	1.41787	4.07428	5e-05	0.000650355	yes	transcription factor bhlh149-like
MLOC_70397	X149CK2	X149T2	OK	106.072	149.205	0.492253	1.8703	0.0077	0.0459838	yes	protein transport protein sec61 beta subunit
MLOC_70399	X149CK2	X149T2	OK	113.74	74.5785	-0.608902	-2.43776	0.00035	0.00363445	yes	peroxidase n-like
MLOC_70406	X149CK2	X149T2	OK	112.733	161.711	0.520505	2.09555	0.00295	0.0214469	yes	receptor-like protein kinase at3g21340-like
MLOC_70443	X149CK2	X149T2	OK	68.1791	30.6718	-1.15242	-1.45637	0.0028	0.0205538	yes	thioredoxin-like 1
MLOC_70487	X149CK2	X149T2	OK	42.0748	62.0176	0.559722	2.22626	0.00195	0.0153058	yes	protein trichome birefringence-like 28
MLOC_70557	X149CK2	X149T2	OK	11.3118	4.49956	-1.32998	-3.37366	5e-05	0.000650355	yes	hypothetical protein F775_09195
MLOC_70845	X149CK2	X149T2	OK	2.99463	5.48871	0.874092	2.14168	0.00385	0.0265779	yes	globulin-1 s allele-like
MLOC_7085	X149CK2	X149T2	OK	13.5257	7.07256	-0.935395	-2.66763	0.0003	0.0031833	yes	peroxidase 2
MLOC_70869	X149CK2	X149T2	OK	10.797	1.5843	-2.76871	-3.23996	0.00205	0.0159384	yes	jasmonate induced protein
MLOC_70963	X149CK2	X149T2	OK	37.6302	58.2432	0.630199	2.45462	0.00035	0.00363445	yes	protein zinc induced facilitator-like 1-like
MLOC_71019	X149CK2	X149T2	OK	42.0972	24.8805	-0.758708	-2.89192	5e-05	0.000650355	yes	protein phosphatase 2c containing expressed
MLOC_71186	X149CK2	X149T2	OK	9.87859	18.7879	0.927425	2.70407	0.00015	0.00174275	yes	predicted protein
MLOC_71219	X149CK2	X149T2	OK	25.3449	37.3424	0.55912	2.01985	0.00325	0.023188	yes	cbs domain-containing protein cbsx6-like
MLOC_71249	X149CK2	X149T2	OK	3.59979	5.61526	0.641441	1.97966	0.0053	0.0342619	yes	chaperone protein chloroplastic-like
MLOC_71267	X149CK2	X149T2	OK	4.04835	9.75821	1.26928	2.7621	0.0004	0.00407389	yes	aquaporin tip4-3
MLOC_71329	X149CK2	X149T2	OK	5.7275	12.28	1.10033	2.37476	0.00055	0.00534135	yes	cell division control protein 6 homolog
MLOC_71333	X149CK2	X149T2	OK	89.5516	52.0766	-0.782086	-2.91806	5e-05	0.000650355	yes	oligopeptide transporter
MLOC_71334	X149CK2	X149T2	OK	19.3654	32.1667	0.732087	2.6949	0.00025	0.0027208	yes	cytochrome p450 71d7
MLOC_71338	X149CK2	X149T2	OK	135.325	223.822	0.725928	2.70918	0.0002	0.00224095	yes	peroxidase 2
MLOC_7148	X149CK2	X149T2	OK	51.4174	71.6267	0.478241	1.91583	0.0072	0.0436304	yes	serine threonine-protein kinase at5g01020-like
MLOC_71572	X149CK2	X149T2	OK	49.8076	73.2563	0.556586	1.99757	0.00555	0.0355449	yes	inactive rhomboid protein 1-like
MLOC_71584	X149CK2	X149T2	OK	152.636	284.98	0.900763	3.6144	5e-05	0.000650355	yes	class iii peroxidase
MLOC_71615	X149CK2	X149T2	OK	7.2315	16.4803	1.18838	2.64244	0.0003	0.0031833	yes	receptor-like protein kinase anxur1
MLOC_71648	X149CK2	X149T2	OK	29.0519	42.4701	0.547814	1.97961	0.00475	0.0314214	yes	leucine-rich repeat extensin-like protein 3
MLOC_7175	X149CK2	X149T2	OK	63.9843	36.2285	-0.820593	-2.56628	0.00055	0.00534135	yes	ring-h2 finger protein atl80-like
MLOC_71923	X149CK2	X149T2	OK	52.1939	75.0866	0.524675	1.97194	0.00445	0.0298221	yes	uncharacterized membrane protein at1g06890-like isoform x1
MLOC_71946	X149CK2	X149T2	OK	77.2391	137.615	0.833236	2.8163	0.0001	0.00121701	yes	---NA---
MLOC_71977	X149CK2	X149T2	OK	0.434746	3.5345	3.02326	3.42347	0.00315	0.0226119	yes	xyloglucan endotransglucosylase hydrolase protein 24-like
MLOC_72007	X149CK2	X149T2	OK	5.35803	1.90396	-1.4927	-2.3667	0.00185	0.0146615	yes	myb dna-binding domain superfamily protein
MLOC_72009	X149CK2	X149T2	OK	2.91369	7.6735	1.39704	2.70945	0.00045	0.00450494	yes	flavonoid 3 -hydroxylase-like
MLOC_72054	X149CK2	X149T2	OK	5.76875	9.2832	0.686363	1.93167	0.00565	0.0360451	yes	alpha beta-hydrolases superfamily protein
MLOC_72084	X149CK2	X149T2	OK	15.5262	10.5871	-0.552392	-1.84215	0.0083	0.0487042	yes	plastidic atp adp-transporter-like
MLOC_72144	X149CK2	X149T2	OK	63.7257	99.5521	0.643576	1.88872	0.0078	0.0463684	yes	probable inactive purple acid phosphatase 29-like
MLOC_72146	X149CK2	X149T2	OK	8.56062	17.5106	1.03244	3.29927	5e-05	0.000650355	yes	udp-glycosyltransferase 89b1-like
MLOC_72196	X149CK2	X149T2	OK	5.00151	11.6622	1.22141	2.3005	0.00365	0.025461	yes	gdsl esterase lipase at5g45910-like
MLOC_72347	X149CK2	X149T2	OK	73.61	120.655	0.712916	2.67035	0.0003	0.0031833	yes	arabinogalactan peptide 16-like
MLOC_72461	X149CK2	X149T2	OK	22.5369	15.3594	-0.553167	-1.97838	0.0058	0.0367927	yes	nuclease harbi1-like
MLOC_72511	X149CK2	X149T2	OK	15.8114	27.0452	0.774409	2.42432	0.00095	0.00844807	yes	probable phospholipase a2 homolog 2-like
MLOC_72542	X149CK2	X149T2	OK	63.0872	28.2356	-1.15983	-4.48314	5e-05	0.000650355	yes	glucan endo- -beta-glucosidase 13
MLOC_7255	X149CK2	X149T2	OK	5.23336	2.84809	-0.877741	-2.01679	0.0058	0.0367927	yes	ethylene-responsive transcription factor rap2-11
MLOC_72572	X149CK2	X149T2	OK	2.85342	4.85396	0.76647	2.24247	0.00165	0.0133522	yes	nb-arc domain containing expressed
MLOC_72620	X149CK2	X149T2	OK	3.43905	1.08716	-1.66144	-2.38982	0.0053	0.0342619	yes	harpin-induced protein 1 containing expressed
MLOC_72686	X149CK2	X149T2	OK	6.30895	13.4037	1.08716	2.8085	0.0004	0.00407389	yes	alpha expansin partial
MLOC_7277	X149CK2	X149T2	OK	19.8423	31.3852	0.661501	2.16347	0.00265	0.0196529	yes	zinc c3hc4 type family protein
MLOC_72822	X149CK2	X149T2	OK	43.6629	22.2897	-0.970029	-3.69256	5e-05	0.000650355	yes	pb1 domain containing protein
MLOC_72949	X149CK2	X149T2	OK	48.1409	27.3434	-0.816071	-3.03486	5e-05	0.000650355	yes	dof zinc finger
MLOC_73039	X149CK2	X149T2	OK	6.25399	11.2308	0.84461	2.48583	0.0008	0.00731861	yes	sphinganine c -monooxygenase 1-like
MLOC_73056	X149CK2	X149T2	OK	8.39029	0	#NAME?	#NAME?	0.00265	0.0196529	yes	retrotransposon unclassified
MLOC_73163	X149CK2	X149T2	OK	2.90076	0	#NAME?	#NAME?	0.0025	0.0187458	yes	predicted protein
MLOC_73203	X149CK2	X149T2	OK	22.54	36.1685	0.682245	2.30964	0.00105	0.00918316	yes	harpin-induced protein 1 containing expressed
MLOC_73340	X149CK2	X149T2	OK	40.5786	26.2722	-0.627186	-2.4421	0.0003	0.0031833	yes	mosc domain-containing protein mitochondrial
MLOC_7357	X149CK2	X149T2	OK	5.12955	10.926	1.09086	2.2585	0.0034	0.0240541	yes	hypothetical protein F775_52338
MLOC_73582	X149CK2	X149T2	OK	20.5053	11.0775	-0.888364	-2.41904	0.00105	0.00918316	yes	protein enl isoform x2
MLOC_73656	X149CK2	X149T2	OK	125.204	70.7874	-0.822721	-3.22058	5e-05	0.000650355	yes	bowman-birk type trypsin inhibitor-like
MLOC_73724	X149CK2	X149T2	OK	18.2909	8.80203	-1.05522	-2.34306	0.0012	0.0102621	yes	dof-like protein 34
MLOC_73802	X149CK2	X149T2	OK	24.6287	115.6	2.23072	7.81915	5e-05	0.000650355	yes	high-affinity nitrate transporter -like
MLOC_73808	X149CK2	X149T2	OK	577.202	805.347	0.480534	1.91188	0.00595	0.0375427	yes	germin-like protein 1-1
MLOC_73851	X149CK2	X149T2	OK	13.7892	31.2964	1.18245	4.00793	5e-05	0.000650355	yes	benzyl alcohol o-benzoyltransferase-like
MLOC_73897	X149CK2	X149T2	OK	4.21444	8.47796	1.00838	2.69585	0.00075	0.00693566	yes	peroxidase 2
MLOC_74009	X149CK2	X149T2	OK	1.75677	0.854722	-1.0394	-2.00861	0.00455	0.0303618	yes	pentatricopeptide repeat-containing protein mitochondrial-like
MLOC_7416	X149CK2	X149T2	OK	21.9418	33.6621	0.617441	2.17015	0.00175	0.0140096	yes	PREDICTED: uncharacterized protein LOC100844346
MLOC_74264	X149CK2	X149T2	OK	19.4431	29.2113	0.587266	2.06747	0.00315	0.0226119	yes	reticuline oxidase-like protein
MLOC_74463	X149CK2	X149T2	OK	17.8804	9.43082	-0.922925	-2.56897	0.0003	0.0031833	yes	germin-like protein 2-1
MLOC_74526	X149CK2	X149T2	OK	14.8336	35.9288	1.27627	4.82009	5e-05	0.000650355	yes	probable allantoinase 1-like
MLOC_74557	X149CK2	X149T2	OK	87.0112	60.3636	-0.527523	-2.05524	0.0033	0.0234794	yes	hlh dna-binding domain superfamily protein
MLOC_74565	X149CK2	X149T2	OK	67.1641	44.29	-0.60071	-2.37664	0.00085	0.00769663	yes	potassium transporter
MLOC_74605	X149CK2	X149T2	OK	85.4723	137.723	0.68824	2.7569	0.0002	0.00224095	yes	class iii peroxidase
MLOC_74676	X149CK2	X149T2	OK	0.515315	2.60291	2.3366	3.1648	0.00135	0.0113133	yes	patatin group a-3
MLOC_74781	X149CK2	X149T2	OK	1.30822	2.91314	1.15496	2.14827	0.004	0.0273855	yes	cytochrome p450 77a3-like
MLOC_74834	X149CK2	X149T2	OK	108.884	78.6887	-0.468562	-1.86547	0.0082	0.0482366	yes	beta-expansin 1a expressed
MLOC_74883	X149CK2	X149T2	OK	9.08872	5.35206	-0.763984	-2.05587	0.00405	0.0276589	yes	udp-glycosyltransferase-like protein
MLOC_74990	X149CK2	X149T2	OK	38.3205	54.0852	0.497116	1.90762	0.00635	0.0395198	yes	predicted protein
MLOC_75087	X149CK2	X149T2	OK	2.03325	4.76092	1.22745	2.62097	0.00085	0.00769663	yes	high affinity nitrate transporter
MLOC_75223	X149CK2	X149T2	OK	103.579	156.882	0.59895	2.04959	0.00425	0.0287518	yes	rpm1-interacting protein 4
MLOC_75375	X149CK2	X149T2	OK	18.283	11.4189	-0.67908	-2.28143	0.00165	0.0133522	yes	probable f-box protein at1g60180
MLOC_75471	X149CK2	X149T2	OK	2.84067	4.66574	0.715874	1.91274	0.00745	0.0448294	yes	multiple c2 and transmembrane domain-containing protein 1-like
MLOC_75554	X149CK2	X149T2	OK	28.8129	18.4	-0.647011	-2.10933	0.0023	0.0175202	yes	vascular plant one zinc finger protein
MLOC_75601	X149CK2	X149T2	OK	2.75465	5.40996	0.973751	2.09487	0.00545	0.0350383	yes	ethylene-responsive transcription factor erf038-like
MLOC_75730	X149CK2	X149T2	OK	2.23689	0.70417	-1.6675	-2.41313	0.005	0.0327272	yes	protein
MLOC_75786	X149CK2	X149T2	OK	3.75425	2.07027	-0.858706	-1.9334	0.00765	0.0457579	yes	disease resistance protein rpp13
MLOC_76181	X149CK2	X149T2	OK	32.5758	85.9321	1.3994	4.66413	5e-05	0.000650355	yes	defensin
MLOC_76558	X149CK2	X149T2	OK	57.5294	100.798	0.809091	3.26344	5e-05	0.000650355	yes	10-deacetylbaccatin iii 10-o-acetyltransferase
MLOC_76584	X149CK2	X149T2	OK	139.08	221.944	0.674278	2.65597	5e-05	0.000650355	yes	ribonuclease 1
MLOC_76650	X149CK2	X149T2	OK	42.3241	21.8715	-0.952424	-2.9103	5e-05	0.000650355	yes	predicted protein
MLOC_76682	X149CK2	X149T2	OK	9.12825	28.4893	1.64201	4.83488	5e-05	0.000650355	yes	alpha-expansin expa1
MLOC_76780	X149CK2	X149T2	OK	931.195	1933.79	1.05428	3.90561	5e-05	0.000650355	yes	---NA---
MLOC_76794	X149CK2	X149T2	OK	21.1781	34.9666	0.723407	2.61518	0.00035	0.00363445	yes	ras-related protein raba1f
MLOC_7680	X149CK2	X149T2	OK	16.5084	35.3707	1.09936	3.0922	5e-05	0.000650355	yes	peroxidase 57-like
MLOC_76910	X149CK2	X149T2	OK	171.648	107.326	-0.677449	-2.26238	0.0009	0.00807342	yes	oligopeptide transporter 3-like
MLOC_77077	X149CK2	X149T2	OK	26.7864	40.2972	0.58918	1.88062	0.00815	0.0480098	yes	protein o-linked-mannose beta- -n-acetylglucosaminyltransferase 2-like isoform x1
MLOC_77086	X149CK2	X149T2	OK	27.9472	44.8365	0.681969	2.47428	0.0008	0.00731861	yes	purine permease 3-like
MLOC_77155	X149CK2	X149T2	OK	139.479	218.451	0.647255	2.60904	0.00025	0.0027208	yes	peroxidase 2
MLOC_77291	X149CK2	X149T2	OK	32.2038	51.9745	0.69057	3.08609	0.0077	0.0459838	yes	acetylglutamate chloroplastic-like
MLOC_77483	X149CK2	X149T2	OK	15.9841	8.97074	-0.833334	-2.23951	0.0023	0.0175202	yes	mitochondrial substrate carrier family protein
MLOC_77560	X149CK2	X149T2	OK	25.4054	9.93925	-1.35393	-4.44047	5e-05	0.000650355	yes	flavonol synthase flavanone 3-hydroxylase-like
MLOC_77777	X149CK2	X149T2	OK	2.92712	12.9409	2.14438	2.00865	0.0065	0.0402581	yes	---NA---
MLOC_7811	X149CK2	X149T2	OK	12.8265	6.57854	-0.963284	-2.86336	0.00025	0.0027208	yes	tonoplast dicarboxylate transporter-like
MLOC_78260	X149CK2	X149T2	OK	211.992	325.86	0.620239	2.45025	0.0007	0.00654592	yes	protein nrt1 ptr family -like
MLOC_78575	X149CK2	X149T2	OK	9.57628	4.16948	-1.1996	-2.07764	0.00545	0.0350383	yes	hypothetical protein F775_01564
MLOC_78630	X149CK2	X149T2	OK	7.17131	3.9092	-0.875364	-2.127	0.00335	0.0237685	yes	oxygen-evolving enhancer protein 1
MLOC_78953	X149CK2	X149T2	OK	170.76	249.074	0.544601	2.21504	0.0021	0.0162594	yes	probable ump cmp kinase 3
MLOC_79078	X149CK2	X149T2	OK	1.29828	5.18632	1.99811	2.73708	0.0009	0.00807342	yes	hypothetical protein TRIUR3_06873
MLOC_79223	X149CK2	X149T2	OK	33.5243	19.1734	-0.806102	-2.9927	5e-05	0.000650355	yes	bzip transcription factor superfamily protein
MLOC_79308	X149CK2	X149T2	OK	6.67894	23.9779	1.84401	4.85744	5e-05	0.000650355	yes	probable xyloglucan endotransglucosylase hydrolase
MLOC_79362	X149CK2	X149T2	OK	240.685	157.219	-0.614364	-2.47	0.00045	0.00450494	yes	predicted protein
MLOC_79508	X149CK2	X149T2	OK	16.2305	9.94887	-0.706106	-2.0362	0.00505	0.0329874	yes	predicted protein, partial
MLOC_79529	X149CK2	X149T2	OK	40.1369	79.1327	0.979344	3.74548	5e-05	0.000650355	yes	peroxidase 4
MLOC_79552	X149CK2	X149T2	OK	4.45627	2.41472	-0.883983	-2.27313	0.0013	0.0109653	yes	type i inositol -trisphosphate 5-phosphatase cvp2-like
MLOC_80154	X149CK2	X149T2	OK	26.0463	41.133	0.65922	2.41942	0.0007	0.00654592	yes	peroxidase 5-like
MLOC_80183	X149CK2	X149T2	OK	54.8738	137.208	1.32217	5.24462	5e-05	0.000650355	yes	peroxidase 2-like
MLOC_8033	X149CK2	X149T2	OK	16.2049	8.37844	-0.951674	-2.92958	0.0001	0.00121701	yes	grassy tillers partial
MLOC_80424	X149CK2	X149T2	OK	7.58652	4.28685	-0.823519	-1.98499	0.0062	0.0387859	yes	hypothetical protein F775_00748
MLOC_806	X149CK2	X149T2	OK	6.23155	12.618	1.01782	1.89696	0.0079	0.0468366	yes	bifunctional monodehydroascorbate reductase and carbonic anhydrase nectarin-3
MLOC_80849	X149CK2	X149T2	OK	39.421	18.7016	-1.0758	-3.7115	5e-05	0.000650355	yes	beta- -glucanase
MLOC_80871	X149CK2	X149T2	OK	20.5193	13.9303	-0.558756	-1.84709	0.0082	0.0482366	yes	predicted protein
MLOC_81198	X149CK2	X149T2	OK	117.157	76.021	-0.623977	-2.41312	0.00085	0.00769663	yes	probable transporter mch1
MLOC_8162	X149CK2	X149T2	OK	27.4268	16.5268	-0.730775	-2.23264	0.0023	0.0175202	yes	predicted protein
MLOC_81640	X149CK2	X149T2	OK	4.63976	2.58365	-0.844638	-2.10614	0.0034	0.0240541	yes	phosphatidylinositol 4-phosphate 5-kinase 1-like
MLOC_8169	X149CK2	X149T2	OK	180.116	297.476	0.723848	2.78592	5e-05	0.000650355	yes	metallothionein
MLOC_81869	X149CK2	X149T2	OK	5.92212	9.55903	0.69075	2.0985	0.0029	0.0211497	yes	obtusifoliol 14-alpha demethylase
MLOC_8296	X149CK2	X149T2	OK	24.623	40.4493	0.716109	2.46668	0.00025	0.0027208	yes	alpha expansin partial
MLOC_8432	X149CK2	X149T2	OK	150.549	243.064	0.691109	2.78057	0.0001	0.00121701	yes	peroxidase 2
MLOC_8499	X149CK2	X149T2	OK	5.59728	11.838	1.08063	2.09547	0.00435	0.0292875	yes	heavy metal-associated domain containing protein
MLOC_8567	X149CK2	X149T2	OK	85.2364	60.2242	-0.501128	-2.00557	0.0043	0.0290167	yes	udp-glycosyltransferase 86a1
MLOC_8879	X149CK2	X149T2	OK	16.5077	29.2217	0.8239	2.39711	0.0011	0.00954796	yes	momilactone a synthase-like
MLOC_9146	X149CK2	X149T2	OK	270.327	445.141	0.719556	1.9838	0.00515	0.0334971	yes	dihydrofolate reductase-like
MLOC_9718	X149CK2	X149T2	OK	11.6062	4.28405	-1.43785	-3.18531	5e-05	0.000650355	yes	plant-specific domain tigr01615 family protein
MLOC_9949	X149CK2	X149T2	OK	32.9698	19.9847	-0.722246	-2.30131	0.0016	0.0130189	yes	auxin-repressed kda
MLOC_9982	X149CK2	X149T2	OK	3.66244	6.26557	0.774641	2.70441	5e-05	0.000650355	yes	tpa: plant regulator rwp-rk family protein
