# Supplementary material for: Transcriptome profiling analysis for two Tibetan wild barley genotypes in responses to low nitrogen
Source: BMC Plant Biol. 2016 Jan 27;16:30. doi: 10.1186/s12870-016-0721-8 (PMC4728812; doi:10.1186/s12870-016-0721-8)
Supplement: Additional file 6: Table S5. — DEGs at 6 h and 48 h after low N treatment in XZ56. (XLSX 70 kb) [file 12870_2016_721_MOESM6_ESM.xlsx]

## Sheet: XZ56-6h
gene_id	sample_1	sample_2	status	value_1	value_2	log2(fold_change)	test_stat	p_value	q_value	significant	Description
EPlHVUG00000000267	X56CK1	X56T1	OK	7.00296	0	#NAME?	#NAME?	0.0043	0.0290167	yes	---NA---
EPlHVUG00000001240	X56CK1	X56T1	OK	47.3058	0	#NAME?	#NAME?	0.0043	0.0290167	yes	---NA---
EPlHVUG00000001527	X56CK1	X56T1	OK	32.9235	12.0752	-1.44707	-2.30667	0.0045	0.0300962	yes	---NA---
EPlHVUG00000001624	X56CK1	X56T1	OK	0	14.0911	inf	#NAME?	0.00815	0.0480098	yes	---NA---
EPlHVUG00000010045	X56CK1	X56T1	OK	8.23818	0	#NAME?	#NAME?	0.0043	0.0290167	yes	photosystem ii protein k
MLOC_10067	X56CK1	X56T1	OK	3.55199	1.81718	-0.966923	-2.17586	0.00315	0.0226119	yes	protein roadkill
MLOC_10226	X56CK1	X56T1	OK	603.125	1112.02	0.882657	3.40218	5e-05	0.000650355	yes	-dihydroxy-3-keto-5-methylthiopentene dioxygenase 2-like
MLOC_1079	X56CK1	X56T1	OK	51.0378	88.3552	0.791749	2.99672	5e-05	0.000650355	yes	2 -deoxymugineic-acid 2 -dioxygenase-like
MLOC_10860	X56CK1	X56T1	OK	15.4473	8.33836	-0.889521	-2.65558	0.00015	0.00174275	yes	type ii cytoskeletal 2 epidermal-like
MLOC_10971	X56CK1	X56T1	OK	38.8242	128.673	1.72869	6.92202	5e-05	0.000650355	yes	dehydration-responsive protein rd22-like
MLOC_11189	X56CK1	X56T1	OK	59.3103	82.1764	0.470442	1.90865	0.00575	0.0365436	yes	receptor-like protein kinase hsl1
MLOC_11248	X56CK1	X56T1	OK	1025.46	730.858	-0.488607	-1.89378	0.0084	0.049169	yes	protein early responsive to dehydration 15-like isoform x1
MLOC_1135	X56CK1	X56T1	OK	28.0196	60.9524	1.12125	4.19834	5e-05	0.000650355	yes	jacalin-related lectin 3-like
MLOC_11524	X56CK1	X56T1	OK	9.04334	22.0291	1.28448	2.93461	0.00015	0.00174275	yes	b12d protein
MLOC_11635	X56CK1	X56T1	OK	47.8751	31.2624	-0.614845	-2.12563	0.0033	0.0234794	yes	uncharacterized acetyltransferase at3g50280-like
MLOC_11835	X56CK1	X56T1	OK	2.75631	10.178	1.88465	4.10721	5e-05	0.000650355	yes	catalase
MLOC_12153	X56CK1	X56T1	OK	68.7053	48.9827	-0.488149	-1.86811	0.00795	0.047073	yes	phosphate transporter pho1-2
MLOC_12348	X56CK1	X56T1	OK	13.8639	29.137	1.07152	3.20876	5e-05	0.000650355	yes	indole-3-acetic acid-induced protein arg7-like
MLOC_1281	X56CK1	X56T1	OK	1.55045	0	#NAME?	#NAME?	0.0043	0.0290167	yes	serine threonine-protein kinase smg1
MLOC_13432	X56CK1	X56T1	OK	4.94206	2.45033	-1.01214	-2.09354	0.00545	0.0350383	yes	ring-h2 finger protein atl1b
MLOC_13713	X56CK1	X56T1	OK	20.5155	31.6616	0.626019	2.38651	0.0009	0.00807342	yes	predicted protein
MLOC_13741	X56CK1	X56T1	OK	0	4.14962	inf	#NAME?	0.0001	0.00121701	yes	probable f-box protein at5g04010
MLOC_14077	X56CK1	X56T1	OK	1.50306	4.00966	1.41557	2.24095	0.0043	0.0290167	yes	hypothetical protein F775_09348
MLOC_14298	X56CK1	X56T1	OK	3.98998	10.7471	1.4295	3.99324	5e-05	0.000650355	yes	nitrate transporter
MLOC_14530	X56CK1	X56T1	OK	48.2568	27.9995	-0.785331	-2.61152	0.00015	0.00174275	yes	avr9 cf-9 rapidly elicited protein 146
MLOC_14646	X56CK1	X56T1	OK	8.51999	15.5987	0.872501	2.32434	0.00205	0.0159384	yes	aquaporin nip3-2-like
MLOC_14732	X56CK1	X56T1	OK	533.165	380.292	-0.487476	-1.97321	0.00525	0.0340081	yes	lipid-transfer protein dir1
MLOC_14884	X56CK1	X56T1	OK	271.814	394.037	0.535712	2.08813	0.00255	0.0190491	yes	cold acclimation protein
MLOC_14938	X56CK1	X56T1	OK	1.72229	2.97237	0.787283	1.96229	0.0075	0.0450573	yes	receptor protein kinase 1
MLOC_15595	X56CK1	X56T1	OK	122.372	75.2482	-0.701543	-2.70127	0.0001	0.00121701	yes	dna polymerase epsilon catalytic subunit
MLOC_15784	X56CK1	X56T1	OK	15.8131	10.0098	-0.659713	-1.93586	0.007	0.0426793	yes	btb poz and taz domain-containing protein 1-like
MLOC_15890	X56CK1	X56T1	OK	4.47227	17.8177	1.99423	5.31565	5e-05	0.000650355	yes	cytochrome p450 72a15-like
MLOC_15895	X56CK1	X56T1	OK	178.334	293.845	0.720478	2.63955	0.00015	0.00174275	yes	5 -methylthioadenosine s-adenosylhomocysteine nucleosidase 1-like
MLOC_16016	X56CK1	X56T1	OK	8.24993	3.46363	-1.2521	-2.31024	0.0037	0.0257457	yes	predicted protein
MLOC_16176	X56CK1	X56T1	OK	2.97381	6.05583	1.02601	2.1677	0.00215	0.0165747	yes	galactinol synthase 2-like
MLOC_1673	X56CK1	X56T1	OK	4.44907	21.372	2.26415	6.72001	5e-05	0.000650355	yes	nitrate transporter
MLOC_16818	X56CK1	X56T1	OK	91.6237	64.1877	-0.513426	-1.99316	0.0058	0.0367927	yes	unnamed protein product
MLOC_16968	X56CK1	X56T1	OK	16.6359	27.0878	0.703341	2.48306	0.0006	0.00574948	yes	wall-associated receptor kinase 2-like
MLOC_17562	X56CK1	X56T1	OK	184.322	328.217	0.832424	2.96484	5e-05	0.000650355	yes	hypothetical protein F775_04817
MLOC_17563	X56CK1	X56T1	OK	98.0963	65.3784	-0.585385	-2.30901	0.00175	0.0140096	yes	salicylic acid-binding protein 2-like
MLOC_17699	X56CK1	X56T1	OK	755.637	1146.94	0.602029	2.03999	0.0039	0.0268491	yes	s-adenosylmethionine synthase 1
MLOC_18164	X56CK1	X56T1	OK	175.836	112.773	-0.640801	-2.45162	0.0006	0.00574948	yes	ethylene-responsive transcription factor rap2-4-like
MLOC_18254	X56CK1	X56T1	OK	19.583	9.95512	-0.976092	-2.4357	0.00045	0.00450494	yes	predicted protein
MLOC_18708	X56CK1	X56T1	OK	10.0976	23.6752	1.22937	3.46523	5e-05	0.000650355	yes	hypothetical protein TRIUR3_00651
MLOC_19006	X56CK1	X56T1	OK	23.7879	13.4485	-0.822788	-2.01021	0.0058	0.0367927	yes	ring-h2 finger protein atl80
MLOC_19118	X56CK1	X56T1	OK	348.524	252.464	-0.465181	-1.88237	0.00725	0.043867	yes	bowman-birk type trypsin inhibitor
MLOC_19218	X56CK1	X56T1	OK	12.2779	21.1093	0.781813	2.66054	0.0001	0.00121701	yes	cytochrome p450 89a2-like
MLOC_19278	X56CK1	X56T1	OK	3.15118	9.10478	1.53073	4.20994	5e-05	0.000650355	yes	wd40-like beta propeller repeat family expressed
MLOC_19404	X56CK1	X56T1	OK	19.3849	27.9277	0.526767	1.88492	0.00825	0.0484725	yes	protein mizu-kussei 1-like
MLOC_19988	X56CK1	X56T1	OK	17.7259	10.819	-0.712283	-2.09958	0.0036	0.0251823	yes	3 -n-debenzoyl-2 -deoxytaxol n-benzoyltransferase-like
MLOC_20023	X56CK1	X56T1	OK	37.0296	72.3825	0.966963	3.57949	5e-05	0.000650355	yes	cell number regulator 2-like
MLOC_20578	X56CK1	X56T1	OK	10.2537	31.5017	1.61928	5.41284	5e-05	0.000650355	yes	inter-alpha-trypsin inhibitor heavy chain h3
MLOC_20896	X56CK1	X56T1	OK	43.4818	68.0547	0.646284	2.45412	0.0003	0.0031833	yes	glucan -beta-glucosidase
MLOC_21142	X56CK1	X56T1	OK	11.3821	26.9696	1.24456	4.28477	5e-05	0.000650355	yes	probable rna polymerase ii transcription factor b subunit 1-1 isoform x1
MLOC_21386	X56CK1	X56T1	OK	3.7277	7.3107	0.971726	2.1319	0.0047	0.031161	yes	heavy metal-associated domain containing protein
MLOC_21451	X56CK1	X56T1	OK	57.6534	127.704	1.14732	4.65888	5e-05	0.000650355	yes	bifunctional aspartate aminotransferase and glutamate aspartate-prephenate aminotransferase
MLOC_21718	X56CK1	X56T1	OK	0.778761	2.49752	1.68124	2.56606	0.00195	0.0153058	yes	upf0481 protein at3g47200-like
MLOC_22181	X56CK1	X56T1	OK	15.7504	8.41695	-0.904019	-2.47416	0.00075	0.00693566	yes	phi-1-like phosphate-induced protein
MLOC_22698	X56CK1	X56T1	OK	127.808	83.3443	-0.616823	-2.47882	0.0004	0.00407389	yes	constans-like protein co5
MLOC_22956	X56CK1	X56T1	OK	6.50272	11.6807	0.84501	2.53556	0.00065	0.00615029	yes	endoglucanase 4 precursor
MLOC_23103	X56CK1	X56T1	OK	9.73806	4.64734	-1.06723	-2.10954	0.0047	0.031161	yes	PREDICTED: uncharacterized protein LOC100844174
MLOC_23274	X56CK1	X56T1	OK	5.4095	11.7348	1.11722	2.69466	0.00045	0.00450494	yes	lecithin-cholesterol acyltransferase-like 1
MLOC_23856	X56CK1	X56T1	OK	73.2524	51.6035	-0.505408	-1.94396	0.00635	0.0395198	yes	protein glutamine dumper 4-like
MLOC_242	X56CK1	X56T1	OK	16.2956	61.6167	1.91884	6.37305	5e-05	0.000650355	yes	abc transporter b family member 25
MLOC_24861	X56CK1	X56T1	OK	6.54529	17.4644	1.41589	2.26754	0.00495	0.0324632	yes	endo- -beta-d-glucanase
MLOC_25331	X56CK1	X56T1	OK	19.693	11.6453	-0.757942	-2.344	0.00145	0.012002	yes	protein glutamine dumper 2-like
MLOC_25773	X56CK1	X56T1	OK	55.1878	82.6807	0.583203	2.29478	0.00095	0.00844807	yes	60 kda jasmonate-induced
MLOC_25787	X56CK1	X56T1	OK	26.9636	14.1399	-0.931238	-3.20405	5e-05	0.000650355	yes	ring-h2 finger protein atl78-like
MLOC_26843	X56CK1	X56T1	OK	41.5809	27.5335	-0.59473	-2.09275	0.0038	0.026304	yes	protein glutamine dumper 4-like
MLOC_27693	X56CK1	X56T1	OK	61.931	111.527	0.848654	2.84738	0.00015	0.00174275	yes	germin-like protein 8-5
MLOC_2781	X56CK1	X56T1	OK	110.117	182.822	0.731404	2.8264	5e-05	0.000650355	yes	thaumatin-like protein tlp5
MLOC_28370	X56CK1	X56T1	OK	28.1035	66.2899	1.23804	4.50534	5e-05	0.000650355	yes	phosphate transporter protein
MLOC_3053	X56CK1	X56T1	OK	198.365	321.254	0.695552	2.77682	5e-05	0.000650355	yes	high-affinity nitrate transporter -like
MLOC_31942	X56CK1	X56T1	OK	2.78507	0	#NAME?	#NAME?	0.0018	0.014338	yes	serine threonine-protein kinase smg1
MLOC_32238	X56CK1	X56T1	OK	310.912	668.598	1.10463	4.45207	5e-05	0.000650355	yes	salt gene product
MLOC_32712	X56CK1	X56T1	OK	155.24	100.837	-0.62247	-2.37177	0.0009	0.00807342	yes	ring-h2 finger protein atl80-like
MLOC_3291	X56CK1	X56T1	OK	2.63319	0	#NAME?	#NAME?	0.0043	0.0290167	yes	lysine-specific demethylase ref6-like
MLOC_32958	X56CK1	X56T1	OK	91.4432	49.6246	-0.88182	-2.76604	0.00035	0.00363445	yes	cold regulated protein
MLOC_33219	X56CK1	X56T1	OK	16.0359	27.4268	0.774279	2.26619	0.0015	0.0123406	yes	ribonuclease 1-like
MLOC_33518	X56CK1	X56T1	OK	890.239	2243.08	1.33321	5.08479	5e-05	0.000650355	yes	nicotianamine synthase 2
MLOC_33634	X56CK1	X56T1	OK	1.10941	0	#NAME?	#NAME?	0.0043	0.0290167	yes	reverse transcriptase
MLOC_33809	X56CK1	X56T1	OK	36.2179	54.4775	0.588956	2.16054	0.0018	0.014338	yes	60 kda jasmonate-induced
MLOC_33834	X56CK1	X56T1	OK	30.0407	43.4201	0.531445	1.93364	0.006	0.0377977	yes	ammonium transporter
MLOC_33958	X56CK1	X56T1	OK	67.9165	45.6182	-0.574151	-1.98265	0.0042	0.0284822	yes	cticosapeptide phox bem1p domain-containing
MLOC_34131	X56CK1	X56T1	OK	72.9264	110.918	0.604977	2.38824	0.0005	0.00492909	yes	32 kda protein
MLOC_34326	X56CK1	X56T1	OK	0	4.07023	inf	#NAME?	0.00065	0.00615029	yes	d-3-phosphoglycerate chloroplastic
MLOC_34540	X56CK1	X56T1	OK	53.3166	75.6452	0.504665	1.95953	0.0053	0.0342619	yes	peroxidase 2
MLOC_34614	X56CK1	X56T1	OK	53.5659	33.7748	-0.66537	-2.3541	0.0009	0.00807342	yes	protein nrt1 ptr family -like
MLOC_34706	X56CK1	X56T1	OK	6.66656	12.0219	0.850656	2.88936	5e-05	0.000650355	yes	phosphatidylinositol phosphatidylcholine transfer protein sfh3-like
MLOC_34709	X56CK1	X56T1	OK	26.6168	53.8895	1.01767	3.91318	5e-05	0.000650355	yes	1-aminocyclopropane-1-carboxylate oxidase
MLOC_34713	X56CK1	X56T1	OK	3.88829	1.05383	-1.8835	-2.40018	0.0009	0.00807342	yes	hypothetical protein F775_22124
MLOC_35163	X56CK1	X56T1	OK	0	1.96852	inf	#NAME?	0.00805	0.0475348	yes	retrotransposon unclassified
MLOC_3528	X56CK1	X56T1	OK	4.56669	11.4366	1.32444	2.70908	0.0005	0.00492909	yes	germin-like protein 1-1
MLOC_35485	X56CK1	X56T1	OK	1.65134	0	#NAME?	#NAME?	0.0043	0.0290167	yes	unnamed protein product
MLOC_35512	X56CK1	X56T1	OK	75.5253	53.8845	-0.48709	-1.88747	0.00675	0.0414742	yes	protein
MLOC_36351	X56CK1	X56T1	OK	85.9027	161.47	0.910488	3.63971	5e-05	0.000650355	yes	transcription factor bhlh100-like
MLOC_36386	X56CK1	X56T1	OK	10.6331	6.68311	-0.669973	-1.9233	0.00815	0.0480098	yes	amino acid-polyamine transporter
MLOC_36462	X56CK1	X56T1	OK	25.8605	17.3512	-0.575717	-1.94373	0.00615	0.0385411	yes	nodulin-like protein
MLOC_36469	X56CK1	X56T1	OK	69.1416	40.9122	-0.757024	-2.86574	5e-05	0.000650355	yes	hypothetical protein F775_07139
MLOC_36562	X56CK1	X56T1	OK	46.7942	31.6409	-0.56454	-2.23348	0.00145	0.012002	yes	l-type lectin-domain containing receptor kinase -like
MLOC_36752	X56CK1	X56T1	OK	29.9903	42.893	0.516247	2.03663	0.0042	0.0284822	yes	mitogen-activated protein kinase 8-like isoform x1
MLOC_36829	X56CK1	X56T1	OK	6.21076	10.1812	0.71307	2.07457	0.00355	0.0249025	yes	hypothetical protein TRIUR3_00800
MLOC_36873	X56CK1	X56T1	OK	118.108	82.1629	-0.523543	-2.09125	0.0039	0.0268491	yes	protein glutamine dumper 4-like
MLOC_3692	X56CK1	X56T1	OK	94.8283	178.152	0.909715	3.64232	5e-05	0.000650355	yes	sag12 protein
MLOC_37381	X56CK1	X56T1	OK	49.7346	117.482	1.24012	4.90306	5e-05	0.000650355	yes	homocysteine s-methyltransferase 1
MLOC_37446	X56CK1	X56T1	OK	18.2994	11.9041	-0.620344	-1.9761	0.00605	0.038046	yes	lux
MLOC_3754	X56CK1	X56T1	OK	650.644	1397.84	1.10326	4.20831	5e-05	0.000650355	yes	nicotianamine synthase 2
MLOC_37710	X56CK1	X56T1	OK	202.415	347.581	0.780035	3.13239	5e-05	0.000650355	yes	methylthioribose kinase
MLOC_37719	X56CK1	X56T1	OK	22.6905	33.0225	0.541361	2.09321	0.0029	0.0211497	yes	act domain-containing protein
MLOC_37745	X56CK1	X56T1	OK	3.81455	5.8397	0.614381	1.86318	0.00835	0.0489379	yes	predicted protein
MLOC_3806	X56CK1	X56T1	OK	89.0053	230.149	1.3706	5.18006	5e-05	0.000650355	yes	nicotianamine synthase 2
MLOC_38136	X56CK1	X56T1	OK	4.99383	8.63488	0.79003	2.28426	0.0016	0.0130189	yes	predicted protein
MLOC_38249	X56CK1	X56T1	OK	108.906	71.497	-0.607131	-2.21148	0.0021	0.0162594	yes	tpa: plant-specific domain tigr01615 family protein
MLOC_38253	X56CK1	X56T1	OK	140.619	95.652	-0.555927	-2.11987	0.003	0.0217384	yes	vacuolar iron transporter homolog 5-like
MLOC_38368	X56CK1	X56T1	OK	27.0735	16.331	-0.729264	-2.67148	0.0003	0.0031833	yes	probable inositol transporter 2
MLOC_38447	X56CK1	X56T1	OK	75.8699	136.214	0.844274	3.16512	5e-05	0.000650355	yes	low temperature-induced protein
MLOC_38561	X56CK1	X56T1	OK	88.3951	124.76	0.497114	2.0028	0.0049	0.0322028	yes	ethylene-responsive transcription factor 1-like
MLOC_38761	X56CK1	X56T1	OK	20.7844	10.7137	-0.95604	-3.07933	0.0001	0.00121701	yes	tpa: duf231 domain containing family protein
MLOC_38932	X56CK1	X56T1	OK	488.46	323.592	-0.594063	-2.31319	0.0007	0.00654592	yes	btb poz and taz domain-containing protein 1-like
MLOC_38941	X56CK1	X56T1	OK	47.0907	29.8031	-0.659978	-2.65174	0.00025	0.0027208	yes	leucine-rich repeat receptor-like serine threonine-protein kinase bam1
MLOC_39001	X56CK1	X56T1	OK	34.9494	61.4795	0.81484	2.83929	0.0001	0.00121701	yes	zinc finger protein zat12-like
MLOC_39598	X56CK1	X56T1	OK	5.37666	0.861329	-2.64207	-2.43225	0.0001	0.00121701	yes	predicted protein
MLOC_39969	X56CK1	X56T1	OK	42.6739	62.7224	0.555627	2.03819	0.0042	0.0284822	yes	protein star1
MLOC_4044	X56CK1	X56T1	OK	31.885	21.3287	-0.580079	-2.19734	0.00205	0.0159384	yes	f-box lrr-repeat max2 homolog
MLOC_41281	X56CK1	X56T1	OK	16.7724	36.7751	1.13264	2.04806	0.00775	0.0462217	yes	kda heat-shock protein
MLOC_42135	X56CK1	X56T1	OK	0	1.49714	inf	#NAME?	0.00715	0.0433903	yes	serine threonine-protein kinase smg1
MLOC_42816	X56CK1	X56T1	OK	1.9141	0	#NAME?	#NAME?	0.0043	0.0290167	yes	retrotransposon unclassified
MLOC_4361	X56CK1	X56T1	OK	185.941	518.562	1.47967	5.63734	5e-05	0.000650355	yes	nicotianamine aminotransferase
MLOC_44080	X56CK1	X56T1	OK	12.6661	23.3922	0.885059	3.15187	5e-05	0.000650355	yes	asparagine synthetase
MLOC_44274	X56CK1	X56T1	OK	4.91516	2.39882	-1.03491	-2.32358	0.00125	0.0106135	yes	cysteine-rich receptor-like protein kinase 10-like
MLOC_44331	X56CK1	X56T1	OK	4.645	2.5029	-0.892076	-2.09964	0.00505	0.0329874	yes	leucine-rich repeat receptor-like serine threonine-protein kinase at2g24130
MLOC_44387	X56CK1	X56T1	OK	36.9085	93.2627	1.33735	5.15033	5e-05	0.000650355	yes	sulphate transporter
MLOC_44646	X56CK1	X56T1	OK	12.1363	17.6877	0.543424	1.95168	0.0056	0.0357966	yes	upf0481 protein at3g47200-like
MLOC_44795	X56CK1	X56T1	OK	6.51319	11.0632	0.76433	2.19914	0.00225	0.0172051	yes	protein
MLOC_44925	X56CK1	X56T1	OK	0	1.24192	inf	#NAME?	5e-05	0.000650355	yes	jasmonate-induced protein isoform x1
MLOC_45046	X56CK1	X56T1	OK	148.38	221.17	0.575861	2.27463	0.0014	0.0116579	yes	heat shock cognate 70 kda protein 2
MLOC_45125	X56CK1	X56T1	OK	106.564	71.6643	-0.572396	-2.28995	0.0012	0.0102621	yes	12-oxo-phytodienoic acid reductase
MLOC_45654	X56CK1	X56T1	OK	124.796	72.3752	-0.786008	-2.98673	5e-05	0.000650355	yes	leucine zipper protein
MLOC_47260	X56CK1	X56T1	OK	0	2.85225	inf	#NAME?	0.00715	0.0433903	yes	reverse transcriptase
MLOC_47637	X56CK1	X56T1	OK	35.6748	54.1012	0.600756	1.94614	0.00645	0.0400178	yes	probable isoaspartyl peptidase l-asparaginase 2
MLOC_47763	X56CK1	X56T1	OK	9.33564	0	#NAME?	#NAME?	0.0043	0.0290167	yes	histidine kinase 5
MLOC_48765	X56CK1	X56T1	OK	33.3181	77.5976	1.21971	3.68321	5e-05	0.000650355	yes	phosphate transporter protein
MLOC_49159	X56CK1	X56T1	OK	1.2316	0	#NAME?	#NAME?	0.0043	0.0290167	yes	phosphoglycerate cytosolic-like isoform x3
MLOC_4925	X56CK1	X56T1	OK	50.7501	32.2588	-0.653719	-2.5171	0.0002	0.00224095	yes	clathrin assembly protein at1g33340
MLOC_4942	X56CK1	X56T1	OK	108.718	194.927	0.842347	3.41178	5e-05	0.000650355	yes	ribose-phosphate pyrophosphokinase 4
MLOC_5098	X56CK1	X56T1	OK	4.63616	8.17792	0.818805	2.03624	0.0052	0.0337557	yes	transcription factor rax3-like
MLOC_50995	X56CK1	X56T1	OK	72.6128	40.7806	-0.832342	-2.79356	5e-05	0.000650355	yes	PREDICTED: uncharacterized protein LOC103643366
MLOC_51038	X56CK1	X56T1	OK	245.612	161.263	-0.606968	-2.44557	0.0004	0.00407389	yes	peroxidase 5-like
MLOC_51041	X56CK1	X56T1	OK	68.3967	46.0102	-0.571974	-2.21634	0.0016	0.0130189	yes	ring-h2 finger protein atl66
MLOC_51334	X56CK1	X56T1	OK	33.6046	20.4525	-0.716382	-2.59935	0.0005	0.00492909	yes	ribosome-binding factor chloroplastic
MLOC_51377	X56CK1	X56T1	OK	31.4865	53.9556	0.777042	2.4326	0.0004	0.00407389	yes	solute carrier family 40 member 1-like
MLOC_51427	X56CK1	X56T1	OK	10.5151	0.589893	-4.15586	-4.73567	5e-05	0.000650355	yes	o-methyltransferase zrp4
MLOC_51689	X56CK1	X56T1	OK	68.439	34.141	-1.00331	-2.20566	0.0025	0.0187458	yes	protein nlp7-like isoform x1
MLOC_51954	X56CK1	X56T1	OK	23.0736	13.828	-0.738657	-1.98069	0.00655	0.0405002	yes	predicted protein
MLOC_52621	X56CK1	X56T1	OK	41.4772	118.809	1.51825	5.886	5e-05	0.000650355	yes	nitrate transporter
MLOC_53180	X56CK1	X56T1	OK	0.858702	2.58487	1.58986	2.06318	0.00575	0.0365436	yes	peroxidase p7-like
MLOC_53432	X56CK1	X56T1	OK	45.0394	71.3778	0.664285	2.39156	0.0008	0.00731861	yes	dirigent protein 2-like
MLOC_53759	X56CK1	X56T1	OK	87.3096	122.633	0.490134	1.96658	0.0059	0.0372993	yes	probable inactive methyltransferase os04g0175900-like
MLOC_54420	X56CK1	X56T1	OK	0.52077	2.47099	2.24637	3.25061	0.0012	0.0102621	yes	cytokinin-o-glucosyltransferase 2
MLOC_54448	X56CK1	X56T1	OK	2.79396	7.09424	1.34434	2.43157	0.00165	0.0133522	yes	probable glutathione s-transferase-like
MLOC_54601	X56CK1	X56T1	OK	6.66075	25.6163	1.94331	5.99328	5e-05	0.000650355	yes	wat1-related protein at5g07050-like
MLOC_54785	X56CK1	X56T1	OK	9.62693	4.65128	-1.04945	-2.35245	0.0017	0.0136847	yes	mitochondrial transcription termination factor family protein
MLOC_54916	X56CK1	X56T1	OK	21.7463	32.0381	0.559016	1.96903	0.0039	0.0268491	yes	bifunctional epoxide hydrolase 2-like
MLOC_54975	X56CK1	X56T1	OK	1.35076	0.646087	-1.06397	-2.10519	0.0041	0.0279344	yes	lrr receptor-like serine threonine-protein kinase
MLOC_54991	X56CK1	X56T1	OK	79.2717	115.465	0.542582	2.03226	0.0034	0.0240541	yes	fasciclin-like arabinogalactan protein 2-like
MLOC_55123	X56CK1	X56T1	OK	360.163	233.907	-0.622717	-2.47877	0.0003	0.0031833	yes	protein srg1
MLOC_55179	X56CK1	X56T1	OK	62.8217	39.6584	-0.663636	-2.56231	0.0003	0.0031833	yes	glutamine amidotransferase ylr126c
MLOC_55301	X56CK1	X56T1	OK	12.0296	18.8131	0.645148	1.97441	0.0058	0.0367927	yes	plant f18b13-26 protein
MLOC_55380	X56CK1	X56T1	OK	54.539	149.107	1.45099	5.7364	5e-05	0.000650355	yes	nicotianamine aminotransferase
MLOC_55407	X56CK1	X56T1	OK	63.1454	44.1556	-0.516081	-1.95429	0.00555	0.0355449	yes	methyltransferase-like protein 13
MLOC_55596	X56CK1	X56T1	OK	1.46579	3.88643	1.40677	2.47975	0.00215	0.0165747	yes	transcription repressor ofp13-like
MLOC_55643	X56CK1	X56T1	OK	82.638	218.454	1.40245	5.54844	5e-05	0.000650355	yes	kynurenine--oxoglutarate transaminase-like
MLOC_56003	X56CK1	X56T1	OK	75.7923	109.664	0.53296	2.13092	0.00215	0.0165747	yes	actin 1
MLOC_56070	X56CK1	X56T1	OK	10.4899	40.5359	1.95021	5.55819	5e-05	0.000650355	yes	esterase pir7b-like
MLOC_56094	X56CK1	X56T1	OK	7.19512	16.0677	1.15907	3.7385	5e-05	0.000650355	yes	3-beta hydroxysteroid dehydrogenase isomerase family protein
MLOC_56153	X56CK1	X56T1	OK	465.567	1129.97	1.27922	4.75674	5e-05	0.000650355	yes	nicotianamine synthase 1
MLOC_56335	X56CK1	X56T1	OK	2.71857	7.36237	1.43732	2.68643	0.0012	0.0102621	yes	taxane 10-beta-hydroxylase(5-alpha-taxadienol-10-beta- hydroxylase)
MLOC_56550	X56CK1	X56T1	OK	194.904	129.361	-0.591358	-2.38614	0.0009	0.00807342	yes	PREDICTED: uncharacterized protein LOC100839950
MLOC_56629	X56CK1	X56T1	OK	120.847	269.016	1.15451	4.52818	5e-05	0.000650355	yes	protein zinc induced facilitator-like 1-like
MLOC_56822	X56CK1	X56T1	OK	0	1.1161	inf	#NAME?	0.00015	0.00174275	yes	wrky transcription factor 22-like
MLOC_57012	X56CK1	X56T1	OK	0.706953	1.77203	1.32571	1.72724	0.00855	0.0498538	yes	s-type anion channel slah3-like
MLOC_5720	X56CK1	X56T1	OK	14.5292	8.8334	-0.717909	-2.04274	0.0048	0.0316761	yes	pctp-like protein
MLOC_57248	X56CK1	X56T1	OK	3.32075	1.2561	-1.40256	-2.60441	0.0014	0.0116579	yes	f-box fbd lrr-repeat protein at1g13570-like
MLOC_57284	X56CK1	X56T1	OK	272.418	196.619	-0.470418	-1.90218	0.00675	0.0414742	yes	root r-b1-like
MLOC_57296	X56CK1	X56T1	OK	7.09205	11.8672	0.742703	1.88012	0.00855	0.0498538	yes	protein nrt1 ptr family -like isoform x3
MLOC_57450	X56CK1	X56T1	OK	16.2911	25.9657	0.672525	2.54998	0.0003	0.0031833	yes	subtilisin-like protease
MLOC_57493	X56CK1	X56T1	OK	9.48661	16.3074	0.781564	2.98214	5e-05	0.000650355	yes	nbs-lrr class disease resistance protein
MLOC_57499	X56CK1	X56T1	OK	4.00822	6.83536	0.770054	2.48057	0.00055	0.00534135	yes	glutamate receptor -like
MLOC_57519	X56CK1	X56T1	OK	12.4682	7.0876	-0.814888	-2.18679	0.0025	0.0187458	yes	alpha-expansin partial
MLOC_57584	X56CK1	X56T1	OK	67.4765	93.7925	0.475088	1.90732	0.0067	0.0412311	yes	wat1-related protein at5g64700-like
MLOC_5765	X56CK1	X56T1	OK	1185.23	745.58	-0.668727	-2.4242	0.00075	0.00693566	yes	predicted protein
MLOC_57658	X56CK1	X56T1	OK	23.9604	36.5496	0.609204	2.1334	0.00305	0.0220294	yes	fiber protein fb19
MLOC_57664	X56CK1	X56T1	OK	46.6183	23.6399	-0.979673	-3.56123	5e-05	0.000650355	yes	peroxidase 12
MLOC_57716	X56CK1	X56T1	OK	36.1057	56.2395	0.63936	2.58765	0.0003	0.0031833	yes	probable copper-transporting atpase hma5
MLOC_57717	X56CK1	X56T1	OK	305.858	218.246	-0.486908	-1.9899	0.0039	0.0268491	yes	metacaspase-1-like
MLOC_57969	X56CK1	X56T1	OK	47.014	88.7034	0.9159	3.24679	5e-05	0.000650355	yes	fe(2+) transport protein 1-like
MLOC_58165	X56CK1	X56T1	OK	14.9087	9.92246	-0.587386	-1.93485	0.00555	0.0355449	yes	eukaryotic translation initiation factor 5b
MLOC_58437	X56CK1	X56T1	OK	18.7459	36.6079	0.965577	3.58882	5e-05	0.000650355	yes	nitrate transporter
MLOC_58438	X56CK1	X56T1	OK	49.0747	95.8129	0.96524	3.79597	5e-05	0.000650355	yes	nitrate transporter
MLOC_58726	X56CK1	X56T1	OK	2.96943	1.50953	-0.976087	-2.43898	0.001	0.00881756	yes	lipoxygenase 2
MLOC_58776	X56CK1	X56T1	OK	156.61	106.394	-0.557758	-2.20263	0.0016	0.0130189	yes	predicted protein
MLOC_58866	X56CK1	X56T1	OK	2.34395	4.37184	0.899298	2.25873	0.00185	0.0146615	yes	arginine decarboxylase
MLOC_59148	X56CK1	X56T1	OK	1.45137	5.45739	1.9108	2.39393	0.0074	0.0445912	yes	tdl1b_orysj ame: full=tpd1 protein homolog 1b ame: full=tpd1-like protein 1b short= 1b flags: precursor
MLOC_59508	X56CK1	X56T1	OK	31.4886	57.9806	0.88074	3.43122	5e-05	0.000650355	yes	protein nrt1 ptr family -like
MLOC_59522	X56CK1	X56T1	OK	123.113	170.607	0.470696	1.86245	0.00665	0.0409849	yes	tropinone reductase homolog at1g07440-like
MLOC_60141	X56CK1	X56T1	OK	10.1743	20.8783	1.03708	3.11467	5e-05	0.000650355	yes	calcium-binding protein cml25 26
MLOC_60157	X56CK1	X56T1	OK	103.972	156.379	0.588848	2.31631	0.0007	0.00654592	yes	peroxidase 15-like
MLOC_60455	X56CK1	X56T1	OK	310.445	220.236	-0.495285	-1.98107	0.0044	0.0295519	yes	transcription factor ilr3-like
MLOC_60633	X56CK1	X56T1	OK	44.4941	122.009	1.4553	5.82885	5e-05	0.000650355	yes	iron-phytosiderophore transporter ysl15-like
MLOC_60694	X56CK1	X56T1	OK	11.2812	18.4955	0.71325	1.98859	0.00485	0.0319373	yes	---NA---
MLOC_60747	X56CK1	X56T1	OK	79.9836	117.328	0.552777	2.19101	0.002	0.0156198	yes	centromere protein v
MLOC_60996	X56CK1	X56T1	OK	23.3378	15.0076	-0.636968	-1.94297	0.0075	0.0450573	yes	transcription factor divaricata-like
MLOC_61000	X56CK1	X56T1	OK	22.857	62.6782	1.45533	3.73149	5e-05	0.000650355	yes	PG1
MLOC_61170	X56CK1	X56T1	OK	214.681	402.136	0.905491	3.12288	5e-05	0.000650355	yes	metal-nicotianamine transporter ysl3-like
MLOC_61290	X56CK1	X56T1	OK	2.63714	0	#NAME?	#NAME?	5e-05	0.000650355	yes	---NA---
MLOC_61972	X56CK1	X56T1	OK	7.47665	13.9027	0.894907	2.67113	0.00035	0.00363445	yes	probable xyloglucan endotransglucosylase hydrolase protein 32
MLOC_62331	X56CK1	X56T1	OK	150.752	95.9536	-0.651769	-2.63885	0.00015	0.00174275	yes	peroxidase n-like
MLOC_62531	X56CK1	X56T1	OK	30.5747	20.2181	-0.596694	-2.11729	0.00205	0.0159384	yes	predicted protein
MLOC_62749	X56CK1	X56T1	OK	3.202	7.98555	1.31842	2.65312	0.00085	0.00769663	yes	serine carboxypeptidase-like 19
MLOC_63089	X56CK1	X56T1	OK	21.6709	14.6838	-0.561534	-1.94618	0.00605	0.038046	yes	asparagine synthetase
MLOC_63525	X56CK1	X56T1	OK	195.681	131.48	-0.573654	-2.29183	0.00175	0.0140096	yes	zinc finger ccch domain-containing protein 2-like
MLOC_63550	X56CK1	X56T1	OK	2.1798	4.54327	1.05954	2.42973	0.0014	0.0116579	yes	reticuline oxidase-like protein
MLOC_63590	X56CK1	X56T1	OK	43.2265	25.3303	-0.771052	-2.92602	5e-05	0.000650355	yes	protein glutamine dumper 4-like
MLOC_63698	X56CK1	X56T1	OK	9.66546	15.3316	0.665595	2.24092	0.00205	0.0159384	yes	e3 ubiquitin-protein ligase rglg2-like isoform x1
MLOC_63811	X56CK1	X56T1	OK	10.8154	17.8954	0.726503	2.7102	0.0002	0.00224095	yes	external alternative nad h-ubiquinone oxidoreductase mitochondrial-like
MLOC_63976	X56CK1	X56T1	OK	10.6333	18.5575	0.803411	2.6512	0.00075	0.00693566	yes	protein transparent testa 12-like
MLOC_64175	X56CK1	X56T1	OK	10.5799	5.26918	-1.00568	-1.83751	0.0076	0.0455197	yes	f-box protein pp2-b12
MLOC_64330	X56CK1	X56T1	OK	43.9372	29.5461	-0.572472	-2.18874	0.003	0.0217384	yes	mate efflux family protein 5
MLOC_64594	X56CK1	X56T1	OK	133.538	80.9136	-0.722799	-2.84095	0.0001	0.00121701	yes	bowman-birk type trypsin inhibitor
MLOC_6463	X56CK1	X56T1	OK	52.2052	36.8739	-0.501592	-1.86554	0.00835	0.0489379	yes	cytokinin riboside 5 -monophosphate phosphoribohydrolase log3
MLOC_64679	X56CK1	X56T1	OK	9.5344	2.72402	-1.8074	-3.59505	5e-05	0.000650355	yes	protein
MLOC_64771	X56CK1	X56T1	OK	3.73383	5.60317	0.585589	1.8981	0.00735	0.0443511	yes	oligopeptide transporter 7-like
MLOC_64832	X56CK1	X56T1	OK	50.2078	102.396	1.02818	3.52879	5e-05	0.000650355	yes	metallothionein-like protein 1
MLOC_65040	X56CK1	X56T1	OK	9.5661	0.953562	-3.32653	-5.98886	5e-05	0.000650355	yes	protein aspartic protease in guard cell 2-like
MLOC_65110	X56CK1	X56T1	OK	11.0156	6.3389	-0.79725	-2.36145	0.0007	0.00654592	yes	nitrate transporter
MLOC_65113	X56CK1	X56T1	OK	3.26373	7.16203	1.13384	2.32173	0.00275	0.0202543	yes	fasciclin-like arabinogalactan protein 7
MLOC_65135	X56CK1	X56T1	OK	0.29632	1.61826	2.44921	2.67873	0.00505	0.0329874	yes	laccase-15-like
MLOC_65356	X56CK1	X56T1	OK	3.21085	1.59074	-1.01325	-1.67815	0.0073	0.0441113	yes	trna (guanine -n )-dimethyltransferase
MLOC_6537	X56CK1	X56T1	OK	12.2484	8.35221	-0.552359	-1.87834	0.0085	0.0496386	yes	receptor-like protein kinase hsl1
MLOC_65405	X56CK1	X56T1	OK	3.12599	5.43545	0.798087	2.27444	0.00125	0.0106135	yes	csc1-like protein at4g02900
MLOC_65477	X56CK1	X56T1	OK	441.986	271.231	-0.704476	-2.80465	5e-05	0.000650355	yes	anionic peroxidase
MLOC_65696	X56CK1	X56T1	OK	6.91688	11.2472	0.701378	2.47162	0.00065	0.00615029	yes	cell division protein aaa atpase family
MLOC_65890	X56CK1	X56T1	OK	28.8081	45.3851	0.655743	2.42022	0.0008	0.00731861	yes	predicted protein
MLOC_66307	X56CK1	X56T1	OK	12.4401	7.90218	-0.654677	-1.98599	0.00545	0.0350383	yes	sugar transport protein 5-like
MLOC_66361	X56CK1	X56T1	OK	29.191	13.2571	-1.13876	-2.34265	0.00285	0.020851	yes	---NA---
MLOC_66412	X56CK1	X56T1	OK	166.19	290.613	0.806265	3.23736	5e-05	0.000650355	yes	probable bifunctional methylthioribulose-1-phosphate dehydratase enolase-phosphatase e1 1
MLOC_66445	X56CK1	X56T1	OK	3.57117	6.08265	0.768301	2.13757	0.00315	0.0226119	yes	beta-fructofuranosidase 1
MLOC_66481	X56CK1	X56T1	OK	3.93143	2.25102	-0.804479	-2.06686	0.0054	0.0347757	yes	numod3 motif family expressed
MLOC_66515	X56CK1	X56T1	OK	3.50284	7.28733	1.05687	2.84961	0.00015	0.00174275	yes	ent-kaurenoic acid oxidase 1-like
MLOC_66526	X56CK1	X56T1	OK	1.53012	3.60549	1.23655	2.13861	0.00685	0.0419603	yes	quinone-oxidoreductase chloroplastic
MLOC_66743	X56CK1	X56T1	OK	63.4101	43.798	-0.533848	-2.05574	0.00395	0.0271196	yes	basic 7s globulin 2
MLOC_66785	X56CK1	X56T1	OK	3.57517	0	#NAME?	#NAME?	0.00495	0.0324632	yes	ribonuclease h protein at1g65750
MLOC_67101	X56CK1	X56T1	OK	29.6383	17.6283	-0.749564	-2.80372	5e-05	0.000650355	yes	cipk-like protein 1
MLOC_67259	X56CK1	X56T1	OK	79.087	53.1951	-0.572147	-2.29436	0.0015	0.0123406	yes	f-box kelch-repeat protein at1g80440-like
MLOC_67385	X56CK1	X56T1	OK	5.22588	26.8156	2.35933	7.59572	5e-05	0.000650355	yes	metal-nicotianamine transporter ysl6
MLOC_67531	X56CK1	X56T1	OK	144.476	203.207	0.492121	1.95404	0.0056	0.0357966	yes	sucrose:fructan 6-fructosyltransferase
MLOC_67668	X56CK1	X56T1	OK	8.84219	14.406	0.704195	2.03298	0.00475	0.0314214	yes	receptor-like protein kinase at4g00960
MLOC_67715	X56CK1	X56T1	OK	272.419	192.392	-0.501781	-2.00886	0.00415	0.0282094	yes	xylanase inhibitor protein 1-like
MLOC_67856	X56CK1	X56T1	OK	26.8339	16.9533	-0.66249	-2.18375	0.00255	0.0190491	yes	amino acid permease 6-like
MLOC_67937	X56CK1	X56T1	OK	28.4228	19.704	-0.528558	-1.85633	0.008	0.0473021	yes	transcription factor bhlh18-like
MLOC_68042	X56CK1	X56T1	OK	349.825	492.472	0.49341	1.87864	0.007	0.0426793	yes	sag12 protein
MLOC_68221	X56CK1	X56T1	OK	7.81068	11.939	0.61216	1.92631	0.0065	0.0402581	yes	hypothetical protein F775_09348
MLOC_68641	X56CK1	X56T1	OK	4.19293	2.50401	-0.743716	-2.02327	0.00575	0.0365436	yes	nuclear pore complex protein nup88 isoform x1
MLOC_68827	X56CK1	X56T1	OK	51.1808	32.1669	-0.670026	-2.15779	0.0023	0.0175202	yes	predicted protein
MLOC_68978	X56CK1	X56T1	OK	3.13517	7.61035	1.27942	3.14778	5e-05	0.000650355	yes	gdsl esterase lipase at4g10955-like
MLOC_69033	X56CK1	X56T1	OK	9.38516	15.3203	0.706995	2.16389	0.0022	0.0168952	yes	gdsl esterase lipase
MLOC_69176	X56CK1	X56T1	OK	10.1997	5.95391	-0.776614	-2.04544	0.0042	0.0284822	yes	c-terminal region family expressed
MLOC_69385	X56CK1	X56T1	OK	114.885	207.28	0.851383	3.39717	5e-05	0.000650355	yes	embryo-specific protein
MLOC_69399	X56CK1	X56T1	OK	12.7454	19.186	0.590086	2.03563	0.0037	0.0257457	yes	mlo-like protein 1
MLOC_69428	X56CK1	X56T1	OK	34.437	22.0039	-0.646201	-2.22479	0.0019	0.0149832	yes	cysteine-rich repeat secretory protein 55-like
MLOC_69433	X56CK1	X56T1	OK	8.94887	13.1092	0.550804	1.89838	0.00575	0.0365436	yes	dirigent protein 1-like
MLOC_69590	X56CK1	X56T1	OK	24.9232	13.8163	-0.851121	-2.88027	5e-05	0.000650355	yes	chaperone protein dnaj 11
MLOC_69825	X56CK1	X56T1	OK	73.9497	174.298	1.23694	4.86101	5e-05	0.000650355	yes	l-gulonolactone oxidase
MLOC_69912	X56CK1	X56T1	OK	18.3544	26.6811	0.539692	1.89801	0.0074	0.0445912	yes	peroxidase 2-like
MLOC_69951	X56CK1	X56T1	OK	176.59	122.502	-0.527605	-2.07919	0.0027	0.0199542	yes	wat1-related protein at5g64700-like
MLOC_7003	X56CK1	X56T1	OK	3.2891	7.33788	1.15767	2.18947	0.005	0.0327272	yes	mitochondrial import inner membrane translocase subunit tim14-3-like
MLOC_70346	X56CK1	X56T1	OK	1174.47	1751.71	0.576755	2.27052	0.0013	0.0109653	yes	subtilisin-chymotrypsin inhibitor-2a
MLOC_7036	X56CK1	X56T1	OK	1.44388	6.00004	2.05502	3.50333	0.0001	0.00121701	yes	laccase-25-like
MLOC_7045	X56CK1	X56T1	OK	27.5778	18.9128	-0.544145	-2.04483	0.00445	0.0298221	yes	polyol transporter 5-like
MLOC_70557	X56CK1	X56T1	OK	22.9937	13.2162	-0.798927	-2.63194	0.00045	0.00450494	yes	hypothetical protein F775_09195
MLOC_70777	X56CK1	X56T1	OK	139.62	98.8382	-0.498366	-2.00682	0.0037	0.0257457	yes	transcription factor myb1r1-like
MLOC_70893	X56CK1	X56T1	OK	369.752	614.929	0.73386	2.73026	5e-05	0.000650355	yes	s-adenosylmethionine synthase 1
MLOC_70963	X56CK1	X56T1	OK	107.443	194.458	0.85589	3.45678	5e-05	0.000650355	yes	protein zinc induced facilitator-like 1-like
MLOC_71132	X56CK1	X56T1	OK	155.577	281.516	0.855585	3.41425	5e-05	0.000650355	yes	methylthioribose-1-phosphate isomerase
MLOC_71275	X56CK1	X56T1	OK	0.335095	1.29906	1.95482	2.23107	0.0007	0.00654592	yes	probable linoleate 9s-lipoxygenase 5 isoform x2
MLOC_71333	X56CK1	X56T1	OK	2.00394	10.3274	2.36557	4.87459	5e-05	0.000650355	yes	oligopeptide transporter
MLOC_71450	X56CK1	X56T1	OK	1.65684	6.84701	2.04704	2.33731	0.0021	0.0162594	yes	probable protein phosphatase 2c 43 isoform x1
MLOC_7175	X56CK1	X56T1	OK	129.583	70.0405	-0.887619	-3.1882	5e-05	0.000650355	yes	ring-h2 finger protein atl80-like
MLOC_7185	X56CK1	X56T1	OK	15.7159	31.9426	1.02326	3.39694	5e-05	0.000650355	yes	exb15_orysj ame: full=expansin-b15 ame: full=beta-expansin-15 ame: full= 15 ame: full= flags: precursor
MLOC_72009	X56CK1	X56T1	OK	6.06487	9.95382	0.714775	1.87701	0.0075	0.0450573	yes	flavonoid 3 -hydroxylase-like
MLOC_72119	X56CK1	X56T1	OK	21.6067	11.125	-0.957674	-2.87095	0.00015	0.00174275	yes	ring-h2 finger protein atl72-like
MLOC_72503	X56CK1	X56T1	OK	31.9005	22.1904	-0.523642	-1.98891	0.00505	0.0329874	yes	tpa: wd40-like beta propeller repeat family protein
MLOC_72541	X56CK1	X56T1	OK	386.114	617.798	0.678106	2.75279	5e-05	0.000650355	yes	adenine phosphoribosyltransferase 1
MLOC_72543	X56CK1	X56T1	OK	23.2334	34.9075	0.587338	1.91321	0.00735	0.0443511	yes	hypothetical protein F775_29803
MLOC_72614	X56CK1	X56T1	OK	3.95447	7.44637	0.913054	2.63615	0.0001	0.00121701	yes	amelogenin precursor like protein
MLOC_72683	X56CK1	X56T1	OK	19.9474	10.225	-0.964095	-2.75285	0.00015	0.00174275	yes	protein glutamine dumper 2-like
MLOC_72837	X56CK1	X56T1	OK	0.436204	2.9124	2.73914	2.74302	0.0009	0.00807342	yes	electron transporter heat shock protein binding protein
MLOC_72949	X56CK1	X56T1	OK	31.4525	21.6848	-0.536491	-1.93693	0.0058	0.0367927	yes	dof zinc finger
MLOC_7324	X56CK1	X56T1	OK	472.807	803.195	0.764497	2.86612	5e-05	0.000650355	yes	nitrile-specifier protein 5
MLOC_73385	X56CK1	X56T1	OK	14.1252	0	#NAME?	#NAME?	0.0043	0.0290167	yes	transposon mutator sub-class
MLOC_73481	X56CK1	X56T1	OK	606.799	424.95	-0.513925	-2.03267	0.0036	0.0251823	yes	polygalacturonase inhibitor-like
MLOC_7365	X56CK1	X56T1	OK	47.3988	30.85	-0.619583	-2.03171	0.00405	0.0276589	yes	serine carboxypeptidase-like 35
MLOC_73656	X56CK1	X56T1	OK	172.451	96.714	-0.834387	-3.33745	5e-05	0.000650355	yes	bowman-birk type trypsin inhibitor-like
MLOC_73689	X56CK1	X56T1	OK	127.939	84.977	-0.59031	-2.24526	0.00115	0.00990815	yes	hypothetical protein TRIUR3_08408
MLOC_73802	X56CK1	X56T1	OK	129.634	179.534	0.469818	1.86446	0.00755	0.0452864	yes	high-affinity nitrate transporter -like
MLOC_73897	X56CK1	X56T1	OK	4.80382	8.04977	0.744765	2.01981	0.0046	0.0306281	yes	peroxidase 2
MLOC_74308	X56CK1	X56T1	OK	29.1575	19.7638	-0.561003	-1.91934	0.0074	0.0445912	yes	hypothetical protein F775_42714
MLOC_74327	X56CK1	X56T1	OK	3.89748	0	#NAME?	#NAME?	0.00495	0.0324632	yes	ribonuclease h protein at1g65750
MLOC_74463	X56CK1	X56T1	OK	10.3414	26.3108	1.34722	3.87232	5e-05	0.000650355	yes	germin-like protein 2-1
MLOC_74557	X56CK1	X56T1	OK	161.828	109.414	-0.564664	-2.24103	0.0013	0.0109653	yes	hlh dna-binding domain superfamily protein
MLOC_74611	X56CK1	X56T1	OK	2.91232	18.0903	2.63498	5.57552	5e-05	0.000650355	yes	probable glutathione s-transferase-like
MLOC_74879	X56CK1	X56T1	OK	24.9186	34.7941	0.481617	1.91373	0.0065	0.0402581	yes	potassium channel akt1-like
MLOC_75087	X56CK1	X56T1	OK	3.20743	7.33677	1.19373	2.98457	5e-05	0.000650355	yes	high affinity nitrate transporter
MLOC_75288	X56CK1	X56T1	OK	158.001	425.148	1.42803	5.55393	5e-05	0.000650355	yes	formate mitochondrial
MLOC_75528	X56CK1	X56T1	OK	63.4849	43.1586	-0.556766	-2.13401	0.0027	0.0199542	yes	caffeic acid o-methyltransferase
MLOC_75956	X56CK1	X56T1	OK	1056.04	2247.91	1.08993	4.12723	5e-05	0.000650355	yes	metallothionein-like protein
MLOC_76486	X56CK1	X56T1	OK	1.59366	5.35462	1.74844	3.42687	0.0001	0.00121701	yes	transcription factor bhlh84-like
MLOC_7670	X56CK1	X56T1	OK	7.02086	4.02871	-0.801327	-2.3855	0.0012	0.0102621	yes	probable chlorophyll b reductase chloroplastic
MLOC_76780	X56CK1	X56T1	OK	612.897	1116.29	0.864993	3.07315	5e-05	0.000650355	yes	---NA---
MLOC_76910	X56CK1	X56T1	OK	20.9178	42.3269	1.01684	2.85539	5e-05	0.000650355	yes	oligopeptide transporter 3-like
MLOC_77034	X56CK1	X56T1	OK	26.0593	12.8971	-1.01475	-3.11917	5e-05	0.000650355	yes	universal stress protein a-like protein
MLOC_77155	X56CK1	X56T1	OK	125.866	182.597	0.536779	2.14401	0.00245	0.0184407	yes	peroxidase 2
MLOC_77321	X56CK1	X56T1	OK	0	2.80574	inf	#NAME?	0.0006	0.00574948	yes	ribonuclease h protein at1g65750
MLOC_77483	X56CK1	X56T1	OK	30.8192	20.3408	-0.599449	-1.94358	0.0069	0.0422	yes	mitochondrial substrate carrier family protein
MLOC_77560	X56CK1	X56T1	OK	21.6125	12.7876	-0.757121	-2.54186	0.00035	0.00363445	yes	flavonol synthase flavanone 3-hydroxylase-like
MLOC_78101	X56CK1	X56T1	OK	591.994	1470.53	1.31268	4.56307	5e-05	0.000650355	yes	nicotianamine synthase 2
MLOC_7831	X56CK1	X56T1	OK	1289.36	2744.7	1.08999	4.05129	5e-05	0.000650355	yes	metallothionein-like protein 1
MLOC_79176	X56CK1	X56T1	OK	29.864	15.4108	-0.954468	-3.16991	5e-05	0.000650355	yes	peroxidase 2
MLOC_79308	X56CK1	X56T1	OK	39.1262	56.0792	0.519331	1.89072	0.0075	0.0450573	yes	probable xyloglucan endotransglucosylase hydrolase
MLOC_79362	X56CK1	X56T1	OK	151.24	109.77	-0.462356	-1.84958	0.00835	0.0489379	yes	predicted protein
MLOC_79642	X56CK1	X56T1	OK	2.72946	1.15716	-1.23802	-2.20756	0.0032	0.0228992	yes	udp-glycosyltransferase 86a1
MLOC_79911	X56CK1	X56T1	OK	3.53273	0	#NAME?	#NAME?	0.0043	0.0290167	yes	retrotransposon unclassified
MLOC_80320	X56CK1	X56T1	OK	97.1705	65.9512	-0.559119	-2.19055	0.00205	0.0159384	yes	glucan endo- -beta-glucosidase 13
MLOC_80402	X56CK1	X56T1	OK	18.7687	33.037	0.81575	2.50748	0.0008	0.00731861	yes	2 -deoxymugineic-acid 2 -dioxygenase-like
MLOC_80481	X56CK1	X56T1	OK	3.60603	7.05285	0.967795	1.92203	0.00815	0.0480098	yes	heme-binding-like protein chloroplastic
MLOC_80569	X56CK1	X56T1	OK	329.127	614.201	0.900069	3.49718	5e-05	0.000650355	yes	deoxymugineic acid synthase1
MLOC_81116	X56CK1	X56T1	OK	61.9252	43.6078	-0.50594	-1.94751	0.006	0.0377977	yes	solute carrier family 25 member 44-like
MLOC_81175	X56CK1	X56T1	OK	23.8111	13.9955	-0.766667	-2.38339	0.0009	0.00807342	yes	cytokinin hydroxylase-like
MLOC_81608	X56CK1	X56T1	OK	2.17693	5.85609	1.42764	2.42452	0.0032	0.0228992	yes	alpha- expressed
MLOC_81869	X56CK1	X56T1	OK	14.3281	9.24463	-0.632161	-2.1072	0.0021	0.0162594	yes	obtusifoliol 14-alpha demethylase
MLOC_8321	X56CK1	X56T1	OK	72.4488	44.9188	-0.689642	-1.95714	0.00685	0.0419603	yes	e3 ubiquitin-protein ligase el5-like
MLOC_8879	X56CK1	X56T1	OK	7.7111	14.5147	0.912508	2.12457	0.00335	0.0237685	yes	momilactone a synthase-like
MLOC_9039	X56CK1	X56T1	OK	0	10.8376	inf	#NAME?	0.0028	0.0205538	yes	hypothetical protein SORBIDRAFT_03g034306

## Sheet: XZ56-48h
gene_id	sample_1	sample_2	status	value_1	value_2	log2(fold_change)	test_stat	p_value	q_value	significant	Seq. Description
EPlHVUG00000001376	X56CK2	X56T2	OK	165.842	0	#NAME?	#NAME?	0.0078	0.0463684	yes	---NA---
EPlHVUG00000001463	X56CK2	X56T2	OK	0	6.13443	inf	#NAME?	0.00595	0.0375427	yes	---NA---
MLOC_10292	X56CK2	X56T2	OK	13.8606	6.81311	-1.0246	-3.16038	5e-05	0.000650355	yes	f-box protein pp2-a13-like
MLOC_10957	X56CK2	X56T2	OK	6.67814	3.92921	-0.765209	-1.98161	0.0067	0.0412311	yes	brown planthopper-induced resistance protein 1
MLOC_11773	X56CK2	X56T2	OK	67.4083	39.6398	-0.765976	-3.08741	5e-05	0.000650355	yes	#NAME?
MLOC_12021	X56CK2	X56T2	OK	2.56938	5.91021	1.20179	2.80708	0.0005	0.00492909	yes	cbl-interacting serine threonine-protein kinase 14-like
MLOC_12438	X56CK2	X56T2	OK	113.171	80.2609	-0.495741	-1.96879	0.00525	0.0340081	yes	shikimate kinase
MLOC_12618	X56CK2	X56T2	OK	12.8845	22.6764	0.815551	2.24318	0.00185	0.0146615	yes	hypothetical protein F775_10433
MLOC_13968	X56CK2	X56T2	OK	24.345	15.7934	-0.624307	-2.04015	0.00385	0.0265779	yes	e3 ubiquitin-protein ligase march11-like isoform x3
MLOC_14176	X56CK2	X56T2	OK	9.00855	5.28157	-0.77033	-2.03842	0.0051	0.0332484	yes	thermosome subunit gamma
MLOC_14228	X56CK2	X56T2	OK	9.03456	13.7648	0.607453	2.07022	0.0039	0.0268491	yes	probable mediator of rna polymerase ii transcription subunit 37c
MLOC_14938	X56CK2	X56T2	OK	2.94743	4.64358	0.655778	1.8843	0.0085	0.0496386	yes	receptor protein kinase 1
MLOC_15432	X56CK2	X56T2	OK	13.5031	8.06958	-0.742729	-1.84475	0.0074	0.0445912	yes	diacylglycerol o-acyltransferase 1-like
MLOC_15977	X56CK2	X56T2	OK	22.189	12.817	-0.791783	-2.70418	0.0002	0.00224095	yes	plant-specific domain tigr01589 family protein
MLOC_16499	X56CK2	X56T2	OK	2.02331	3.91753	0.953223	1.89003	0.0056	0.0357966	yes	cytokinin dehydrogenase 5-like
MLOC_1673	X56CK2	X56T2	OK	5.16509	23.7321	2.19998	6.83925	5e-05	0.000650355	yes	nitrate transporter
MLOC_16950	X56CK2	X56T2	OK	165.954	112.681	-0.558543	-2.11793	0.0026	0.0193569	yes	germin-like protein 8-4
MLOC_1713	X56CK2	X56T2	OK	0	8.94634	inf	#NAME?	0.0074	0.0445912	yes	retroelement protein
MLOC_17563	X56CK2	X56T2	OK	35.3248	22.2099	-0.669481	-2.29113	0.0015	0.0123406	yes	salicylic acid-binding protein 2-like
MLOC_17883	X56CK2	X56T2	OK	19.8342	12.6978	-0.643408	-2.04158	0.00415	0.0282094	yes	predicted protein
MLOC_18361	X56CK2	X56T2	OK	14.6914	9.91908	-0.566692	-1.84349	0.0078	0.0463684	yes	f-box kelch-repeat protein at1g67480-like
MLOC_18415	X56CK2	X56T2	OK	225.138	149.859	-0.587209	-2.31575	0.00145	0.012002	yes	glucose-6-phosphate 1-dehydrogenase chloroplastic
MLOC_18612	X56CK2	X56T2	OK	6.85987	1.4048	-2.28782	-3.6718	0.00015	0.00174275	yes	thiol protease sen102-like
MLOC_18664	X56CK2	X56T2	OK	54.0476	75.1498	0.475539	1.88927	0.00735	0.0443511	yes	heat shock protein 90
MLOC_18725	X56CK2	X56T2	OK	54.3739	33.6962	-0.690328	-2.79505	0.0001	0.00121701	yes	probable -trehalose-phosphate synthase
MLOC_19201	X56CK2	X56T2	OK	2.04583	4.37908	1.09794	2.12038	0.00645	0.0400178	yes	peroxidase 5-like
MLOC_19846	X56CK2	X56T2	OK	15.313	7.37937	-1.05319	-2.27714	0.0008	0.00731861	yes	fructose-bisphosphate aldolase-lysine n- chloroplastic-like isoform x1
MLOC_201	X56CK2	X56T2	OK	21.6745	41.1177	0.923765	1.89437	0.00805	0.0475348	yes	chemocyanin precursor
MLOC_20442	X56CK2	X56T2	OK	263.135	175.343	-0.585623	-2.30816	0.001	0.00881756	yes	prolamin bindng factor
MLOC_21661	X56CK2	X56T2	OK	90.0276	59.5978	-0.595107	-2.18807	0.00225	0.0172051	yes	bowman-birk type wound-induced protease inhibitor
MLOC_21938	X56CK2	X56T2	OK	8.8625	13.6305	0.621048	1.93323	0.00615	0.0385411	yes	urea-proton symporter dur3
MLOC_23396	X56CK2	X56T2	OK	28.355	18.5114	-0.615188	-2.22596	0.00195	0.0153058	yes	cbs domain-containing protein cbsx5-like
MLOC_25773	X56CK2	X56T2	OK	131.601	74.9359	-0.81244	-3.21657	5e-05	0.000650355	yes	60 kda jasmonate-induced
MLOC_26558	X56CK2	X56T2	OK	82.8981	53.7258	-0.625724	-2.46509	0.00045	0.00450494	yes	xylanase partial
MLOC_26663	X56CK2	X56T2	OK	2.92085	0	#NAME?	#NAME?	0.0078	0.0463684	yes	retrotransposon unclassified
MLOC_27932	X56CK2	X56T2	OK	3.47286	1.65998	-1.06496	-1.93461	0.00515	0.0334971	yes	pentatricopeptide repeat-containing protein mitochondrial
MLOC_2815	X56CK2	X56T2	OK	10.843	5.74941	-0.915282	-2.40609	0.0006	0.00574948	yes	4-coumarate-- ligase-like 1
MLOC_28913	X56CK2	X56T2	OK	37.8193	24.8379	-0.606578	-2.02523	0.00375	0.026027	yes	tpa: cenpcc protein
MLOC_29914	X56CK2	X56T2	OK	2.1708	0	#NAME?	#NAME?	0.00225	0.0172051	yes	retrotransposon line subclass
MLOC_33381	X56CK2	X56T2	OK	1.78974	0	#NAME?	#NAME?	0.0078	0.0463684	yes	serine threonine-protein kinase smg1
MLOC_3345	X56CK2	X56T2	OK	24.9994	37.4625	0.583557	1.89061	0.008	0.0473021	yes	cysteine-rich receptor-like protein kinase 10-like
MLOC_33746	X56CK2	X56T2	OK	44.2381	62.435	0.497066	1.92461	0.00705	0.0429177	yes	peroxidase 70
MLOC_33809	X56CK2	X56T2	OK	83.0733	48.1852	-0.785796	-2.97082	5e-05	0.000650355	yes	60 kda jasmonate-induced
MLOC_33834	X56CK2	X56T2	OK	245.606	166.971	-0.556747	-2.2786	0.0017	0.0136847	yes	ammonium transporter
MLOC_34619	X56CK2	X56T2	OK	12.8314	19.6639	0.615876	2.0145	0.00415	0.0282094	yes	desiccation-related protein pcc13-62-like
MLOC_34990	X56CK2	X56T2	OK	5.47641	2.62749	-1.05955	-2.3445	0.00155	0.0126799	yes	serine threonine-protein kinase ht1-like isoform x2
MLOC_36386	X56CK2	X56T2	OK	15.5536	9.62873	-0.691829	-2.11753	0.0023	0.0175202	yes	amino acid-polyamine transporter
MLOC_37278	X56CK2	X56T2	OK	8.32737	4.26833	-0.964188	-2.7994	0.00015	0.00174275	yes	ent-isokaurene c2-hydroxylase-like
MLOC_38136	X56CK2	X56T2	OK	7.37618	12.7814	0.793105	2.53627	0.00035	0.00363445	yes	predicted protein
MLOC_38823	X56CK2	X56T2	OK	54.9024	77.4982	0.497294	1.85912	0.00725	0.043867	yes	gdsl esterase lipase at5g55050-like
MLOC_38932	X56CK2	X56T2	OK	167.406	90.7605	-0.883214	-3.46806	5e-05	0.000650355	yes	btb poz and taz domain-containing protein 1-like
MLOC_39160	X56CK2	X56T2	OK	45.3418	27.2045	-0.736994	-2.7359	0.00015	0.00174275	yes	sulfotransferase domain containing protein
MLOC_3944	X56CK2	X56T2	OK	20.7321	46.7245	1.17231	4.50414	5e-05	0.000650355	yes	predicted protein
MLOC_39480	X56CK2	X56T2	OK	1.13999	2.31142	1.01975	1.99484	0.0069	0.0422	yes	hypothetical protein F775_08128
MLOC_39638	X56CK2	X56T2	OK	43.0664	64.0285	0.572151	1.96477	0.0077	0.0459838	yes	protein iq-domain 14
MLOC_40001	X56CK2	X56T2	OK	63.5631	32.2027	-0.98101	-3.83397	5e-05	0.000650355	yes	sodium-coupled neutral amino acid transporter 2-like
MLOC_40355	X56CK2	X56T2	OK	44.1083	22.7023	-0.958209	-2.26308	0.00115	0.00990815	yes	ferredoxin-thioredoxin reductase catalytic chain
MLOC_4070	X56CK2	X56T2	OK	2.12065	4.01258	0.920027	1.98828	0.0084	0.049169	yes	unnamed protein product
MLOC_41525	X56CK2	X56T2	OK	0	5.24081	inf	#NAME?	5e-05	0.000650355	yes	predicted protein
MLOC_42946	X56CK2	X56T2	OK	25.0352	15.72	-0.671353	-2.26343	0.0011	0.00954796	yes	transcription factor bhlh18-like
MLOC_43080	X56CK2	X56T2	OK	9.67915	3.71744	-1.38057	-2.99042	0.0001	0.00121701	yes	hlh dna-binding domain superfamily protein
MLOC_43253	X56CK2	X56T2	OK	12.3219	19.5027	0.662452	1.90479	0.0079	0.0468366	yes	predicted protein
MLOC_43759	X56CK2	X56T2	OK	746.996	470.998	-0.665381	-2.56554	0.00015	0.00174275	yes	bowman-birk type wound-induced protease inhibitor
MLOC_44070	X56CK2	X56T2	OK	5.71787	2.22456	-1.36196	-2.15585	0.00305	0.0220294	yes	hypothetical protein F775_09976
MLOC_44274	X56CK2	X56T2	OK	4.13955	1.64152	-1.33444	-2.49741	0.0012	0.0102621	yes	cysteine-rich receptor-like protein kinase 10-like
MLOC_44861	X56CK2	X56T2	OK	0.622436	1.56914	1.33397	2.09795	0.00855	0.0498538	yes	4-hydroxyphenylacetaldehyde oxime monooxygenase-like
MLOC_44922	X56CK2	X56T2	OK	3.15152	8.00868	1.34552	2.33603	0.00235	0.0178298	yes	ring-h2 finger protein atl2a
MLOC_45046	X56CK2	X56T2	OK	167.106	254.226	0.605346	2.34698	0.00135	0.0113133	yes	heat shock cognate 70 kda protein 2
MLOC_464	X56CK2	X56T2	OK	3.04186	0	#NAME?	#NAME?	0.0078	0.0463684	yes	cytochrome c biogenesis fn
MLOC_46530	X56CK2	X56T2	OK	3.99647	0	#NAME?	#NAME?	0.0078	0.0463684	yes	transcription factor myb39
MLOC_47051	X56CK2	X56T2	OK	46.6726	31.1596	-0.5829	-2.17635	0.00205	0.0159384	yes	atp binding protein
MLOC_47637	X56CK2	X56T2	OK	50.6439	106.734	1.07556	3.77769	5e-05	0.000650355	yes	probable isoaspartyl peptidase l-asparaginase 2
MLOC_47904	X56CK2	X56T2	OK	79.7562	118.589	0.572302	2.20895	0.0018	0.014338	yes	amino acid permease 3-like
MLOC_50641	X56CK2	X56T2	OK	1.29524	0	#NAME?	#NAME?	0.00155	0.0126799	yes	enoyl- hydratase peroxisomal
MLOC_50930	X56CK2	X56T2	OK	382.706	265.399	-0.528076	-2.08082	0.0043	0.0290167	yes	6-phosphogluconate decarboxylating chloroplastic
MLOC_51325	X56CK2	X56T2	OK	214.626	151.199	-0.505372	-1.9969	0.0042	0.0284822	yes	lob domain-containing protein 37-like
MLOC_51439	X56CK2	X56T2	OK	13.0399	5.96009	-1.12952	-1.92409	0.00655	0.0405002	yes	glucan endo- -beta-glucosidase 5-like
MLOC_52019	X56CK2	X56T2	OK	10.3434	6.81525	-0.601871	-2.03987	0.00365	0.025461	yes	cbl-interacting protein kinase 14
MLOC_52070	X56CK2	X56T2	OK	22.4615	11.1111	-1.01545	-3.52718	5e-05	0.000650355	yes	serine decarboxylase
MLOC_52081	X56CK2	X56T2	OK	4.8972	10.9015	1.15449	2.29479	0.0035	0.02462	yes	pathogenesis-related protein 1
MLOC_52331	X56CK2	X56T2	OK	32.2802	22.1765	-0.541616	-1.99055	0.00525	0.0340081	yes	gdsl esterase lipase at5g37690-like
MLOC_52335	X56CK2	X56T2	OK	17.119	9.82662	-0.800829	-2.47105	0.00045	0.00450494	yes	undecaprenyl pyrophosphate synthetase
MLOC_52344	X56CK2	X56T2	OK	29.2531	19.85	-0.559449	-1.97558	0.0065	0.0402581	yes	gdsl esterase lipase at5g37690
MLOC_52484	X56CK2	X56T2	OK	10.0188	6.4403	-0.637507	-1.96095	0.0062	0.0387859	yes	mannan endo- -beta-mannosidase 3-like
MLOC_52621	X56CK2	X56T2	OK	81.9352	175.271	1.09703	4.44839	5e-05	0.000650355	yes	nitrate transporter
MLOC_53378	X56CK2	X56T2	OK	9.61623	6.14455	-0.646163	-1.92422	0.0084	0.049169	yes	geraniol 8-hydroxylase-like
MLOC_53549	X56CK2	X56T2	OK	78.7053	54.6539	-0.526135	-2.12822	0.00355	0.0249025	yes	l-ascorbate oxidase
MLOC_53685	X56CK2	X56T2	OK	61.8254	37.4904	-0.72168	-2.91165	5e-05	0.000650355	yes	cytochrome p450 89a2-like
MLOC_53783	X56CK2	X56T2	OK	216.142	153.664	-0.492204	-1.98522	0.0055	0.0352937	yes	trehalose-phosphate phosphatase a isoform x1
MLOC_54601	X56CK2	X56T2	OK	3.59365	16.4063	2.19073	5.74421	5e-05	0.000650355	yes	wat1-related protein at5g07050-like
MLOC_54916	X56CK2	X56T2	OK	14.2493	23.722	0.735334	2.44823	0.00055	0.00534135	yes	bifunctional epoxide hydrolase 2-like
MLOC_55407	X56CK2	X56T2	OK	76.9054	42.0249	-0.87184	-3.27783	5e-05	0.000650355	yes	methyltransferase-like protein 13
MLOC_55444	X56CK2	X56T2	OK	115.501	57.3919	-1.00899	-2.54548	0.0007	0.00654592	yes	high molecular mass early light-inducible protein chloroplastic-like
MLOC_55450	X56CK2	X56T2	OK	27.648	18.8213	-0.554809	-1.97	0.0041	0.0279344	yes	lipoamide acyltransferase component of branched-chain alpha-keto acid dehydrogenase mitochondrial
MLOC_55504	X56CK2	X56T2	OK	5.58581	3.28739	-0.764825	-2.20401	0.0016	0.0130189	yes	nucleolar and coiled-body phosphoprotein 1-like isoform x2
MLOC_55627	X56CK2	X56T2	OK	24.4999	38.8527	0.66524	2.53998	0.00025	0.0027208	yes	s-type anion channel slah2-like
MLOC_55770	X56CK2	X56T2	OK	905.108	628.783	-0.525528	-1.93211	0.00555	0.0355449	yes	o-methyltransferase zrp4
MLOC_55855	X56CK2	X56T2	OK	123.072	73.3302	-0.747025	-2.95174	5e-05	0.000650355	yes	glycine-rich cell wall structural
MLOC_55919	X56CK2	X56T2	OK	19.4993	10.9581	-0.831433	-2.10301	0.00385	0.0265779	yes	probable calcium-binding protein cml27
MLOC_55964	X56CK2	X56T2	OK	6.70398	9.69028	0.53152	1.87493	0.00615	0.0385411	yes	transcription factor ili6-like
MLOC_55969	X56CK2	X56T2	OK	3.82896	7.47439	0.965004	2.19685	0.00375	0.026027	yes	deoxycytidylate deaminase
MLOC_56030	X56CK2	X56T2	OK	36.5438	24.6861	-0.565929	-2.2122	0.00245	0.0184407	yes	leucine rich repeat family expressed
MLOC_56095	X56CK2	X56T2	OK	66.9029	41.3424	-0.694446	-2.72863	5e-05	0.000650355	yes	probable protein phosphatase 2c 39
MLOC_56373	X56CK2	X56T2	OK	48.9881	34.5985	-0.501721	-1.88782	0.00675	0.0414742	yes	diacylglycerol o-acyltransferase 1
MLOC_56451	X56CK2	X56T2	OK	196.728	127.335	-0.627572	-2.4629	0.00035	0.00363445	yes	uroporphyrinogen-iii c-methyltransferase-like
MLOC_56649	X56CK2	X56T2	OK	64.8572	42.7462	-0.601472	-2.30457	0.0009	0.00807342	yes	coiled-coil domain-containing protein 25-like
MLOC_56822	X56CK2	X56T2	OK	2.34529	6.60106	1.49293	2.12457	0.0039	0.0268491	yes	wrky transcription factor 22-like
MLOC_57075	X56CK2	X56T2	OK	10.2484	5.34237	-0.93985	-2.54256	0.00015	0.00174275	yes	upf0481 protein at3g47200-like
MLOC_5765	X56CK2	X56T2	OK	177.256	100.477	-0.818972	-3.09352	5e-05	0.000650355	yes	predicted protein
MLOC_57664	X56CK2	X56T2	OK	7.20725	13.6905	0.925657	2.55666	0.00075	0.00693566	yes	peroxidase 12
MLOC_57850	X56CK2	X56T2	OK	283.543	187.857	-0.593935	-2.35207	0.00085	0.00769663	yes	fructan 6-exohydrolase
MLOC_58163	X56CK2	X56T2	OK	14.7286	25.2973	0.780359	2.4977	0.0006	0.00574948	yes	bidirectional sugar transporter sweet13-like
MLOC_58164	X56CK2	X56T2	OK	12.1261	5.12949	-1.24123	-2.73406	0.0004	0.00407389	yes	predicted protein
MLOC_5837	X56CK2	X56T2	OK	1.74149	0.624864	-1.47871	-1.93641	0.00325	0.023188	yes	protein phr1-like 1-like
MLOC_59019	X56CK2	X56T2	OK	25.8461	16.5716	-0.641238	-2.17592	0.00255	0.0190491	yes	agmatine coumaroyltransferase
MLOC_59110	X56CK2	X56T2	OK	7.23649	4.29044	-0.754165	-1.99553	0.00685	0.0419603	yes	glutamine amidotransferase
MLOC_59259	X56CK2	X56T2	OK	10.4557	6.06459	-0.785813	-1.97428	0.00515	0.0334971	yes	wrky transcription factor 57
MLOC_59275	X56CK2	X56T2	OK	156.614	109.503	-0.516243	-2.03374	0.00385	0.0265779	yes	catalytic hydrolase isoform x1
MLOC_59327	X56CK2	X56T2	OK	12.3183	21.6196	0.811535	2.23902	0.00245	0.0184407	yes	mixed-linked glucan synthase 8
MLOC_59388	X56CK2	X56T2	OK	6.62917	3.02816	-1.13039	-2.16445	0.00625	0.0390363	yes	zim motif family protein
MLOC_5940	X56CK2	X56T2	OK	4.03459	7.46784	0.888269	2.01534	0.0041	0.0279344	yes	PREDICTED: uncharacterized protein LOC100821670
MLOC_59508	X56CK2	X56T2	OK	44.6923	87.3852	0.967364	3.92977	5e-05	0.000650355	yes	protein nrt1 ptr family -like
MLOC_5957	X56CK2	X56T2	OK	7.87206	11.9869	0.60664	2.29055	0.0015	0.0123406	yes	abc transporter c family member 14-like
MLOC_60068	X56CK2	X56T2	OK	7.20552	4.47647	-0.68674	-1.7222	0.00805	0.0475348	yes	sterol 3-beta-glucosyltransferase ugt80b1 isoform x1
MLOC_60174	X56CK2	X56T2	OK	19.0155	32.9922	0.794948	2.78432	5e-05	0.000650355	yes	ornithine decarboxylase-like
MLOC_60415	X56CK2	X56T2	OK	11.8327	7.78519	-0.603969	-2.24054	0.0019	0.0149832	yes	neutral alpha-glucosidase ab-like
MLOC_60771	X56CK2	X56T2	OK	9.85132	6.28719	-0.647903	-1.93852	0.00595	0.0375427	yes	ankyrin repeat-containing protein at5g02620-like
MLOC_60798	X56CK2	X56T2	OK	9.82996	5.92047	-0.731474	-2.22765	0.00245	0.0184407	yes	abc transporter b family member 15-like
MLOC_60975	X56CK2	X56T2	OK	30.9738	20.2886	-0.61038	-2.11369	0.00305	0.0220294	yes	carotenoid (9 )-cleavage dioxygenase 1-like
MLOC_61498	X56CK2	X56T2	OK	38.3987	24.9145	-0.624072	-2.03111	0.0042	0.0284822	yes	cytochrome p450 71d7
MLOC_61753	X56CK2	X56T2	OK	28.231	19.9796	-0.498755	-1.8975	0.0071	0.0431561	yes	probable galactinol--sucrose galactosyltransferase 2-like
MLOC_61963	X56CK2	X56T2	OK	27.1923	42.308	0.637732	2.0554	0.00415	0.0282094	yes	chemocyanin precursor
MLOC_62162	X56CK2	X56T2	OK	29.7616	19.8795	-0.582169	-1.99521	0.0055	0.0352937	yes	heme-binding protein 2
MLOC_62449	X56CK2	X56T2	OK	31.0851	20.1657	-0.62432	-1.91998	0.0067	0.0412311	yes	probable amino acid permease 7 isoform x1
MLOC_62491	X56CK2	X56T2	OK	153.827	108.084	-0.509152	-2.05661	0.00275	0.0202543	yes	l-ala-d l-amino acid epimerase
MLOC_62617	X56CK2	X56T2	OK	4.2948	2.54894	-0.752695	-1.94276	0.00785	0.0465981	yes	PREDICTED: uncharacterized protein LOC104585251
MLOC_62844	X56CK2	X56T2	OK	5.20068	1.63957	-1.66538	-3.07232	5e-05	0.000650355	yes	transcription factor bhlh35-like
MLOC_63073	X56CK2	X56T2	OK	34.6258	22.7619	-0.605225	-1.95915	0.00645	0.0400178	yes	auxin-induced in root cultures protein 12-like
MLOC_63550	X56CK2	X56T2	OK	10.1883	5.1489	-0.984579	-2.91957	0.0001	0.00121701	yes	reticuline oxidase-like protein
MLOC_63625	X56CK2	X56T2	OK	97.9709	67.0306	-0.547534	-1.98188	0.0052	0.0337557	yes	inactive purple acid phosphatase 27
MLOC_64390	X56CK2	X56T2	OK	113.249	81.085	-0.481994	-1.96455	0.0055	0.0352937	yes	transcription factor bhlh30-like
MLOC_64619	X56CK2	X56T2	OK	2.67924	5.80785	1.11618	2.78174	0.00035	0.00363445	yes	protein flowering locus t-like
MLOC_6463	X56CK2	X56T2	OK	43.1737	28.1654	-0.61623	-2.23671	0.0019	0.0149832	yes	cytokinin riboside 5 -monophosphate phosphoribohydrolase log3
MLOC_64811	X56CK2	X56T2	OK	46.0378	28.798	-0.676849	-2.79332	0.00015	0.00174275	yes	tyrosine-sulfated glycopeptide receptor 1-like
MLOC_64847	X56CK2	X56T2	OK	115.028	81.3821	-0.499198	-1.90666	0.00745	0.0448294	yes	tld domain-containing protein 1
MLOC_64863	X56CK2	X56T2	OK	20.5249	32.4132	0.659202	2.0095	0.0053	0.0342619	yes	hypothetical protein F775_04328
MLOC_65010	X56CK2	X56T2	OK	0.565186	2.17324	1.94305	2.29647	0.0038	0.026304	yes	gdsl esterase lipase at1g33811
MLOC_65091	X56CK2	X56T2	OK	31.9054	19.5689	-0.70524	-2.39443	0.0013	0.0109653	yes	protein mks1-like
MLOC_65101	X56CK2	X56T2	OK	4.01177	1.92588	-1.05872	-2.00442	0.00575	0.0365436	yes	nac transcription factor 29-like
MLOC_65274	X56CK2	X56T2	OK	8.82424	5.29038	-0.738102	-2.01838	0.00245	0.0184407	yes	lipase ydr444w isoform x3
MLOC_65279	X56CK2	X56T2	OK	26.8655	16.821	-0.675487	-2.24848	0.0012	0.0102621	yes	homeodomain-like superfamily isoform 1
MLOC_65322	X56CK2	X56T2	OK	3.19866	1.91848	-0.737506	-1.97353	0.0053	0.0342619	yes	endochitinase ch25
MLOC_65944	X56CK2	X56T2	OK	76.3366	52.255	-0.546806	-2.22327	0.0017	0.0136847	yes	phosphoenolpyruvate carboxylase
MLOC_66151	X56CK2	X56T2	OK	3.82671	1.5879	-1.26899	-2.2003	0.003	0.0217384	yes	galactinol--sucrose galactosyltransferase
MLOC_66760	X56CK2	X56T2	OK	33.8941	53.2167	0.650842	2.53725	0.00025	0.0027208	yes	geraniol 8-hydroxylase-like
MLOC_66904	X56CK2	X56T2	OK	31.1778	13.3974	-1.21856	-3.92851	5e-05	0.000650355	yes	glutamine amidotransferase ylr126c
MLOC_66939	X56CK2	X56T2	OK	21.1015	38.2051	0.85642	3.31518	5e-05	0.000650355	yes	protein nrt1 ptr family -like
MLOC_67020	X56CK2	X56T2	OK	12.802	8.25021	-0.633867	-2.11443	0.00215	0.0165747	yes	hypothetical protein TRIUR3_14394
MLOC_67076	X56CK2	X56T2	OK	198.537	130.217	-0.608491	-2.41548	0.00035	0.00363445	yes	dehydration-responsive protein rd22-like
MLOC_67192	X56CK2	X56T2	OK	8.06409	1.41584	-2.50986	-2.48771	0.0003	0.0031833	yes	endoglucanase 1 precursor
MLOC_67318	X56CK2	X56T2	OK	8.55561	4.85251	-0.81814	-2.33761	0.0014	0.0116579	yes	reticuline oxidase-like protein
MLOC_67336	X56CK2	X56T2	OK	192.181	137.687	-0.48107	-1.93257	0.0075	0.0450573	yes	protein phosphatase 2c isoform gamma isoform x1
MLOC_67856	X56CK2	X56T2	OK	33.386	22.5136	-0.568451	-1.96497	0.00485	0.0319373	yes	amino acid permease 6-like
MLOC_67954	X56CK2	X56T2	OK	95.4011	66.0812	-0.529767	-2.08485	0.003	0.0217384	yes	gdsl esterase lipase at1g28600-like
MLOC_68161	X56CK2	X56T2	OK	57.2127	81.5882	0.512023	1.96411	0.0057	0.0362962	yes	pistil-specific extensin-like
MLOC_68184	X56CK2	X56T2	OK	21.2575	11.5543	-0.879542	-2.78131	0.00025	0.0027208	yes	chitinase 8
MLOC_68592	X56CK2	X56T2	OK	84.9208	59.1924	-0.520705	-1.93155	0.00685	0.0419603	yes	disease resistance response protein 206-like
MLOC_68758	X56CK2	X56T2	OK	22.0289	14.0681	-0.646971	-2.17177	0.00275	0.0202543	yes	hypersensitive-induced response protein 1
MLOC_68776	X56CK2	X56T2	OK	19.5883	31.7642	0.697409	2.30581	0.0018	0.014338	yes	vq motif family protein
MLOC_68787	X56CK2	X56T2	OK	107.741	74.9986	-0.522637	-1.97883	0.0053	0.0342619	yes	germin-like protein 8-4
MLOC_6888	X56CK2	X56T2	OK	22.2662	12.0722	-0.88317	-2.51287	0.00055	0.00534135	yes	cell number regulator 10
MLOC_69111	X56CK2	X56T2	OK	0	3.49597	inf	#NAME?	0.00595	0.0375427	yes	---NA---
MLOC_69571	X56CK2	X56T2	OK	68.8591	40.1626	-0.777792	-3.09119	5e-05	0.000650355	yes	cytochrome p450 84a1-like
MLOC_69872	X56CK2	X56T2	OK	24.5881	38.5798	0.649884	2.23637	0.00175	0.0140096	yes	protein radialis-like 3
MLOC_69932	X56CK2	X56T2	OK	10.1799	7.1281	-0.514131	-1.85335	0.00795	0.047073	yes	maize transposon mudra-like protein
MLOC_7003	X56CK2	X56T2	OK	6.75971	12.273	0.860457	2.01078	0.00415	0.0282094	yes	mitochondrial import inner membrane translocase subunit tim14-3-like
MLOC_70777	X56CK2	X56T2	OK	12.4884	19.8642	0.669587	2.17634	0.0029	0.0211497	yes	transcription factor myb1r1-like
MLOC_7086	X56CK2	X56T2	OK	88.2684	58.8113	-0.585802	-2.27049	0.0019	0.0149832	yes	bidirectional sugar transporter sweet17-like
MLOC_70946	X56CK2	X56T2	OK	116.216	79.7448	-0.543345	-2.09262	0.00415	0.0282094	yes	shikimate o-hydroxycinnamoyltransferase-like
MLOC_71135	X56CK2	X56T2	OK	9.76493	16.6783	0.772294	2.04561	0.00355	0.0249025	yes	auxin efflux carrier component 8
MLOC_71267	X56CK2	X56T2	OK	16.0511	52.1219	1.69922	5.83286	5e-05	0.000650355	yes	aquaporin tip4-3
MLOC_71275	X56CK2	X56T2	OK	0.903773	1.79298	0.988329	1.74312	0.00755	0.0452864	yes	probable linoleate 9s-lipoxygenase 5 isoform x2
MLOC_7133	X56CK2	X56T2	OK	39.3841	21.6977	-0.86007	-2.3205	0.00145	0.012002	yes	cle family 602 protein
MLOC_71739	X56CK2	X56T2	OK	6.28658	3.18485	-0.981051	-2.2	0.00155	0.0126799	yes	patatin group a-3
MLOC_71840	X56CK2	X56T2	OK	5.52449	3.05534	-0.854507	-2.25291	0.00235	0.0178298	yes	l-ascorbate oxidase
MLOC_71979	X56CK2	X56T2	OK	36.2395	23.8734	-0.602161	-1.94115	0.0061	0.0382945	yes	---NA---
MLOC_72542	X56CK2	X56T2	OK	31.7284	68.2978	1.10606	4.0976	5e-05	0.000650355	yes	glucan endo- -beta-glucosidase 13
MLOC_72702	X56CK2	X56T2	OK	14.9251	9.43796	-0.661194	-2.08846	0.00475	0.0314214	yes	branched-chain-amino-acid aminotransferase chloroplastic-like
MLOC_73464	X56CK2	X56T2	OK	46.8035	30.1555	-0.634197	-2.43185	0.0012	0.0102621	yes	agmatine coumaroyltransferase-1-like
MLOC_73802	X56CK2	X56T2	OK	115.656	190.269	0.718206	2.93808	5e-05	0.000650355	yes	high-affinity nitrate transporter -like
MLOC_74686	X56CK2	X56T2	OK	0	5.10727	inf	#NAME?	0.00565	0.0360451	yes	serine threonine-protein kinase smg1
MLOC_75065	X56CK2	X56T2	OK	566.111	394.096	-0.522538	-2.13457	0.0025	0.0187458	yes	inactive purple acid phosphatase 27
MLOC_75087	X56CK2	X56T2	OK	2.47947	7.08049	1.51382	3.9225	0.00015	0.00174275	yes	high affinity nitrate transporter
MLOC_75484	X56CK2	X56T2	OK	24.1344	15.8966	-0.602372	-2.13952	0.00225	0.0172051	yes	cbl-interacting protein kinase 32
MLOC_7629	X56CK2	X56T2	OK	1.44436	0.490106	-1.55926	-2.35147	0.0054	0.0347757	yes	serine carboxypeptidase-like 18
MLOC_76721	X56CK2	X56T2	OK	2.72008	0	#NAME?	#NAME?	0.0013	0.0109653	yes	predicted protein
MLOC_76756	X56CK2	X56T2	OK	1.71717	5.79294	1.75426	2.974	0.00065	0.00615029	yes	thiosulfate sulfurtransferase 18-like
MLOC_77559	X56CK2	X56T2	OK	2.39513	4.61433	0.94602	1.74933	0.00635	0.0395198	yes	aldo-keto reductase family 4 member c9-like
MLOC_77560	X56CK2	X56T2	OK	15.0013	8.51859	-0.816403	-2.39343	0.0006	0.00574948	yes	flavonol synthase flavanone 3-hydroxylase-like
MLOC_77618	X56CK2	X56T2	OK	1.76352	0	#NAME?	#NAME?	0.0078	0.0463684	yes	retrotransposon unclassified
MLOC_78003	X56CK2	X56T2	OK	52.2363	0	#NAME?	#NAME?	0.00025	0.0027208	yes	atp-dependent dna helicase pif1-like
MLOC_7811	X56CK2	X56T2	OK	5.5079	2.48082	-1.15069	-2.57812	0.0009	0.00807342	yes	tonoplast dicarboxylate transporter-like
MLOC_78526	X56CK2	X56T2	OK	1.67666	0	#NAME?	#NAME?	0.0078	0.0463684	yes	serine threonine-protein kinase smg1
MLOC_79176	X56CK2	X56T2	OK	4.02886	8.04681	0.998047	2.2566	0.0019	0.0149832	yes	peroxidase 2
MLOC_79223	X56CK2	X56T2	OK	29.2525	19.62	-0.576232	-2.12571	0.00335	0.0237685	yes	bzip transcription factor superfamily protein
MLOC_7926	X56CK2	X56T2	OK	328.303	234.851	-0.483283	-1.93302	0.0062	0.0387859	yes	l-gulonolactone oxidase
MLOC_81198	X56CK2	X56T2	OK	113.976	79.8111	-0.514073	-2.00724	0.0065	0.0402581	yes	probable transporter mch1
MLOC_8432	X56CK2	X56T2	OK	52.4916	76.5212	0.543772	2.09963	0.00305	0.0220294	yes	peroxidase 2
MLOC_9034	X56CK2	X56T2	OK	0	18.9729	inf	#NAME?	0.0001	0.00121701	yes	ribonuclease h protein at1g65750
MLOC_923	X56CK2	X56T2	OK	36.1772	53.1935	0.556166	1.96082	0.00625	0.0390363	yes	upf0481 protein at3g47200-like
MLOC_9456	X56CK2	X56T2	OK	0	3.32388	inf	#NAME?	0.00595	0.0375427	yes	retrotransposon line subclass
