# Supplementary material for: Transcriptome profiling analysis for two Tibetan wild barley genotypes in responses to low nitrogen
Source: BMC Plant Biol. 2016 Jan 27;16:30. doi: 10.1186/s12870-016-0721-8 (PMC4728812; doi:10.1186/s12870-016-0721-8)
Supplement: Additional file 7: Table S6. — DEGs encoding kinases under low N stress in XZ149 and XZ56. (XLSX 14 kb) [file 12870_2016_721_MOESM7_ESM.xlsx]

## Sheet: kinases
Table S6. DEGs encoding kinases under low N stress. Blank presented in the table means without significant difference in gene expression.
Group	Gene ID		Log2(Fold change)			Description
		XZ149		XZ56
		6h	48h	6h	48h
Serine threonine-protein kinase	MLOC_27518	-10				serine threonine-protein kinase smg1
	MLOC_35156	-10				serine threonine-protein kinase smg1
	MLOC_19324	-1.43359				lrr receptor-like serine threonine-protein kinase
	MLOC_44331	-1.35133		-0.892076		leucine-rich repeat receptor-like serine threonine-protein kinase at2g24130
	MLOC_64728	-0.916361				g-type lectin s-receptor-like serine threonine-protein kinase rlk1
	MLOC_73488	-0.909541				serine threonine-protein kinase at5g01020-like
	MLOC_54975	-0.754695	-0.723042	-1.06397		lrr receptor-like serine threonine-protein kinase
	MLOC_38941	-0.61778	-0.619738	-0.659978		leucine-rich repeat receptor-like serine threonine-protein kinase bam1
	MLOC_53068	-0.608728				receptor-like serine threonine-protein kinase ale2-like isoform x3
	MLOC_16313	0.755008				lrr receptor-like serine threonine-protein kinase
	MLOC_10849	0.854936				lrr receptor-like serine threonine-protein kinase
	MLOC_39586	0.86127				g-type lectin s-receptor-like serine threonine-protein kinase at2g19130
	MLOC_47062	0.869409				g-type lectin s-receptor-like serine threonine-protein kinase at2g19130
	MLOC_33544	10				serine threonine-protein kinase smg1
	MLOC_75903	10				receptor-like serine threonine-protein kinase sd1-8
	MLOC_12021		1.44602		1.20179	cbl-interacting serine threonine-protein kinase 14-like
	MLOC_1281			-10		serine threonine-protein kinase smg1
	MLOC_19635		0.701507			serine threonine-protein kinase yrzf
	MLOC_31942			-10		serine threonine-protein kinase smg1
	MLOC_33381				-10	serine threonine-protein kinase smg1
	MLOC_34990		-1.01434		-1.05955	serine threonine-protein kinase ht1-like isoform x2
	MLOC_42135			10		serine threonine-protein kinase smg1
	MLOC_57280		-1.07997			serine threonine-protein kinase ht1-like
	MLOC_58512		0.780681			serine threonine-protein kinase {eco:0000250
	MLOC_58633		-1.33078			serine threonine-protein kinase oxi1-like
	MLOC_7148		0.478241			serine threonine-protein kinase at5g01020-like
	MLOC_74686				10	serine threonine-protein kinase smg1
	MLOC_78526				-10	serine threonine-protein kinase smg1
LRR	MLOC_10300	0.51002				leucine-rich repeat receptor-like protein kinase at2g19210-like
	MLOC_10849	0.854936				lrr receptor-like serine threonine-protein kinase
	MLOC_11081		0.823923			leucine-rich repeat receptor-like protein kinase pxl2
	MLOC_15476	0.681956	0.90764			leucine-rich repeat receptor-like protein kinase at2g19210-like
	MLOC_16313	0.755008				lrr receptor-like serine threonine-protein kinase
	MLOC_19324	-1.43359				lrr receptor-like serine threonine-protein kinase
	MLOC_2682		0.599494			systemin receptor sr160 precursor
	MLOC_3420	-0.910413				receptor-like protein kinase at3g47110
	MLOC_38941	-0.61778	-0.619738	-0.659978		leucine-rich repeat receptor-like serine threonine-protein kinase bam1
	MLOC_4044	-0.551594	-0.608838	-0.580079		f-box lrr-repeat max2 homolog
	MLOC_44331	-1.35133		-0.892076		leucine-rich repeat receptor-like serine threonine-protein kinase at2g24130
	MLOC_45654		-1.30238	-0.786008		leucine zipper protein
	MLOC_53292	-0.808068				lrr and pyd domains-containing 10
	MLOC_54975	-0.754695	-0.723042	-1.06397		lrr receptor-like serine threonine-protein kinase
	MLOC_55931		0.548596			probable inactive receptor kinase at5g58300
	MLOC_56030		-0.692916		-0.565929	leucine rich repeat family expressed
	MLOC_5706		2.04708			coatomer subunit beta -2-like isoform x1
	MLOC_57248			-1.40256		f-box fbd lrr-repeat protein at1g13570-like
	MLOC_57493	0.830635	0.612897	0.781564		nbs-lrr class disease resistance protein
	MLOC_6537	-1.26124	-0.609666	-0.552359		receptor-like protein kinase hsl1
	MLOC_65471		-0.696037			f-box lrr-repeat protein at3g59190-like
	MLOC_66232	-1.15324				leucine-rich repeat receptor-like kinase protein floral organ number1
	MLOC_68306	-0.485962				receptor-like protein kinase 5
	MLOC_70406	0.478774	0.520505			receptor-like protein kinase at3g21340-like
	MLOC_71648		0.547814			leucine-rich repeat extensin-like protein 3
Lectin protein kinase	MLOC_24328		0.844671			serine threonine-protein kinase receptor
	MLOC_36562			-0.56454		l-type lectin-domain containing receptor kinase -like
	MLOC_37348		0.701043			l-type lectin-domain containing receptor kinase -like
	MLOC_38648	-0.706494				l-type lectin-domain containing receptor kinase -like
	MLOC_39586	0.86127				g-type lectin s-receptor-like serine threonine-protein kinase at2g19130
	MLOC_4317		0.677317			serine threonine-protein kinase receptor
	MLOC_47062	0.869409				g-type lectin s-receptor-like serine threonine-protein kinase at2g19130
	MLOC_4754		1.07946			serine threonine-protein kinase receptor
	MLOC_60096		0.629311			cysteine-rich receptor-like protein kinase 10
	MLOC_64728	-0.916361				g-type lectin s-receptor-like serine threonine-protein kinase rlk1
	MLOC_66723		0.778568			serine threonine-protein kinase receptor
	MLOC_81062	0.562378				receptor-like protein kinase at4g00960
CRK	MLOC_27083	0.726535	0.656037			cysteine histidine-rich c1 domain family protein
	MLOC_3345				0.583557	cysteine-rich receptor-like protein kinase 10-like
	MLOC_44274			-1.03491	-1.33444	cysteine-rich receptor-like protein kinase 10-like
	MLOC_44295		-0.491871			cysteine-rich receptor-like protein kinase 10
	MLOC_44549		0.886119			chp-rich zinc finger
	MLOC_56969	-0.695929				retrotransposon unclassified
	MLOC_60096		0.629311			cysteine-rich receptor-like protein kinase 10
	MLOC_67668	0.666697	0.678971	0.704195		receptor-like protein kinase at4g00960
	MLOC_69428	-0.560518		-0.646201		cysteine-rich repeat secretory protein 55-like
	MLOC_7020	-0.612615				cysteine-rich receptor-like protein kinase 41
	MLOC_73475	-0.728978				cysteine-rich receptor-like protein kinase 2
CIPK	MLOC_12021		1.44602		1.20179	cbl-interacting serine threonine-protein kinase 14-like
	MLOC_52019		-0.891088		-0.601871	cbl-interacting protein kinase 14
	MLOC_67101			-0.749564		cipk-like protein 1
	MLOC_75484				-0.602372	cbl-interacting protein kinase 32
Wall associated kinase	MLOC_16968	0.757757				wall-associated receptor kinase 2-like
	MLOC_48019	1.14407		0.703341		wall-associated receptor kinase 2-like
	MLOC_12693	-1.06277				wall-associated receptor kinase 3
CRCK	MLOC_20684		1.06187			calmodulin-binding receptor-like cytoplasmic kinase 2
	MLOC_56712	0.831103				calmodulin-binding receptor-like cytoplasmic kinase 2
