# Supplementary material for: Transcriptome profiling analysis for two Tibetan wild barley genotypes in responses to low nitrogen
Source: BMC Plant Biol. 2016 Jan 27;16:30. doi: 10.1186/s12870-016-0721-8 (PMC4728812; doi:10.1186/s12870-016-0721-8)
Supplement: Additional file 10: Table S8. — Gene accession numbers and sequences of 1469 DEGs. (XLS 2369 kb) [file 12870_2016_721_MOESM10_ESM.xls]

>MLOC_42816.1|retrotransposon unclassified|GO:0005524|GO:0016301|GO:0016773|GO:0016310
GAGAATGATGGGCCGCTTCCGGCATTGCATTAGCGATCTGGCCCTGAGGGAGGTGTACCTCAATGGCCGCCGTTACACCTGGTCCAATGCGCAATCCCCG
CCGACTCTGGTGCGCCTGGATAGGGTCCTGTGCACGTCATACTGGGATGACGCCGTCGGCGACTGTCACTTGCGCTGCCTCGCCTCGGTGGTGTCCGACC
ACAACCCCCTCCTGCTGGATTGCTCCCCCACACCCCCAGTCCACCACCG
>MLOC_42254.1|protein|GO:0046872
CGCGGCCGCCATGGGCTGGAGCTCGGTGTCGGCGTCGCCAGGGCCATCAGGGAGCGGCAAAGGCGTGAGGACAAGCAGCAACACGATTGCCACATCTGCG
GGCTGGGCTTCGAGACGGGCCAGGCGCTCGGCGGCCACATGCGCCGGCACCGCGAGGAGATGGCGCTCGACCGGCGGGTCGCGCTCTCGGATCAGGAGGC
GGGGCACGAG
>MLOC_42135.1|serine threonine-protein kinase smg1|GO:0000166|GO:0016772|GO:0044237
GTCAGGCACAAGCTCGCGCTATGCAGGGTGCTCATTCTCAGCTTCGACAAGGCCCAAGAGGAGCGTACACTATCGCCACATGAAGGGTGGCTGCACAAAG
ACCTGAAGCTGGCCTACCTGGGCTTCGCCTCGCTGGAGCGGACCATCGCACGGCAGCGGGCGCGCATCACCTCGCTGCGAGATGGGGACGCCAACACAGC
GTTCTTTCACCAGCAATGCTCCTACCGCCGGCAAAAGAACACGATCTTCAGCCTTGCCACTGCAGACCGGCTTCTCACCGAGCAGAGCGAGATGGCCGAG
GCCGCGTTCATGCACTTTGGCGCCCTCATCGGCACCGCCACCACCCGCGAGTGCACGCTCA
>MLOC_40915.1|subtilisin-like protease|GO:0016020|GO:0004252|GO:0000096|GO:0000272|GO:0005982|GO:0006508|GO:0007020|GO:0008652|GO:0009069|GO:0009827|GO:0009832|GO:0010075|GO:0019761
CGCCCCGCTGGAGCCTCTCCACGTCTACGGCACCGTCTTCCACGGCTTCTCCGCCTCGCTGTCCGCGTCCCGCGCCGAGGAGCTGCGGCGCCACCCGGCC
GTGCTCGCCTCGTTCGAGGACCGGGTGCGCCAGCTGCACACCACCCGCTCGCCGCAGTTCATGGGCCTCCGCGCGCGCCTGGGGCTGTGGTCGCTCGCCG
ACTACGGCTCCGACGTCATCATCGGGGTGCTGGACACCGGCGTGTGGCCCGAGCGCCGGAGTCTGTCGGACAGGAACCTCTCGCCCGTCCCCGCCCGGTG
GCGCGGCGGCTGCGACGCGGGGCCCGCGTTCCTGGCTTCCTCGTGCAACAAGAAGCTCGTCGGCGCGCGGTTCTTCTCGCAGGGCCACGCAGCGCACTAC
GGAGTCGAGGCGGCGGCGTCTAACGGGTCCGTGGAGTACATGTCGCCGCGCGACGCCGACGGGCACGGGACGCACACGGCCACGACGGCCGCCGGGAGCG
TGTCCTACGCGGCGAGCATGGAGGGGTACGCTTCCGGGGTGGCCAAGGGCGTCGCGCCCAAGGCCAGGGTGGCCGCGTACAAGGTGTGCTGGAAGGGCGC
CGGCTGCCTCGACTCCGACATCCTCGCCGGCTTCGACCGCGCCGTCGCGGACGGCGTGGATGTCATCTCCGTGTCCATAGGCGGCGGCAACGGCGCGGTG
TCGCCGTTCTATATTGACCCAATTGCCATCGGCTCGTACGGCGCCGTTTCGCGGGGAGTGTTCGTGGCCACCTCCGCAGGAAACGAAGGGCCCGCTCCCA
TGTCAGTGACCAACCTCGCCCCGTGGATCGCCACCGTGGGCGCCGGCACCATCGACCGCAACTTCCCCGCGGAGATTGTGCTCGGCGACGGGAGGCGCAT
GTCAGGAGTGTCCCTCTACTCCGGCAAGCCCCTGGCCAACAACACAATGTTGTCTTTGTACTACCCCGGGAGGTCAGGTGGGCTGTCAGCTTCGCTGTGC
ATGGAGAACTCCATCGACCCGTCGCTTGTGGCCGGCAAGATTGTCATCTGCGACCGCGGGAGCAGCCCACGCGTGGCCAAGGGGATGGTTGTCAAGGATG
CTGGTGGTGCGGCCATGGTTCTTGCCAACGGAGAGGCCAACGGCGAAGGTCTGGTAGGAGACGCCCACGTCCTCCCTGCTTGCTCGGTGGGCGAGAACGA
GGGCGACGCGCTCAAGGCGTATGCTGCCAACACCACCAACCCGACCGCAACAATTGTGTTCCGGGGCACGGTCATCGGCGTCAAGCCGGCTCCCCTGGTG
GCCTCCTTCTCGGCGCGCGGGCCGAACGGACTCGTCCCGGAAATCCTGAAACCGGACTTCATCGCTCCCGGCGTCAACATCCTCGCGGCGTGGACGGGCG
CCACCGGTCCAACCGGCCTGGAAGCCGACGCCCGGCGGACGGAGTTCAACATCCTGTCGGGTACGTCCATGGCGTGCCCGCACGCGATTG
>MLOC_39318.1|zeamatin-like protein|GO:0016023|GO:0006952|GO:0051704
CAAGCAACCACATCGAGAAGCTGCAAAAAGTTGAATTCAACTCTTCTCGACCCTATAAATATCGACCCAAACGAATGCCATTCTTCCTCACCACAGGAAC
ACTTAAGCTCTACTACGTACAGGGGAGAGGAGAGAACACGATGGCATCCCTCCCCACTTCTTCCGTCCTGCTCCCAATCCTCCTCCTCGTCTTGGTCGCC
GCTACAGCGGACGCGGCGACCTTCACGGTGATCAACAAGTGCCAGTACACGGTGTGGGCGGCGGCGGTGCCGGCCGGCGGGGGCCAGAAGCTGGACGCGG
GGCAGACGTGGAGCATCAACGTGCCGGCCGGCACGACGAGCGGGCGCGTGTGGGCGCGCACGGGGTGCAGCTTCGACGGCGCCGGCAACGGGCGGTGCCA
GACGGGTGACTGCGGCGGGAAGCTGCGGTGCACGCAGTACGGGCAGGCGCCCAACACGCTGGCGGAGTTCGGGCTCAACAAGTACATGGGGCAGGACTTC
TTCGACATCTCCCTGATCGACGGGTACAACGTGCCCATGTCGTTCGTCCCGGCCCCCGGCTCCCCCGGGTGCCCCAAGGGCGGGCCGCGGTGCCCGAAGG
TGATCACGCCGGCGTGCCCCAACGAGCTGCGGGCGGCGGGAGGGTGCAACAACGCGTGCACGGTGTTCAAGGAGGACAGGTACTGCTGCACGGGGTCGGC
GGCCAACAGCTGCGGGCCGACCGACTACTCGAGGTTCTTCAAGGGGCAGTGCTCGGACGCGTACAGTTACCCCAAGGACGACGCCACCAGCATCTTCACT
TGCCCCGGCGGCACAAACTACCAGGTCATCTTCTGCCCATGAGCGGCCATGCATGGAAGAGGTCTCGAGCACACGGACAAGAATAAGTCTATGCCTATCC
GATGTTATATATCAAAATAAGTGCGTTTGGATGCATACATTCGTATGCACATGTAAGCCGGAAATGGATATACTCGATCGACGTGAGCAATAAACTCGTG
CATGAATAAAATGCTCTTGCGTAATAACCACATGCGTGCATGTGCATGTTCTTGTACAGTACTGTATCAAAATACAAGACGGTTTTGTAGGTTAAATAGC
TTTAAAAACATCTTACATTTTGATATGAAGGTAGATATCTACTAGGTGATCACATTGCCCAATTGTAGATAGCTACGCGGCCGAAAAACACGTATTGGAA
CGATCTCCACCCAATACTCAATGCCATTCAATTGGCGTAGAAAAAATGGCCACACGAGCCAGAAGGCACCGCTAGTTTAGGAGCTGTCCTTGTTTGACCA
AAT
>MLOC_35890.1|peptidase lon|GO:0009536|GO:0004176|GO:0006508|GO:0006510
CCACCCCCACCTCCACCTCCACCTCGCCGCCTCCCCTGCCCATGCATTCCGCACAACGCCCCGCCTCCACGCCTCCGGCCACCGCCGCCGAGGCCGCCTC
CTCGCCGCGTCAGGGCCTGGGTCGTCGCCATCGCCGTCGCCCGACCAGTACCCGTCCGAGCCCGACGATGGCCTTGTGGAGCTCCCTCTGTTCCCTCTCC
CGCTCGTTCTCTTCCCGGACGCGACCCATGCGCTGCACATCTTCGAGTTCCGCTACCGTATCATGATGCACACCGTGCTCGACACCGACCTCCGCTTCGG
CATCGTCTTCGCCGGCTCCGACGGCGCGTCCGACGTCGGCTGCGTCGGGGAGGTCGTCAAGCACGAGCGCCTCGCCGACGACCGCTTCTTCCTCATCTGC
AAGGGCCAGGAGCGCTTCCGCGTCGCCCGCATCGTCCGCAACAAGCCTTACCTCGTCGCCGCCGTGCAGTGGCTCGAGGACCGCCCGCCCGCGGAGACGC
CGGCCCCCGGGGAGGATGCCGAGGCGCTCGCCGTCGAGGTCGAGGCGCTCATGCGCGACGTCATACGCATCGCCAACCGCCTCAACGGCAAGCCCGAGAA
GGAGGTCGGGGACCTGCGCCGGGGGCTCTTCCCCACCCCATTCTCCTTCTACGTGGGCAACACCTTCGAGGGCGCGCCCAGGGAGCAGCAGGCGCTGCTC
GAGCTTGAGGACACCGCCGCGCGCCTGCGACGGGAGCGGGACACGCTCCGCAACACTCTCAACTACCTCACCGCCGCGTCTGCTGTCAAGGACGTCTTCC
CCTCGTCACCGTCGTCGGGGTGAAGCATCCCCCCCTTTCGCCTCTGGCCTCTGTCCCATCTCGCTCGCCGATAAGGACTAAACCTCCCTTTTTCCCACTT
TCCTTATAATTGCACGGGTAGGCTTTATTATTTCAATGTGGTAGTTTAGCGTGTAAAATTGTACGTATAATTCATGTGTATTAACTCAAAGAAAAATGCG
GAGCTATGATGATGATCCATGGTAATGATAAGCATTTTGCTCAATGAAAGCGATGCATTCAGTGTGAAATAGGACGGTATTTACTCATTGGTCAGCTCTC
TCGAGTGTAGACTGCCATTTCTCAATTGGAAT
>MLOC_35485.1|unnamed protein product
GGGGCGAGATACCCGTAACAGGCGATAGCGTTCAACAAACACTGGGTCTACGCAACTCGGGAGAGGAAGTGTTCTATGGGTGGGATGCAGAAGCCATATC
GTTCATAAACAACAAGTATGGGTTCGAAAGTGGAAGCGCCCCAGAGATAACAACCTTCTGCAAGATGATCGAAGACATGAATGGAAGAGTAGATGATGAT
TTCATGCGCCCCTGGTTGATTGTGGTGGTCAGCACGTTCATGTCCC
>MLOC_35163.1|retrotransposon unclassified|GO:0005739|GO:0003676|GO:0046872|GO:0044237
GCCGAGCTCATGGACATATTCAGGAGCGAGGAATTGTTCTGGCAACGTCGAGGAGGCCAGAACTGGCTTCTCAAGGGGGATGCAAACACCGCGTACTTTC
AGGCCATCGCTAACGGCCGTAGGCGGAAATGTGTCATCCCTTTCCTCTGGCATGGGGTGCTCTTTTGGAAAACCCAAAGGACATCTCATCCCATATTTAC
TCCTTCTATAAGGAGTTATTCTCAGCTGAGCTGCGAGGGGGCTCCTCCCTTTGTGAGGACTTCTGGCCGCTAGCTGATCAGGTGTCCGACGTGGAGAATG
CGGAACTCACTCTCCC
>MLOC_35156.1|serine threonine-protein kinase smg1|GO:0009536|GO:0000166|GO:0016772|GO:0043167|GO:0044237
GTGTGCGTGCCCGGCGGCAACCCGTGGTGGCTCACCACGGTTTACGGACCCCAGAGTGACCAGGACAAATTGGCGTTCCTGCAGGAGCTACGCGACATAC
GCACCACCAGCCCAGGACCTTGGATGTTGTGCGGGGATTTTAACTTGATATGCCACGCCTCGGACAAGAGCACGGGCAACGTGAACCATCGCATGATGGG
CAGATTCCGCCGCGTGAT
>MLOC_34326.1|d-3-phosphoglycerate chloroplastic|GO:0016616|GO:0036094|GO:0043167|GO:0097159|GO:1901363|GO:0044710
GCGGAGGAGATACTGGGGAAGCGGGTACGGGTGGATCGTCTCGACAGTCGGACGATCGAGCGAGGTCACACTAAGACCTTTGCTTGCTGGATTTGGACGA
GCGACATCGCCAACATCCCCACCTCGCATACCATTGCGGTCCTGCCGCGGGGTGCGGGTCGGGTGGACGAGATGGAGGGTTTCTCCCCTCCCGACAGACG
CGTCGCGCCGCCACCAGCAACGGCGGACTACACCATGCTGATACACGTGGATCGCATCGAAGATTGGACGACGCCC
>MLOC_33544.1|serine threonine-protein kinase smg1|GO:0009536|GO:0005524|GO:0016301|GO:0016773|GO:0016310
GGCTGCTTGCCCGGGCCCTTGGATGCTATGCGGCGATTTCAACCTCATCTACCGGGACGCCGACAAGAGCGCTGGTACCCTGAACCGCCGCATGATGGGA
AGGTTCCGTCGTGCCATTAACGATCTTGCCCTGAAGGAGGTATACCTGAATGGGCGCCGCTTCACTTTGTCTAATGAGCAGACCCCGCCGACGCTTGTGC
ACCTCGATCGAGTTCTCGA
>MLOC_33381.1|serine threonine-protein kinase smg1|GO:0005524|GO:0016301|GO:0016773|GO:0016310
CACGGCGATCCCTTCAAGCGCATGGTGCTACGCCTCCAGGCCACTGCTCGCGCACTTACTAGCTGGAGCGCTCGCTCAGTCGGAGGCGTCCGCCTCAAGC
TCGCAATCGCGCGGGAGCTGATCTCCAAATTCGACAACGCGCAAGAGAAATGGGCCCTCAACCCCCGACGAGCACTGGCTGCGCTCCCAGTTGAAGATAT
CCTACCTCGGGCTTGCCTCGCTCGAGCGCACCATTGCCCGCCAGCGAGCGCGGGTTACCTCGCTGAAGGACGGAG
>MLOC_32958.1|cold regulated protein|GO:0010162|GO:0010264|GO:0045893
CGATGGAGGGGCAAGGCGCCAAGAAGGACATCGCGCCACCGCTGGAGTGGTGCGGGGTGCCCGGCGGCACGCGGTCGCTGGCGCTGGTGGTGCAGGACAT
CGACGCGGACGAGCGGGTGCCGTGGACGCACTGGGTGGTGGCCAACATCTCGCCCGAGGAGAAGGGGCTGCCCGAGGGGTTCTCCGGCGCCGGGGGCAAC
GCCAACGCCGGCGGCGAAGGCGGCCTCCAGGAGGGGGTCAACGACTGGAAGCAGCCCGGGTGGCGCGGCCCCGTCCCGGACTCCCACGGCCACCGCATCC
AGTTCCGGCTCTACGCGCTCGGCGACGTGCTCAGCCTCGGCAACAAGGCAAGCGCGCCCGCA
>MLOC_31942.1|serine threonine-protein kinase smg1|GO:0000166|GO:0016772
CCATATCCCTATACGCCGACGATGTGATGCTGTTCTGCCACGCCGAGATGGATGAGGTTCTCGCCGTGAAGAGCATCCTGGGTATCTTCGGGACGGCATC
AGGACTACAGGTCAACTACGGCAAGAGTTCAGCCATGACACTGCACGGATACGAGTCCAGCGCCAATCTGTTGGAGGCTCTCGGATGCCAGACGGCGGAC
CTGCCCATCACTTACTTGGGCATCCCGCTTACCACGCGCCGGCCCTCAGCGGCACAGATGCTGCCGCTTGTCGACGCCGTGGCTGGGCGCCTCCCGTCGT
GGAAAGCCTGGC
>MLOC_28937.1|thionin osthi1
AAGATTTTGGAAAAATGTGTGCCTCCATGTGACCACTTCAACCTTGTCACGGACGCAGACGAAGCAAAATCCATCGAGTACTGCAAGTTGGAATGCATGT
CCTCATTGTGCGGGAACATCAACGCTGTTGTTGCGAGTCAAGAAGTGAACGATGTCAAAGATCATTGCAAAACTGGATGCTACCATCTCTGCACCGAGG
>MLOC_28497.1|retrotransposon unclassified|GO:0016592|GO:0016772|GO:0097159|GO:1901363|GO:0006970|GO:0007155|GO:0010090|GO:0010104|GO:0010228|GO:0016926|GO:0032922|GO:0045010|GO:0048586|GO:0048765|GO:0050665|GO:0071555|GO:1901672|GO:2000022
CACGCACCTTTCGGCGCTTGACGTCGGCCGAGCAGCTCGAGCGGCGCCGCAAGGGCCTGTGCTTCAATTGCGACGAGCCGTATGCGCCGGGTCATACGTG
CGCCCACCTGTTATACTTGGAGATCGTTGACGACGCGGAGGTGGAGGCCCTCACTGCGGAGCTTGACGCCACCACACTCTCCGAGACCGGCGTCACGACC
TACGGGCTGGTCGATGCGACCACCTTCGTCATCTCCCTTCATGCCATGGCTGGCATCAAGACGGCAAAGATGATGCTGCTTCCGGTGACAATCAACGGGG
AGCGTCTCACCGCGCTC
>MLOC_12737.1|benzyl alcohol o-benzoyltransferase-like|GO:0016747|GO:0008152
CCCTCCTCCCCGCCCGCCGGCCGCCTGCGCGAGGAGGCGGGGAGGAAGCTCGTCGTGGACTGCGAGGCCCAGGGCGTCATGTTCGTCGAGGCCGACGTCG
ACCTCACCGCCGCCGACTTCGGGGACGTGCAGAGCCCCCCGTTCCCTTGCTTCGAGCAGTTCATCCTCGAGAGCACCACCGTCGCCGGCGTCGAGCCCGT
CATCGACCGCCCCTTGCTCTACATCCAGGTGACGAGGCTCAAGTGCGGGGGCTTCATCTTCGGCCAGCGGTTCTGCCACTGCGTGGTGGACGCGCCGGGC
GGGATGCAGTTCGAGAAGGCCGTGTGCGAGCTGGCGTGCGGCGCCGCCGCGCCGTCGATCACGCCGGCGTGGGGCAGGGAGATGTTCATGGCGAGGCAGC
CGCCGCAGCCGTCGTACCCGCACCTGGAGTACAGCGAGCCGGCGGGCGGGGCGGTCGACCGGATGCTGACGACTGCCCCCGGCGACATCGCGCGCGTGCC
CTTCTTCTTCGGGCCGCGCGAGATCGCGGGGCTGCGGCAGCGCGCGCCGCCGCACATGAGCAGGAGCTCCCGGTTCGAGCTGGTGGCGGCGTGCATCTGG
CTGGGCCGCACGGCGGCGCTCGGGTACGGCGCCGACGAGGAGGTGCGGCTGTCCTTCATCGTGAACGCGCGCGGCCGCCGCGACGTGCCGCTCCCGGAGG
GCTTCTACGGGAACGCGTTCGCCTACTCCGTGGCGGCGACCACGGCCGGGGAGCTCTGCGCGGGCGGGCTGGGGTACGCGCTGGAGCTGGTGAAGAAGGC
CAAGTCGGCCGTGACGTACGACTACCTGCTGTCGGTGGCGGACCTCATGGTGCTCCGGGGCCGGCCACTGTTCGCGCTGTCCCGGACGTACATCGTGTCG
GACGTGAGCCACGCCGGGTTCAAGAGCGTGGACTTCGGGTGGGGCGAGGCGGTGTACGGCGGGCCGGCCAAGGGCGGCGAGGGGCCGATCCCCGGCGTGA
CCAACTACTTCTCCAGGTCCAAGAACGGCAAGGGGGAGGAGGGCACCGTGGTGCCCATCAGCCTGCCCAAGGACGCCATGGAGAAGTTCCAGCTCGAGGT
GGAAGGCCTCACCGCCGAGATCTAAGCTGCGCACGAGCACTCCTCCGACGTACGTACTCGTGCAGCCGCATATACTTCAAACATATGTCGTCAGGTGCCA
CGACCCGCGCGCGTGGGCCATACAAGTGCAACTCCATGGGCGATGGATGATATTCTGACCGACTAAGTTTTGCTCTTGTGCTTATTGTTTAAATCTGTGT
GTGGTATACAGAATTACCAACAGTGTACAACATACATGTTCTGTCCGTGCAATTTGTATTTAAATTTCCAGCGAAAAAAGAATAAATAATTGTATGTAAT
TTACTGGATCTACTGTATATTAGTGTGGAGTGAAAGGTGTGCTACTGCAACATCAAATTTGGCGGGAGTGGATCAACAACTGCACAGCGCAGTTTAGATA
AGAACGTGGTGTTTATCTGAGAAGTACAGCAAAATGAGCGACAACAACCACTCCCGCCCTGTGCAAGCATGAGACCGCGTGGATGGTTAACTCTGTTCTC
GTTTCTTTTCCG
>MLOC_9456.1|retrotransposon line subclass|GO:0043231|GO:0044444|GO:0008237|GO:0016772|GO:0032550|GO:0032559|GO:0043168|GO:0006508|GO:0006796|GO:0033554|GO:0044710|GO:0044763|GO:0048731
GATCGACTGCGCTCTTCTGGGAGGACAGATGGCTCCTCGGCCTCTCCATCCGCGAGCACGCGCCCTCGCTTTACATGTGCATCCCCAAGCATCGCAGAAA
GTCCAGGACGGTGGCAGCAGGCATAGCCGGCAATGCCTGGGCGAGGGACATGCACGGCACCATTGGCCTCCAGGAGATTGGGCAGTATCTCCAGATCTGG
CTGTTGGTGTCCCGCATCACCCTCTCCGCAGAGCCGGACACGCTCTCCTGGAAGTGGACAGCCAGCGGCAGCTACT
>MLOC_9146.1|dihydrofolate reductase-like
GCTGGGCAGCCACGCCGGCGGGGTGGTGGCCGGGCGGCCGCGGTTCCTGTGCCTGCACGGGTTCCGGACCAGCGGCGAGATCATGCGGAAGCAGGTGGTG
GGGAAGTGGCCCGCCGAGGTCACGGCGCGCCTCGACCTCGTCTTCGCCGACGCGCCCTTCCCCGCCGAGGGCAAGTCCGACGTCGACG
>MLOC_3291.1|lysine-specific demethylase ref6-like|GO:0003676|GO:0008168|GO:0046872|GO:0032259
ATATGATTGCTATGTTTTCATTCTTAGTAACAATGGTAACTGAAGTAAGCACATAACCAGAACCAAAACGATGAAGCAACTGAAGAAAGCCACAGGAGAG
GAGAGGACTCCAAGAGATGATCAAATGCGCGTCGAAGGGTACACGTGCAACATCGAGGGCTGTTCGATGAGCTTCGACATGAAGAATGAACTGTCCCTGC
ATGAGCGCCACATCTGCCCGG
>MLOC_1713.1|retroelement protein
CCCGGCCGTCTCAACACGGTCGCCGAAGCCTTGTCCCGCCGCGACATTGAGAATGTTGCGGACGATGTCGCCATGGCTGGCACTATCATGTGCATTCGCT
CCAGGCCATCTTTCGCCTTCATCGACAACATTCGCCGAGCAACTTCGACGGCCGTGGACGCCCAGGGCCTGCGCCAGCGCCTTGATGCCGGCGAGCTGGA
CGCGCCCTGGCG
>MLOC_920.1|retrotransposon line subclass|GO:0043231|GO:0044444|GO:0005524|GO:0008237|GO:0016301|GO:0016773|GO:0006508|GO:0016310
CGCCGACAAGGCCTGGAAAGGTATGGACCTGCAGTTCTCCAGTGAGGAGCTCGGCCTCTTCTATGCCTCCACCTTCATGGTGCTAGGCGATGGCCGCACG
ACGCTGTTCTGGGAAGACAGATGGCTGCATGGGTAGTCGATCCGCGAGCTAGCTCCCATGCTGTACCGATGCATTCCCAAGAACAGGAGGAGGGTGCGGA
CGGTGGCGGATGGCCTCGCCGGCAACGCGTGGGCTCGAGACATCCGCGGTGTAGTGGGGCTGCAAGAGA
>MLOC_81310.1|retrotransposon line subclass
CACACGTCGAATCCTTGTTCATGGATCACGGCCTGCAGATTGTAGTTTGGAATGTTAGAGGCCTCAACTCACGCGCTAGGCGTAGTGCGATTCATTCGCT
TCTCTGTACCACCCGCGCATCCATTGTATGCCTGCAAGAAACTAAGATGGCTTTGATCTCGTCCTCTGTTGTGCTGGAAACGTTGGGGTCTGAGTTTGAT
GGGTCAACCTACCTCCCGGCCGATGGCACGCGTGGCGGCATTCTCC
>MLOC_79911.1|retrotransposon unclassified|GO:0009536|GO:0003723|GO:0003964|GO:0005524|GO:0016301|GO:0016773|GO:0006278|GO:0015031|GO:0016310
CAACCAAGCCCTCCTGACCCTGCTGCCAAAGCGCGCGGATGCACAAAAGCTGGGTGACTACCGGCCTATTTGCCTGATCCACATTATGGCCAAGTTATTC
GCGAAGGTTCTGTCGTTGCGCATCGCCCCCAAGCTAGACAGCCTAGTCAGCCGCAACCAAAACGCATTCATTGCCGGACGCTCCCTCCACGACAACTTCA
TGCTCGTCCGGCAGTCTCT
>MLOC_78526.1|serine threonine-protein kinase smg1|GO:0044464|GO:0005524|GO:0016301|GO:0016773|GO:0016310|GO:0044238|GO:0044260
CAAGCAGTGTACGTTCAGGCGTCAGAAAAACCGCGTGCACAGCCTCCTAGTTGACGGACATGTGCTATGCGATCATGAGGAGATGGCCCAAGCGGCATTC
GCGCACTTCGACGGGCTACTGGGCACTGCCATGGACCGAGAGCACACACTGGATCTCGAGCAGCTCGTCACGGCCGATGACCTTGGCAGCCTGGATGCGC
CCTTCACCCCTGAGGAGATTTGGGCTGCGGTGCAGCACATGCCGGCGCACAAGGCACCAGGGC
>MLOC_77618.1|retrotransposon unclassified|GO:0000166|GO:0016772|GO:0043167|GO:0008152
CCTCAGTCGCCTCATGCAACGAGCGCTCCAGACCGGCATCCTCCGGAGCCTCCACCCCCGTCGAGAGGTGCCGGCCATCTCACTATACGCCGATGATGTG
ATGCTGTTCTGTCACGCCACGACTAGTGAGGTCAGGGCAGTGAAGGGCATCCTGGGAGTCTTTGGTGCCGCCTCAGGCTTACACGTAAACTACGGAAAGA
GCTCCGCCACGGCACTGCATGGGGACGAGACGATCGCCACAGTGCTGGAGACCCTGGGTTGCCAGACG
>MLOC_74686.1|serine threonine-protein kinase smg1|GO:0005524|GO:0016301|GO:0016773|GO:0016310
CTGCAGGCTACGGGCCGCGCCCTCACGAGCTGGAGCGCCAAGTCCACGGGCAACATAAGGGACAAGCTTGCCATCTCCCGCGAGCTTATCCTGCGCTTCG
ACCAAGCCATGGAGACCCGCACGCTCTCCCCATCAGAGGATTGGTTGCGCAAGCAGACCAAGCTTTCCTACCTGGGCTTGGCTTCGCTTGAGCGCACTAT
TGCCCGGCAGCGCGCTCGCATCTCCTCCCTCTCGGACGGCGA
>MLOC_73056.1|retrotransposon unclassified
TCAAGTCCATGTATTCACATCTGATAAATACAGGAATTTTACCAACATCTGTACCTATTTGGAGGATCAAGGTGCCCCTGAGAATTAAAATATTTATGTG
GTTTATACACAAAGGGGTCATACTAACCAAAGATAACTTACTTAAGCGCAGTTGGAGAGGAAGGAG
>MLOC_57202.1|retrotransposon unclassified|GO:0000166|GO:0016772|GO:0016874|GO:0043167|GO:0044237
CCACCCCGTGCGATGCGACATTACTGCAGTCAAGGAGATGCTGCTACTGTTTGGGCGAGTGTCAGGACTGCACGTCAACTTTGGTAAGAGCTCCGCAACA
CTCTTACGTTGCAACCAAGAAGAGGCTGGACCGATCGTTCTTCACCTGGGATGCCCAATCGTAGAACTGCCCATCACATATCTCGGCATCCCGCTCACGG
TGCGACGACCCACTACGGCGCAGCTGCAACCGGTCATGAGCCGGACTGGCGATGCACTGCCGGCATGGAAGGCGCACCTCACAAACCGCGCCGGCCGCCT
CGCGTTGGTAAAGTCAGTCCTCGCCGCGATCCCCATCCACCAGCTCCTCGTGCTCGCCCCGCCCAAGCGA
>MLOC_50984.1|predicted protein
GGGCGGCGGGGCGGATGCACGTGCGCCGCCCGTCGCGCGCCGTCGTGCCGTTCCTCGGGGCGGCCGGGGGCAAGGCCAGGAGGGCGCTGTCGTGGCCGGC
GACGCCGTCGTCCTCGTCCAAGAGGAGCAAGGAGCCGGCGGCGGCGGAGGAGTGGGGCGCGGAGGCGGGGGACGGGGTGTGGAGGAAGGAGATACTCATG
GGCGAGCGGTGCCAGCCGCTCGAGTTCTCCGGGGCCATCTACTACGACGCCGAGGGCCGCCGGCTCGGGGCACCGCCCACGCCGCGCACGCCCGTGCGGA
GCCCGCTGCCGGCCTCCCTCAAGCTCGCCGCCAACGCCTGATCGCCTCCCTCCCCACGCCCGCCGTGATCGCGGCGGCTTAGCC
>MLOC_47986.1|transposon mariner sub-class
TAATTTTTTGGAGTAGGTGTCTGGAATATTCAAAGAGTTTGGAAGAAAGCGATGAGGCAAATTGCACAAGGTTTGGAGGTTGACGTTTCTAGTCAGAGAA
AAGGGAACTTTGGAAGAAAGGCAAAGGACATCAACCTAGACCAAATCCCTACAATCCCTCTGAACAAAAGGTCTACCATCAGGTCCCTTGCTTGGCAACT
CGGATGCAGCCCCACCACACTCCACAGGAAGTTCGTGTTGAA
>MLOC_47763.1|histidine kinase 5|GO:0005773|GO:0005783|GO:0016020|GO:0000155|GO:0000156|GO:0009927|GO:0000160|GO:0009736|GO:0009788|GO:0010048|GO:0010105|GO:0018106|GO:0023014|GO:0043481|GO:0048364|GO:0048440|GO:0070301|GO:0071219|GO:0071732|GO:0090333|GO:0009365|GO:0045449
CAAATGCAATACTTCGTGAAGCACTGGGCATACAGGAGGGCCAACAATGCCCGGCTCCTGAATGAAGAGCTCGGTCGTCTCTCCCAACAGCGAGAAGATA
TTGAGCAAAAGAAGCAACAGATCATGGAGGAGGACCAACGTCACAATGCCCTCAAG
>MLOC_43918.1|predicted protein
CCGCCCGCCGCAGTTCGCCGTCTACCACGTCCGCAGGGTGCACCGCCCCGCCGACACCTACGGCGTGCTCTACCTCTCCTACCGCCTCGGCGGCGTCGTC
CTGCCGCAGCCCCATCACCCTCATGTTCCGCACGGCCCGCACCACGTGGTCGCCGCCCACGAAGACCACGCCGCTGCCGCCCACCAAGACCACCACCACC
ACGTCGTCGCGTACCCGGTGGCGCGGCCGCCGTTCCATCCTCATCAGCAGTACGCTTACATGCCGGCCCCGGCGCTGATGCCGCCGCCGCCGTCCTCCGC
GCTGCAAGCTTCCTCCGGTGGGCACATGTCGTCCTCGCCGCCGTCTCCACGGGGTTACGGCGGGCATATGGCGGCCCTACCGCCGCCGCTTCCAAAAGCC
TACGGGCACCTGTCGATGCCTCCGCCACCGCCGCTGCAAGCTTCTGGGAACACGGCGACGCCTCAAAAACCGGCTGCCGGATACGCAGCTTCCTCGCCCT
GGACGAACACGAGGAATAATCACGGCAGCGCGGACTTCGGCATGGGCCTGAGCGCCGGGCTTGTCGGCGGCGCCATCGGCGGGATGATGGCCGGCGACAT
GATGTCGGACGCCGCGGCGTACAACGCCGGGTACAGGGCCGGGATGGCCCGCGAGTGGAGCGGCGTCCGCCAGCAGATCTACTAGGCTAGCCCGCCAGCA
GATCCAGTTGATCATCAGTGTATATTAAGCTCAATAAAGTTGATTTGATTTACTACTACTCAAAATACCTCCGTA
>MLOC_33219.1|ribonuclease 1-like|GO:0005576|GO:0005618|GO:0005886|GO:0016023|GO:0003723|GO:0033897|GO:0009718|GO:0015824|GO:0090502
TCCGCATCGACCACACACGGACGCAGTTCGGGGCCGGTCGCCGTCGAGCCCGCCGTGCCGCGCGTCCACAGCCATGCACACACACGCGAGCCAAAAGGAG
CAAGCAATTAACCCCCCCGCTCCCAATGGAATATGCCCCTGTCGTTGGCTCGCCGTCGACGCGGGCGCCATCCACACCTGCCTAAAAGCACCCTATAAAT
CCACCCATCTCCTCCCCAAGAACCATCAAACCCAGACAGATAGCTCCGCAGCGAGTACCAAATAGATCGATCCAAGCAAGCCATGATGAGACCCTGCTGC
CTCTCCCTGGCCCTCCTGGTCGCCCTGAGCGCCGTCGGGTGCGCGGCGGCGCAGGCGGCCGACTACGACTTCTTCTACCTCGTGCTGCAGTGGCCGGGGT
CGTACTGCGACACGAAGAAGAGCTGCTGCTACCCGCGGACGGGGAAGCCGGCGGCGGACTTCGGGATCCACGGGCTCTGGCCCAACCGCGACGACGGCTC
CTACCCGCAGAACTGCAACCCCGCCAACGCCTTCGATCCCTCCAAGGTGAGCGACCTGCTGAGCAGCCTGCGCGCGGAGTGGCCGACGCTGGCGTGCCCG
GCGAGCGACGGGCTCCAGTTCTGGGCGCACGAGTGGGAGAAGCACGGCACCTGCGCGCAGAACCTCTTCAACGAGCACGGCTACTTCCAGACGGCGCTGC
ACCTCCGCGACCAGCTCCGCGTCCTCGACGCGCTCGCCTCCGCCGGCGTCGCCCCCGACGGCGGCTACTACACGCTGAGCGCCGTCAAGGGCGCCATCCA
GCAGGGGACGGGGTTCGAGCCGTTCGTGGAGTGCAACCGCGACGAGTCCGGCAACAGCCAGCTCTACCAGCTCTACTTCTGCGTCGACGCCCGCGCCTCC
GGCTTCGTCGAGTGCCCCGTCCAGCCCGGCGGCAGGCCTTGCGGCGACCGGATCGAGTTCCCGGCCTTCTGATGCGCCGATTTCTGTTTTCCTCCTGATT
TCTGTTTTCCTCCTGATTCATTCCCTGCGTTATTATTTAATATAGCAAAGTTTGAGGGGTCGTGATGTTAATGAAGACAGTGTATGTCATGACATGGTGT
AAACATGTGGAGGGAGCAGGTTGCTATTTATTATTCAGATAAAC
>MLOC_32738.1|trna (guanine -n1)-methyltransferase-like isoform x1|GO:0046872|GO:0030001
AAAGCGTCTTCCTCTGCACACGCTAGAGTCCCCAACAAGTCCAAGGGCGTCACAGGCTCACGGCTAGCTAGCTCACAAATCACAGGTTCACAATGTCCAA
GCAGAAGATCGTGATCAGAGCTGATCTAATCGGGGAGAAGTGCAAGAGCAAGATCATGTCAACTGTTGCCAAGCTCGAGGGGATCAAGTCCATGGACATT
GACCAGGACAAGTGCACCCTGACCGTGGTCGGCACCGTCGACCCGGTGCACGTCGTGCAGAAGCTCAGGAAGTCGTGCTTCGCCGCGACTGTCATCAGCG
TGGAGGACGACAAGCCCAAGGAGAAGAAGAGCCCCTGTCAGGAGGCCTGCGAGAAGGCCTGGAAGGACAAGTACGAGAAGGCCTGCAAGGAGAAGTGCGA
GGAGGCCTGCAAGGAGCCGTGCTGCGACGACTGCGGCGACAATGGGACGCCGTCGTACAACCACGGGTACCGCTGCACGCCGGGCTGCCACTCCAGCCCC
TGCGGCCTGCCCAGCTGCCACTACTACAGCAATGGCTACGGCTACGGCGTGCGCGCGCCGCCGCTGGGATACGCCTGCTACCAAGAGAGGTCACGCGGAG
GCGGAGGAGAATGCGGCATCCAGTAAGCCGTTGGTTCATCGTCGTCCTGCAAGAGGAGTATGTATGGCGGTCTGTCGTGTCGTTGGAGTTTTCTTTTCGT
ACAGTGATGGTTCCTTTTCCATTGTAACACGACGGCTTACTTCGAGTATGATGCTTCAGTCTGTCAATACTACTAGTGGCAT
>MLOC_76650.1|predicted protein|GO:0016021|GO:0016023
GTAACTGAGTGGGCATTTGCCGTTTTGACATTAGAAAGAAAAAGGGACGTTCCTTTATTTATATCAGAATCAGAAAACTATTTTTCTGCATTCGTAACGA
TTCAAATCTTTTTCATAACCCAGTCTTTTCGTGTCGCCACCCAGACCCGCATATAAAACCTGCAGCCGCAAGGCACGAGCATCTCGCCTCTCACCCCCAC
ACAGAGCCACCAAAAACATCCTGCAACAAGCAGAGAGGGCGAGACAAAAACATGTCGTGGACTACTCTAGTCATCCCTCTCCTCGTCGCCGCCACCTCCA
TCTGCTGCTTCCTCTCCGCCACCGCCGCGGCGTCCAACTCCACCTCGCCACGCCCCGGCCACCACCTCCTGGCCCAGCTCTCGCAATGGCGGGGGCACTA
CCTGTCCGACGCGTCCTCCTCGCACACCGTCCTCGCGTGGGTCCTGTCCTTCCTGGCCGCGTCCGTGTCGAGCGCCGGCGGGGTCGGCGGCGGGTCGCTG
TTCCTGCCCATCCTGAACCTGGTGGCGGGCCTCACCCTGAAGCGCGCCACCACCTACTCCTCCTTCATGGTCACCGGCGGCGCCGCGTCGAACGTGCTCT
ACAACCTGTGGCGCGCGCGGGGGCGCGGCCGGGCGGCGCTGATCGACTACGACATCGCGCTGCTGTTCCAGCCGTGCCTGCTACTGGGCGTCAGCATCGG
GGTGGTGTGCAACGTCATGTTCCCGGAGTGGCTCATCACCGCGCTCTTCTCGCTCTTCCTCGCCTTCTGCACCGCCAAGACGTGCCGCGCGGGGGCCAAG
ATCTGGCGGTGCGAGAGCGCCGGCGCCGGCGCCCCCGCCGCCCA
>MLOC_75830.1|cytochrome c biogenesis fc|GO:0005739
GGCCGAGCCCCACCCCTGCAATAATGGTGCGGCTTAGGTCAACTAATACGAATAAGATACAGTTCACTCAACGATTGCCTTTGGGTCCCGAACTCCATAT
GGGGAAGGAACGTTGTTGTTTGCGAGGTCTCGATCATTTACATGGACCCACTTCTCATTCCATTTGTGGGAATTTGATGATTTATAAACCGTCCCCAACG
AGCGAAAGGTTCATGTTTGAACATGATGAATCACTTCGTGCCGACCTGTTGCCCATAAACTTTCCTGCCTCATATGAGAATGGAAAACTGGAAGATTTTC
TGCATCGGTGGATGAAGAATCACGAACATAAGAATTTCTGGTTTAGCATGTTCCCAGAAAGAAGATACTTTTTTTCCATTCGAGAAACGAGGAGCACGAC
TGAAGTGGCTATACATACAAATCCATTTACGGATCTATATGCTCCGATTGGAACTGGAAGTTCCAGAACTGGCGGCTG
>MLOC_71596.1|nicotianamine synthase 3|GO:0030410|GO:0006826|GO:0030418
CGTCCGCCTCTGCGCCGACGCCGAGGGCCACCTGGAGGCGCACTACTCCGACCTCCTCGCCGCCCACGACAACCCGCTCGACCACCTCACCCTCTTCCCC
TACTTCAACAACTACATCAAGCTCAGCCAGCTGGAGCACGGCCTCCTCGCCCGCCACGTCCCCGGCCCCGCCCCGGCCCGCGTCGCCTTCCTCGGGTCCG
GCCCGCTCCCGCTCAGCTCCCTCGTGCTGGCCGCGCGCCACCTCCCCGACGCCTCCTTCGACAACTACGACATCTCCGGCGAGGCCAACGAGCGCGCCAG
CAGGCTGGTCCGCGCCGACGCCGACGCCGGCGCGCGCATGGCGTTCCGCACCGCGGACGTGGCCGACGTGACGACCGAGCTGGCGGGCTACGACGTGGTC
TTCCTGGCGGCGCTGGTGGGCATGGCCGCCGAGGAGAAGGCGCGCCTGGTCGAGCACCTCGGGAGGCACATGGCCCCCGGCGCGGCGCTCGTGGTGCGGA
GCGCGCACGGCGCCCGCGGGTTCCTGTACCCGGTGGTGGACCCCGAGGAGATCCGGCGAGGCGGGTTCGAGGTGCTCACCGTGCACCACCCGGAGGACGA
GGTGATCAACTCCGTCATCATCGCGCGCAAGGCGGCCGCGCCACCGCCCGTTGCCGCGGACGGCGACGTGCCGGTGAACATGCCGATGCCAGCCCAGTGC
GCGGTCGCGGTGAGCAGACCGTGCCTCGGCTGCGCCTGCGAGCTGGGGGCGAGGGCGCACCAGAAGATGAAGGAGATCGCCATGGAGGAGATGGAGGCGT
AGGCCGGCCGGCCGCCAGCACATCGTCATCGACCCATGGCACGGTGATGAATTCACCCACCGATTAATATTGCCCGATTAATCTGCGATCGATACATGCA
TGGTAATAATCCGTTTGTCCTCATGCATGGATGGATGTGGCTACTTAATTATTTACCATAATTATTAATCCTTGTCTGCATATGGCTGGATTATTTTCTA
CCGTAATTGTGCTGCTATGTTTTAGTGGTCGTCTGACAGCTGCTGCCTCCGGGTTTAACGTAGAGGAGGAGGATGATATGTGTTGTGCTGAGAACGAGTC
GAGTTGCGTACTGCTGTAATAAGTGATTTTGACACTCTATATGACTGAAGTGGCAATCACTAAAAAGTGTTGTAACACCTGTGCTTGCTTAATTGATTCC
CTTGTCTCAGCGACTGTCTCAGGCCCGTTGCAAATCTCAAGCTCGTTAGTGGTAATTGGTAGTAGTAATCGATCGTTGCAGTTACTTACCCAATATATGT
GGGTGTCAGCTAAGTTCAAGCTCATATTGTCAACTGCTAGCATCTGGTTGCCAAATGATTGGAGTGCAGGATTTTTCTGCGGTACCAAAACGACCGGGCT
GCTCGAAGTGTGTGCCGGCCATTTTAATGAATGGAATTTTCTTTTCTTTTGAGTCTATAATATTTTTAAACACGCAAGTATTCATATACACATGCATACA
TTTTAAGCTTTAATTGGTATTTCTTGATCTACTACTGTAGGTTGGTATCTAGTTGTGTTTTCTCATGCCGAACAAAAAGGACACTTTTCGGTCATTAGAG
CATCTATGGCCGGATCCGGTTCCTCAAACACTCGCGAACGTTTTCAGACGCATGCATACATTAACAGGTCACGCCTTAAAAGGCAACTTCAATGTATCGA
TCCAAACGGATAACGTTTTTGTCCGC
>MLOC_67668.1|receptor-like protein kinase at4g00960|GO:0004672|GO:0005524|GO:0006468
TTCGCACCACCGCATGCATGACTCATTGCTTCATCTTACACCCAGGCTTGTCCCGGCCATTGCCGAGTTCATAGCCAGGTAGACAAAATTTCCTTGGTTC
ACCGTGGGAATGATAGGTTTCTTCCAGAGGTCAGGGATCTGCTAGGAATAGGATGGTGGACGTGGTTAGCGGTGTGAAGCAGATCCTTCACCTCGCACTC
AAGGTCAAGGAGGCGGCGGAGACGGTGAAGCAGAACAAGGAGGAGTGCCATGACATCAGGCGGCGCGTGCACGTGCTCCATGGCATCCTGCTGTCCTTGA
CTGCCGACGGCACCGAGGTGATCGCGAACTCGGTGGTGAGCGACGCGCTGGGGGACCTTGAACGGAGCCTCCAGCGCGCCCTGGAGCTCGTCACGACCTG
CCAGGGGAAGAGCGGCATTTCCAACTGCTGGACGGCCGGGAGGCTGTCCAAGCGGCTGTTCCGGGTCCAGCAGGACATCACGTACCAGGTGCTGACCGTA
AACTTGGCATTCCAGGTCGCGCCTCCTCGGCCTGATCCCGTTTGCCGTATACCCAGACCTAGGGTGATCCGTGCGCCCCCTGCGGTCGCGCCTCCTGGGG
CACCTATTGATCCAGACGATCGTGTTTGCAGTATACCTACACCCAGAGCGACCACTGCCCCCCCTGCGCTCGATATTGAGCCGTGGGACTACTGGAAGGA
TATTATTTTACTTCAGTCCGGGGGAGAATCGCATACATTTTCTTTCCAAGAGGAGAATCCAGCTGCGCCCTTGGCCTTCGCATCGATTGGTGGATCCCGC
CGCCGTAGGAGATCGTATTCATCGAGCCCAAGTTACGCTACCGGCTATGGTTGGGTACACTTCGGCGTGGAAACGCCGGTTGCCATGTCATCACGCTTGA
GAGTGTTTAGTTTGTTTGAGTTGGACGCCGCTACAAATAACTTTTCATGTGAACAAGTGATCCACGAAGGCGACCATGCTACCCTCTACAAGGGTGTATT
ACCTGACGGGAGCATGGTTGCCATCAAAAGGTCTCGTGATGGGAACGACCTTCTTTTTCCAGTGCACCTCCAACACAAAAACGTAGTTACATCTCTAGGG
CACTGTCGTTATGACCAGGGAGAGATTGTGGTCGAAGAGTATATGCCCAGAACCTTGTCCGTGATACTCAATGAGAAGTCGGGTCAGCTGGATTGGTCCT
TCACGTTGCAGACAGTTCGAGGGATCGCAGAGGGCGTAGCTTATCTCCAGACCATGCGTGTCGTGCATCCGGATTTGAAGCCCGCCAACATCTTCTTCGA
TTCTGATATGAATCCTAAGATAGGTGGGTTTGGAAGGTCTAAACTTCTGCTAGAACAAGGTGTCACTCAAATAAAGACACAAGAGTTACTGGGGACAGTG
GGCAATGTACCTCCTGAGTATATCACTGATGGCATTATCTCCATGAAGAGCAACGTTTTCAGCTTCGGCATCCTCCTCCTCCGTCTCATTAGTGGGATGA
GAGGGCCTGTACTAGAGCAACATCCAATTGCATGGGCTTTGGAGGTGTGGGAAGCTCAACAGATGGAGCCATTTGATTCGTCATCGCTTGATGAATCCGA
GCTAAATGAGAGAGAAAGGTGCATCTGTATCGGGCTGTTGTGTACCCAAATGGATCCTCGTGACCGGCCAACCATGCCAGATGTTCTTGATATGCTTGGT
AGCAAGGAAGAATTACCAACCCCAAAGATATCTGGCTTCCTTAGAAAGAGTAGTGCAGAGAAGGAGCAGCCGTGGTGGAGGAGCAGCTGGTGGAAGTGGT
GGTCTGACGGCAGAAAATGGACGTTGTTGGAGAATACACAATCAGACGAAGACAGATTGTGTACTTATTAATGCGAATGTGGATTCCACCCAATAAGGCA
TCACACTGTTACTATATATATGATCGCCGAAACATGAAATTTGAGGAATGGTGTTGTATTATTTGGAAGCGATAATAAAAGCAGAAATACAACTTTGGTC
>MLOC_47739.1|predicted protein
CCGGCACTACTTTGGGGGAAGAAGAATTTGCTTCAGAGAAGCCGCGAGCGGCGGACGCCGTCGCAGCGGCCTCGGCGTCGGCGGCAACCAAAGGAGACGG
GGCCGCTCCGGCGAGGAAGAAGACGCGGCTACCGCAGGAGGAGGTCGACCGGATCCTTGCGCGGGCGGTGGACACCAGTCACCCTCCTCGTTTCATCCAG
GCCCTGAGGAGCAAAAATCCCAG
>MLOC_40261.1|predicted protein
GCGGCGGCGGCGGCGGCGGCCACTCCCCGGCCGTCCACTTCGCCGAGTCCTCGCCCACGGTCGCGTACCACCCGTCGCCCATCTCCTGCAGCCTGTCCTC
CGACCACGAGCGCTCTCGCGGGGGCGGCCTGCGCCGCGCGTGCTCGGACGGCAACCTGGCCGCGCTGGGCGGCCGCGCGGACGACCTCCACCACCAC
>MLOC_8321.1|e3 ubiquitin-protein ligase el5-like|GO:0016023|GO:0008270
GGCGGCGGGGGCCGGGGCCCGCGGTTCGTCTTCGGGGGCCCCTGCCACGGGACGGGCCTGGACGAGACGGCCATCGTGGCCCTGCCGCGGAGGGTGGTCG
CCCAGGGGGACCCCGCGGCCGACTGCGCCGTCTGCATCACGGAGCTCGCCGCCGGGGAGGCCGCGCGCCTGCTGCCGCGGTGCGGCCACTCGTTCCACGT
CGAGTGCGTCGACATGTGGCTCCGGTCGCACTCCACCTGCCCGCTCTGCCGGTGCGCGGTCGCCGACGAGGCGCCCACCGTGCAGCCCCCCGAGGCCGAT
CCGGAGTCGCCCATCTTCCCCACCAACGTGCTCTTCTTCGGCTCCCAGGACGCCGAGGCAAAC
>MLOC_82077.1|predicted protein
TTGCACGCTATCGCATCGCTCATTACAAGGTTGTAAATCCAGAGCGCGCACGTGAACTCAAGGAACTAGAAGAATACACTGATGAGGAACTTCTCCGCGA
GTCATACTTTGAGGCATTAGAGAATGATGAAAATTTTGAGTGGTACATCCATCGTGATGACATCCAGAACATTGAATTGAATGACTACCAACGGATTGTT
CCTCGCAATTTTCTGCCTGGTACGAGTGGAAGCCTGTACGGCTATCACGATGAGTACCGCTCGCGTTATCATACATATAAAATTGATGATGCTTATGTCA
AGTACTATGCAGAAATTTCAAAGAAAATCAAGTGGATTGCAGATTATTTGCATCTGGATCACAGGACTAAGGATTGGATAAAATGGGATACTAGAGCATG
GAGGCAAGCATTGAGGATTGCAACCGGCATTCCTCATATGACTGAAGATTTAGCTGGTTATGCTTAT
>MLOC_81198.1|probable transporter mch1|GO:0005739|GO:0016020
CCCTCCCACTGCCCCGCGGAAAGCACCGCCCCCGCTCCCGCCCTCCCTCCCATACCACCTCCCACACGCGGCCAAAGCCAAAGCAAGCTGTGAAGCCGAG
CCGTAGTAGGTAGCGGGTTGTCGTCGTCGGCGGCGATGGTGACGACGGCGCTGGACGCGATGGCGGGGACGGCGTGGGGACGGTGGCTGGGGCTGGTGGC
GGCGGTGTGGGTGCAGTGCATCTCGGGCAACAACTACACCTTCTCCAACTACTCCGACTCCATCAAGACGCTCATGGGCCTCACCCAGCTGCAGCTCAAC
GGCCTCTCCGTCGCCAAGGACGTCGGCAAGGCGTTCGGCCTGCTGGCCGGGCTCGCCTCCGACCGCGTCCCCACCTGGCTCCTCCTCGCCGTCGGCTCCC
TCGAGGGCTTCCTCGGCTACGGCGCGCAGTGGCTCGTCGTCTCCAGGGCCGTCGCGCCGCTGCCCTACTGGCAGATGTGCGTCTGCCTCTGCCTCGGCGG
CAACTCCACCACCTGGATGAACACCGCCGTGCTCGTCACCTGCATCCGCAACTTCCGGGGCAGCAGGGGCCCCGTCTCGGGCGTCCTCAAGGGGTACGTC
GGCCTCAGCACCGCCATCTTCACCGACGTCTGCTCCGCGCTCTTCGCCGACGACCCGGCCTCCTTCCTCGTCATGCTCGCCGTCGTGCCCGCCGCCGTCT
GCGCCGTCGCCATGGTCTTCCTCCGCGAGGGCCGCGTGGCCGACTCTGACTGCACCGGTGCGGCCGGGGACGAGGCCGACGCGCGCGGGTTCGCGGCCAT
CAGCACGCTCGCGGTCGCCATCGCGCTCTACCTCCTGGCGGCCGACCTGACCGGCGTGGGGGGCGGCGGCGGGGTCGTGTCCACCGTCTTCGTGGCCGTG
CTGATGGTGCTCCTCGCGGCCCCGGTCGCCGTGCCGGCGTACGTGGGCTGGACGTCCTGGATGAAGTCCCGCAAGGCGGCCAACGCCGACGCGGAGGACG
CGGCCGCACCCCTGCTGCTCGACTCGAAGGCGGCGGCGGCGGCGCAGCAGGGGCGCGA
>MLOC_79308.1|probable xyloglucan endotransglucosylase hydrolase|GO:0005618|GO:0016023|GO:0048046|GO:0004553|GO:0016762|GO:0006073|GO:0071555
AACCAACATACTATTGGAGATGCCCTTACTGCAAAGTTGAACACTGGGCACGATGTCTGACGCGCTGTCTCATAGACACGACACGCCACTACACTACTAG
TAATACGTCCTCGCAAAAAAATATCGAAATTTATAGAAGAAAAAAAGGTACTGTTGTGACGTGCCGTGCCGTGACATTGTGCAGGTTCTTTGTGGACGAC
ACGCCGATCCGGGTGTTCAAGAACAGCAAGGACCTCGGCGTGCGGTACCCCTTCGACCAGCCTATGAAGCTCTACTCGAGCCTGTGGAACGCGGACGACT
GGGCGACTCGGGGAGGGCGGGAGAAGACGGACTGGTCCAAGGCGCCCTTCGTCGCCTCCTACCGGGGCTTCCACGTCGACGGCTGCGAGGCGTCGGCGGA
GGCCAAGTTGTGCGCCACCCAGGGCGCCCGCTGGTGGGATCAGCCCGAGTTCCAGGACCTGGACGCCGCGCAGTACCGCCGCCTCGCCTGGGTCAGGAAG
GAGCACACCATCTACAACTACTGCACAGACCGCGAACGATACGCCGCCATGTCGCCCGAGTGCAAACGCGACCGCGACGTCTGAGCGTGATATACTTTAC
TTACTACTACTGATGTAAAGGACCGCTACTACAGTAGTTGTTGTTGTACCACCGGTCGCGGTGCGGTCGATGAGATGTACTAGTACGAGGAATTTGTATC
CCTACGTGTCTGTATGCTCATGCGTGCTTTATTATTCTTCTGATTGCTCACGCATGATCCAACTAAGTATGCTATAATAATAATCATATTCGCTCAAGTT
GGTGGGCTGGTGCAGTTAACGTCTAGGAGTTTTTGTGTACATCTGGGAGCATCAAAATGAAACCCCCTTCATCCAGATTGGGACAGACGAGACAGCCCAG
CCAGATGGGGGGCAAGTTATGGATAGTTTCCG
>MLOC_77077.1|protein o-linked-mannose beta- -n-acetylglucosaminyltransferase 2-like isoform x1|GO:0003676|GO:0008270
GGGAGGGGAACGACGGTGACGAATTCGACGACGGAGATGAGGGTTTGGCCCCGCAAATGGGAGCCCAAACATCTTTTATGCCTACCCTGCTTACATTTAC
GGATTCACGAAAAATGTTTGCGGGACGGACTGCAGATGCGTAGTCTGCTCTGCGCAGCAAACTGGACCCGATTCGTAAACTCACGGGAACTTTGCAGTTT
TTGCAGTATCTAGCACACCCTCTTAGCCCGGCTTTCAAGTGGTCGAACGCCATTAAAATGTCGCCTGGCATCCATTGACCTACCAACATAAATGTATCGG
ATTTGCAGCTCGATCCGGGCTCGCCGCGATCGCGATCGCAACAGCGACGTAGAAGATCAGAAGCTCTGGCCGAGATGCTCGTGCTCGTGAAAGAACCCGG
AATAATAAGCTTCAGAAAGTCCAAAGGCGCGCGGAGCAAGCAAGCAAGCGGCGTTCGTTCTCGTGAACCCAAAGGAAAAGGGAAAGCGAGGCGCGAGGAA
ACGTGGTTTCCATGAAGTGCCAGCGAGCCCAGCCGAATAGTTGTAGTTGTAATCCTTCTACCGACCACCGGAGCTCGCTCGAATAAACTAATGGCGATCG
CTTTCCAAATCATCGTCTAGTTAGTGGTACTAAGTTGTATCCTTCTCCCCGGCCACTACTGCCGCGCTGTGCCCGTGGCCGTGGCCGCGCCTATCTATTT
GTCCATTATCGATCGGATCCATTTCTTAATTCCTTCCCTCCCTCCCCCCGACTTAACTAATCACCATTAATCCTTCTACTTGAGGAATGCGTTGCGATTG
CGGATACTTGTAGCAGCTCCGCGGCCCTCTCCCTGCTTCGTGAGGTTGTAGCGCTGGTGCGGAGATGAAGGCGCCTCTCCCTCTGAGGAGCAAGAGCTTC
AAGAAGAGCAGGGGAGCCTCATGCAGCCTCCCCCTGCTGCTGCTCATCGGGGCGGTCCAGTTCTTGGTGATCGGCAAGCCTTTTCCGTCGCTCTTGATGG
ATAGCAGCAGGAGGGCCTTCTTCAATCTCGCAGAGGAGGAGTTCATCCCGGAGCCACAGGTGAGCTGCGACTTCAACGACACGAGATCCGACTACTGCGA
GATGACCGGCGCCATCCGCATCCGCGGGAGCACGTCGGAGGTGTTCGTCATGACCCCTCGCCGCGGCACCACCGCGGGGGACGTCGTGGGCGACAACGCG
ACGTGGATCGCCGCCAACGCCACGAGCTGGAAGATGCAGCCGTACACGCGCAAGGGGGAGGCGCGCATCATGAACGGCATCACGGCGGTGACGGTGCGGC
TTGCGGACGCCGACGAGGCCCCGGCGTGCGAGGTGATGCACGACGTGCCGGCCGTGGTGTACTCCAACGGCGGCTACTGCGGCAACTACTACCACGACTT
CAACGACAACATCATCCCGCTCTTCATCACCACGCGCCACCTGGGCGGCGAGGTGCAGCTGCTGGTGAAGCAGAAGCAGGCGTGGTGGTTCGGCAAGTAC
GGCGAGATCGTGGGCGGGCTGACGAGGCACGAGGCGCTGGACCTCGACGGCGACGCGCGCGTGCACTGCTACCGGCGGGCATTCGTTGGGCTGCGCAGCC
ACAAGGACCTGAGCATCGACCCGCGGCGGGCGCCCAACAACGTGTCCATGGTGGACTTCAAGCGCTTCCTCATGTGGCGGTACGCGCTGCCCCGGGAGCA
CGCGATCCGGACGGACGACGAGGTGG
>MLOC_55150.1|photosystem ii core complex proteins psby|GO:0009523|GO:0009533|GO:0016021|GO:0030145|GO:0006364|GO:0009657|GO:0010207|GO:0019344|GO:0035304
GGGCGGCGGCGGCGGCGCCCGCGGACGACAACCGGGGCCTACTCCTGCTCTTCGTGGTGGCGCCCGCGCTCGGGTGGGTGCTCTACAACATCCTCCAGCC
GGCGCTGAACCAGCTCAACAAGATGCGGTCCGAGAAGGCGCTCGTCGCCGGGCTGGGCATCGGCGCTGCCGCGGCCGCCGGCCT
>MLOC_51439.1|glucan endo- -beta-glucosidase 5-like|GO:0005886|GO:0016023|GO:0031225|GO:0004553|GO:0005975
CAACCATCAATACTTTCTTTATACTGTCGAGCAAGCAAAGCAAAAGGGATGGACAACCTCACCTCCCAATATAAATCTATCAATCTCTTGGATGCATCAA
CTCACACAAACATACATACATATTTTCGATCTAGCTATCATATCGATCCATCGCGCGTTATGGTTATGGGGTGGTGGTCGTCGTCGGCGGCGATGTGGCT
GCTCGCTGTAGCTGTCGCATTCGCATTGGCATTGAGGGCGGAGGCGCTGGCGGCCAACTGGGGCACGCGGGTGCTGCACCCGCTCCCCGGCGACATCACC
GTGCAGCTGCTCAAGGACAACGGCTTCGACAAGGTGAAGCTCTTCGAGGCCGACCCTGCGGCGCTCAAGGCTCTGGGACACTCCGGCATCCAGGTCATGC
TCGGCCTCCCCAACGAGCTGCTCGCCACCGTCGCCCGGGACGTCGCCGCCGCCGAGCAGTGGGTGCAGCACAACGTCTCTCACTACGTCTCCGACTACGG
CGTAGACATCCGGTTCGTGGCGGTGGGCAACGAGCCGTTCCTCAAGTCGTACAAGGGGCAGTTCGAGGCGGCGACGCTCCCGGCGACGCGCAACGTGCAG
GCGGCGCTGGTCAAGGCCGGGCTGTCCCGGCAGGTGCGCGTCACCGTCCCGCTCAACGCCGACGTCTACGAATCGCTGGACGGCCGCCCCTCGTCCGGCG
ACTTCCGGCCGGACATCACGGGCCTCATGACCAGCCTCGTCCGCTTCCTCCTCGACAGCGGCGGCGTCCTCGCCATCAACATCTACCCCTTCCTCTCCAT
GGACGCGGACGCCAACTTCCCGCGCGACTACGCCTTCTTCCCGGCCCCAGGGGCGCCACCCTCCCAGGCCAGCGTGCAGGATGGCAACGTGCTCTACACC
AACGTCTTCGACGCCAACTACGACACGCTCGTCGCCGCGCTCGACAAGCACGGCCTGGGCAACATCACCGTCGTCGTCGGCGAGATCGGATGGCCCACCG
ACGGCGACGCCAACGCCAACGCCGCCGCCGCGCAGAGGTTCAACCAGGGCCTCTTCGACCGCATCCTCGCCGGCAAGGGCACCCCGCGCCGGCCCCAGAT
GCCCGACGTCTACGTCTTCGCGCTGCTCGACGAGGACGCCAAGAGCGTCGACCCGGGCAACTTCGAGCGTCACTGGGGCGTCTTCAACTACGACGGCTCG
CCCAAGTACGCGCTCCGCCTCGCCAACGGCCGCGGCGTCGTGCCGGCCAAGGGTGTCAGGTACCTCTCCAAGCAGTGGTGCGTGCTCCGGCCAGACGCCA
GCCCCACCGACCCGGCCATCGTCGGCGCCGTCGGGTACGCGTGCCAGTACGCCGACTGCACAAGCCTGAGCCCCGGGTCGTCGTGCGCCGGCCTCGACGT
GCGGGGCAACGTGTCCTACGCCTTCAACCAGTTCTTCCAGTCCGCCAGCCAGCAGAAGGGGTCATGCGGCTTCAACAACCTCTCCATGGTCACCACCACC
GACCCGTCGCAGGGCACATGCCGCTTCAAGATCATGATCGACACCGGACGACACGACCTCAGCCATCAAGACGGCTCCGGCGCAGCAAGGGCCGCCGCCG
CGTGGGGCGTCGTCGCCGCCGTGCTCGCGTTGCTCGCCATCGTGGCGCTCTGACCCTAAACCCTCTCACCTCATGACATGAGGACCTCAACTTGTCCTTG
TGTGAGTTGTACTACTTGTAGGCATGAGATGGAGATATATCCATGCATCCAAGAGCAAACTTGTCCTTCCTTCCTTCCTTCCTATGATTCATAGTAAGTT
TGGATTTGCATATATATACAAATTGCATCAGATGGGAAGATCGATGCTAAAGGGATAGCTCATCACCTTGGAAGAAAGGAAAGCATATATATATATATAC
AGTGGCGGAG
>MLOC_65696.1|cell division protein aaa atpase family|GO:0005524|GO:0051301
CTTGGACTGTTCGATCATGCACGCTGCTTCTTCTCGCCTCCGGCACCTCTTCCTCACCTGCTTCGACGCCGACGCCGACCAAGATGACGACGAATGTGCA
CCAAGCACCATTATATATGCAGCACCAAGACAAGATTGCCCCAAGACACCAAGACGCACGGCATCAAGAGGTCCAATCCAGGTTCAGGTCCAGGTCCAGC
CATGGTGGCGATGATGGTGGAGAGGTGGGCGGGACTCGGGTCGGCGGTGGCGACCGTCCTCTTCCTCTGGTCCGTGGTGCAGAAGTATGTGCCGCCCACC
TTCCGCCTCTACCTCACCGTCTGGGCCGCCAAGCTCGCCGCCTGCTTCAACCCCTATCTCCAGATCACCATCTCCGAGTACGGCGCAGAGCGCTTCCAGC
GCAGCGAGTTCTTCCTCGCCGTCGAGGCCTACCTCAGCGATGCATGTGCCCGCCGTGCGAGGAAGCTCAAGGCCGAGCTCGGCAAGGACAGCAAGAACCT
CCAGGTCACCGTCGACGACCATGAGGAGGTCACAGATGACTTCTCCGGCACGACCATCTGGTGGTACGCCTCCAAGAAGCAATCCAAGGCCAACGTCATC
AGCCTCTACCCTGGCCAGGACGAGCGGCGCTTCTACAGGGTCGTCTTCCACAGGCGCAACCGCGACCTCGTCGTCGACTCCTACCTGCCCTTCGTGCTCG
GCGAGGGCCGTGCCGTCACCGTCAAGAACCGCCAGCGCCGTCTCTTCACCAACAACGCCAGCCGCAACTCGAACCCCTACCGCAGCAACAGCGTCTGGAG
CCACGTCCCCTTTGAGCATCCCGCCACCTTCGACACGCTCGCCATGCACCCTGATGAGAAGGAGGCTGTCGTTGACGAACTCATGGCGTTCCAGGAGAGC
AAGGACTACTATGCCAAGGTCGGCAAGGCGTGGAAGCGCGGGTACCTCCTTTACGGACCGCCCGGCACCGGCAAGTCCACCATGATCGCCGCCATGGCTA
ACTTCCTTGACTATGACGTCTACGACCTCGAGCTCACGGCCGTCAAGAACAACACCGAGCTGCGGAAGCTCTTCATTGAGACGACGGGCAAGTCCATCAT
CGTCATAGAAGACATCGACTGCTCCGTCGACCTCACCGGAAAACGCCGCAAGGACAAGAAGGCCTCTGGCGACAAGGACTCTGACGGTGATGACAAACCC
AAGCTACCGATGGATCCAGACAAGGATGACGCCACCAAGGTGACCCTCTCGGGCCTCCTTAACTTTATCGATGGACTATGGTCTGCTTGCGGGGGTGAGC
GGATCATCATCTTCACCACCAACCACAAGGAGAAGCTCGATCCGGCGCTGATCCGTCGAGGAAGGATGGACAAGCACATCGAGATGTCCTACTGCCGCTT
CGAGGGCTTCAAGGTGCTCGCCAAGAACTACCTAGATGTCATCGAGCATGAGCTCTTTGGGGAAATTCAGCAGCTGCTTGACGAGACAGACATGTCTCCT
GCCGATGTTGCAGAGAACCTGATGCCCATGTCCAAGAAGAAGAAGAGGGACCCCGACGTGTGCTTGACAGGCCTCATCGAGGCACTCAAGCAGGCTAAAG
CGGACGCGGCAGCGGTTAAGGCCAAGGAAGAAGAGGAGGCTGCGGAGGCAAAGAAAGCCAAGAAAACAGAGGAAGCGGAGGCAAAGAAAGCCAAGGAGGA
AGACAATGGAAAGGACAAAGCACCGGATCAGGAAGCCAATGGAGACATCTAGAAATGTGACAAGTAAAGTGACATCAAGCCTAGAAGCCAATGGAAAAAA
AGAGTGAGCTTGTTCACTAGTGCTCCCTTATATTTATATATACAAAAGAAGAATGCAGTGACATGACAGTGACATAACATGCAATTGGCAATCGGAACTT
ACACCTGAATTGATTAAAGCAACCCAAACCTGAATTTGCCCTTCCACCTAGTAATTAATTGACTATTAAGCAGCCAAGTTCAGCATTTTTTCCATGCGTG
CATGAATTTACCCAGCCCTGATAGCTCCTCTTCACCTACTCCGACCACCACCACCACCACCAGTGCGCGCTATAGTCGGTTGTATCATTAAATACGGACA
CATAAATCTGCAGCCCCAGATTAACAAGAAGAAAGGTAGCAATGGTGGAGAGGTGGGCAGGGTTGGGGTCGGCCATGGCGAGCATCATCTTCCTGTGGTC
CATGGTGCAAAACCACGTCCCTCCGCCTCTACCTCACCACCTGGGCCTCCAAGCTCGTCGCCTGCTTCAGCCCCTACCTCCGGATCACAATCTTGGAGGA
CAGCGCCGAGCGCTTTCAGCAAAGCGAGTTCTTCTATGCCGTCGAGATCCAGCAGCTGCTCGACGAGACCGACATGTCTCCCGCCGACGTTGCAGAGAAC
CTGATGCCCATGTCAAAAGACGAAAAAGAAGGACCCCGACATTTGTTTGGCAGGCCTCATCGAGGCACTCAAGCAGGCCAAGGAAGACGTCGTAGCGGCA
GCGGCGAAGGTGAAGGAGGAAGAGGAGGCAGAAGCGAAGAAAGCCAAGGAGAAAGAGGAACCGAAGGAAGAGAAATGAAATGAAAAAAAAAACATGACAA
GAAACCAAGTAGCCAACCAAGACATCAAACAAGGTGACGAGTGAGCTTGTTCACTAGTGCTCGCTTACAACAACAACAACAACAAAATGTAGTGTTTGTT
CAAATAAAATATGTACCATTCAGTTAGATTTTTTTTTTTTTTGATAAGG
>MLOC_7020.1|cysteine-rich receptor-like protein kinase 41|GO:0004674|GO:0005524|GO:0006468|GO:0009069
CTCTCCTTGTCGAGGAACCGGCCAACCAGTACTCATCCCGTTCCGGCCCTGCGTTTTCTTGTTGACTCCAGGGTTGTCCTAAAGAAGAATAACAACATCC
AATGGAGTACCTGTTGGAGAAAATGTCCTCATCCAATAAGGAAGCAAAGCCCATCCAACTGCATTTGTTAAAAACAATCACAGAGGATTTTTCAGAAAAG
ATGAAAGTTGGTAGTGGTGGCTATGGAGAAGTATACAAGGGAGTGCTTAATGGGGACGAAATTGCTGTCAAGAAGCTTTTTCCCGTCCCTGGACTTGATG
ATGAGGCATTTGAAAATGAATTTCGTAACCTCAAGAAGGTTCAACATAAAAATATCATCCGTATGATTGGTTACTGTTATGAGATAGCACATAAAGATGT
TGAGTACCAAGGAAAATTGGTTTTTTCTGCAGTAATAGAGCGAGCTCTCTGCTTTGAATATATGAAGGGAGGAAGCCTCGGCAAGCATATTTCTGAAGAG
TCGTGCATACTTGATTGGCCAACCACATACAAAATAATTAATGGGACATGCGAGGGTCTGCACTACCTTCACAAGGGACAAGTACATAAGATTTTTCATC
TAGACTTGAAGCCGGATAATGTATTGTTGGATGAAAATTTTGTGCCCAAAATAGGAGATTTTGGTTTGTCCAAACTCTTTGGTACTTCATATACCCACCA
AATAAGCGCTATGAAAGGAACAGTTGGGTTCATGCCACAAGAATACATACACAATCGCAAGGTGTCGCCAAAGAATGATGTGTTTAGCCTTGGAGTCATA
ATTTTCCACATGATGGCAGGAGAAAAGGGATATGGTGATTATTGGGATGCGCGTCGTCGTCCAATTTTTTCAAAAAGAATCCAACAAGATTTTATTGACA
ATGTACAAAAATACTGGAAAACAAAGATGCAGGCTACCGAAGGTTACAGATGGGATGAAACAGACGTCCTAGGGGTGACGACTTGTATTAACATGGCAAT
GCGTTGTGTGGAGGACGACCGCGACAACCGACCTTACATGACTGAAATTATCAGCGAGCTCAAGGAACTAGATTTTAAAGTTGAAGAGATGTTAAATAAA
GATCCGAAACCAACAATAAGCCAGCTGAGAAATCGTGTCCATGGTTTGAGAGAGATGAAACAGAATAAAAGTCCCCACGATTTGGGAAAGGATATTGCTG
TGGATCCTTCCCTGGAGCTCTGCTTCCCATTTGAGCCAAACAAGGACATACGGTGCTGCCTGCAGCTCATCAACAAGGCGGCGTCCAGCCACATTGCTTT
TAATATAAACACGGACGTAAAAAAGTATCTTGCACGACCACACAAAGGAATCATCGCACCATATTCCAAATGTTACATCACCCTAACCTTGCGAGCACAG
GAGGTGGCATTGCCGAATATGCAATGCTTTGACATGTTGTCTGTGCAAGGCGTAAGAGTGAGCGACCACTTCACATCCGATGAAATCACTCAGGACTTCC
TTGAAAACGTCAGCGCCATGGATGAGGTGATATTGCCGATTGCTTATGTCGGATTGGACCTCTAATTAATTTGCAGTACTTCTATTTGTGGAATAATAAG
GGAGTTTTGAACCTTCCAACTGGAGAAGAGACTTTAGGACAGGCAGAGCACCACTTTGTTGAGTGTTTGATTTATTTATGTCTACATGAGGTGTGGGGAT
TTC
>MLOC_67608.1|disease resistance rpp13-like protein 4|GO:0032550|GO:0032559|GO:0043168|GO:0044763
AGGAAGGACTACAGACCGGGGATGGAGGTCCCTATCGGTATCAGCGCTTCCCAGGGAGCCATGCGATCCCTCCCTATGAAGCTGGAATCGTTACTGTCGG
GATTGGGGAACAGGCTGCAGGCGGAGGAGAAGAAGAAGCTCCGCATGCTCCAGGGGGATCTCCAAGGACTCATAGACAACTACCTGCTGGAGCCATCGGA
GGTGGAGTCCCCTGCCTCGACGGCCAGCTCCTGGATGGAAGGCGTGCGCGAACTGTCGTACGACATCGACGACTTCATCTATGAGCTCACCCATGTTGCC
CGTGGCGGCGCCAGGATCAACGTCGTCCTGAAACGCTCCCGCTTCAAGATCTCCCGGTTTCCAGGGAATGTGAGACGGCGCCAGTGGATCACCGACGAGA
TCTCGACATTCAGGACTCGCGTGCAGGAAGCCATTCGACGGCACACAGATTATCTCGGCAGTAACTGCAAGTGGCGGCCTAGCAGCAGCGGTCAGCCTCC
TCCTCCGTCATTGCGGTCCGGCGAGGCCGCCACTCACCTTGTTGGAGTGGACAGCTCCATCAAGCAGCTCCGTGGCTGGCTGGAGAACGATGGACAGCCC
CAGCACAAGGTGGCTTCCATTGTTGGACCTGGTGGCTATGGCAAGACCACCCTCGCCAAACAAGTGTACCGTATGCTTGGAGGTCAGTTCGACTGCCTAG
CTTTTGTGCGGACATCGCCTAAGGCAGACATGAAGGGCCTCCTCACCAGCATACTCTCGCAAGTTGGACGGCATCGGCTCCCTGCCGACCACGCTTGCAA
TGTGCATCATCTGGTACTCAACATCAACGCCCACCTACAAGACAAGACGTACTTAATTGTTATTCAAGATCTGTGGGCATTATCAACCTGGGACCTTATA
AATCGTTCTTTGCCAAAGGGGAACCGTTGCAGTAGGATATTAACGACGACCCAAGTTGAAGTCATCGCCCAGGCATGCTGTGCAGATAATTCCAAGAGTA
TTCCTACTACGAAGAAAGAAGATGATTCCAGATATATCATCAGGAAGACAACACTTACTGAATATGAGTCAAGAGAGCTATTTCTGAGTACAGCTTTCGG
CAAGCAAGCAGAATGTCCTCAACACCTCAAGGAAGTTTCAAATGAAATTATAACAGCAAGTGGTGGCTTGCCTCTAGCAATTATTATATTGGCCAGTATC
TTGGCACGTCAGCCAGCCAACAGCATAGAGCAATGGCATTACATAAGGAATTCACTTGGTCCTGCTTTGATTACAAGTTCTAGTTTGGAAAGGATAAATC
AAGTTCTTAACCTTGGATATGGCAGCCTTCCTCACTGTTTGAAAGCATGCATGCTATATCTGTGTCTGTATGAAGAGGGTTGCGTAATCTGGAAGGATGA
TTTGGTGAAGCAGTGGATAGCCGAAGGTTTCACCGGTGCAGTGGAAGGTCATGAAGCGGAAGAAGTTGCACGCAGCTATTTTGGTGAGCTTGTTAACAGG
GGAATGATCCAACCTGTGGACATCAACTGCAACGATGAAATTCTGTCGTGTACAGTGCACTACATGGTACTTCATTTTGTCAGGGACAAGTCCATGGAAG
AGAATTTCTGCATTGCAGTAGATCATTCTCAGACCACCATAAAGCTTGCTGACAAGGTTCGTCGGCTGGCCCTCCACTTCGGCAATGTGGAAGATGCCAC
TCCGCCGGGCCCAGAATGTATGAGACTGTCAAAACTTCGATCAATGGTCTTTTCTGGTTTTCCCAAGTGCATGCCATCAATTGTGGATTTCCGGTTTCTT
CAGGTTCTGACCCTTAAATTGTTGGTGGAACCCGACAAAATGAGTGACAACCTTACTGCATCTGATGACCTGTGTGTCAACATCACTGAACCTGATGACT
TGAGTGACAACCGCAGTGAATGTGATGGTGACCTGAGGTATAACCTGACTGAAATTTCGGAGCTCTTCCGACTGAGGTATTTTCATCTTGATGCATGTAA
TATGAGTGTGCTGCTTCCAGTCCAGATTCGACAGCTGAAATATTTGGTGGCATGGGAAATTTATGCCGAAGTAACTGCAGTTCCATCGGATATTGTCGAT
CTGCCGGGCTTGTTGTACCTCAGCATTCCTAGCGAGGCACATCTGCCAACTGGTATTGACCGCATGACGTCTCTTCGCACTCTGGGACTTTTCAATCTCA
ACAAGAACTCATCAGAAACCATTATGGGCCTCAGCAAGCTAACCAATCTCCAGGAACTTCGTCTCACATGTGACACATTACAACCTGGTAACCTGGAAAA
GAACCTGGATTGCTTGGGGGTGATAGTTCGGAAATTAAGGAATCTCAAACGTGTAACTCTAGTACCTGCAGCTTCCTCTCTTGTGAATACTCAGAATGAT
GGAGGTTCTTCAAGCATGAGCATTTCCTGGCCTGGCTTCAGCATCCAGCCCCTTTCTCCAGCCCTTCTTCAGACACTAGAGTTGTCACGGCACTGTTGCA
TCTTCTCCACCCTACCTGAGTGGACCAAAGAACTTACCAACCTTTGCATTTTAAAGATCGCAGTTAAGAGGTTGTCGAGGAAAAGTATTGATATTCTTAA
AGGACTGCCTTCCCTAGCTGCTCTCTCGTTGTTCCTCTGGACTGCTTATACCGCCCCTGCGAGGATCATGTTTGACGATGAGGGATTCTCAGTTCTCAAC
TACTTCAAGTTTGTGTGTGCCACACCATGTCTTGAGTTTCTGGATGGAGCAATGCCCAATGTCCGAAAGCTCAAGCTGGGTTTCAATGCTAACCGATTGG
AGCAATATAGCTTGGGTGATACTGGTTTCGACCGCCTAACTGGCCTAACTGAGATCTCCACAAAAATTGGGGGTACCGGTACTGCTAATGAACACGACAT
AAGGTCAGCTGCACTGTCAATCTTGACCACCGTCGTTGCCAAGCATCCAAGCAACCCCATCATCAATGTGCAAAGGGTGGATTGGAATTTTTGTGGTGAC
GAGGAGATGGGCATGGATGAAGAACACGCAATTCAAAAGAAGAACTGGGAGAAAGATGCCCAGAAAGAAGTTTATATAAGGTACCGTGCAAAAAAAGAAG
TTGATACAAGGACTTACACGCCACCAGAATCCACCTTGCATCCGGGGAATACAGGCATCCAGAGCCAGATCATGTGCAGTCGGTGCAGTACCTGTCTACT
ATACCGCAAAGGGGCCCCGGCCGTGTTATGCGCGGTGTGCAAAGCCGTCAGCTACCCCAAAGGAATGGAGACTGATCATGATCACCTTATATGCGGCGGC
TGTCAAACTTTATTGATATATATTCGCAATGCGACTACTGTCAGATGCTCATGTTGTGATACAGTCAATCTTGCCAGACCAAAACCGTGAGGTCCTGAAG
TATGTGTTGAAGATCCTTGAGCTTGTAAGTTGGAAGTGTAGTCTGAACCCTCGGTTGGCACCTGCTGGGACCGTGCGGATCCTGATGTATGTGTGGTACC
TTATTAGGTTGGTCAGAGTATAAAATTCTTTCAGGTAAGTGAGAAGTTTTTATGCGGTACGGTACACATTTATTAAAAAAACATTGTACAAATTAAAAGT
TATGTGCAATCAGAACAATTTTCTTAAGACACGTGA
>MLOC_6537.1|receptor-like protein kinase hsl1|GO:0016021|GO:0016023|GO:0004674|GO:0005524|GO:0002237|GO:0006468|GO:0006612|GO:0007165|GO:0009963|GO:0010051|GO:0010103|GO:0010363|GO:0048443|GO:0009069
CAAGTTGAATGGGCCAAAGTGGACCTCTCCCTTTGCACCACTTGGTGAATGAACAGATGTCACACTCCATCCCAGCCCTCGCCTCTTTGACTGACACAGC
TGCATTCCACTGCACCCAGAAAAAGAAGCAGCAGCTGGAGAAGATGAAAGCATCTCCCTTTACATCATCATCCACATCGCCGTCACAAATTTCTTTGGCA
GATTCTCGCTCCACTTATATACGCGCTCGCTCTCCCTCCATTTCCCAATTCTCACCACCACACGCGTTTCCCCACCCGATTTTTTTGCTCCGATCGACAG
CAACAGCAGCAACATCAAGCACTTGGTACGCGCGTCATGGTGGCCACGCTCTGCTCCACGGCCCTGCTGCTCGTCGTCGTCGCTCTGCTGTCGGCGTCCG
GCGATGGCGCGGCGGCATTGGACGCGCAGGCCGCGTACTTGTCCCGGCTGAAGCAGGAGCTGGCCGGCCCGGCCATGGCGCGCTGGGACTTCTCGTCGGC
CACGCCGGTCGACTACTGCCGGTTCTCGGGCGTGGTTTGTGACGGGAGAGATGGCAACGTGACCGGCATCGACCTCGCGTCGTGGCGGCTCGCCGGCAGG
CTCCCGCCCGGCATCTGCGCGGCGCTGCCGGCGCTCCGGGACCTCGTGCTCGCCTTCAACGACATCCGAGGCGGCTTCCCGGCGGGCCTATTGAATTGTT
CGTCGCTCGAGACGCTCAACCTCAGCTTCGCCGCCGTGTCGGGCGCGCTGCCGGACCTGTCCCCGATGCGGGCGCTCCGGGTGCTCGACCTGTCCGACAA
CCTCTTCTCCGGCGCGTTCCCGGCGGCGTCCCTCGCCGGCATGGCCTCGCTGGAGGTGATCAACTTCAACGAGAACCCCGGGTTCGACGTCTGGCGCCCG
CCGGAGGCGCTCACGCGGCTGCGCCGCCTCCGCGTGCTCATCCTGTCCACCACCTCCATGCGCGGCGGCGTGCCGGCGTGGCTCGGCAACATGACGTCGC
TCACCGACCTCGAGCTCAGCGGCAACTCCCTCACCGGCCGCATCCCGGCGTCGCTCGGCCGCCTCGCCAACCTCGAGTTCCTCGAGCTCTACTACAACGA
CCTCGAGGGCGCCATCCCCGACGAGCTCGGCAACCTCACGCGCCTCGCCGACGTCGACTTCTCCGAGAACCGCCTCGACGGCGCCATCCCGGACTCGTTC
TGCGCTCTGCCGCGCCTCCGCGTGCTGCAGCTCTACACCAACTTCCTCACCGGGCCCATCCCGGCCGTGCTGGGGAACTCCACCCAGCTCGAGATCCTCT
CCGTGTACAAGAACCAGCTCACCGGCGAGCTCCCCGCCGACCTAGGCCGCTACTCCGACTTCAACGTGCTCGAGGTCTCCGAGAACCAGCTCACGGGCCC
GCTGCCGCCGCACGCCTGCGCCAACGGTAAGCTCCAGTACATCCTTGTCCTCAGCAACCTGCTCACCGGCACCATCCCGGCAGCCTACGCCGACTGCTTG
CCGCTGCTCCGGTTCCGCGTCAGCAACAACCACCTCGAGGGCGACGTGCCGCCCGGCATCTTCGCGCTGCCGCACGCCTCCATCGTCGACCTCTCGTACA
ACCATTTCACCGGCTCGGTGCCCCCGTCCATCGCCGGCGCCAAGAACCTCACCTCGCTGTTCGCGTCCGCCAACCGGCTGTCCGGCATGCTCCCGCCGGA
GATCGCCGACGTCTGGGGCCTCGTGAAGATCGACCTGAGCAACAACCTCATCGCCGGCCCGATCCCGGCGGCGATGGGGAGGCTGGTCCGGCTGAACCAG
CTGTCCCTGCAGGGGAACCGCCTGGACGGCCCCATCCCTGAGACGCTCGCCGACCTTAGGAGCCTCAATGTGCTGAACCTGTCGGAGAACGCGCTGTCGG
GGCAGATACCGGAGGCGCTGTGCGCGCTGCTGCCCAACTCGCTGGACTTCGCCGGCAACAACCTGTCGGGGCCGGTGCCGCCGGCGATGATCAAGGAGGG
GCTGCTGGAGAGCGTGGCCGGCAACCCGGGGCTGTGCGTGGCGTTCCGGCTCAACCTGAGCGACACGGCGCTGCCGCTGTGCCAGAAGGGCGGGGAGAAG
CGGGGGTTCGCCGGGAGCGCGTGGATCGCCGGGGTGTGCTGCGTGGTGTGCGTGGTGGCAATGCTGGCGCTGGCGCGACGGTGGGTGACGCGGCGGTGGG
CGGCCAAGGACGGCGAGCAGGACGGGACGTCGTCGCCGGGGTCGAGGGGCGGCGGGGGGTCGTCGTACGACGTGACCAGCTTCCACAAGCTAAACTTCGA
CCAGCACGAGATCGTGGAGGCGCTGATCGACAAGAACATCGTCGGGCACGGCGGCTCTGGCACGGTGTACAAGATCGAGCTGAGCAGCGGCGAGCTGGTG
GCCGTGAAGAAGCTCTGGGTGTCCTCCTCCAAGCAGCTGCGGCAGAAGCAGCAGCAGCATCGCGGGCACGGCCGTGGCTACGGTGGCGGCGGCGGCGGCG
AGGAGGACGACAGCCGCGAGCTGCGGACGGAGGTGGAGACGCTGGGCAGCATCCGGCACAAGAACATCGTGAAGCTCTACTGCTGCTACTCGGGCGCCGA
CTGCAACCTGCTGGTGTACGAGTACATGCCCAACGGCAACCTGTGGGACGCGCTGCACGGCGGCGCCGG
>MLOC_19278.1|wd40-like beta propeller repeat family expressed
GGAGCCGGCCAAGACACGGCGCACCCCGTGGACCGTGGTGTACAGGACCGACCTTGCCGACGGCAAGACCGAGCGCCTGACGCCGCTGGGCCAGTACGAC
CTCAGCCCGGCCGTGTCGCCGTCCGGGAAGATGGTGGCGGTGGCCAACTTCCACGACAACAGGTGGAACGGCGAGATCGAGAACCTCAAGACCAAGATCG
TGATCATGAATGTTGACCCGAAGAAGCAGGGACGCCTTGGGCGCAAGGTGGTGATCGAGGACGGCGGCTGGCCGACATGGGGAAGCGACAACGTCATCTT
CTTTCACCGAGGGGTCGACGAAAACCCGCCCACCAACACGGCAAAGTGGGCCGTGTTCCGGTACGACATGGCCACCGGCAAGGTAGAGCAGGTAACGCCG
GCAGGCATGGACGCCATGACCCCGGCGGCCATCAGCGACACCAGAGTGGCTGTGGCATTCATCGGGGAGAAATCCTTGCAAGTCCAGAAGATGGTGGACC
GTGTGGAGTCACAGTACCGGCACATCGTGATCTTCGACACGGCCACTCCGGGGAAGCCGCCCGTCAAGATCACCCAAATGATGAGGAAGGAAGGAGACCA
CTACAACCCCTTCGTGCTCGATGGCGGCAGACGAATCGGCTACCATCGCTGCAGAACCGATAAGCTGCTACCCGTCATGATCAAGGATAACAGTGGTGGC
GAGAAGAAGAGCACAAGCATCGAGAGGAAGTTCGACAAGGTGCAGTCGCACCATCCGGATGTTGGCCTGTTCAGGGTGACGGGCGTGTTCCCGTCCATCT
CCAAGAACGGCAAGAAGCTGGCCTTCGTGGACAACGAGTTCAAGGCGGTGTGGCTGGCCGACGACAGTGAAGCCGGCCTTCGCATCGTGTACAAGGTTCG
CAAGGAGAAGAGCATCTTCTCCACGTCGTGGAACCAGAACGATGAGTTGGACACGCTCTACGTCTGCGAAGGCCCGGCCTTCAACATCAAGGAGACGGTG
AAGATCATTATGATCCCCAACGTGTCGGCTCCCGGGAGGCGCAGGGGTCTGCCCCTCACCGACAAGCCCTTCAACTGCGCCTTCCCGTCCACCAACTTCA
AGGGGGACAAGCTCGTGTTCCGCTCCAGCAGGGACAGGGTGGGAGGTGAGAGGAAGCACAAGAACCTCTTCATCATCGACGCCATCAAGGGCGAGGCCGC
CGGCGTGGACCAGCTCACCGACGGGCCGTGGACGGACACGCACTGCAGCTGGTCGCCCAGGGAAGGCTGCGACTGGATCGTCTTCTCCTCGTCCGGCAGG
CCGGAGGAGGACGTCTTCAAGCCGCCCGGCGAGCCGGAGCTGGACCACGGCCTCGACCCCGGCTACTTCGCCGTCTACCTCGTGAGCGCGAGCGCCAAGG
ACATGCTCAAGGGCGTGGTGCCGGTGCCGGTGCGGGTCATCTACAGCGCGCCCACCATAGCCGGCCACATCAACCACCCCGTCTTCAGCCCGGACATGAT
GAGCATCGTCTTCGCCGCAGACCTCGCCGCCGTCTCCGCCGACCCCATATCCATGCCACACTTCACGCACTCCGTCAGGCCCTACGGCGACATCTTCTCC
GTCAACCTTGTAGACACCAAGGATGACATGACCAAGAACAAGGACATCAAGGAGTTCCACCGCGTCACGCACAGCCGCTACGAGTACTCCACGCCCACAT
GGTCCGCCCGCGCCGACGACCTCGACCCAAACACCAAGTGGAAGATGCTCGATGCTTGGCACGACAACTTCCAGCCACAGTGCCCGTACGTCACCGGCCA
AGCGGGTCACAAGGAGAGCTGGCACATGACAGGCCACCTCACCATCGACAAGAGGTGCTGCTAATTCAAATGATGATGATGCAAATCAAGCACCCGCACC
ATCCTTCCTCAATTTTAAACAATATAATTTTATCCTTCAATAGAAGGTGTTTTTTTTAATGATATAATTTTTATGTTAAACGATATATTTTCTAATGATA
TAAACCTTGGCGGAGGGAGAAGATCAATA
>MLOC_72572.1|nb-arc domain containing expressed
ACGTGCGTGAATAGAAATAGTTGTCACCTAGCAAATGCTGCAACACTCCACCCTCTTTACAAAGTTAAAAATATTTGTTTTGATATGAAAAGTTATAGAT
CGGTTGTAGTATACTATGTGTGTTATACTTTTATTTCCATTTGCCGAATTGTCTATCAGGTATTTAATCATTTTTTTGAACCTTTCAGGCATTTAATCGT
TATTGATGACATTAAGAAGAAGCACTTGATACACTGGGATACAGTGAGGAATGCCTTCAGGAATAATGGGAGAATAATTTTGACAACGAACAATCGGTTC
GTAGCTAATAGATGCTGCAATCATCCCCGCGAAGAGGGTAGATGTACCTTTGGTCATGTGTATAACATGAGAAGTCTTGGAGAGGAAGATTCTAGAAAAA
TTGCTCTGCTTGGAAGAGATACACCTGAGATAGTGATGGGTTCAGAAAAACTGCTGAAGAAATGTGATGGTCTTCCTCTAGCACTTTATAGTGTGGCCTG
CGAACTAGGCTCTGAAATGGAACCTACGGGGAAATTCTGCAAAAAATTATGCAGTGACCTGGGTACATATCTGGAACGCGAAGACGACGAGCCTAACTTT
GCAAGGCTTCGAGTTGTGCTTAGGGAAAACTACACCAGTCTGTCCAATCACACTGTAAGGACCTGCTTGTTGTATCTAGGTATATTCCCAATTGACCGTC
CACTAAAAAAGAACGTAATAATCAGGCGATGGCTGGCTGAAGGATATGCACGCCATTATGAAGGGAGGCACCAAAGTGTAGCTGATGAGAATTTCAAGGC
CTTTACCCACAGGAGTATTGTTCTGCCTGCTGTACCAATCAGTAATTTCATAGAGAAGGCGTGCAAAATTCATGGTATCATGCACGCCTTCATGTTGCAC
AAATCCATGTGCAGGAAGTTCATCATGCCCTTTGGTACTCAGCACAAAAAAGTCCGCCACTTGTTTATCCATGATAGCCAATGTGGAAATTATGAAATCA
AGCCCGACATGGATTTATCTCGGGCCCGATCTCTGACTGTCACAGGGCAAGCAGGTGGTGCTATTTCCAGGTTCAACAAGTACAAACTTGCAAGAGTGTT
AGACCTGGAAGGATGCATTGATGTGAAAGATTGTCATGTTAAAGACATATGCAAGCTATGGAATCTGAGATATCTAAGCCTCGGGCCTGATATCACAGAG
ATACCCAAGGAAATTGCACAACTGAAGTTGCTGGAGACACTTGATGTAAGCAAGACAAGGGTGAATGTGCTCCCTGTGGAGGCCATTGGACTACCCTGTT
TGATTCATCTGATTGGAAAGTTTAAGCTTGAAGATCCCGTCAAGATGAAGAAGCCGCCAAAAGAATGTATGCTGGAGACCGTTGCGGGGATTGTTGCCGA
CAATGGTCGGGGATGTTTGCAACTTATGGACCATATGAAAAAGTTAAACAAGGTCAAGATATGGTGTGAGGGTGAGGAAACCAAACAAGGTCAGATTGAC
ATGAATAATCAACTCTTCAAGGCCATCCAAAAGTACATCAAGAAACCTCCTATGGATGAGCTAAATGATCGCTCCCTGTCCCTTCACTTCCAGAAATTGC
CCCAAGGTTCCCTGACTGTTCTAGATCAACTTTGTGAAGACCACAGCTCGAGGGCAGGAGATTCATATCATCTCAGCTCGCTCAAGCTACACGGAAACTC
CAGCTCAGCCACATTGCCTAAGTTTGTTGCCTTGTTTCATGATCTCACTACGCTAAGCATTTCGACTAGCATGACTGTGACTCAACATCTTCTGTCAGTC
ATTGGCGAGATGGCTAAATTGTTGTACCTGAAGATGACTGCGAACAGCATCGACGGCGATGGTTTCGTCATAGAAGATGGGAAGTTCAGGAGCCTGAAGC
GCCTATGTCTTGTGCTGAAAGTTGTGAGACCATTGGTCCTATCAATTGAAGATGGAGGTGGGCTGGCCATTAGCTCGCTCCAGCTGATCTGTAAGAATCT
AGATGGTCTCTCGTGCGTCGGAATCAGGCACCTCCCTGAACTAAAGGAAATTGTCCTTCATCCTGATGTGGATGAAGAAGCAAGGCAAGCGTGGGAAGCT
GAGGCAAGGAACCACCATAACATGCCACATGTTTTCTTCATCCCAAGTGACCTTGAGGACACTGACCACTCCAGAGTGGAGGCTGCGATCAACGCTTTTT
CTCCGGTTGAAGTAGCACATTCGGATCACATGCGACAGGAACCAGCTGCTGCAGTTGTGGGGGAACCAGCACATGAGGATCACATGGAGGTGGAGCTGGA
GAATAATTTTAAAGCTCCGGTCAAATCAGGCCCCGTGGTTAATTTCCACGTTAACGGAGTACATGAAGGTTGGGACAAGGAAGCTTTGGTGAAACCGCCA
AATATGAAAAAAGGGAAGCTTGCTCAGATGCAGAAAAACACGGCAGCCAATCCGGCGGCCCAACTTGCAACGGCCAGCGCGTGTAATCCGACGCCTCAAT
AATGCAGCCGAAAGCCAGCGCGTTCAAAATTTGCAGTGCAGGCGTTGACGTTTTTTGTGTGCACTTTATGTTAGAGCTTCTGTTGAGCGTTGTTTCCTCT
CTCCGGTGCCCAAGAAGCGAATATTTTAACGAGCGGAGTAATTTTTGAATGCATATTGAAGATGCTCTTATATATTTTTGCAATGACAAGTGACCTGTTT
TGGTACCCCCTCAAAAGTTATAAAG
>MLOC_20578.1|inter-alpha-trypsin inhibitor heavy chain h3
CACAGCCATACAGAAGGTGTGCCTTGTTATCTCTCTCTCTCTCCCTCCCTCCTACGACGAGCTCCATGGTGTCGTTCCACGACGACGAGAAGCCTTCTTC
TCCGAATGCAGCAGGGAGCAAAGATGGGCTGGTGGCGATGGCAATTCCGGCGTTCAACAGAAAAGACGTGGCACTGACCAAGGATACAGTGACGGCGATG
GTGGAGATCAGTGCCACATTATCCGCCACCATGAGGGAGGGGCTGGACCTGGTGGCGGTGCTGGACGTGAGCGGCAGCATGAGCGGGGACAAGATCGAGA
GCGTGAAGAAGGCCCTGCAGTTCGTCATCTTGAAGCTCACCCCCGTGGACCGCCTCTCCATCGTCACCTTCCATAGCACCGCCCACAGGCTAAACCCGCT
GCGCTCCATGACGCATGCTGCCCAGGCCGACCTCAGGGCCATCGTCAACGGCCTGGTGGCCGACGGCGGCACCGACATAAAGGCCGGCCTTGATGTGGGG
CTGGCCGTCCTCGCCGGCCGCGTCCACACCGAATCACGCACCCCCAACATCTTCCTCATGTCCGACGGGCAGACCTCCGGTGACCCCAGGCAAGTGAACC
CCGGGGAAGTGGGCGTCTACACCTTTGGTTTCGGCGCCGGCACGGACCACAAGCTGCTGAGCGACCTGGCCAACAAGTCTATCGGCGGGACGTACAGCGC
GGTCCCCGACGGGACCAACCTCAGCGCGCCCTTCTCGCAGCTGCTCGGCGGCCTGCTCACGGTGGTGGCGCAGGACGTGCAGCTCACGCTCGAGCCCAAC
AACGCCGACGGCGACCTGGACAAGATGACCGTGGCCCCCGGCACGGACTACAGCACCACCACCGATCAAAAGACTGGCATCATCACCATCAAGTTCGGCA
CCCTCTTCAGCAGCGAAGCCCGCAAGGTGGCCGTCAACTTTACGCTCAAGGACAGCACCGAGACCGAGGAGTACGACGCCAACTTGGCCGAGGCGCGGCA
CAGCTACGCCGGTCAGAAGACGCGCCAGTCCCCGGAAAGCATCCTGATTGTGCGCACGCCGAACCCAAGCCCCGTCGACCCCTCCAGCGCCGGCGCCCAG
CAGAGGTCGGTGCAGGCCGAGGAGCTGCGCCGGCTGCACGCCAACACGATCGGCGCCGCGAGCCTCCTGGCCGACGCCGAGAGGCTACCGGAGGCGCGGC
ACAAGATCATGGACGCGCAGAACGCCGTGGAGGACATCATGCTGGACGATGGCGAGAAGATGATCAACGCGCTCCGCGCCGAGCTGCTGCAGCTTCTGAC
CTTCATGGAGTCGCAGGCGCTCTACAACGAGCGGGGCCACCCCTACGCGCTCGCTACCATCGCCTCCCACGGGCGCCAGCGCACCGCCGGGAGGGGCGAC
GAGGGGGAGGTCATATCCCTCTACGTCACGCCGCGCATGATCGCCTACCTCGAGCAGGCCAAGAGGTTCGAGGAGAACCCCGAGGAGCCGGTGCCCACCG
CCGACGACGACGTCGAGGAGGAGGTCAAAAACGACCCCTTTGGCAGCATCGCCGCCCCTCTCGCACTGTACCTCGACACCGCGATACAGGCGCTCAAGTC
CATCAAGAAGGTGCTCGCCGACGCCAGCCAGCGCAAGCGCTAGACCAATTAATAAGCTCGCGCGGGCAACACTTTTATATCTATATATATTTATCCTTTG
CATTTCATGTGTTTATTTGTACTAGCTAATACGTTGGCTTGCATGTAGTTTTCCGTTTATCTCATCCCTGTAATATGTAACCGGCCGCCGGTCGATCGAT
GTATCCCGAGTTTGTTTCAGTCAATTATAAATAAAGAGCATG
>MLOC_67937.1|transcription factor bhlh18-like|GO:0005634|GO:0046983
GCCCGCCCGCCGCCGGGAGGAGGTCGGGGGGCGGTGCCGCGTCGTCGGCGTCGCCGGGCCCCGTGCAGGACCACATCATCGCCGAGCGCCGCCGCCGGGA
GAAGATCAACCAGCGCTTCATCGAGCTCTCCACCGTCATCCCCGGCCTCAAGAAGATGGACAAGGCGACGATTCTTGGGGACGCGGTGAAGTACGTGAGG
GAGCTGCAGGAGAAGGTGAAGACCATGGAGGACGACGAGAGCGCCGCCGCCGCCGCCACCACCACCACCACCATCCGCTCCGCCGTGCTCGTCAGCAAGA
AGGTCAAGGCCGCCGCCCGACGACGAGGACGAGGAGGAGGACGCCGGCGAGGAGTCGAGCCACGGCGGGCTGCCGGAGATCGAGGTGCGGGTGTCCGGCG
AGAAGACCGTGCTGGTGCGGATCCACTGCAAGAACGCGAGGGGGCTGCTGGTGAGGGTGCTGGCGGAGGTGGAGGAGCTCCGGCTCGCCATCACCCACAC
CAGCGTCATGCCCTTCCCGGCCGACACCGCCATCATCACCATCACCGCAAAGGTGGAAGAAGGGTTCAACTCGACGGTGGAGGAGATCGTGAGGCGGCTC
AACTCATCGCTGCGCCAACATTATGCCGCCAATAATTCTGATGATCTAAATAGTGCTACCAAAAGAGAATGCTAAGCTTAGCAAGCTCATGCAAGTTGAT
GGATCAGGTCTTTCCTTGGAAGATTTTATAGAAAATTGAGAGATAAATTCGTCGTGATGAATTCCTCATCACGTTGGTGTGCATCAGTGCATGCATGCAT
GCATGATGAGCTTATAGATATATGTTGCACGCATGCGTGCATGCATAGAGACGAGGATTTCTCAGCCACAGGTTTGCAAGTTTTGGTTGCTAGCTAGCTA
CTTGCTGTTGCTCAATCCCAATCACACTGATGAAATAATGACGGCAGCCATATATGCTTGGATTTTCAGTTAATTCTTCTATGCATTTCTTTGTATAAAC
CTAGCTATATATTGTCATATACTCCCTCTGTGCCCCCAATACTTGTTGCTGGGGAACTTGTACTGGTTTTTTCAACAAGTATTTTGATACAGAGGGAATA
GTAGCTTGTAGTATGCATCATTGTCTTTCGGGTTGCACTGTCTGCATCAATTAATCAAGCAATAATTTCAGATGCGATCTTTGGAATTAATTACATATAT
ATGTACGAAAAGTCTTAGCATATGAGTATAACACCAA
>MLOC_10734.1|bromodomain and wd repeat-containing protein 3-like
GGTGTTAAACTTATTTTTTTGTGAAGAATATGAAACTGCGAATTGCATTGTAAATTATTGCCACTTGCGTTTGAAGCATTAATTCCTTTTTCTTAGTTCT
TTTGGTTTTTAGTTTTTTATGTGCTAGAGTTTTCATTTAACAGTTGTAACAGTATCGTCCTTAACCCCAACATTGTTTTGTTTTATATCTGATCAAGTGC
ATTTTCACATCCATTTCATTGTCCAATTGTGACACCAACTTGTGAAATGTTTGTGCTTTGGCTGCCAAAAATATTCCTGCAAATTCACCTATGTACTTGT
CTGTTATTGTTTAACATTGATAACATCCTACTTGCGGTTTATAATTCTTTGTCCTATGTCATTGTCGAGCTTGGTTTTTAAAATGATCATTTTAGGTCTA
GAAACGTATTTTCTTGGTGTAGCCTTGTCGAAGTTGCATGACTTCCATGTACATTTCTGTTCTTTGCATGGCTTAATGGGTCAAGAGCACCTGCAGCTTT
TTTTGGTTGCAAGTTGCGACGTTGTGATTTCCATTCTCTTTCATAATCTATCTACACTTTCTTATTCAACTTCTTTTATTTAAACGGTTCATAAAGAAAC
ACTCTTATGAATTTCATTATCGACAGACATTTGTTCTTGATGTGCATCCATTCAACCCCCGTATAGCAATGAGTGCTGGGTATGATGGAAAGACAATCAT
CTGGGATATATGGGAAGGAAAACCTGTACAGATCTATGAAACTGGTCAATTTAAGCTAGTTGATGGCAAGTTCTCTCCGGATGGAACATCGCTTATCCTC
ACCGATGAGATTGGCCATATATTCATTATTGGTACAGGGCAGGGTGAGTCCCAGAAGGATGCAAAATATGATCAGTTCTTTCTTGGAGACTATCGTCCCC
TTACTCAAGATACAAATGGAAACGTTATTGATCAGGAGACACAGCTCCCACCTTATAGGAGAAATATTCAAGACCTTTTGTGTGACTCGGGTATGATGCC
ATACCCAGAGCCTTTTCAGAGCATGTACCAGAAACGGCGGTTAGGTACCATGGGTATTGAGTGGCGGCCTCCCTCTGTAGATTTTGCTGTTGGCCCCACG
TACAATGCAACCACTGGTGAATACCAGATCATCCCAGTCATTGATCCAGATAGGTGGGAGCCACTTCCAGAGATACCGGACTTCTTTGAGCTTGAACCTG
AAATTGAAGTTATCTCTGATGATACTGATTCTGAGTACAACGGCATGGATGACAAGTCTAGTGAAGGAGAACAGGAGAATTTGAGTGGTGATTCCTCTGG
TGCTTCATACTCAAGTGCCGAGATTGATGGGAATAACCTTAGCGATAGTGCTAATCTTCGCAGATCTAGAAGAAAGAAGAAAAAATCGAAGGCTGGTCTC
ATGACTTCATCTGGTCGGCGAGTTAAGAAAAGGAATTTGGATGAGCATGACGCTGCTGCTGTGTCAAGGCCACACAGAGCTAGGAAGTCTAAGAGTAGTC
GCTCTAGTAAAAGGAAAAGATCACCTAAATCTAGGGGATCGCGACCTCAAAGACGCGCTGCTCGCCATGCACTCAGTTTTTTAACAAAGATGAGAGCTTC
AACAGATGAGGATGAAGAGGACTCAGAGAGTCTCTCAGATAGTGAATTGAACACGGAAAGCATTGAAGCTGAGCCGTCAGCATGGTATAGCCGGCCAAGA
CTTGGTACAGAGAGTAACCAATATGATTCAGAAGATGTTACACAACCTTCTCATTTCACTGAAACTCGGGGGAGTTCTGGAAATAACAGAAAACTGGTCC
TGAGGATACCACGCCGTGATTTAAAAGTTGAATTTCCATCAGCTGTATCAGTCGTGGGGGGCAGACATGGATCAGTTGAGCCGGAACTAGCTTTTGAGCC
TGGAAGTTCCTCTGTTTGCAAGGCTGAACCACCAGCAGATGGAGGTCAAAGCGTGACCTCTGGTCTACATGATGTTTCTTCTGTTCATGGTAACAGCACA
ATCAAGTGGGGTGAGGTTAAGCAGCGATCTTCAAAGCGTTGCAAGTTTGGTGACTCTTCCGCTGGAGACATGTGGCCCTCTTCAAATAATGCAGTTTCAC
AGGATGGTGACGAGTCTGGTATTCAGAAGACACCTCATGAATATGGTAACACCATGCAACAAACGGTTGAGCAGACTGTACAAAAGAGTGAACGTGCAAT
TTGTCTGGATAGCATCCATGAAAATCACGATACTGATGTTTATAGTGAAGATAATTTACCTGGTGAAAAAAGGACAACTAATAACAATAATGCTCATGTA
GAGGAAGTGAACAACAAAGAAGGCAACCAACAGTCCCACAGTAATTCTCAGTCTACTATTAAACTAAAGTTAGTCAGGTCAAGAGGCATTCCAGATGCAA
AAGGTTCACCGGGCAAATCAAAGACTACTGCAGTAGGGAGTGACGTGAACTCTGAGTGTGATAAAGTTCCCATGCAGCATGACGAGGATCCTACCACCAA
TCAACATATAAGCAGTGACTTCCCTAGTGTGTCTAGAGATTTCCAGGAATGCACAGATAAAAGCACTGGTTATCATGATTCAAGGAAGTTCTATTCTGAA
CCTGGAAAGACGATTGCTGTTTATCGAAGGTCAAATTTAAGTAAGCACAAGAAAAAATTGGATTCAGATTCTGGCAATGGAGATAGTACCTCCGTCTCCA
ATGATGATGGTGGGTATAGTCCTGTTGCACCTGGTACTGGTAATTTGCGAAGAAGCACAAGGAGGTCATGTGCATACACTGATGGTGGAGCAAGGAATGC
TATCTCTCATTTGAAAAATTCTTCCCATGAAGCATCAACTAGTGGAAGACAAATTGGTGCAGATGGGCATGAGTGGGGATCACCATCAAAGACTGCTGGT
TTAAGGTCTACTAGGAACAAACTTCCTGATACACATTCATTGGAAAAAAAGCCTCAAGTATCCTCAAATTGTTGGTTGATGTTGTTGGAGCATGAAGATA
TTTACCGTTACATTCCTCAACATGGCGATGAGGTTATGTACTTGCGACAGGTAATGTTATTTTCTGTTTTATTCTGTGATGGGGATGACCTCGGAGCTTC
CCCACATGTTCTCAATCCTACCCACCCCAGCTGAAAGGCAACTGCTTGTGCTTGTTTTTTGTGTGTGTGTCTGTGTGTGTGTGTGGGGG
>MLOC_2781.1|thaumatin-like protein tlp5|GO:0016023
ATGGCCTCCACTGCCAGAGCACCAAACCACCATATTCACAAACAAGAACGGCACAAGCCATGGCGTTCTCCGGCGTCGTCCACCTCATCGCTCTCGTGAT
CGCGGCCGCTGCTGCTGCCACCGATGCGACCACCATAACCGTGGTGAACCGGTGCTCCTATACGATATGGCCAGGCGCGCTCCCAGGCGGCGGCGCGCGT
CTCGACCCGGGCCAGTCGTGGCAGCTCAATATGCCCGCAGGCACGGCGGGCGCCAGGGTGTGGCCGCGCACGGGGTGCACCTTCGACCGCAGCGGCCGTG
GCCGGTGCATCACCGGCGACTGCGCGGGCGCTCTGGTCTGCCGCGTGTCCGGCGAGCAGCCAGCCACGCTGGCCGAGTACACGCTCGGCCAGGGCGGGAA
CCGGGACTTTTTCGACCTGTCCGTCATAGACGGGTTCAATGTGCCCATGAGCTTCCAGCCCGTCGGCGGCGCGCCGTGCCGCGCGGCTACCTGCGCCGTG
GACATCACCCATGAGTGTCTGCCGGAGCTGCAGGTGCCCGGAGGGTGCGCGAGCGCGTGCGGCAAGTTTGGCGGCGACACCTACTGCTGTCGTGGCCAGT
TCGAGCACAACTGCCCGCCGACATACTACTCGAGGTTCTTCAAGGGCAAGTGCCCCGACGCCTACAGCTACGCCAAGGATGACCAGACCAGCACCTTCAC
CTGCCCGGCCGGAACCAACTACCAGATCGTGCT
>MLOC_63937.1|wat1-related protein at3g30340-like|GO:0016021|GO:0016023|GO:0022857|GO:0055085
GAATTTATGAGAACTTTCAAATGTGTTTTTTTTACCGTAACTTGATTTGCACCGTATACTTTCTCTTTGAGATTATGCCAGTCATGCATGACCCAACTTA
ATGGCATATTCCGTCAGGGCACACAAGTTAAAGCAAACTGTAGTGCTGATTTAACAAATGTGTTAGTGGAGGCCATAAATACCACACTCACCATAAAGCT
TTTTACGAAAAAGAAAGGAAAGCCTCCATCACCATATAGTTCTTTCTAGTTGGCTTGACTGTGCTGATCAAGAGAGTAGGATGGACTGGAAACCTGCGGT
GTTGATGATGGCCGTGGTGATAATGTATGCGGTGTTGAACGCGTTGACAAAGATGGCGTTCAACGAAGGGATGCATACCACAGTGTTCATCGTCCTTCGC
CTGCTCGTCGCCGCGCTCTTTCTCTCGCCGATCGCATACTTCAAAGAGAGGAAGAGTAGACCTAAGCAGACCATGGAGATATTCATCTACCTCTTCTTCA
GTGCCTTGCTCGGAGCCTCTCTGATCCAGTGGCTCTTCTTCCTGGGCCTGCGGTACACAACCGCGACGTTCGCGAGCGCCTTCAACAACACGACCCCCAT
GTTCACCTTCCTCCTCGCACTGGCCTTCAAAGTCGAGAAGATCGATGTTGCCAGCCGCTCCGGCGCCGCAAAGCTCGCCGGCACAGCCGTGGGACTGGCA
GGGGCGATGGTGCTGGCACTCTACCATGGCCCGACCCTGATGGGGCCGCCGTCGGGGGACCATCTAGCCGCTGCTGCCACACACGGTGGTGCGCGGAGGT
GGGCGGTGGGCTCGGTGGCGCTGGTGGGCTTCTCGGCGAGCTGGTCGCTGTGGTTCATCCTGCAGTCCAAGATCGGGACAAAGTACCCGCCGCTCTACTC
AAGCACGGCATGGATGTTCGTGCTCAGCTTCGTCCAGATGGCCAGCGTCGGGGCTGCCACCGAGAAGATGAGCTTGCAGGTCTGGGTTCCCCGCACGGCG
CTGCAGGCTGCGACCGTGGTCTTTGCTGGTATCGGGTCGTCCGGGCTGGGGTTCCTGGCCATGTCATGGTGTGTGGAGCGGCGAGGGCCCGTGTTCACCA
CCGCCTTCATGCCGCTAATACAGATCGTCACCGCCGGGATCGATGTCACCGTCCTCCACGAGCAGCTCCACCTCGGGAGCGTTGTCGGGTCGGCGGTCGT
GGTCGTGGGTCTCTACTTGGTCCTGTGGGGAAAGAGCAATGAGCCGAGCATCGATTCCAAACTCCCTCCTCCATCACATTCCAAGCCTGAGTGTGATGAC
ATTAAGGAGGACGTCTGTTGCTCTACGGCCCTAAAGGAAGAAAAAGGAGAACATGGTGCATGATTTCCTTTTCATTTTTATTTATCTTTCACCTAAGTAA
GTGAACTTTATTAGTTAGGCTAAAGTAAATAATTCACGTGGATAAGCCAAAGTGGATTATACTTTCAAGAACTCAGAAAGGCAACAACGATCATGCTCAC
TCAAAATCTGAACCTAAATCTAGGTAGGCTTCTACAACTAATTCTGAGTTTTATTTTTGGGGAGCATATATGTATAGGTGGAACTCTTGGCTAAGTTAAA
CTCACTGAGAACAGTTTGCTTCATGGATTGTTCAGAGCAAGTGCTTT
>MLOC_18451.1|af355457_1thaumatin-like protein tlp7|GO:0016023
CCGCGCACGGGGTGCACCTTCGACGGCAGCGGCCGTGGCCGGTGCATCACCGGAGACTGCGGCGGCGCGCTGGCATGCCGCGTGTCCGGCCAGCAGCCCA
CCACGTTGGCCGAGTACACCCTGGGACAGGGCGCGAACAAGGACTTCTTCGACCTGTCCGTCATCGACGGGTTCAACGTTCCCATGAGCTTCGAGCCCGT
CGGCGCGTCGTGCCGTGCTGCGCGGTGTGCCACGGACATCACCAAGGAGTGCCTCAAGGAGCTGCAGGTGCCGGGAGGGTGCGCGAGCGCGTGCGGCAAG
TTCGGCGGCGACACCTACTGCTGCCGGGGCCAGTTCGAGCACAACTGTCCGCCGACCAACTATTCGAAGTTCTTCAAGGGCAAGTGCCCCGACGCCTATA
GCTATGCCAAGGACGACCAGACCAGCACCTTCACCTGCCCTGCCGGAACAAACTACCAGATCGTCCTCTGCCCTTAAATTACGTCATTGGTATAATTACT
GGGATCAATAAGGAATAAGGACTACTCTCAGTCCAGTTATGATCAGCAACCATGTGTATCAGCAACCATGTGTACTAACATATATGCATGCATGACTAGT
GCGTGTATGTCGATCGAGTTGTCGACCAATAATAAATAAATTGTTACGTAATTATATGTATGGCGAACTGAGCTAGTAGATGGTTAGTTTTCTTGTGGTG
GAAACAAACACAACGGGGTTCAAGTTCTTAGATTCGACACTAGTGACTGCATTTTTCTAAATTTATTCCAGTCAATCCGACAATGTCCGTTTGGTAAAAG
AAGACGTTCGGCTAAGCATCTCAAAGATGCTCATAGAGGAAGGATGTGTGTGTGGGTTTGTAAGGCTGCTCAAAGATGCTCAAAACCAGT
>MLOC_64227.1|hypothetical protein TRIUR3_03512
CAGCCTCCACAAGCCGATCCCCTCCCGTCCTGCCTCGCCGCACTTATACACCAATAAATCTTCCAGACGAACGCCGCTACTGCAGTCGGCCACAGCCTCC
ACGTTGTGAGGACACTGAGCAGGCAGTGCGTATTGAGGCCCCACCATCGCCAAACCACTTTCCACCTGTTTCAGCATTGAGGCCAACAAGATTGCTAATT
AAGTATTTTCTGAGGGTTGATGCTGGTGGACTCTTCCACACATATCCTCATCGAGGTGGTCCGTTTAAGACCTTACAAGAAGCTCAGGATGCTATAGACT
CCTATCACACTAATCTGTGTAAATTCAAGTACTTGGGTGGGCTTTCCAATGAGGACAGGTTTGTTTGGGATACACTATATTGGCGTAATGGCACAAGGAA
GAACTCAAAAGAAGCTTTGGATGCAATGATGAACTATAACCCCACTTGGGAAGTAGTCAAAGCTTTACTGGACAAGCACAATGAGGACCATCCTTTGGAG
GATCTTGCATATGAAATCAAGGAAGTAGTGAGTTACAAAGATCACTTCCCTAGAAAAGATTCTCAGCATGAATGCAGGTCCTTCTCACATTTAAATGTGC
TTGTAGAAAGAGGACCTAATGCCATCAAAGATCTTCTCTTCATTGAAATGACCTGCACAACAGATGGTGGATTTGAGGAATACGTGCTTAGTTGCATTTC
TGTGATCTCATCCGACGATGATGAATTCAACTGGTTCACCAGTCGCGAGACGAGGATGATCGATGTTAGCAGCAGCAGCATCGTCGTTAGTATAGTAGAA
GCCCATCTGCAGGCTGCAGATGATCACAGGAAAAAAGCAATATACCTACAGCCTAGGGTCATGTGATTGGAACTGAAACTCCAAAAAAGTCCGCCGCAGC
AAAGCTTAACAATTTACGTGTGGGACGTGAGTTCGTGGGCGGCTGGTTCGTGGGGAGAGTTTTTCTTTTACGTTTCTCGTTGTTTCTTTTTGAACGGAAA
CGAGGGAGAGGTGGGCTTATCTATCGTGGGAACGACGATGTCGAACCATCACGATGACGGCAGATTCCCTTCTAATAGTAGAGACTTTGTATCACCAAGT
GCCTTTTAACGAAG
>MLOC_32238.1|salt gene product|GO:0005488
ATACAATTTATATATGTAAGTAAACCTTATCGCCATATGAAGTCCTAACTATAAATTATAAAAATGCTTGATTGTTGTTTTACACAGTTGGACCTTGAAG
ACATGGAATATGTGACTGAAATTTCAGGAACCTATGGTAGATGGGGTAGTGTGTCGTCAATAGTGACGTCTCTCAAATTTGTTACAAACAATGGACAGAC
TATAGAATGTGGTATTGCTGGTTCCGGGGGTTCCTTTCATGTCCCAGTGACTCATGGCGGCCAGATCACCGGTTTCTTTGGACGTGTTGGGGATCTCATT
GATGCCATTGGTATCTATGTTCTTCCATGATCCATCATAATCCATCGAGTTACTTCCGCTATAAGGAGTAGCCCGTGAGGCCTACGTGCTACTACTATTA
TGGTGTGTTGTTGAAATAAATCAGGGACACCTTTGTTAGCTGGCAGAATTATTATATATGCCTGCCATGCCATGATATGCCATGTCTTGAATCCCTCCCA
AGTAAGGGATTCTACAAGTATGTCATTTGTGTGAAAATCTATGTCACTTGTAATATCTCGTGCTAATAAGCACGACTTATGAATAAGTAACCACATCCCC
TATAGTTGTTCTCAAGAGAATATTGTTTTTTGTCTTGTGAAAAAGATCCATCTGA
>MLOC_65935.1|eukaryotic translation initiation factor 3 subunit b-like|GO:0005852|GO:0016282|GO:0033290|GO:0000166|GO:0003743|GO:0031369|GO:0001731|GO:0006446|GO:0005840
GTAGAAAATGGATAGTTTCTTGTACATTCAGTATATATTGTATTATCCATTAGGTAGCAGTAATTTATAGTCATTGTTTTATTTCTGCAGCCTAACGTTG
TTCATCGCGTCGATGATATCATTGTCATTCCGAGAGATGATTTTAGAAGTATTTCAATAGCCATTGCAGATGGTGCTACTCTTGTCACTACGTTCTATAG
TGGGAAGAAGTTACGTGGTTTGAAATATGGCCAAATTTATAAATCATATCGAGCACCAAAGTACCGTGGCAATAAGAGGAAAAGGACAATAGGGCATGCT
GTATGTTTGATAGGTGCAGCGCGGAAGAACAAAGAGGAATACTTCGATTTTGTAAATTCTTATAAGTTTTTCTGTCGCCGTCGTAATTCTCGTGGCATAA
TTGTAAAATCTGGCTTCGGGAGGTTACGCGCTTCCGATCTAAAAACTAATGTAATCCGCCTTTGTCGCGGTATTACCCCTGGTAAGTCATCTCAATGATT
TTATACATGTTGCAAAGAGATCTTTGTGTTGGAATCTTATTTATTTCTGCAGGAGAAAATGAATGGCGATTGCAACCGCAGAATGAAACTGTCCTTAATG
CTCACAATAAAAATCTGATGCGGACTTTGAAGCGTCAGATTGCAAACCAGCTTGATATTGATGACCAGCTTGATATTGATGGTGGCATGGAATTTGAGGA
CTTTGACAACCACCTGAATGTATCTCATGGTTGGAAGCCTGCTGAAATCAAGCCACACATGCCAGGAAAAAGGCTATCTGTTGAGAAGGTCAGATGTCAG
TTTCTGGTAAATGCTGGTCCTTGTGGGGAAGTTTATACGAATGATGCCGAGAAGACAACATCTGACCCTGTGTACCAAATGCAGTACCGCACATGTGATT
TAATTCAATGGTCACCTCTTGGAACACACTTGGTGACGGTGGATAGGCAGGGCGCACTTATGTGGGGCGGTGATGATAAGTTTGCGTGTCTCATGAGCTT
CGGAGATCAGCAGGTACTGGATTGTCCTTACACTGATTCTACAATCTTTAATGTGGTTCTAGCTGAGTGGCATGTGACAGGTGAAATTGGTCGATTTCTC
TCCTGGCGAGAGATACTTGGTCACATACAGCAGCTATGAGCCTAGTCCCATGTATCACACGAATATGGTTGTTCTCCATATCTTTGATGTAAGGAGCGGT
AAAATGATGCTGGACTTTAAGGGAACAGCCGATGAATTCACCAGGAGTTCAAGTGTTGGTGTTTATGGTATTTCATGGCCTATCTTCAGGTGGGGTGGTG
GAAGAGATGATAAATATTTTGCTAAGCTTGGGAAGAATGTTATATCTGTGTATGAAACTGAGACATTCTCACTTCTTGATAAGGAGCCCTTGAAGATAGA
CAACGTGGCAGATTTCAGTTGGTCGCCCACCGAGCCTATCTTATCCTGTTTTGTGCCTGAATTGGGTGGTGGGAAGCAGCCTGCCAGGGTGAGCCTTGTG
CGAATTCCTGGCAAACTGGTGATGCGGCAGAAAATTCTTTCCAATGCTAGCAATTGCAAGATGCACTGGCAGCACAATGGAGAATATCTTGCTGTCCAGG
TAGAAAGGTACGCGATAACAAAGGACCAGACTTCCACTGGGTTTGAGCTGTTCAGAATCAGGGAGAGAGGCATCCCAATCGAGTTCTTTGAATTGGACAA
CAAAAATGACAAGATAATTGCCTTTGCATGGGAGCCTAAAGGTCACCGCTTTGCTGTTATTCATGGTGATGGAGATATAAGTTTCTACACTGTGCGTACA
ACCAACAACCTTAGCTGTGTGTGCAAGCTCACCACACTCAATGGCAGGCAGGCTAATGCATTGTTCTGGTCTCCTGCCGGACGCTTCATTGTTCTTGCTG
GTCTGAAGGATCGTAATGGCCAGATGGAGTTCTACAATCTTGATGATCTTGAGACCATGGCAGTGGCTGAGCATAAGGCGACTGATGTCATGTGGGATCC
TACCGGAAGGTTTCTGGCAACTGTAGTTACCTCGGTGCATGAGATGGGCAATGGTAACTCAGCCAGTGAGATGGGAACTGGTTTTCAGGTTTGGTCCTTC
GATGGCAAGCAAATTTGCAAGGTTTCAAAGGATCAGTTATATCAGTTCGGTTGGCGCCCAAGGCCATCATCATCACTACTCAGTCCTAGGAAGGACATCT
CGATAGAGCGAACCGAGGCTGAAGATGTACGGACCGAAGGTGAACAATCATCTGAGCCAGCAAGAGGTGATGGGATTGGTTGTTGCCGTCGACGAAGAAA
GAAGCATATCAAGCTAAGCCGGTGGTTAAAATGGCTGTGGTGAACACAACAGGAGGAGGCAATTTTGCTGTGTAGGAACCTTGACGAGGGTTTTAAATGA
AAATGTACAGGTGGGGTCAACTATTCAACGGGCTTGTGAATGGGGCTGTGAGTTTTGCTGTGAACACAACTGGCTTGTGAATTTTGCTGTGAACACAACT
GGCTTGTGAAGTTGTGATACTTCGTGCCCCCTAAATGAAAATGTACAGGTGGGGTCAACGGTCGAATTTTGTGAATGGGGCTGTGAGTTTTGGCACACTA
GCACGAGATTTGGTCCATGTATCCAAGGGAGACAACCTAACATGCATGAAAAAGAC
>MLOC_62978.1|cation h(+) antiporter 19-like|GO:0016021|GO:0015299|GO:1902600|GO:0006885
CCCAAACCGAACCCAAACAGACGGCGAGCGAGCGCGCATAGAGATCCGTGCTGTTGTGCGCCTGCGCATTTAAACCCCGCCGCCGCGGGTTGGCCGAGAG
AGCCGGCGCCGGCCCAGAGAGTGGAGAGAGAGAGAGAGAGTTAGAGAGAGGGAGGTGGTTGGTTGCCATCCATGGCGGGTCATGCGGCGGCGGCGACGGC
GGCGGGGGGGACGTGCCCGGCGCCGATGCAGGCGACGTCGCACGGGGCGTTCCAGGGGGACAACCCGCTGGACTACGCGCTGCCGCTGGCCATCCTGCAG
ATCTGCCTCGTCGTCGTCGTCACCCGGGGCCTCGCCTACCTCCTCCGCCCGCTCCGCCAGCCCCGCGTCATCGCCGAGATCATCGGTGGCGTTCTGCTGG
GTCCGTCGGCGCTGGGCCGGAGCAGCAAGTTCTTGCACGCCGTGTTCCCGGACAAGAGCCTGCCGGTGCTGGACACGCTGGCCAACCTCGGCCTGCTCTT
CTTCCTCTTCCTCGTCGGCCTCGAGCTCGACATCGCCGCCATCCGCCGCACGGGCAAGAAGGCCCTCGCCATCGCGCTGGCAGGCATCTCCCTTCCGTTC
GCGCTCGGCATTGGCACGTCGTTCGCGTTCCGCGCCACCATCGTCAAGGGGGCACCGCAGGCGCCGTTCCTCGTGTTCATGGGCGTCGCGCTCTCCATCA
CCGCCTTCCCGGTCCTCGCCCGCATCCTGGCCGAGCTGAAGCTCCTCACCACTGACATCGGTCGCATGGCCATGTCTGCCGCGGCCGTCAATGACGTCGC
CGCCTGGATCCTGTTGGCGCTCGCCGTTGCACTCTCTGGAGATGGCTCACCCATCATCTCGCTATGGGTGCTCCTCACCGCTACTGGCTTCGTCCTCGCC
GTTTGCCTTCTCCTCCGGCCGTTGTTGGCGTGGATGGCGCACCGGTCTCCCGAGGGTGAGCCGGTCAAGGAGGTATACATTTGTGCCACCCTCGCCATCG
TCCTTGCTGCCGGCTTCGTCACCGATGTCATCGGCATCCATGCGCTGTTCGGGGCGTTCATGGTCGGCATCGTCGTCCCCAAGGACGGGCCGTTCGCCGG
CGTGCTCATCGAGAAGGTGGAGGACCTCATCTCGGGGCTCTTCCTTCCGCTCTACTTCGTCTCCAGCGGCCTCAAGACGGACGTGGCCACCATCCGGGGA
GCCAAGTCATGGGGCCTTCTCGTGCTCGTCATCCTCAACGCCTGCCTCGGCAAGATCGGTGGCACGGTGCTCGCGTCAATGGTCGTCAAGATCCCTGTCA
GGGAGGCGGTCACGCTGGGTTTCCTGATGAACACCAAGGGGCTCGTGGAGCTCATCGTGCTCAACATCGGCAGGGACCGCAAGGTGCTCAACGACGAGTC
GTTCGCTATCATGGTGCTCATGGCCCTCTTCACCACCTTCATCACGACGCCGATCGTCATGGCCATCTACAAGCCGGCGCGGCCGTCGGTGCCGTACAAG
CGCCGCACCGTGGAGGGCGCACCGGCGGACGCGGACAGCGAGCTCCGCGTGCTCGCCTGCTTCCACAGCAACCACAACATCCCGACGCTGCTCAACCTCG
TGGAGTCGTCGCGGGGAACGGGCCGGCAGCACCGGCTCGCCATGTACGCGATGCACCTCGTGGAGCTCTCGGAGAGGTCGTCGGCGATCTCCATGGTGCA
CCGCACGCGCCGCAACGCCATGCCCTTCTTCAACAGCGGGGACAAGACGGAGCAGATGGTGGTGGCGTTCGAGACGTTCCAGCAGCTGAGCTCCGTGAGG
GTGAAGCCCATGACGGCCATCTCGGACCTCGAGACCATCCACCGGGACGTGATCGACAGCGCCGCCGGGAAGCGGGCGGCCATCGTCATCATGCCCTACC
ACAAGCTGCTCCAGCACGACGGCTCCTTCCACTCGCTCGGCTCCCAGTACCACGCCGTCAACAAGCGCGTGCTCCGCGGCGCGCCGTGCTCCGTCGCCAT
CCTCGTCGACCGCGGCCTCGGCGGCCACTCCCAGGTCGCCGCCAAGAACGTGGAGTTCTCCGTGGCCATGCTCTTCTTCGGCGGGGCGGACGACCGGGAG
GCGCTGGCGTACGCGACCCGCATGTCGGAGCACCCCGGCGTGGCCGTGACGGTGACACGCTTCCGGCCTAGCCGGCCGCCGTCCGACGACGCGGCAGACG
AGGCGGCGATCGAGGCGTTCAAGGGCAAGGTGGAGGGGTTGAAGGACGGGTCGGCGATGTACGAGGACGTTGAGGCGTCGGGCAAGGAGGAGGTGGTGCA
GGCGATCAACTCGCTGTCCAAGTCCAACATGTTCGTGGTGGGGAGGATGCCGCCGACGGAGCCGCTGGTGGAGAGGCCCGAGGAGCTGGGCCCCGTGGGG
AGCTACCTGGCGTCGTCGGAGTTCAAGACGTCGGCGTCGGTGCTGGTGATCAAGAGGTACGACCCGGCGACGAACCCGGCCAGCAAGAGGTTCGACCCCA
AGGCGAGGCCGCCGGTGGCGACGGACGTGGAGGACGAAGAGATGGGCGGCGCCAGCGCCAGCGCCACCGCCAGCGTGGTGCCCGTGCCGTGGACGCCGCA
AAACGACCTGGCGTGAGCTGGTTCATGGAGCTCCGGCCGGCCGGCATCGTGGCCGTCAGACGTGCTTGGTCTCGTACGTGTTGGTTGTGAGTAGCGACGC
GATGAAGTGTACATAGTGTGCTGTTGTGTAGTGCGTACGTGTTGCTGCTGTGCGTTGAGCCTTAATTTGCTCGGTTTGTATCCATCTTTCTCAAAATTTG
TTGAGAGTTTCTCAAGCATCCCAAGCATACGTGTATGCATTCTCATAATAATAATAAAAAGCATATACATATACGTGTATGCGTTCAGTTTTATGTAACG
GAGC
>MLOC_76378.1|hypothetical protein OsI_32566
GCTGCCCATCCGGCCGGAGTCTCCGCCGCCCCGCCCCTACAGGCCTTGCGCAGGTCCTTTCTCCTGCCCCGCCCCCCGTCGCGCGAACCTCCATCCGCCC
CGCCCCGCCCCGCCCTCGTGCGAACCTCTATCCGCCCCGGAGAGTATTCCTCTCGCGCCGGCCGTCGCTTCCCGGAGAGGTTCATAATATGCCTCCCAAC
ATCAAATATGGTCTTGGTAGTTCTCGTCTTGCTAAACCATGGCTGTGTGTATGTGGCCGGGCAAATTGGCCAACTAGGCACCTGATATTCATGCTCCCGA
AAGACCGATGTGACTGTGGGAGAAAGTTCACTGGTGACTTCAGAATCTCCTTTGACGACATAAAGGTGAATGGGCATTACCTGCTTGGCAAAGTCCACAG
ACAAGGAAAAAAACCTCGTTGTGTAGCGTATGCTTACGTGCATGGACTTCAATTTAAGGAGCGTTTAGAAGCTGTTATAATGAAACACGATCCTAGTCTT
CTCATGGATTTGGAACCTAAGAAACTAAATGCCATGTTCACTGTGAGATGCCCGGGCATGCCCGAAAAGAGTCGCTTCATCAAAGGTGTCCGTGACATTC
GCATGGTGCATATGGCGTTGATA
>MLOC_7085.1|peroxidase 2|GO:0016023|GO:0004601|GO:0020037|GO:0046872|GO:0006979|GO:0055114|GO:0006804
AGCACAGGCAGCACTAGAGCACTTTAACTTAGCAAACTAGGAGAGCTTCAACCTCCAACTGAAGTTTAAGATGGCCAAGGTTGACGCCGGCGCGGCCCTG
CTGTGTCTGTGCCTGTTGCTGGCATGCTCTGCCGGAGCCACACGGGCCGCCTACGTGGACGTCGAGGGCACCGTGAGGATGGAGGTAGAGAAGGCCATCA
AGAGCAACCCTGGCATCGGCGCCGCCCTCGTCCGTCTCGTGTTCCACGACTGCTGGGTTAATGGTTGCGATGGATCAGTGCTCTTGGACAAGACGCCATC
CGGTACCAATACCGAAAAGAAGGCGATCAACAACATCGGCCTGGACGGCTTCAGCCTCATCGACACCATCAAGTACAAGTTGGGCGACAGCGTCTCGTGC
GCCGACATCGTCGTCTTCGCAGCGCGTGACGCGGCCAGATATCTGAGCGGCGGCAAGATAGCCTACTCCGTCCCCTCAGGGCGCAAGGACGGCATCGTCT
CGTCGGCCGTCGCCGCAGACGCCATCCTCCCGCAATCCACCTTCGAGTTCCAGCAGCTCAAGGATAACTTCGCCAACAAGGGCTTCACCCAGGAGGAGCT
CGTCATCCTCTCCGGCGCGCACTCCATCGGTGTCTCCCACCTCTCATCTTTTCAGGACCGCCTCAACGATACAACCGCGACACCTATCGACGACAACTAC
AAACAGGCCCTCATTCATGACGTCGAGGCCCTGAAGAAGAGCCAAAACACGTCGGATCCGATCGAGAAGAACAACATCCGTGACATGAGCTCAAGCTTCC
AGACCACCGCCGGGTACGACCCCACGGGGGTGAACACCGCGGCGAAGGGCGCCCTGGACAACAGCTACTACCACGCCAACCTTCAGAACAGGGTGCTCTT
CAAGTCGGACTGGGTTATGCGCACGGACAGCGACGCCGCGGACGATCTGACCAAGTACATGAACAATGCCACCAAGTGGAACAACGACTTCGCCGCCGCC
ATGATCAAGCTCAGCAAGCTCCCTGCCGAGGGTAGTACCCGTTACGAGATAAGGAAGAACTGCAGAGTCATCAACAACAAGTACTACTAGTATACCTAGA
AGCAACGTCAGCACCTATATATAGGTGCCATGGATGTCATTTGTATTTTGAAGGTTCTATTCCATGCCTATTTTGTATTCCTGCAATACTCACTACAACG
AAACAATAATAACATTATTATTATGTTGC
>MLOC_7086.1|bidirectional sugar transporter sweet17-like|GO:0008643
AATTGCAAAGATGTAGATCATTACGTATCTGCAAGAAAACAAGGGGGAGAAATAAGCACGTCGATCTCTGCCTTTGGGTCAACTGGATCGGGCGGTGGCA
TCCTACACATATTATACTCTTGTGCTGCACGAGGCAGCATCGCCGGCCCAGCTCTGAATTAATTCGTAACTGCCTGTCTCTCTCATCCAACAGCGCGGGC
TTGATCGGGCTGTGCTTTCTCCTCATTAAGTAGGATATGTTCCCTTTTTGTTTGGAGATCACATCGTCCTTTAATTTCGACCTCCTCGTTGAGTTTGATG
CACCTCTTCTTCCTTCTCCCTTCCACCGGGTTTCTCGGCTGGCAGCTGCGCGCCATGAATTCCACTCTGTTCATCATCGGCGTCATAGGGAACATCATTT
CGGTTCTGGTCTTCGTTTCTCCCATCCCGACGTTCTGGAGGATCGTGAGGAGCAGGTCGACGGAGGACTTCGAGGCGGCGCCGTACGTGCTCACGCTGCT
CAACACGCTGCTATGGCTCTACTACGGCCTCACCAAGCCCGATGGCCTGCTTATCGCCACCGTCAACGGCTTCGGCGCCGTCATGGAGACCATCTACGTC
GTGCTCTTCCTCGTCTACGCCGCCGACAATGTCAAAAGGGTTAAAACCGCAAAGTTGGTGGCAGCTCTGGACATCGGATTTTTCGGGATCGTGTTCGTGG
CCACAACATTCGGCATTGGTGGACTTGACATGAAAATCATAGTCATTGGATTGATTTGTGCTTGCCTTAGCGTGTTCATGTATGGGTCCCCACTCGCCGC
CGTGAGAACGGTGATCGCCACGAGGAGCGTGGAGTACATGCCCTTCTTCCTCTCCTTCTTCCTCTTCCTCAACGGTGGCGTCTGGGCCACGTATGCCATA
CTCGACAGAGATGTCTTCCTCGGGGTCCCAAATGGGATAGGCTGCTTCTTGGGAGGCATCCAGCTGGTTATCTACGCGGTGTACAGGAACAGTAAGGTTG
GATGTCAGTCTCCGGACAATGACGAAGTGGCATACGATGCTTCGACATCTCTTCTGTCTTCTGATGACCGCAGATATGGCCAGAACGATGTTTCCATCCG
CGTTTAGTGATTTCGAACGATGTTCCCAAATACACCAGCACTATAGTGATTGTGTAAAATTATGTAATTTTTCGTAGAGCGAGTGAAGTCAAAGTTTTAC
CTCCCTACTTGATATTTGTAAAGCTGGTTAGTTACCCCA
>MLOC_69176.1|c-terminal region family expressed
CTCCAACAACCAACCATCCACCTGCTCCGTTCCTCCGAGTAGAAAAACACCACTCCCGCCTCCATCTACTCCACTCCCATCACCAGCATCAGCATCACCA
TGGAGTATGAGCGGATACACAAAGTTCAGATGGGGGTCATGTCTCCGACGAAGCTGAGGATGAAGCTGCTGGGGAAGGGATCCTCCCACGGCCACGGAGG
CGCCAACAACAAGGATGAGGAGCCCAGCAAGTCGCCGCCGTCCAGGCTCCACGCCGACGACCACCTCAAGAACAGCCTCCTGCCCCAGGAGCCCGACCAA
GGCTCCTCCTCAGAGTACCCCAAGGACCGCTCCGACTCTTCTTCCTCCCGCTCGCGCTCCAGCGGGAGCCACGGCAGGTCCGCTGCCCACCCTGCCAATG
GCGCCAGCTTCGAGTTCCGCATGGAGGAGAGGGCGGCGGTGGCCGGGCTCGGGCCATTCTTCCGGCAGCAGGTGCCGTCCAAGTGGAACGACGCCGAGAA
GTGGATCGCCGGGAGGCACCACGTCGTGCACTCCAATCCCATCTTCTCCAGGAAGGCCGCGGCCTCCGTGCACGGCCACACCGGCGTCGGCGGAGGCTGC
GTGCGCGTCGTGCCGGAGTCTGCGCCGCCGCCGCCGCCGCCTTCGGACGCCAAGAAGACACCCGCGCTAACCGAGCTGTCCCGGTCGCCTTCTCCGTCCT
CGCCGTCGTCGCTCTCGTCGGTGACCGGGCCGGCCAGCAAGCAGCGCCGCGACACCAAGCTCCGCACCCAGGTCCAGGTGGGCGCTCCGTCGTCGTCGGT
GTCGATGAGGGACGTCGGCACGGAGATGACGCCGATCGCCAGCCAGGAGCAGTCGAGGAGCGGCACCCCGGCCGGCGCCGCCACGCCGTCCTTCAGCCCG
CTCTGCTCGGTGCCGGCCTCGCCGTCCGCGTCGGAGCGTGAGCTGCAGATCAGGACGCGCCGCGAGATCGCCGCGCTCGGGCTGCAGCTGGGCAAGATGA
GCATCGCGTCCTGGGCCAGCAAGGAGGATCGCTTCCGCACCTCGCCGGAGAAGAGCGCCGGCGAAGAAGACCGAGCCAAGAAGGCGGAGTTCGAAGCTCG
GGCCGCGGCATGGGCAGAGTCCAAGAAGTGCAAGCTCGCATCAAGATATCAGAGGAAGGAGGTGAGGATTCAGGAATGGGAGAACTGCCAGAAATCCAAA
TTTGAAGCCAAGATGAGGCATGCAGAGGTGCAGGCTGACCAAATGAAGGCGCGGGCAAAGAACAGCCTGACCAAGAGGCTGTCCACGTTGAGCCACAAGG
TGGAGGGGAAGCAGGCGAGGGTCGAGGCGAGGCGGAACCGGCGGGCGGTCCGGCTGGCCCGGCAGGTGGAGCGCATCCGGAAGACCGGCCGCGTGCCGTC
CCGGTTCCGGTGCTGCAGCTGGTTCCTCTGTTGAAAACGAAACAAAATTCAGATAGCCTCTCAAGTGTAGCCGACGTGACTCAAGAAGCAGCCTGAAGGT
CTGAATGCTTTGCTCTGCTCCGGGATGAGATGTACATGAAATTATTTGAATCAATGTGCTCTAGGTGTTGCTTTGCTCTCTAGTCTGTACAATCTGAATG
CCTGTGACCTGAGCTGCAGTAGCATGTTGCCATTGTTAACATGAGCTGACGTTAATGGCCCGCTGACTAACTGTACTGAGAAATTGAGATCATCTTCTTT
TTTTAACTTGGTAGTAGTTGTAGAAAAGGGAAAAATATGACATTTTTATCAAGGTGCTT
>MLOC_16950.1|germin-like protein 8-4|GO:0016023|GO:0048046|GO:0030145|GO:0045735
CTCACAATGGCCTCCTCTTCCTCTTTGTTTCTCATCGCCGTGCTTCTTGCGCTGGTCTCATGGCAGGCCACTGCCTATGACCCTAGCCCTCTCCAAGACT
TCTGCGTCGCCGACATGAAGTCACCTGTGCGAGTAAACGGATTTCCTTGCAAGGACCCAATGGCCGTCAACACGGAAGATTTCTTCAATCCAGCCATGCT
TGACCAGCCTAGGGATACTAAGAACAGCAAGGTTGGGTCCAACGTCACCAACATTAACGTCATCAATTTCCCTGGCCTCAACACCCTCGGAATCTCGCTG
GCACGCATCGACTATGGACCATTGGGTGTGAACACACCACATATACATCCCCGTGCCACCGAGCTCCTTACTGTGCTTGAGGGAACTCTCTACCTTGGAT
TTGTCACATCCAACCCAAATAGGCTTTTCTCCAGGGTAGTCAAGAAGGGTGACGTATTTGTGTTCCCAAAGGCAATGATCCACTTCCAAATGAATCTAGC
GCATGACAAGCCAGCAGCTGCGTTGTCATCACTCAGCAGCCAAAACCCTGGAGTTATTTCTATCGCCAATGCAGTCTTTGGATCAAACCCACCTATTTCG
GATGATGTTTTGGCCACGGCATTTCAGGTGGAAAAGAAACTGATTGATTGGCTCCAATCTCAGTTCTGGGAAAATAACCACTACTAATATGTTGTAGTGT
TTACACCTATCAATAGTATAAAGAATAAATGTCATGTATGTTTGTGCCTGCAAGCCGCCAGAGTTTTCATTTCCTTATGAATCGTTACAATATATGTTGT
TTGTTGGGATTGATATGATAATATGGTATGGTGTAAGTGTTTGGTTGTTTAATAAATGGAATACAGTTGTATCCTCTTCCCTCG
>MLOC_20896.1|glucan -beta-glucosidase|GO:0004553|GO:0051015|GO:0005975|GO:0007015
ACTAGTTTTTGGAATATTCGGATATATAAATGCTCAATTTGTGTGTGTGAACAGGAAGTACAATCTGGACGTCATCATTGACCTACACGCAGCTCCTGGG
TCGCAAAGCCCCTTTGAGCACAGCTCCTCCAGGGACGGCTCACAGGATTGGGGCACCACCGATCCTAACATCACAGAAACCGTGCAAGTGATAGATTTCC
TCGCATCAAGGTACACCAAAAATCCAAGCCTCCTTGCGATAGAGCTGATGAATGAGCCGGTGGCACCCGGCGTGTCCCTGGAGAGCCTGAAAACGTACTA
TCGCGACGGGTACAACGCCATCAGGAAGCACTCGTCGGAGGCCTACGTGATCATGTCCAACCGTTTGTCATCCCCGGACTCAACAGAGCTCCTCGAGCTT
GCCGGCGGGTTACCCGGATCTGTCATCGACGTGCATTACTATGTGTTGTTCAATGACAAGTTTGATAGATTCACTGTTCAACAAAACATTGATTACATCA
AGACCGACTATGCAAGGGCTCTCAGCGATGTCACGAAACAAAATGGTCCTCTCACCTTTGTAGGTAAGTATAACTAATATTTTTTTGGTCCATTTTGGTT
TGGGAGCATGGGTATTTTTCCCCATTACTGCAATAATTTAGTGAGAATATCTAATGTGCCATGGATGACATGGTTTTCACAGGCGAATGGGTGGCTGAGT
GGCAGGTGCGTAATGCAACGAAGGAAGAGTTCCAGATTCTTGCAAAAGCACAAATGGATGTGTATGGGAAGGCAACGTTTGGGTGGGCCTACTGGAATTT
CAAGAATGTGAACGAGCACTGGAGTATGGAGTGGATGATCAAGAATGGATACATCTCCTTGAAAAGCTAGGATATGTTTTGTATGTGTCATTCGTCATGA
CTCTTGAAATAAATTTGTAACGACTCATGAAATTGATTTCTGGAACAATGGATACATCTCCTTGGAAAGCTAGGATATGTTTTCTATGTGTCATTCCTCA
TGACTCTTGAG
>MLOC_64241.1|casp-like protein 1b2|GO:0005886|GO:0016021|GO:0003954|GO:0051536|GO:0055114|GO:0006118
CACAAGTCTCAAACGACTCCCAAAAGAAACACCTTTCCTCTTGACCGGTCACTCGAGCTTATACTCATCAAGTAGAACACAAGTAGCCCATAATTTACGG
TTTTCATTTTTTTCAGGTTTGGCAAGTAACCCAAACTTGCAGGATCCGATCACCTCCAATTTGGGATCACCATCACCAGCAAGCATATAATCTCCCACCA
AAAAGCCCCAAATTCCAATCACCCCAAAACCTCCTGAGGTTCTTGTTCAGAGTGTCACCCAATGGACATCGAGCATGGCAAGAAGCCCCCTGCCATCGCC
GCTGCGGAGCTGTGCACGCTCAAGGACAAGCTCGTCGGCCTATGGCCGGTCCTGCTGCGGGCGGCGGCGGTCCTGGCGACGGCGGTGGCCGCGGTGGTCA
TGGGGCTCAACAGGCAGTCCTACACCGCGGTGGTGGCCATTGTGGGCACCAGGCCGCTCACTCAGACCTTCACTGCCAAGTTCAACCACACGCCTGCATT
TGTGTACTTTGTCATAGCCAATGGTGTTGCCAGTCTGTATAACCTGGTGGTGCTGCTCACCAGAAGGTGCCTTGTGCAGGGGAGGGCCCAGCATTTGGTA
GTGCATAGGATGGACATGGTAATCATGGTTCTATTGGCCACTGGTGCCGCGACAGCGGCTTCGATGGCCGAGTTAGGCAAGAACGGTAACTTGCACACGC
GTTGGAACCCGATATGCAACAAATTTGGCTCCTTCTGCAACCGTGGAGGCGTATCCCTCGTGTCCTCGTTTATCGGTGTTGCGCTCATGCTAGCCCTGAA
CTTGCTCTCATCTGCAACCACCTCTCCCCGTGCCGTCGTCGCAGGCCAATGAGCACTAGTACCTCAGCTCTGACAGCTCATACCCAAGAGTACACTGCCT
ATGTCACTGGGATGTGAAGTGATGTGAGACAATATGGTTGCATGTGGGAGCTAGATCTCATGAGGAAGTGTGATCAAAGTTGCAAGTGTGCTAAATTTGG
TGTACAACTGTATATCACCTTGCCTGGTCTGAAATGTGCAGGCACATAAGCCCTGGTTGGTTATGGGGCTTTAAGTAGATCAGATCTTACATCAGATCAA
GTTGTTGCACCATTCAATTCTACTACTTTGTGGTTGTAAACCAGTACTTACGACTGTCCCGG
>MLOC_67097.1|hva22-like protein e|GO:0016021
CTCATAACGAGTTGCAGCAAGGATGTCTGCCTCTCGACCTCACTTCCGTTTTCCTACTAGATCTCTCGCGGCGGTAGATCCGATCCAAAAATATATAAAA
CCCTCCGGAGAAGATTTCGATGCATCACAAAGTCTACTAGCACCCCCACCTGACCTGCCGTTGCCGACCTGGTCGTGGTCGGTGCTCCATCCTGTCGCCA
CGTGTGCCAGTCCCCATCGATGCATGGACAAAAAAAAGCCCCTCCTTCACTGACGCGGCGCCATCTGTCCTCCACTCCGCCCGGCCACGGCATCGTTATA
AATCCTCAGCTTTCCCCTCCCCCGGAACAACAAACAGCAACATCCAAATCCAATACCCAGGATACAAACTGTTCTGAGTCTCTGCACATCAGTCTTCGCC
CCCACTGATTCGTTCGTCCAGCCGAGAAGAAGAAGAGCTGCAGAAGCAGAAGAGAAGATGAGCAAGCTCTGGACCATCCTCACCCACCTCCACACCCTCG
CAGGGCCTGGGGTGATGCTCCTGTATCCCTTGTATGCGTCGGTGCAGGCGATGGAGAGCCCGTCCAAGCTGGACGACGAGCAGTGGCTGGCCTACTGGAT
CCTCTACTCCTTCGTCACGCTCGTCGAGATGGTCCTCGAGTCCCTCATCTACTGGATACCGATCTGGTACGAGCTGAAGCTGCTGTTCCTGGCGTGGCTG
GCGCTGCCCAACTTCAGGGGAGCGGCCTTCATCTACGACAGGTTCGTCAGGGAGCAGCTCAGGAAGCACGGCCTCACCAACCACCCCGGCAGCGGCATCA
GCAGCAAGAAGGAGAACGGCGGCAGGGTCGACAAGTCGTCCTCGCCGTCGACGTCTCCCAAGGAGAAGGAGAACGCCAAGAGCAGATTCCTCTCCTTCGT
CGCACCCAAGAAAGATCACTGAGATGTGAGATTGGAGCAGCAACCAGAGCATCCCTCTGCGGCTAGCTTTGATGGCTTGTACTAGTTTGTTTGAGATTTT
TAGCTTGTGGTGTTGGAGTATCTTGTCCAAAAAAAATTGTGCTACGACTCACTCCATATATGAGGCCCATGGTTGCAGGCTAGCTAGATGGTGGCTTGTG
GTGT
>MLOC_76264.1|hypothetical protein F775_20718
GTTTAAGGACAGCCAGTGCAGAAGTGAAGCATGCAGTGGACTGCACTGCCAGGCAAGCAAATTATCCTGATGATGCTTTTAGGAGTATTGGCAAGTCCAC
CTAAGCCGGCAAAGTAGATAAACCCACAGAAATTAAGAAGTCAGCACACAATTCCACCCCAATAATACCGCCTCGCGCCTATAAATACACGCACGTATGC
AAACCAAACGCCCAACCAATCACATTAACTCAAGCCTTCACCCTTGTCGGCTAGAAGTTGTAGTCAACCTGTTTACTACTCAAAACATGTCTTCCATGGG
GTTCAGCTATGCACAGGTACACGTGAAGCAAGAGAGACTGAGGAGGAGGATCAGCGACAGCGAGAAGGCCGCGGCAACGACCACGATGGGCAAGTCGATG
GCTGGAGAAGAAGAGAAGCGGAAGGAGAATTTCATGGGTGAAGAGGAGAAGAAGGAAGCTTGCAACTCATGGACCAATGGGAGGGTGCATCCATGGGGGT
CTTCACTGGCTGCTGCGGCGCCGAAGGGTGGGCACCAATGAAGTTGGACGGCGAGTAGTATTTTCCTTTGTTGTACTTCCCATCATTTGTTGTCTTGTTC
CACTGTGATCATGTTATCTTGTATTCTTGTCGTAGTAAGGAAATAAAGCGTGTGTGTGCGTGTCATGATTGATTTACTAAGGAGTACCTGAG
>MLOC_53547.1|pollen-specific protein sf3|GO:0005886|GO:0008270|GO:0051015|GO:0051017
ACTTGACTACTCTACTCCGCTCCTCGTTCTGGCGCTGCCACCCCCGACATTATTCCCTGTCTCGCCCAAGCTGTCCTGCCCTGCAATAGCCACCACCAAC
CGCGCCACGCCATTTACCACCATATAATCATCACTCACCCCAAGGCTAAGGCTTGTCGGGAGCGAGGTACTCACCATCACCATCAACCGTCTATCGGAGC
AGCAGCTTGCAGATCGAGAGGGGGAGGCAATGGCGACCTCGTTCCAGGGGACGACGACCAAGTGCAACGCCTGCGACAAGACGGTGTACCTCGTCGACAA
GCTCACCGCCGACAACCGGGTCTACCACAAGGCCTGCTTCAGGTGCCACCACTGCAAGGGCACCCTCAAGCTCGCGAATTACAACTCGTTCGAAGGGGTG
CTCTACTGCAGGCCTCACTTTGACCAGCTCTTCAAGAGGACTGGGAGCCTCGACAAGAGCTTCGAAGGGACTCCAAAGGTTGTCAAGCCAGAAAGGAATG
TTGGGAATGAGAATGCTATTAAAGTCTCGAGCGCATTTGCTGGCACCAGAGAGAAATGTTTTGGATGCAGCAAGACAGTCTATCCAATTGAGAGGGTTAC
TGTCAATAACACCATGTACCACAAGAGCTGCTTCAAATGCTGCCATGGAGGGTGCACCATCAGCCCTTCGAATTACATCGCCCACGAGGGCAAGCTCTTC
TGCAAGCACCACCACACCCAGCTGATCAAAGAGAAGGGAAATTTCAGCCAGCTCGAGAACGATCACGACAAGACGTCACAAAGTGCCGGGTCAGTGGATG
ATGAAGACTCGGAGTATTAGTCCTTGAGGATATCCAGAGATGAATAACGAGCCCTTCTGCATTTGCACCAGAGCAGTATATCTTTCTGCTGCGTGCTTCT
TTTGAGTTTTTCCAATCGAGATCAAGTGCATTTCCAAAGACAATTATGTTATTGCCTTGTCGCATGTAAACCTTGTTATATCTGAGTTGAAATATCTCTA
CCTGGTTCGAAGACGTCTAATGCGCATACAAGCAAGAGAACTGTAAGTTGATTTATCATCTGGCTGGCTGCGTTTGGATTCAATGTATTGTAATACAGAG
GTGTCAGATTTACACCCGTATTATACT
>MLOC_76486.1|transcription factor bhlh84-like|GO:0005634|GO:0046983
CACCCCTCTCGACAGCAAGTGCCTCCAACCACACTCCCCAGGCCACCCTTCGCCTCCAAGGCTCCCAAGTCCCAAATTCACATCTCAATGGAGGCTGGAG
GCCTGATTTCTGAGGCTGGCTGGACTATGTTTGACTTCCTGCCGCAGGGCGAGGAGTCCGATATCATGGCACAGCTGCTTGGCACCTTCCCCTCCTCCCA
TGTCGAGGAAGCCCAGCAGGATCTGCCTTGGTATCAGGCTTCCCATCCATCCTACTATGACACTGATGTTCATACAAGTGCATGTAGTGACAGCAATGCT
AGCAGCTTTGCTGTTCCATCCGAGTGTATGGGCTACTATTTGGGTGATTCAAGTGAGGCCCTGGGCATCAGCTCCTGCACTACACCACAGGACCTGAACT
TGGTCCAGGAGCAAGGCGCAACCGAGTTTCTGAATATGATCCCAAGCATTTCCCATGATTTGTTCGGGAACGGCGAGTCAAGCTGCGAGGGTCTCGACTC
GGCCAGTGCTACTAACAAGAGAAAGCACTCGGTAGAAGAAGAAATCGACGGCCAAGCAAAAGGTCGGAAATGCGCAAGGAAGGCTGCACCGAAGCGAGCA
AAGAACGGCAAGCAAACTGAAGCGAGCTGCTGCACCTCTGACAATGACTCAAATGCTTCTCAAGAGTCTGCGGATGCTGGTGTTACTCCAAAAGGAAAGG
CCCGGGCTGGACGCGGGGCGGCAACTGATCCCCAGAGCCTCTATGCAAGGAAAAGGAGGGAAAGGATAAACGAGAGGCTGAAGACACTGCAGACCCTTGT
GCCCAATGGAACCAAAGTAGATATGAGCACCATGCTTGAAGAGGCAGTCCAGTATGTCAAGTTCCTGCAACTTCAGATCAAGGTCCTCAGCTCTGATGAA
ATGTGGATGTACGCGCCGATTGCGTACAACGGGATGAACATTGGACTTGATCTGAACATGTAGAGATGATTTTGGCAGTCTCGAGCGAGTAATGCAGTTT
GTGCTTGAGATCAAGGAGTTCTCCACTAACCATTCAATGTGCCTGTGTTACCATGAGTCATTTTGGAAGCTGTTATACAGATCATATAGGCACAGCAGTA
GCATACTTGAACTTGTGAAGAGGCCCTTTTAGAGGACCAGTATATTTAAGATAATACTACCATTTTTTCTTGGCATTAGCATGAAATACAAGATCTCGAA
AACTTGTAGATTTGTATTTGTTTTCTTTGGA
>MLOC_72541.1|adenine phosphoribosyltransferase 1|GO:0005737|GO:0003999|GO:0006168|GO:0044209
CGGGTGGGGCCTGTCATCAGCATTGACCCACGTGTCAGCTCCGGTTGACCTCTCCCCCGGTCTGTCGCCGTTATAACTGACGGCGCCCGCGGCGAGGGCG
CAGCTGGTTAAAGAGGCATGCTCCCTTCTCGCTTACTCCCCATCCCGCACTGCCCCACCGCGCCGGCCCCGTCTCCGACTCCGACACCCCCCGGCGGCGC
GCGCTCGCCGAGCTCGGTCGCGCTGCGGTTCGGATCCCCCGGAGGCACAGGCGTGCGGCTTCGGCGCCGGCGAGGGTCGGCGGCGGTCGCGATGGCATCC
GACGGGCGCGTGGAGCGGATCGCGTCCAGCATCCGCGCCATCCCCAACTTCCCCAAGCCAGGGATTTTGTTTCAGGACATCACAACCTTGCTTCTCGATC
CACAGGCATTCCGTGACACCACAGACCTCTTTGTGGAGCGGTACAAGGACAAAAGCATAACTGTAGTTGCTGGTGTTGAAGCCAGAGGATTCATTTTTGG
CCCCCCTATTGCATTAGCCATAGGTGCGAAGTTTGTTCCAATAAGGAAGCCGAAAAAACTACCTGGTGAGGTGATATCGGAAGAATATTCTCTGGAATAT
GGCACTGACAAAATCGAAATGCACGTAGGAGCTGTGCAGCCCAATGACCGGGTCCTTATTGTGGATGATCTAATTGCCACAGGGGGAACC
>MLOC_52439.1|myb transcription factor|GO:0005634|GO:0003677|GO:0003682|GO:0006351|GO:0006355|GO:0000785
GCGGCACCTCTCACATTCTCATGATCTTGAGGTTCAATCAATTTAAAGTCATTCATTTCAGCCAGATAAAAGGGAAAAACAGCCGGGGTTTTCAGTTGAA
TGCTGATTAATGTGTATTTGTCCAAGCAGTCAGCAGTTTCCAGATCACATGACTCCCAAGAGGCCAAGAGCTCCCTCCCTCGCCTATAAATGAGAGGCAA
AAGTCATCAGACCCTTAGGCAACAAAGGTCAGCTTGCTTCTCTCCCTACTAGCTTCATTCTTCTTCTTCTTCCAAACAGACTGGAGTTCATCAAGGATCC
CGTCCTGAAACTGGAGCCCACAAGCACTCAAAGGAAGAAGAGCAAGAAGACGGGCTCCCAGCCGATACAAGGTAGGAGCGAACAACGTTAGGGTACTGTC
GTTATATCTCCTGAGTTGATATGGTGACAGTGAGAGAAGAGACACGCAAAGGGCCATGGACAGAGCAGGAGGACATGCAACTGGTATGCACTGTCCGTTT
GTTCGGTGAACGCCGTTGGGATTTCATTGCCAAAGTATCAGGTTTGAGGGGTGGGGATCCCAAAATTAGGTAGCTATATTGAAGTATTTTGCGCCAAGTC
GCAATAAGAAATGTCACCTTTTCTAATAACTCTCTTCTTGCTTCAACCTCTGTAATCTTCATGCAGGCCTCAACCGCACAGGAAAGAGCTGTCGCCTCCG
GTGGGTCAACTACCTCCACCCTGGCCTCAAGCGTGGACGCATGACTCCTCATGAAGAACGCCTCATCCTTGAGCTACATGCTCGGTGGGGAAACAGGTTT
GATTCAAAGAACAACCTAAATAATAGGGTAACAGCTTTCATCTGCTGTTATGATGTATGAATGATATATCTGGAGGCTCTTCAATAGGTGGTCCAGGATA
GCACGGAAGCTGCCAGGGCGTACCGACAATGAGATCAAGAACTACTGGAGAACACATATGAGGAAGAAAGCACAGGAGAGGAAGAGGAACGTGTCACCCT
CATCATCTTCATCCTCAGTGACATACCAATCCTGTCAGCCACAGACGCCATCGATCATTGGAATTGGCGACCAGGAGCTTCATGGTGGCAATAGCTGCAT
CACAAGCATACTGAAGGGCACGCCTGGTGACATGGATGGATACCTCATGGATCAGATATGGATGGAGATTGAGGCACCCTCTGGGGTCAACTTTCATGAC
GGGAAGGATAATTCATACAGCAGCCCCTCTGGCCCTCCGCTAACATCACCGATGTGGGATTACTACAGCCCTGAGTCAGGATGGAAGATGGATGAGATAA
AAATGGCCCCACAAGTTGGTCACAGTAAAGGAATTGGCCCCAGTTATTGAAGCCATATATATTGCATCAGATTACTAAGTTACTTGCAACCTAGCAGAAG
TGAAATGCTTTTGTAGAAAGAACCATTAGCATGGATCTAAAAAATATTTATATCTATCTAGCATTCCAAGTGTGCTCATGTTTTATGTATCTGCTATGTA
GTAGTATCTAGTGTGCAAGACATGTACTGCAAGGACACTCCCACTCTGTATTCACGATATAATCAGCTATCCCCTGAAAGACTTTTCTAATGCAAACATG
ATTAGCAGGTGTTATATCAACTGAAATGCTTACAGATTGGATCTAGAAATGTTGTAACTGAGA
>MLOC_52865.1|nadp-dependent oxidoreductase p1|GO:0008270|GO:0032440|GO:0055114
CGACTCCCATCGTTCACACGAGGTCAACGGACGCGAATCGCGGGCGTTCTCCACTAGGCCACTACCAGCATCGTGGGAAGCGAGGCCGTGGCCTCCCTGT
CCGATGCTGCTGCCAACTCGTTCCGAATCAATGGATATCCGGCTGACGGTTGACTGATTACCAGCTCTAAACGCACATGATCGCACCACCCGCTCCATCC
GCGATCCGCCACATACAAAACGTGAGTACGCACCTCGCAGCGCACGACGATTAGAAAGGCCACTGTCAACACCCCCGTCCTCGCCGTCTCAATTCTCATC
GGCGGCCTGATACGTCATCGAAGCAAGAAGGAGCAATGGCGGCGGCGGCGGAGGTGAGCAACAAGGGGGTGATCCTGAAGCAGTTCGTGACGGGGTTCCC
CACGGAGGACGACATGGAGGTCGTGACGGGCGCCGTTCGGCTGGCCGTGCCGCCTGGGTCGGCGTCCGTGATGGTCAAGAACCTCTACGTCTCCTGCGAC
CCCTACATGCGCAACCGGATGAGCGAACACAACGAGGCCAGCTACATCGAGCAGTTCGTGCCAGGGGAGGTTTTGGCCACTTTTTCAGTAGGAAGGGTGG
TAGCATCCGGGCACCCGAATTTCAAGTCGGGTGATCTTGTTTGGGGCATGAGCGGATGTGAAGAATACACTTTGATCACTAATCCAGAGTCTCTTTTCAA
GATCAACCATCCTGAAGTGCCTCTGTCGTACTACACTGGTGTTCTTGGCATGGCTGGACTTACTGCATATGCTGGATTTTTCGACATATCAAAACCTAAG
AAAGGTGACTATGTTTTCGTGTCATCAGCGTCGGGTGCTGTCGGGCAGCTTGTTGGACAACTTGCCAAGATCAATGGGTGCTATGTGGTTGGCAGTGCTG
GTTCCGATGAGAAGGTCAATCTCCTAAAAACCAAGTTTGGCTTCGACGATGCTTTTAACTACAAGAAGGAAGAGGACCTCAACGCCGCACTAAAGAGATG
CTTCCCGCGGGGCATCGACATCTACTTCGAGAACGTCGGCGGCGCGATGCTAGCCGCGGTGCTGCCCAATATGAGGATGAATGGCCGTATCGCCGTCTGT
GGGATGATCTCGCAGTACAACCTGGAGCAGCCGAATGGTGCCCCTAACCTCTTCTGCCTTGTTGCCAAGCGCATCCGCATGGAGGGATTCATGGTTCTGG
ACTATTTCGGCACCTACAACAAATTTGAGGAGGAGATAGTGGGTTACCTCAAGGAAGGGAAGATCACAGTTGTTGAGGATGTTGCGGAGGGGATCGAGAA
CGTGCCGACGGCGCTCATCGGACTCTTCTCCGGGCGCAACATTGGGAAGCAGCTGGTCACCATCGCACATGAGTGACGGGACAGGCTAACGGAAAAGATA
CGGGAGTGCAATATATTCATATTGGATATGTGGAAGTGTCTGTGTTCATGACTGATCTATGTGTGTCGATGGAATGTCAAAAATGTTGATATTTTCTCTC
TATTTTT
>MLOC_60742.1|hippocampus abundant transcript-like protein 1|GO:0016021|GO:0016023|GO:0003723|GO:0005215|GO:0055085
AAAAGGTAGGAGTACCAATGAATGAACAGAGAGAGATATTTCCGACCAAGTAATCGGAATAATCCTCTGCTTTTCGGGGCAACTTGACCAAGAGTGCAAG
ACAGTGACACGCGGTTCTTTTTTCCCTCCTCCATCAGAATCCCTCATGAAGATGGCCGCTTAACCACTCCCCACCATGGGTTAACTTAACTAGGCGCCTT
AAGCTGCCCAGGCCGGCAGCAAACGAGGTCAATCAAAGACGGGGACGGCGGCGAGCATGGTGGGAGCGGCGGAGGGGAAGCTGGCGCTGGGAGACATGAG
GGTGCTGAAGCCATTGGGCCACCTGCTGGTCGGGCTGGTGCTGTACTGGGTGGCCGAGGAGATGACGGTGCCTGTCCTGGTCGACGTCACCACCTCCGCG
CTCTGCCCCGGCGACGGCACCACCTGCCCGGAGGCCATCTACCTCACCGGCCTCCACCAAACGGTCAGCTCCACACCCCTCTCTCCTTAAAGCCACGGTC
AACCATGGTTCTTGCCTTGAGTTTTGATCGTTGGGTTGCGCTTGCGTGCAGGTTGGAGGCATTTTCAGGGCGGTGGGATTCACTCTGATGGGACAGCTCG
CCGACGAGTACGGCAGGAAGCCTCTCCTCATCCTCGCCGCCGGCACCTCCATCATCCCTTACAGTGTGCTTGCTCTGAGCAGCACCAAGGTCGCCGTGTA
CGTCTACCTTGTCACACGCACTCTTTCATTCATGATCGGCCAAGGGACCATAACCTGCCTCGCATTGGCCTACACGGCGGATTTGGTTGAACCGTCCAAG
AGGGCCTTCGCGTTTGGCTGCATGACTGGGATCCTGTCGGCCTCGCACGCCCTGGGGAACGTCTTCTCCAGGTTTCTGCCCGAGCAGTGGATTTTTCAGG
TCTCGGTTCTTCTGCTGGTCTGCTCCGTGGTCTACATGAAGATTTGCCTGGTTGAGACGCTTCAGAAAGCTCCCTCTGCTTCGTGTCGGCGTTTGTCCTT
GTCGTCTTTGGTTCTCGGTTTGCCGCAGCAGCGTTGGGAGTCTATCAAGGACAACATTAGCATGATCAAAATCAATAACACACTTAAGCGAATCACATAC
ATTTCCTTCTTCTATGAGTTGGGCATGATTGGCATCAGCGATGTTCTACTGTATTACCTGAAGTTGGTATTTGGATTTGACAAAAATCAGTTCTCCGAAA
TTCTAATGGTGGTTGGAATTGGTTCAATCTTTTCTCAGATATTGATACTCCCAGTTGCTATCCATGCAATTGGCGAGAAGGGAGTCCTGTGCATTTCAAT
ACTTGCATCGGTTGCTTATGCTATGTTGTACGGCTTGGCTTGGAGTTGGTGGGTTCCATATTTTGCTTCTTCACTGGGTATCATCTATTGTCTGGTCAAG
CCGGCTACTTACGCGATCATCTCTAGGGAAGTAGTCTCAGCTGACCAGGGAAAGGCACAGGGATTCATCGCAACAGTGAAGTCCACGGCTATACTGATGG
CCCCATTGTTCATGAGCCCTCTAACCTCCTACTTCATTTCGGAAGAAGCACCCTTCAACTGCAAAGGTTTTAGTTTCCTTGTCGCGGGTTTGTTCTTGGC
AATATCCTTGGCATTTGCTTGGATGCTTGATCCAGAAAGCAAAGACAAACTCATTGCAGTTGCAGATCAAGACCAGCTCGACCAGGAAGCAGTTCAAGCA
CCACTATTGGCACAACCATGATCAAGTTCTTAAGGAGCTGTGCATCTGAAGGACGCTTATTTGGAGCTTCAGTTGATAACTAGAGCTTCTGCGCACAAAT
TAGCTTCAGATTAAAATAGTACTAAATATTGATCTCCCCTGCCT
>MLOC_66563.1|protein zinc induced facilitator-like 1-like|GO:0016021|GO:0016023|GO:0004197|GO:0006508|GO:0055085
CCTTCTCCCCCCTCCGTTGGCTTGCCAGCTTCAGTGCCCCGCCGTAACTACGTACGCCAGGCTCCCGCTGTAAGCTGGATTTGTCTCGACCGATCGTGAT
CGATCTGGTGCGCTGGTGTCCTGACGTGTCCCTCGCCGTCTGCTGCCAACGGGGCACACGTACCAAGACACGATCCACACGACAAGCTTCTTCAACTCGC
CCCCACTCAACTCCTGCTTCCTCTTCTGCCCCGGCCGGCCGGACGCCTCCTCCCCGCCTTTCTCAGGCTCTGCTAATCCTTCTCCGTCTCAGCCTGCCGC
ACCGTCCCGTTCCGCCAGCCAGCCATCATCTCAGCGTCGCCCTCGTCGTCGTGGTCGATCGTCTAGCCGAGAAGGATGGGAGAGTCGCCGTCACCAGCGC
CGGCGGCTGTAGCCAAGGTGTACTACGACGGGTGCCCCGGGTGCGCCATGGAGCGGAGGAAGGAGAGCACCAAGGGGACCCCGTACAAGGAGCTCTTCTT
CGTCGGGATCATCACCTTTGCATCATCTTTGCCGATCACGTCGTTGTTCCCGTTTCTCTACTTCATGATACAAGACTTGCACGTTGCTCAAAGAGAAGAA
GATATTGGATTCTATGCTGGATTTCTTGGTGCATCGTATATGGTGGGTAGAGGTTTCGCATCAATCTTTTGGGGCATGGTTGCAGATCGCATCGGGCGAA
AGCCTGTAATTGTATTTTCACTTTTCACGGTCGTTGTGTTCAACACTTTATTTGGATTAAGTGTGAAGTACTGGATGGCTATTACTACAAGGTTGCTTCT
TGGTGCACTAAACGGATTTCTAGCACCAATCAAGGCTTACTCCATTGAAGTTTGCCGGGATGACGAACAAGCTTTGGGCATATCAATTGTTAATACAGCA
TGGGGAGTAGGCCTTATAATTGGCCCAGCAATTGGGGGTTACCTTGCTCAGCCAGCCAAACAATATCCACACATTTTCCATGACAAGTCAACATTTGGGA
GGTTCCCCTATCTTCTTCCATGTCTTTGCATATCAATTTTCGCAACCTTAGCCCTCATAAGCTGCATATGGCTTCCGGAAACACTACACAAACACACCAA
GATTGAAATGCGAGCTGAAACGGCCGAAACTGGTACATCTCAGGAAAGTACAGAGTCACCTAAGAAGAGCTTATGGAAAAATTGGCCATTGATGTCATCA
ATTATCACATATTGTGTCTTCTCCCTTCACGACACTGCGTATAGTGAGATATTTTCTCTGTGGACTGTAAGTGGTAGAAAATATGGTGGACTTAGCTTTT
CATCTAAGGATGTCGGACAAGTTCTTACAGTGGCAGGCGCCAGTCTTCTTGTATACCAAATCTTTGTTTATCGTTGGCTCAATAATACGCTAGGACCTGT
AAACTCAACCCGCATCGCATCTGAATAAGACTTGGTCTGGCTCTCTATATTGCAGCAATGATTAAAAGCGTTCTTGCTATAACTAGAGTTTCTGGCACTT
CTCTCCTACAAAACAATGCTGTGCCACAAGGGCAAAGAGGTGCTGCAAATGGAATAGCCACAACATTAATGTCCTTATTCAAGTCTGTTGCTCCAGCTGG
GGCAGGTATCCTATTCTCGTGGGCACAGAAGCGCCAGCACGCAGCGTTCTTTCCAGGTGATCAGATGGTGTTCCTTCTGCTGAACCTGACAGAGGTCCTT
GGGCTCTTGTTGACATTCAAGCCTTTCCTGGCAGTCCCCGAACACTACAAGTAAAACCTGACAGAGTACGACTGTGTTAGGTAGTGCTAGAGAGCGATGC
GTGTGGTTCTGTGGCACTGGCATGCTATAAGCGTGAAGACTGAAGAGTCTTGTTTTGTTGTACTACTTTTAGATAGATGTAGCAAGTGTTGTTGGCACTG
TGACCTAAAGCAAGCAACCGGGCAATCAATTGCAGTCTTGGCATGCTCCGTTGCTCTTGTAGTTGTTATCCTATTGTGTACAGTATAGTACTTCCT
>MLOC_64333.1|unc93-like protein 3|GO:0016020
TATAATCTCGATCTTCCACCAAGCTGGTGCCTGGATCGTCGACCTCATCTGGTGATCTGGAGCTCGATGGAGCATGTGCTTTTGACCTGTGAGACCCCAC
CTGATGCATGCATGCCACCTTAGCTCGTAGTACTAGCAAAATACAAGTGGAAAGAGAGTAGTTTTCTTCCTCTCCTTATAAGCAGAGTACCTAGCTAGCC
AGCAGAATTGTACAAACTTCCTAGTTGCCTCTGCTAATAAACTAAGTACATACATCAAAACTAGAAGTAAAACTATTTGCTGTCTCTAGCGTATTTCGGC
GTGATTACACGGCAAGCTTAGCTTAGCTGCCGGGTGACAATGGGCTCCCGCCGCGACGAGGAGGAGCAGGCGGCTGCCGTGCCCCTCCTAGCGGCGGCCT
ATCCAACTCCGAGCGGCCTGAGACGGAGCCACGCCGGCGACGTTCACCTCCTGTCGGCGGCCTTCCTCTTCGTCTTCTCCGCCTACCTCCCCACGCAGAA
CCTGCAGAGCACACTCAACACCGAGGGCAACCTGGGCGCCGTCTCCATGGGGATCCTGTACGCCTCCTTCACCGTCTTCACGGCGACGGCGGCGGCCGTG
GTGCGGCGGCTGGGGTCGAGGGGCGCGCTCGTCGTCGGAACCAGCGGCTACGCGCTCTTCATCCTCGCCAACCTCCTCCCAACGTGGTACACTATGGTGC
CGGCTTCAGTCTACCTGGGTTTTACTTCTTCCCTCATGTGGGTCGGCCAGGGCACGTATCTCACGTCCGCTGCCATTAGCCATGCGACGGAGAACAAGCT
TCACTCGGGCCAAGTTTTGGGTCGATTCAACGGGGAATTCTGGGGAATGTTTGCAAGCACGCAGGTGACTGGAAATTTGATATCACTCGTCGTGCTGGGA
AATGACAAGGTATATAATTAGCACCTTAAACGGAATTCTTCATGCGCTACATATATCCTTGTGTGATTTTCTGCTAGCGTCATCGAACTTCTGAAACAAC
TTTAGGATGGAGGAGCTGCCAACAAAAACCTCTTGTTCACTGTATTCCTCGGCTGCATGGTAGTTGGCATCGTGCTGATGTGCCTGCTCTCTAGAAGAGA
TGAGAGCAGAGCAGAATCAGACTGCCATGAACCCCACGAACGTTCCTTTCTCCATGACACGTCGAGGCCAGCCGTCACGCCGCTCGCTGACCCAAGGATG
CTCCTCCTCGCTCCTCTCCTCGCCTACTACGGCCTGCAAAAGGCATTTGTATGGGCTGTGTTCACAAAGAGTGTCGTGACGCCCGTTCTCGGCGTCGCCG
GAGTCGGCGGGGCAATGGCGGTCTACGGCGCGGCAGGTGTCGTCAGCTCGCTGGTCGCCGGCCGTCTGACCTCCGGCCTCCGTTCATCCACATTCATTGT
GTCAACCGGGGCTGTTCTCCAAGCCGGGGTGCTGCTCTGGCTGCTCCTTTTCTACAGTCCCATGGACGGCTTGCTCGGGTCAGCGGCTCCGCTGGTCGTC
GGCGCCGTATGGGGCGTCGGAGATGGGATTCTGAACACGCAGTTAAGTGCGTTGATCGGGCTTCTCTTCGAGAACGACAAGGAGGCGGCATTCGCGCTGG
GGAAGATGTGGCAAGCGGCGGCGACGGCAGCGGTCTTCTTCCTGAGCCCCAGCGCCACGCTGCAGGGCATGCTCGCTGCGCTGGCCGCCGCGCTGGTCGT
CGCCGTCGCGGCTTTCCTGTTCCTCTCACTCGTCATCGAGAGGTCGCACGCGCTGAAATTCTGACGCATGCACGGCTCCGCGGCTTTGTGAGAACCATAG
GCGTTGAAGACCTCGTACTGGTACGCGAACGCGATACGGGGAGACAGAGTGTAAGATGTAATTGGAGGAGCAGTAATGCTAGAGATACAAAGGCTTACGG
AGGATTTACAAGTTGGTTAGTTTTGATTAGAGATTAAGGGGGAGGAAGGGTTCATCCTCATGAAAATCAAGGAGGGAGTGGTTAATTAGCATCAAAGGAT
TCTAGTCAGTTTGTAATTGCCTGTAATCTTTAGTACATTTAGCATTTTTTATGGA
>MLOC_54991.1|fasciclin-like arabinogalactan protein 2-like|GO:0016023
CCACCGGGACGGCGTCGGGCATGTCGGGCTACGTGAACATCACGTCCCACAAGGGCGGCAAGGTGGAGTTCGTCAGCGTGGACGCCGACGACACCGTCAA
GCCTTCCCGGTACGTCAAGTCCATCAAGGAGATCCCCTACGACATCTCGGTGCTCCAGATCGGCTCTGTCCTCTCCTCCTCCGAGGCCGAGGCGCCTGTC
CCGCCGCCGGCCCCCGTCGACCTCGTCGAGCTCCTCTCCAAGAAGCACTGCAAGTCGTTCGCCGGGCTCATCTCCGGCAACGCCGACGTGTTCCGCACGT
ACAACGAGACCAAGGACAACGGCCTCACTATCTTCTGCCCCGTCGACGCCGCCGTGGCCGCCTTCATGCCCAAGTACAAGAACCTGACGGCCAAGGCCAA
AACGGCCATCCTGCTCTACCACGGTGTGTCGGACTACTTCTCGCTGCAGCTGCTCAAGTCCAACAACGGCATGGTCTCCACCCTCGCCACCACCAGTGAG
ATCAAGAAAGACTACAGCTACGACGTGCAGAACGAGGACGAGGAGGTCACCCTGGTGACCAAGGTCGTTACCTCCACCATCACCGCCACCGTCGGCGACA
GCGAGCCGCTCGCCGTCTACGCCGTGTCCAAGTTCTTGCAGCCAAAGGAGCTGTTCAAGGTCGTCCAGGCGCCGGCGCCCGCCCCGTCAAAGAAGGGTAA
GACTCAGGACGACAGCGATGACTCTTCATCTGATGACGAAGATTCCGATGATGCCACAACTGATAAGGGCGATGCCGCACCATCGGTATACGGGAGATGG
GCGACCGCGGCAGCGACGGTGGGAGCGGTGCTGGCGTTGATGGGCTAAAAGAGTGAAGCCGGCTGTTTTATGTCCAAATTTAATTATTGCTATATCTGTT
TTTGGTATTTTTAATCTGCTCTTTTTCTGCGGGGAAATCTCTATCACTTGTTAGTGGTGGTAGAAACAAAATAAGTAGGTGCGGCTGGTCTCCTTCAAAC
ATATACAAAAAACAAGAAACTAGCTTAGCGAGGTGTGATATGTATACGTAGTTTCCTTTTTGAGTCTTGTTGACTTCTATGATGATGTAATTATTTGCCT
TTTAATTAATACAGTCGGGTTGTTTCCATGTATGCCACCCTTCTATTGCGATGTTCTTATGACGTGCAAGAGATCATTTTTTTACAGTTAATTTCGTTTT
GACCCCAAAGCAGGCTCTCCTGTACACAGTTTCATGTCACTAGTCGAGAACGGACTTTAGTCCCGATTGACAACGACATTTAGTCCCGGAT
>MLOC_11773.1|-trehalose-phosphate synthase|GO:0005739|GO:0003825|GO:0004805|GO:0005992|GO:0016311|GO:0005982|GO:0005985
CCTCTATCGCCCAAGCCATATCTTTCTCTTCTCTCTCTCTCCCTCGCCATCTTCACCCCCGATGAGCCCTACGAAGCCAACCAACGAGCCATCGCCCCTC
CCTCGATTCTCTCTCTTGGTTGCATCCGCTACTGCTCTCCATGACAAGAGCACGATGCGCAAACGGAGAGCGCTAGTGTCTGCGACGGGAAGCCGCAATC
AGACCCCAACGACTGATGCAACCGGTGGACCGTGGTGCCGGCAACGGTGTTGTGTCCGGCATCATGCCGTGATGGAACAACCGTGGCGTCCGAAGGAGGA
AGAAAGTTGCAATTGACGATCGAAAAAGCTTCGACTAGTGAGAGCAGAAGCGGCAACCGTCGGACAATCTTGCCGCGCGCGAGCGGCCGAGGTGTGGTGT
GCCCCGAGCACGACGCTGTCATGACGCCGCGACGGATCTACGAGCGATGACAACATCCGCTCCATGAGGGAGAAACCACAGGCACGGGTAAGAGTTGACT
TTTTTTCTTACCTTTTTGCTTTTTTTTCCGCGGATTCTTTTTCTGCTTTTCTTTCGCAATCGGACGGTTATTCATATCCAGATCGCAGGGTCCGGCAGGC
GACCGGCCTAAACCCGCGCCTGTCGACCGGCGCCGTTACTTGCAACTGACCGTTCAGTTTCGGAAGTCTACCGTTCCTTCCTCGGGTGGACTCCGGGTCT
CGTTTTTTTTTTTTTTTAAGGCAAGACTCCGGGTCTCGGGTGTGAACGCTTTGCCCGTGTATCCCTCCTGTCGGAACGACAGCCGGGCCGCCGCACGCGC
CGAGGCGCCCTGAGCGTCCGACACGTATGGGCCGGCACGTGCGCGGGAGGCCGCTCCCGCCCCTCCCTCCCCCGCGGGCCCCACAGCCTCCCACCGATCT
CATCCAGTGCGGATGGAAACGGATATACATATCTCCTAGGGAAGCCCGGCGGATCCTCTGCGCGTCCCGCTCCCCCGCCCCCGCACCCGCACCGTCCGAT
GCCCATCGACCGGCCGCGGCGCCCGGCCACAGCGGTCAGGCACCGCGAGGGCCCCACAGCGGCCACCGCGCTCCCACGGATAAGATCGCGCGCGTGCTGC
TGCTGCTGCTGCTGCAGCCCACGGGGGACTGCGCCACGCTTCTTCCACCTAGCCCCCTGGGTTCACAGGTAATTCGGAGACTAGACGGGCACGAAGACGT
TTTCTCGTATCCTCAGGATGGAGGCTCTTTTTGTTGGATTGCGGCCGCCCGCGGCGCGATCAAAGGATGAGGGTGCAGTAACGCATGCAACCACGTCATT
ATCTATCTCTCTGACAGTAGCCCAAGCCGCCGATTCTCGGTCGGTGGCCAGGAAGTCACCATCCCACAGAAAATAACTCCTCACTCAAAAATAACAACAT
TACGGGCCCATAAAAAAAAGCACAGACAACCGGGGGGTAATAAAAGTCCGAATTGAGAACCACAAAGCCAAGAGTTTATGCCCCCACGACATGCACGCAA
GGAAACCTGCCGTGGTGAACCGGTGACCGATCTCTTGTCCCGTAAGAAAGCCGGGGCGTCCTTTTGACAGGATGATGGATAACGCTGATCCATCCCTCGC
GCCAGCAAAAGCCGATTATCCAAAACAAACAGCGCTGATGGTTTATCTTGAATTCTTTGGCGCCTGTTAGGTGGACGGCGTGCGGCGCGGCGCGGGACGG
CGCCCGGGAACGAGAGGCCCGTGTTTATCCAGGGTGCTTAACGCGAAAAGCCCGATTATATTTAATCCGTGTACGGGCCGAGGAACAGAGGCATCGCAAA
GTTCATCAGACCCTCGCTCGCCAGCTCTGGTCGAGCAAGGGCGAGAAAAATAACACTACTACTCTATCCACTCCAGACTCTAGAGAGAGAGAAAAAAGAA
AGAACATAAAAGCCGCGGCTCGCCGGGCCTCCATTCCGTTAATTATAGTCGTCGTCGTCGTAGATCCCCCATCCCGGAGCACCCCGGCCCTTCCGATCCT
CAAGAGCCACCGCCGCACGCCGCCCGAGGATCAATCCCGCCTCCTGCCACCGCCTCTATACTCTCTCCGCCCGCCCCCGCGTTCGTCTTTGGCAATCCGG
AGTTTCCACCACTCTCTTTCTTGCTGCTTCTTAATGCTGGTCCAGGGGATGGTCGGCGGCGGCGTTTTCTGTTGTCCGGTGGCGGCGATCCGTCGACGTA
GCGGGAGGAGGAGCACCTGAGGATGGCGTCGCTGCCGCCGTGTTCCCTTTGACCGAAAGGTGCCGCTCCTTTCCGGAAAGGGGGAATTTGTTTCTGCGTT
TCTGGCGACTTCCTTTGCGCCGATTCCATTCCTCGCGTCGCTAAATCTCGCCGGGATTTCTTCCCTTCCTCCTTGGACTCCCGGTCGCAGATCCTTTTCC
TCCCTGCCCGCTTGCCCATTCTTGCTATCTGCTTGTTCGGTCGCTCTGCAATTGTCTGCAACCTTGGGTTCGAACTTGTTGCTGCTGAGGGGCTGTGAGT
TTGCTGGTGGAGGGTGGTGAGGAGGATCGCATCTGGGAGAGGATCTTGGTGGTTTGGTGGCGGACGGGATGGCCTCGAGATCCTACTCCAACCTCATGGA
GCTCGCCGCCGGCGGTGACCGCGACCAGCCGACGCTGCCGTCGCTCGGGCAGCGACGGGTGCCGCGGGTGGTGACGGCGTCTGGCATTGTGCCCGGCCTC
CACTGCTTCGACGACGACGCTGGCACCGCCTCGGTGGCCTCCGACCAGCCAAACCAGGCGCCGCGGGAGCGCACCATCATCGTGGCCAATCAACTTCCCA
TCCGCGCCACCCGCGGCGCCGACGGCGCCTGGGAGTTCTCGTGGGACGAGGACAGCCTCCTGCGGCAGCTCAAGGAGAGCATGCGCGGGCACCAGGGCCG
CGTCGACATGGACTTCGTCTACATCGGCAGCCTGCGCGACGACATCCCGGCGGAGGAGCAGGAGAAGGTCGCGGCCGAGCTCTACGATCGCTTCCGCTGC
GTGCCCGCGTTCCTGGCCGCCGACCTCCGCTCCCGCTTCTACCACGGCTTCTGCAAGCAGCAGCTGTGGCCACTGTTCCATTACATGCTGCCACTGTCGC
CCGAGCTCGGCGGCCGCTTTGACCGCACGCTGTGGCAGGCCTACGTGTCCGTCAACAAGATCTTCGCCGACAAGATCCTGGAGGTGATCAACCCCGAGGA
GGACTTCGTGTGGGTGCACGACTACCATCTCATGGTCCTGCCCACCTTCCTGCGCAAGCGCTTCAACCGGGTCAGGCTGGGCTTCTTCCTGCACAGCCCC
TTCCCATCATCGGAGATCTACAAGACTCTGCCGGTCCGCGAGGAGCTGCTCCGGGCGCTGCTGAATGCCGATCTGATTGGGTTCCACACATTTGATTATG
CCAGACATTTCCTATCATGCTGCAGCAGGATGCTTGGGCTCAAGTACGAGTCGCAGAGGGGATACATTGCACTGGACTATTACGGACGAACTGTCACCAT
CAAGATACTGCCTGTGGGGATACATTTAGTGCAGCTGCAGTCGGTGCTCAACCTCCCGGAGACTGGGCTCAAGGTCGCCGAGCTTATGAAGCAGTTCTGT
GGTCGGGGCCGCATCTTGATGCTTGGCGTGGACGACATGGACATCTTCAAAGGTATCAGTCTGAAGCTTTTGGCATTTGAGCAGCTGTTGGTGCAGCATC
CAGAGTGGCGAGGGAAGCTGGTGCTGGTGCAGATTGCCAATCCGGCGAGGGGGCGGGGAAAGGATGTGAAGGATGTACAGGATGAGAGCTATGCGATGGT
GAGGCGCATCAATGAGGCATTTGGGCAGCCAGATTACCAGCCAGTTATACTGATCGACAGGCCACTGCACTTCTATGAGAGAATGGCATACTATGTTGTC
GCTGAGTGCTGTTTGGTGACCGCAGTGAGGGATGGCATGAATCTTATACCCTATGAGTACATCATTGCTAGGCAAGGGAATGACAAGATTGACAGGATCC
TGGGTCTCAGCCCTTCCACAAAGAAGAAAAGCATGCTTGTCGTGTCGGAGTTCATTGGCTGCTCACCCTCCCTGAGTGGCGCGATTCGGGTGAACCCTTG
GAACATTGATTCAGTGACTGAGGCAATGGAGAAGGCCTTGTCCATATCTGACTGTGAGAAGGTGCTGAGGCACGAGAAGCATCACAAATTTGTGAGCACA
CATGATGTCGGATACTGGGCAAACAGCTTCCTGCAGGATCTGTTGAGGAGTTGCCAAGACCATAACAAGAGGCGCTGTTGGGGCATAGGATTTGGGCTAA
GGTTCAGGGTTGTGGCCCTTGATACGAGCTTCAAGAAGCTCGCGGCTGAGCAGCTTGTCTCAGCCTACCGGAAGGCAACCACGCGTGCCATTCTCTTGGA
CTATGATGGTACGCTGATGCCTCAGACATCGTTCGGTAAGAATCCGGGCTCCAAAACGATAGACATGTTGAACAGCCTTTGTCGCGATGAGAAGAACATG
GTCTTAATCGCAAGCACAAAGACCCGGGCGACCTTAAGTGAATGGTTCTCACCATGCGAGGACCTAGGCCTTGCTGCTGAGCATGGCTACTTCCTCAGGC
TGAAAAGAGATGCAGAATGGGAGACATGCGGCATTGCAACAGACTGCAGCTGGAAGCAGATCGCGGAGCCTGTGATGAAAACCTACACCGAGACAACGGA
CGGGTCAGTCATCGAGGACAAGGAGACAGCAATCGTCTGGTGCTACAAGGACGCCGACCCTGATTTTGGATCTTGCCAAGCCAAGGAGCTCCATGAACAC
CTGGAGAGTGTCCTTTCCAACGAGCCGGTATCGGTCAAAGCTGACGTGAACCATGTTGAGGTGAAGCCACAGGGCGTGAGCAAGGGCCTGGTGGCGAAGC
GGATGCTGTCGGCGATGCAGGCGCGAGGGCTCCTGCCCGACTTCATCCTGTGCATCGGGGACGACCGCTCCGACGAGGACATGTTCGAGGTGATCACCAC
CGCCGTGGACGGCCCCTACCTGAACCCTGAGGCAAAGGTCTTCGCCTGCACCGTCGGCCGCAAGCCCAGCAAGGCCAAGTACTACCTGGACGACACCGCG
GACATCGTGCGGCTGATCCAGGCCCTCGCCAACGTCTCCGACGAGGTGCAGGGCGGCCCTCCTTCCTATTTCTTCGCCTGCGCCGGCACCAGCACCGACG
ACAGGGCGCTGAATTGAGGGGGAAAGCCGGCAAAGAAGACCAGCACCAGCACAGCCCCGGCCTGAATAAGACCGCGCTTCAGGAAATACCCTAGGACTAA
TGGACCGTGCCGTCGGCTCGCATAATCGTGTGCTGTGCTTTAGTATTAGTAGTAGTAGTGGTCGGTCGTCGTTGTCGTGGTGGTGTTGTTGTTTCGCCGT
TGTGTACATAGACTCCGTTGAACTTGGTTTAATTGCCGACTAAATTTGCAGCCACCAGCTAAATTAGCCGATGTTTTCCTTTAAATTTG
>MLOC_4747.1|nac transcription factor 25-like|GO:0005634|GO:0003677|GO:0003700|GO:0006355|GO:0009617|GO:0009825|GO:0009908|GO:0010150|GO:0045087|GO:0005667|GO:0045449
GCCTCCCTCCCATCAACACCACACCACACAGCAGCATTTCATATGCAGTAGCCGTCTTCTCCTCCTCCTCCTCCTCCTGCCTTCCAGCTAGCTCACTATC
GCATCATCCACACCACACCTACTACTCATACCGATTCCGTTCCCACCCGCTCGCCATCGCCATGCCAATGGGCAGCAGCAGCAGCAGCGCCGCCATGCCG
GCCCTCCCTCCCGGCTTCCGGTTCCACCCCACCGACGAGGAGCTCATCGTCCACTACCTCGGCAGGCAGGCCGCGTCCATGCCCAGCCCCGTGCCCATCA
TCGCCGAGGTCAACATCTACAAGTGCAACCCATGGGACCTCCCCGGCAAGGCCTTGTTTGGGGAGAACGAGTGGTACTTCTTCAGCCCCCGGGATCGCAA
GTACCCCAACGGCGCGCGCCCGAACCGCGCCGCCGGGTCCGGCTACTGGAAGGCCACCGGCACCGACAAGGCCATCCTCTCCACGCCGGCCAACGAGAGC
ATCGGGGTCAAGAAGGCGCTCGTCTTCTACAGGGGCAAGCCACCCAAGGGCGTCAAGACCGACTGGATCATGCACGAGTACCGCCTCACCGCCGCCGACA
ACCGGGCCACCAAGCGCAGAGGATCCTCCATGAGGCTGGATGACTGGGTGCTGTGTAGGATCCACAAGAAGTGCGGCAACTTGCCCAACTTCTCCTCTGA
CCAGGAACAGGAGCACGAGCAGGAGAGCTCGACCGTGGAGGACTCGCATAACAACCACACCGTGTCGTCGCCCAAGTCCGAGGCCTTCGACGGCGACGGC
GACGGCGACGACCAGCTCCAGCTGCAGCAGTTCCGCCCCATGGCGATCGCCAAGTCGTGCTCCCTCACTGACCTGCTCAACACCGTCGACTACGCCGCGC
TCTCGCACCTCCTCCTCGACGGCAGCGCCGGCGCCGGCGCCTCGTCGTCGGACGCCGGGCTAGACTACCAGCTGCCGCCTGAAAACCCACTCATCTACTC
CCAGCCTCCATGGCAACAAACGCTACACTATAACAACAACAACAACGGCTACGTGAACCACGACACCATCGACGTGCCTCAGCTAACCGAGGCCCGCCTG
GATGACTACGGCATGAAGAGGAAGAGATCCAGCGGCAGCTTGTACTGCAGCCAGCTGCAGGTCCCAGCGGATCAGTACAGCGGCATGCTCATCCATCCCT
TCCTCAGCCAGCAGCTTCACATGTGAATATGTGATGTGAACCAGAGAGCTTGGATCGAAGAGATCATCATATACACTTCCATTTGAACTCGCTGTAGATC
GACCGAGGAGATCGCCCGCTAGCTGTGGCAGATAGGCAGGGATCTAGCTTGCTTGCTGTTTCTTGAACTCCAAACCGATAAGAAGGGACAAATTTCAGAA
TTCTTGGTGTACCACAAAGCTGTAAATTACGGGGTTTATTGTGAAATAAATTAATCAAGTATTATTACA
>MLOC_21386.1|heavy metal-associated domain containing protein
CGACTCTCTGCCTGCGTATAAAAGGGCAGAACGTCTTCTCGCATAAGAGGCGGCTCATCTCTTGCATCTGTCACATTGCATAAAAGCCAAACCACTATTC
GAGTAGCTAGCTAGTCTTCCAGTGTACTGTAAAAGCTTGGAGATTCCGTGAGAGTTTGTGCAAGTTGCAAGATGGTTAAGCAAAAGATTGCCCTCAAGTT
GGCTTTGGATGATGAGAGGGAGAGGAGGAAGGCCTTCAAGGCTGCCGTTGGCATGTCAGGCGTGACATCCGCGACGATGGAGGGGGACAAGATCATCATC
GTCGGGGACGGCGTCGATCCGATCACGCTGACGACCATGCTCCGGTGCAGCCTGGGCTACGCCGAGCTCCTCAGCGTGTCGTCCGGCGACGAGAAGAAGA
AGGACGGCTACGGCGCCTCCTACGGGTATGGCGGCGGCGAGAAGAAGAAGGACGACTATGGATACGGCGGTACCGACGGTGGCGGGAGCGGCATGAGCTT
CGGCGGCAAGGAGAGTGGCGGCTCCAAAGGTGGCGGCGGCTACTCTCAGTCCCAGAACGCGGTTGCGCCGATCACGTACCCCGCGTATCAACAGTACAAC
GGCATGCCGTCCTACCCGGTTTACTCCTACCCTGCTCCTGCTTATCAGCATCAAGAACAGGATCCCGGCTGCAGCATTATGTAGTACTAGTATACAGTAG
TTGTTAATTAAGAAGAGATGATCCGGAGAGTTGCGAGCTGTGTTCAGGCCATGATTGGTGGCCTGACCCAGAAGTTGGCTCAGTGAGCAGAGCGATGCCG
GCTGCCTGAGCACTGAGCAGTACGTATGTACAGTACAGGTTTGTTGGATCAGCAATGGTGGTTTGCAGCGTAGTAACAGATTGTACAGGATAACAGGAGG
AATGAATAAAAGGAAACTCAGATGTTTGCAAGAAACGAA
>MLOC_77321.1|ribonuclease h protein at1g65750|GO:0043231
ATTTTCTGGGAGGATAGATGGCTCCATGAGCAGCGCATTATGGACATTGTCACCCCACGAGGAGCTTCATCCATTGGAGAACTTGTCGAGTACCTCCATC
TCTGGGATCTTCTCATGGACTTCTCACTGCAGCCTGAAGTGGAGAACATGCACATATGGCGTCTTTCCCCCACTGGTCATTATTCAGCAAAATCTGCATA
TGAAGATCTTTTTCAGGGAGCAATTCAATTCAGACCATGGGAGAAAACTTGGG
>MLOC_49159.1|phosphoglycerate cytosolic-like isoform x3|GO:0004618|GO:0008176|GO:0006096|GO:0006400|GO:0016310|GO:0036265|GO:0006094|GO:0015976
TTGAGATTTCAGAAGGAAGGCTTCATGCAGGTTTGTGGCGTTCAGTTGAGCTCTGCAACAGCTCGCTGGCGAGAATCATGTCCGCCATTTGGTGGATCCT
ACGAGTGTACTGGAAATAGTTGTTGCATCTTTGGGAGTCAAAGACCGTTATGTAGAGTACAATGCTGTCAGGTGCCACGTTCTACTGGAAATGTAGCTCA
TCCTCAGGAGGACGAAAAATATTCTTGTGTTGATAGGTCAACTTCTGATCTGCACGTGCAAACTCTTAGGAATTTTCCAGTTGAA
>MLOC_57658.1|fiber protein fb19|GO:0005773|GO:0005794|GO:0005886|GO:0051536|GO:0002238|GO:0006950
GCCGCTGCGCTTCCATTCCACTCCAGACTCGTCGAGAGACCGCGCGGATCGTGCAGCGTGTCGCAGGAGAGAAGCCCAAGCTCTGGTGCAGGCAGCCATG
GCGGGGGAAACGGGGGCGACGGCGGCTTCGGGGCCGGCAGCGGGCAAGATGACGATGGTGGTCGGGGTGGACGAGAGCGAGCACAGCTACTACGCGCTGC
AGTGGACGCTCCTCCACTTCTTCTCCCCGGGGCAGCAGCAGTACCGCCTCGTCGTCGTCACGGCCAAGCCCACCGCCGCGTCCGCCGTCGGCCTCGCCGG
ACCAGGTGCCGCGGACGTGCTGCCGTTCGTGGAAGCGGACCTGAAGCGGAGCTCGCTGCGCGTCATCGACAAGGCCAAGGAGCTCTGCGCGCAGGCGCAG
GTGGGCGATGGTGTCTTCGAAGTGGTGGAGGGGGATGCAAGGAACGTCCTCTGTGAGGCGGTCGAAAGGAATCACGCAGAGATGCTGGTTGTGGGCAACC
ATGGCTATGGAGCAATCAAAAGGGCTGTTCTTGGAAGTGTGAGCGACTACTGCACCCACCACGCGCACTGCACCGTGATGATTGTGAAGAAGCCAAAGCA
CAAGCACTGAGCAACGCCCAGCCTTGACTGGTCGCTGAACCCAGTGATCGGTATTTGTGCATGTTTGTGAATAAATGGATCGCAGATGTCACAGTTCACA
CCTTCAGAAGAGTAGTGAACTCCTGCAAGTAGCTACATGTGGATTCTTGTTTGAGATGGTGAATAACTGATGCGCCTCATCAGAACACTGTTATTTGTGA
TTGCAGATTCATGCATTGTACAAGCGTTGTATGTATATGTAAATTTAATCAAGACTGCAAGTCCCTTGCAGTGGACACGTGTGTTTACTTCTTGTAGAAG
TGTGGTTTGTAAATTCATTCCTCTTCTGTTCAGATTTTTTTTT
>MLOC_7255.1|ethylene-responsive transcription factor rap2-11|GO:0005634|GO:0003677|GO:0003700|GO:0006355|GO:0005667|GO:0045449
CACACTCCAGGCCGATCGAGCCGGATCGATGGTTCCATCCATGGCGAGGAAGCGCAAGGCATCGGACGACGCCTCCGACGCCGACATCGACGTCGGCATA
CCTCTATCGCTAGCTTCGACGGACGCATGGACGACGTCCACCGTTGCGGCCGCGACGGCGGCGAGGCAGCAGCAGCGTGGCAGGAAGCGGTTCGTGGGCG
TGCGGCAGCGGCCGTCCGGCCGGTGGGTGGCGGAGATCAAGGACACGATCCAGAAGATCCGCGTGTGGCTCGGCACCTTCGACACCGCCGAGGAGGCCGC
CCGCGCCTACGACGAGGCCGCCTGCCTCCTCCGCGGCGCCAACACCCGCACCAACTTCTGGCCCCGCCCCTCGCCGCCCGCCGCTTTGCAGCCGCCGCCG
GCCATGCTGTCGATGCAGGCGCCGGCGTTGCCTTCCAAGGTCTCCAACCTCCTCCTCCTCCGCCTCAAGGCCCGCAACCAGCAGCTCCTCCGCGACGACG
CCGCGGCGCCGCAAGAGGCCGCGCTGCTGCAGCAGCACATGTCCTCGTCGACGTCGTCGTGCCAAGAATCGTACGTCCATGGCCGTGAGCGTGACGACGA
GTACTGCTTCCAGGTGGACGACTTTTTGAGCGACGAGTGCAACAACTCGCCAGAAATGGAGGAGGAAGAAGAAGAGGTGGAAGAGGAGGAGGAGGAGGAG
GAGGAGATGGACTTCCAGTTCATGGACAAGTCGGCGGCGGCGGGGGACGAGGACGCCGGGCTCTGCTCCCCGTTCGAGATGGTCGCGGCCGAGCTCGGCG
GCTCGGCGCCGGTGGAGGCGAACGACGCGGACGGCGAGCCGGCGACGGCGGTGCAGGAGGCGATGAGGAGGATGGACTACGAGAGGAAGGTGTCCGCGTC
GCTCTACGCGCTCAGCGGCGTGTCCGAGTGCCTCAGGATGCGCCTCGGCGGCGGCGGCGCCTCCGCCGCGCGCGATCAGCTCACCGGCCTGCGCGAGGCG
TGCCGCAAGAAGCAGAGGGTGGCGGTGCAGCAGCCGGCATCGGAGCAGTCCTCGGAACCAGCCGCCGCTGCCGGTGCTGACCACGACGCGGAGGACGGCA
AAGCCTCCGTGCAAGAGGAGTGTTCAGGCAGCAGCAGCAGCGGCCTCACGGAGGCGGGGAGCTCGCCGTCACCGGAGGCGGCGAACGGCGGCAGCGACGG
CGACGTGCTGCTGTGGAGCTCCCTGGACCTGGCGCCCATCTGCTACATGGCATAGGCTGATCAAGTTTTGCTGTTGTGTTCCATCTTCCATGGTTGCGAC
TTGCAGTTAGGTTGTGTTGTGTTGGAGTGGAATTCGTTTTGTTCCATGCATGGCGGATGGCTCGTATGAGAAGCCCTGGCCATGAGACTTGCTTAATTAC
CAATTTATTTCGAGAAACTGTGGTACGTAAT
>MLOC_64847.1|tld domain-containing protein 1|GO:0005509
GTGCAGTTGTCGTTCAAGGGAAAAGGAAAAGGAAAAGGAAAATTGGCAGCTGGTTGTGGTGCGCGCTGCTCGCCACCGACTTTCCCGGCGTCACCGCACC
GTGCGCCGGCCCCACCGGCGGCGGCGATGGGTAACTCACAGGCTTCTCCCTCGTCCGCCTCCTCTGCCAGCTTCGTCATGGCCTCCAGGGCCTTCTCTAA
GCAGGCGCTGGACGACCTGCGCGCGCACTTCTCCTCACTCGCCGCGCAGTCGGGGACCCAGGGGCGCGCCATATCCCGCCCCGTTTTCCTTGATTATTTC
GGGGTGCGTGGGGCGCTCGGCGACAGGCTATTCCAGTTGGTGGCGAAGGAGAGCAGCGTGGAAGATGGAGTCACCTTCGAGGGTTTGATCGTCTCCAAAG
CAACCTATGAAAGGGGAACTAAAGATGAAGCTGATGAGTTCATTTTTCAACTGTGCGATGTGATGGGAGATGGTATCTTAACAAGGTCTGATCTGGAAGC
TGTATTGGCGTCCATTCATGAAACCATATTTGCAGATAATAAGGAAGCCAGGGAAGGTTCAAACAAGGATACGTTTGAAGCATTTCTCAACTCTGCGGTA
TTTTCGAAGGATGCTGGAGGGGTCTCTGAGAAGTCTATGTCATTATCAGACTTTAGAAAATGGTGTATTGTCATGCCATCACTGAGGAAATTCCTTGGAA
GTTTGTTGATGCCCCCTGACTCAGGCAGAGCCGGCTTCCAGGTACCTCTACTTCATTATCCAGAAAACTCCTCCGAGTTGCTAGTCTTAAATAAAGAGTA
TGCTTGGCATATAGGAGGTGGCTTCTCTCAACATGATGTGCAAGAGTGGAAGCTTCTGTATCACAGTTCTCTTCATGGACAAAGCTTCAACACTTTCTTA
GGCAATGTAACGAATGGCGATGCACAGACTGTTCTGGTTATTAAAGATACAGAAGGTTCCATTTATGGTGCATATGCATCACAACCATGGGAAAGGCACA
GCGATTTTTATGGTGACATGAAGACATTCCTTTTCAAGTTATATCCCGAAGCGTCCATATTTCGCCCTACAGGAGCAAACAAAAGTTTGCAATGGTGTGC
TGTGAACTTCACCTCTGAGAACATTCCAAATGGCATCGGCTTTGGAGGCAAACCACATCACTTTGGCCTCTTCCTTTCTGCGGGTTTCGATCAAGGGCAC
TCATTTACCTCCAGCACATTCACCAATCCTCCCCTTTCAAACACGAGTAGGTTCAGACCAGAAGTTATTGAATGTTGGGGGATACAAGTGAAGGGATCAA
ATGATGGAAAGCCAGAGCTTGTCAAGGGTACAGTCCTTGAGAGATTCAAGGAGGATCGGAACATGCTGAAGCTGATTGGTATGGCGAGTGCAAGTGACTG
AGCACTGAAAAAACACAATAGCAGATATTTGGAGAGTGATGCAGGTTTAGCTGCATGGAGTTGTTGGTTTATACCGTATGGACCCAGGACGTACTTATCT
GCCTGGTTCGAGAGCAGGGAGTAACTGTCTGTTCATTTGTCAAGGTGGATCTTTGAAAGCTGGCTGCTGAGTAAAGGATGTATGAAATGTGTTTTAAAAC
TAAATCAGTGTAGCCTGGATTGGGGTGGACAAATAATGAGTGGATACAATTCAGTTCTTCTGAACTACGTAGTGACACTTGTGCGTTGCTGTCACGTGTG
GCGTGTTACCGAC
>MLOC_66412.1|probable bifunctional methylthioribulose-1-phosphate dehydratase enolase-phosphatase e1 1|GO:0005829|GO:0009570|GO:0000287|GO:0008270|GO:0043715|GO:0043716|GO:0043874|GO:0046570|GO:0016311|GO:0019284|GO:0019509
CGAAGAAGACCTGAGAACCGGAGTTGCTGGGGCTGCTCCAGTTGCAACGGATGATGCTGGCAAAGAAGAGGTTATCAGTTCTTTAGTCGCTAATGTTGAA
GCAATGATCAAAGCAGACCGGAAGATTACATCATTGAAACAACTTCAGGGTCATATATGGAGGACTGGGTTTGAAAGGAAAGAACTGCAAGGAGTTGTTT
TTGAGGATGTCCCTGAGGCACTGAAGAACTGGCAATCTCAGGGTATGAAGGTTTACATATACTCAAGTGGCAGTAGAGAGGCACAGAGGCTACTATTTGG
ACACACATCCTATGGTGATCTGCGACAATTTCTGTGTGGTTTTTTCGACACCACAACCGGAAACAAAAGAGAAGCAAGGAGTTATTTTGAGATCTCGCAA
TCACTAGGGGTGGACAATCCGTCTCAAATCTTATTCATCACAGATGTGTTCCAAGAAGCCGTTGCTGCAAAGAGTGCAGGTTTCGAGGTAATAATCTCCA
TTCGCCCGGGGAATGCACCTCTTCCAGTGAATCATGGTTTCCGGACTGTTAGTTCCTTCAGTGAGATCTGACAAGTGTTCAAGAAACGAACATGCCAGAG
AATCACTATTGGGTGTATAACATGACAGTGCTTCGTGCCGCCCCTGGATCAAGTTCTTGTAATAGTAGTAGTATGGAGTCTTTACTAGGCATCGGATTGC
AATAAAACAAGGGTGGCACAATAAAAGAGGGAAGAATTTGCAAGCAAAAGAGAATGCTCTGAAGAGTGTACGAGTCTGTTCCTGTAATCCCGTCTATATA
AATGTACTTTGGGCTTTCTGGGAAATTCGTGTTTGCCAATGGGAGAACAGAACTT
>MLOC_17982.1|zinc c3hc4 type family protein|GO:0008270
CCGTCTCTCACCACCACCACCACCACCACCACCACAAGCCGGGCCAGGAACTTGTTCCAGGAATCCAAAGAGATGGTGCTAAGCTTGTGGGGTGTGCTGG
AAACAAAATAGAACATATAGGGTTCACGTGCTCAAGCTCAACGCTAAGCCGCAGTGTATCGGATCATGGTCGGCTCCCTGATGCTGTTCAACAGGCTAGA
GAAAGGCTTCTTCAGAGGCTTAATAGCGTGGACTTGTCAGGAAGAAGGGAGAACACTTCGTCCTCAGAGACCATTTGGGCTGGAATAGTAACTCATCCTG
CTGACATCGGTGCCTCCATCGTGGCCGATAGCGAAGTTGGTAGCCTAACCAATTACTTCCAGTCTAGTGTATCCATCACCACCTACAACAGAGTCCAAGA
AACATTCCCAGAGCCTCTCAGCGCCGTGGATAAGTGCATGCCTGTCGCCCCGTGCACCCAGCCGGTCCCTGTGCTACAAGGAACGGCCTGCGAAGACGTG
GAAGAAGGCGAATGTGCCCGGACTTCGCCGGAGTGCTCGATATGCCTGGAGAGGTGCGGCGAGGCGGACGGGCTCATGCAGCTGCGCTGCAAGCATGTCT
TCCACTCGGCCTGCCTCGAACGGTGGCTTCGATCCCACGGCGACTGCCCCTACTGCAGGGGCAGTGTGCTTCTGACGTCGGATGAATGAGAAAACTCAAC
TATGGATGCGATGCAGCTTAACCTGTTCTACCAAGGACCTTTGAGTTTGTTATAATTAAGTAGCGAGGTGATGACGCTGTGCTTGAGCGATGAGTTGCTA
CAACAGTACAACTGGCTCCTTATCTCTGTACAACTACGGAATCATGAGATTAGAAGCAGTAAGATAGCTGTGTTATGAGGATATTCATTTCTGAGCCCAG
GCTCAGCTGCACCCGAA
>MLOC_12459.1|metacaspase-1-like|GO:0004197|GO:0006508
AGGCAAGGCAGAGGCAGAGGTAGAGGCAGAGCAAGCCGTTGGCCAATATCCATGGAGTGCGGCCAGTGCGGCGCACGCTTCCCCGTCACCCGGGGCGCGA
GCTCCGTTCAGTGCGCGCACTGCCGCAGGGCGACGCGCGTCGAACGGCACGGCGCCGTGCACGGGGCCGTCGGCTTCGTCAGGAGCGTGTTCACCAACAT
TGGCCGCACGAGGCCGCACCCAGGATACCCGCCGGTGTACGGCAACAAGCGCGCTCTCTTGGTCGGCATCAACTACACCGGAACGGCGACCGAACTGCCC
GGCCCCATCAACGATGTCAAGTGCATGAACTTCCTGCTCACCCTCAAGTACGGTTTCCAAAGCGATTCCGTCCTCGTCCTTACCGATGAAGAGCGCGACC
CGTACAGGAGGCCAACAAGGTCTAACATCCTGGTGGCGATGCGGTGGCTGGTGCATGGCTGCAGCTCCGGGGACTCCCTTGTGTTCCACTTCTCCGGCCA
CGGTGATCAGGAGAAAGACAAGGACGGCGACGAGCAGGACGGCCAAGACGAGGTCATCTGCCCGCTAGACTGGCAGCTCAACGGCGCCATCCTGGACGAC
GAGATCAACGAGGCCATCGTCCGCCCGCTCGTGCAGGGCGTCACGCTCCACGCCATCATCGACGCCTGCCGCAGCGGCACCGTCCTTGATCTCCCCAACC
TTTGCCAGATTAAAAAGAACGGGAAACCCCAGTGGATGGATCACAGCGCTCCAAATGGCGCTTGGAAGAACACGAGCGGCGGTCACGCGATCCTGATCAG
CGGCTGCACCGACGACGAAGATGCGCAAGATGGTTACGGCCATGAGACCATGGCCATGGGAGCCCTGACGTACAGCTTCTTCGCCGCCGCGTGGTTCGCC
CATCGGACGCCCACCTACGGCCAGCTGCTTTCAAAGACAAAGGCGATCCTCGCAGACTGCAACCGCGACAGCCAGAACCACTGCGACCTCCCTGCGTCCA
TCTTGCCGCACGTCCGAAAGGTGGTGAACTTCAGTGGCGTGCAGGAGCCTCAACTGTCTTCTTCCGACAAGTTCGACATCAACCGGAAGACATTTATGCT
ATAAAATCAACAAGATGTGTTAGCGGCTGGAGCTGCTATCTGAATGCTACTACTAGCAGAGTACACATGCGTTACTATGAGCTTTTGAAAGAAAAATAGC
ATCTTGTAATCTTTAAAATATGTTCATGAACATATTATAACCTAATAAAAGGGAGGATGAAAATACCATATTGCAATGTTTGTTATCTTTTATAGGAAAA
AAAACCGTGCGTTGCATCGGATACAAAATCTGTACTGTTGACAAAAAACAACGAAAAATGCATTAGCACTTATAC
>MLOC_44739.1|hypothetical protein F775_05371
TGTCACAAAAATGAAAGTAAGTGGAGCAGTGGCATTCGTGAAATAAGCTCTTAAAATTTTGGACATTGTCTACCATCACTTCTTTAAATAGAGCACTCCA
CTGGTCCGTCCAACCCCCCACTTAGAGAGACACACTGGCACACGAGCACTTGCGAATTGTGATCTTTCCACTGCGCGTGTTTCCCTCGTAGCTCACCACC
AATCTGCTCCCAGCTCAGCTCATCGTCGGACATGGGAAACTGCCTGGTGATCCAAGGAAGAAAGGAGATCAAGGTGATGAGCGTCGTCGACGGCGAGAAC
CTCAAGGCGCTCCCGCCACCCCTCTCTAAGGGCGCCCCCGCACGCGTCTCCAGCTCCGATGCCGACGCCGCACTCCGGGCGCAGAAGCAACACCTCGACG
TCCGGGTGGGCAACATGGGGCAGCTGCATCGCTTGTTCCCCTCCGATGTGAAGTTGCCTTCCCCCGCCGCTGACCCTGGCGCCGTCATGAGGGTGAAGCT
GGTCATCAGCAAGCAGGAGCTCAGGAGGATGCTGGGCAAGGACGACCAGGCCGTCTCCCTGGAGGACATGGTGGCTCTCATGCGAAGAGGATCAGAAGAT
CAGCAGCAGGAGGAGATCGGTTGCTGTAGAGGGTGGCGGCCTGCCTTGCATAGCATACCTGAAGGCAGCGGTGAATTATTCTATTAGCAGAAGAAATTAA
CTGGCGATTTTGGGAGCTTGCTGGAGAAAATGCATATATGGATAATAAGCATAAGAAAATATGCATGTGTACATGTATATATTTATATATTCACATAGGA
AAATAGAGATCATAGTTGGTTAGATTTGTTAGTAGTTTTGAGATAGGGGTTATCTTCAGGTTGTCTTGTTAGGTGGGTACATGCATCCATGTAAGACAAG
GTGAAGATAGTCTTGGAAATCAAACGAGACAATATAAACTTAACTATTGATGGC
>MLOC_29914.1|retrotransposon line subclass|GO:0005524|GO:0016301|GO:0016773|GO:0016310
CGGTCTGCCGACCGAGTATGGCGGGTTGGGCGTCCGAGACCTTGAGCGCACAGGGCTCGCCCTCATACTCCGATGGCTTTGGCTATCGAGGACGGACACC
GACCGTGCCTGGCAGGGCCTCGACCTGCAGTTCACACCTGAGGAGCGCGGCCTCTTCTACGCCTCTACATCCATGGTGGTCGGGGACGGTTTGACAACCC
TATTTTGGGAAGGCCGCTGGCTCCACGATCAGTCCATTCGTGAGCTTGCGCCCCTGCTCTACCTATGCATCCCAGAATAAAAGCGCGAACGATGGCGGAG
GGCATCGCCGGCAACGCTTGGGCACATGACATCCGCGGAGTTGTAGGCCTGCAAGAGATTGGGCAGTACCTGCGGACATGGCA
>MLOC_72620.1|harpin-induced protein 1 containing expressed
CAAGACTCCATTCGCACGCACCTCGATCACACACTCTTCTCCCCGGTTCTTCTCGAGCTCACGTCACCACGACCCGGGCGCGTCATGGCCGACCGCGTCC
CCCCCACCCCGGCGCCGCCACATCCCGCGTCCCCTCTGCCGCCGCCGGACCAGGAGGACGCGGCGGCCACGGAGACCACACCTCTCCACCCGACCTTCTA
CGGCCCGCCGGCGCCGCCGCCCGGGACGTACATCGTCCAGATTCCCAAGGACCAGGTCCTCCGCGTGCCGCCCCCCGACCGGGCCCGCCGGTACAAGAGC
CTCGCGGAGCGTCCGGTCCGGCGCCGTCGCCTGCGCCGCGCCTGCTTTGGCGCCTGCGGGGCCGTGCTCTTCCTTGCTATCTCCGCCGCCGTGTTCGTGG
GCGCTGTGTACCTCGTCTTCCGCCCCCGCGCGCCCGCCTTCTCCGTCGCCTCCCTCTCCATCCGTGGCCTTGACGCGGTCGCCCCTTCGCTCTCCCCGGA
GCTCGACGTCACCTTGCGCGCGGACAACGGCGCGAACAAGAAGGTCGGCGTCGACTACCGCGGCGCCGGTGAGGTGGCAGTCTCCTACTCCGGTGTGCGT
CTTGCGGCCGGCCAGTGGCCGGCGTTCCACCAGGCGCCGAGGAACGTGACGGTGTACTCCACGACGCTGAGGGGGACCGGCGTGAGCTTCAGCGACGAGC
AGAGGAAGCAGCTGGCAGCGGAGCAGGCGGCGCGCGCGTTGCCGCTGACGGTGGAGGCGCGGCTGCCCGTGAGGCTGCGGTTCGGGAAGGTGCTGCGGAC
GTGGACGGTGGACGTGAAGGCGACGTGCCAGGTGACGGTTGACAAGCTGGCCGGCGAGGCGGCGGCGGCCAACAGAGGATGCCGGGTCAAGGTCAGGCCG
TTCTTGTGGTGGTGGTGGTGACTGGTGGCCGGGGCCGGCGACGGCGCCGGCGCCGCTTGTGGTTTTCAATGTGCCAACGGCTAGCAGTAGCAACAGCGGC
CGAGCATTAACTGCGAAGTTATTTGACGGTGGGGTGAATTGAATTTTGTAAATTTCAGGCATGTTTCTTGTGGTGTGGTTTCAATTGTTTGATTTGAGGA
AATACACTATCATTCTCAGACTTAACTGGTTAATTACCCCCTTGTCTTGAAAAGAAAGGCATGTTTAGATCACATAGTACTACAGATATTAAATGAATGA
ATGTATGTACGTACATGAGCA
>MLOC_29817.1|amino acid permease 6-like|GO:0016021
CGAGCAGTTTGAGCATATGGTGGGCTATATATATGTAGTGGCTCCTGCCGAAGCACACACTCAGTGAGTCATAGAGAAAGAGTGATAAGGACTGGAGGAG
CATAGCTAGAGGGGAAGAGACGACAGAGATGGAAATGGAGAGGCGATCAGTAGTATATGATGCTGAAGGAGGTGATGATCATGAGAGGCAAGGGACGGTG
TGGACGGCAACGTCGCACATCGTGGCGGCGGTGGTCGGCTCCGGCGTGCTGGCACTGGCGTGGACGGTGGCGCAGCTGGGGTGGGTGGTGGGCCCACTCG
TCCTCCTGGGCTTCTCCTGTGTTACCTACTACACATCTACCCTCCTGGCCAACTGCTACCGCTACCCGGACCCCGTTTCCGGCGCCGTCAACCGCGAGTA
CATCGATGCCGTCCGGTGCTACCTCGGCCGGAAGAACGTGCTGCTGTGCGGGTGCGCGCAGTACGTGAACCTATGGGGCACGCTTGTGGGGTACACCATC
ACGGCAAGCACCAGCATGGTGGCGGTGAAGCGAGTCAACTGCTTCCACCGGTCGGGTTTCAGCACGACGGGATGCAACTCATCAGGGAGCACGTACATGG
TGCTGTTCGGCCTAATGCAGCTGCTGCTCTCCCAGCTGCCCAGCCTGCACAACATCGCCTGGCTCTCCGTCGTCGCCGTCGCCACCTCCTTCGGCTATTC
CTTCATCAGCCTTGGTCTCTGCGCCGCCAAGTGGGCCTCCCATGGTGACATCCGCGGCACCCTCGCCGGCGCCGATGTCGACGCGCCCCGTGACAAGGCC
TTCAACGTCCTTCTGGCCCTAGGCAACATCGCCTTCTCCTACACCTTCGCCGACGTGCTCATCGAGATCCAGGACACGCTGAAGTCTCCTCCCGCGGAGA
ACAAGACCATGAAGCGCGCGTCGCTCTACGGCCTTAGCATGACCACCGTCTTCTACCTCCTCCTCGGCTGCACCGGCTACGCAGCCTTCGGTAACGACGC
CGCCGGGAACATCCTCACGGGTTTGGCCTTCTACGAGCCCTACTGGCTCGTCGACGTCGCCAACGTGTGTGTCATCGTGCACCTGGCCGGCGCCTACCAG
GTGTTCGCGCAGCCCATCTTCGCGAGGCTGGAGAGCTACGTTGCGTGCCGGTGGCCGGACGCGAAGATCATCAACGCCACCTACTACGTGCGCGTGCCGG
GCCGGCCGTCTTCATCGGTGCCGGTGGCGCCGCTCAAGCTGGTGTTGCGCACCGTCATCATCATGTTCACCACGCTGGTGGCGATGCTGCTGCCGTTTTT
CAACGCGGTGCTGGGGCTCATCGGCGCGCTAGGGTTCTGGCCGCTGTCCGTCTACTTCCCTGTCAGCATGCACATCGCGAGGCTCAAGATCAGGCGCGGC
GAGGGGCGGTGGTGCTGGCTGCAGGCCATGAGCTTCGTCTGCCTCGTCATCTCCCTCGCCGCAAGCATCGGATCCGTGCAGGACATCGTCCATAACCTCA
AGACCGCCACACCATTCAAGACTGTAGACTGATTATTAACTACTAGCTAGTACTCCCTATTTGTAGTCGACGGATTATTAATCCGACTGACCTGAGGGAC
CCATGCGCACGGTAGCCTCACTTCTCCTTTTTGGCGTTAATTTGATTGATCGATCGATCGATCAAGTGCATCCATTTTTCTTGATGTTGATTCCAACTTT
GCAATAATAGTACCTACGTGTCAGCCACCCTCCCAACGGCCCAGCCACCAGTGCCAATTCGCGTCCGAGACGTGTGGGCCGCGCCAACTCTCGCTACCAC
GGGATGGAATGAGCTAACGCTGTCAAGACAAAGGGCTCATCTACTTAAGCACCAAGGAAGGAAGCCAGTCGCATCGAGTGGATCACGAACCGACGACGTC
GGCACCTGTTCCTCTCTTCCCCGATCCCCTTTCTCTCCGTTCATGTAACACGGCTTGTAAACGAG
>MLOC_60975.1|carotenoid (9 )-cleavage dioxygenase 1-like|GO:0009536|GO:0005488|GO:0051213|GO:0055114
GTCAGAGTGCAACTGCTACCAACCCGGACGAGGCCATGTCGGATATTCCAAGATGCTCCCGGCGTTTGCTGCCCGTTGTCTGATCCCGCGAGAAACTCCA
TGGATGTTGCTATAAATGGAGGTCAGTCGTCCTCCTCCTCATCATGATTGCAGGAGGATTGGGGAGCTTTTTGTCACTATCAGAATGTTGAAAACTACTG
CCTCTCCTCCACATGCCTTGAGGCCGTCCCGTGCCTGCTACAGGCCTGCTTTCTCTCTCAGTGCAAGAAGTTCGGCTTCGTCTGTAACCTCGAACCCAAA
GTCAGAAATCTTTGATCCGGGAGCTGCAAAGGCAACTCTCTTCCAGGATCGACAATGCGTCGCGGGTGCTGAAGAATGCGCCGCACAGGCTTCTGGATGT
GATAGTCGACTCAACCTTCAAATTTACTGATCAAATTCTGCTACCATCTGAGAGCAACTTTGCGCCGGTCGATGAGATCGGTGGATCCATAGAGATACTC
CAGATTGAAGGAGAGATGCCTGAAGATTTCCCCGAGGGCGTGTACATCAGAAATGGTTCCAATCCTCTCTTTGGCGCCCTCCATTCGACTGTCTCTGTCT
TTGGAGAGTCCAGTGAGATATGGGTTGAGGGCGAGGGCATGCTTCATGCCCTGTACTTCACCAAGATCGGTTCAGCTTCTTCTTGGTCAATCTCCTACGC
CAATCGATATGTTCAGTCTGAAACATTGAAGATCGAACAAGACCGCCAGAAACCATGCTTCCTCCCTGCTATCGAGGGCGACTCCGCAGCCATCATTGCC
GCCTACATTCTCAACTATCTGAGGTTTGGCAAGGTGAACAAGAACATCACCAACACAAATGTGTTTGAACATGCGGGTAGGGTGTACGCTGTTGCAGAGA
GCCATCAGCCCCAGGAAATCTGCATACAAAATCTTGAGACAGGCAATACCTGGGACATTGGTGGGGAATGGGATCGGCCCTTCACAGCTCACCCAAAGGT
GGCTCCTGGATCAGGAGAACTTGTCATTTTTGGCTCAGATGCAAAGAAGCCTTTCCTAGTTGTTGGTGTTGTCTCGGATGATGGAACCAAACTAAAACAT
AAGGTTGACCTCAAGCTGAACAGATCTACACTTTGCCACGACATAGGAGTTACTTTGAAGTACAACATAATCATAGATATACCACTTACCATTGACATTG
GTAGACTCACTGCAGGCGGGCAGCTGATCGAATTTGAGAAGGAAGGTTATGCAAGAATAGGGATTATGCCCCGCTATGGTGACGCAGAGTCAGTTATGTG
GTTCGATGTTGAACCATTCTGCATGTTCCATCTTATCAACTGCTTCGAAGACGGTGATGAGGTTGTTGTCCAAGGCCTCCGTTCGGCAGACTCCGTCATA
CCAGGGCCAAGATTAAACAAACAAGACATAGTCCCTGAAAGATCCGAACTTACAGAATATGACAAAGCCATGAAACAAGGAATTAATGACAAATTATTCT
CTCGCTTGTTTGAATGGAGATTAAACCTGAAAACGAAGACGGTTTTAGGGGAATATTTGACTGGAACCGAGTGCTCCTTGGAATTCCCAATGATCAATAA
CCACTACTCAGGCGTGCGTCATAGTTATGGCTACGCACAAATAGTGGATTCTTTAACAAGATCTGCTGGCAGTAGCGAAAAAGTACTCCCAAAGTATGGG
GGGTTTGCAAAACTATGCCTTGATGAGAGAGAGAATACAGAGACATGGGCAGAAGATCTAATAAAGATGGAAATTCATCGGCTTAGTGAAGATGAGTTCT
GCTCTGGAGCATCATTCGTCCCAAGAGTTGGTGGCTCACATGAAGATGATGGATGGATAATTTCTTTTGTACATAATGAAAGAACAAATACGTCACAGGT
GCACATTATTGATACCCAAAAATTTGAAGGTGCTCCTGTTGCAAAAATAACATTGCCACAAAGGGTGCCCTATGGATTTCATGGAACTTTCGTCCATGAC
AACATACACGGCCATGTGAATACCAGACTAGAAAAAAACTGGACAGCTTAATGTTTATATATTGAATTGTGTCTTTGTAAGTAGCAATTTTTGTATCCAG
TGAATTGTTCAAAATTTTAATCTATTTGAGTATATTCGTAGGTTATCTCATTCATTTTATGTAGGTTATCTTGTACAAGTGTATCTCGAAG
>MLOC_18166.1|casp-like protein 2b1|GO:0005886|GO:0016021
TGGAGCCAGCACTCGTCTCAACGACAACGAACCTCCACACGCGCGCACTTTTAGACTTGGGTGTCATGGCGGCTCCGTTGGAGAGGAAGATGAAGGTGTG
GGAGCTGGTGCTGCGGTGCCTCGTCGGCGGCTTCGGCGCGGTGGCGGCGGCGCTGGTGGTCACCGACAGTCAAACCAGGACCTTCTTCTCCCTCGAGCGG
AGGGCCAAGTACACCGACATGAAGGCTCTGGTGCTCCTGGTGGCCGCCAACGGCGCTGCCGTCGTGTACAGTCTGCTGCAGGCGGCGCGCTGTGCCATGG
CGATGGCGAGGGGAGGCGGCGCCCTAGTCATGAGCAGCAGGGCGCTCGCCTGGTCGGTCTTCTCCGGCGACCAGCTGCTGGCGTACGCGATGCTGGCCGC
GACGGCAGCGGCGCTGCAGTCGTCGCTGCTCGGGAAGCTAGGGCAGCCGGAGCTGCAGTGGATGGGGATCTGCAGCCTCTACGGCGCCTTCTGTAAGCAG
GTCGGCGCGGGCATCGCGTGCGCCGTCGTCGCGGGGCTGGCCGCCGTGCTCCTCGCATCTTTCTCCGCGTTCAACCTGTTCCGCCTCTACGGCGGCAACA
AGGGGAGCAGTACTACTAGAAACGGAGCAACGTGGTACTAGGATAGAAAGTCAAGTCAGTGAAGATAAAACGATCTCAGCGACTTCAGATTTCAGAATGT
AGAGTGGACCATCAATCTCTGAAAAGATCAACGATGGGTCCTTCCTAACTTTTCTTGGTGTAACTTCAACAAGCTGGACTGTGAAGACGTCTATCCTAGA
ACATTGCGGCTCCTAAGTTAGGACTTCGGATCTTGGTGTTCTGCACCAAAAGACGTAGGGCAGTGCTCCGCGCCGGCGCGTCGGCCCGAGGGCTCGCGCC
GGTCGCACAGCAACCGTCAGATCAGGGGTCCCTAACCGTCAGATCTCGTCACGTGAACTCCCACCGCTTGTCATTCTCACACGTGCCGCCGCTCCAGCAC
GCGCCTCGCACGTGCCGACCGCGTCACCTCGCCTCCTCACCGCTGGTCGCCCTCATCGCCGGTCGCCACCTCAGCCGCCCGTCGAAGCACCATGGATGCA
GCTCTGTGACTCAGCTCGCCCAGACCGCTCGCCGCCCTTGCTGCCCCGC
>MLOC_37092.1|transcription factor hbp-1b -like|GO:0003700|GO:0043565|GO:0006355|GO:0005667|GO:0045449
CCTCCCCCGCTTTCTCTCTCTAGGTTTAATTTCATTTTCTCAGTCACCGGAAGAAATTGTCCTTTGTTGGACTATGCATAGGTTTGGTTTAATTAGCAAA
ACGATCAAGACTCTTCTATCGCCATTTCACATCTTGTGGAGTTTGGGTTTTTGATTGCTTAGAAGAATTCATACACAGACATATACATGAGGAACTGTTC
AGCGCTCGATCATTATGTCAAATTACTTATTAGTGATTAGTTAGGGACATGGAAATAGTTTAGGGGCTGTGATAAGGAGAGAGGACAACAAATTTTCCAA
ATATTACGATACAATTCTTTTCCTTGTACCTTTCAGCAAGTAGCTAAGATCAAAAGTTTTTTAATTGATTTCACACACCGACTCTTCTATCTGCTCCATT
AAAGAAAAGGTGTGTTCCTACTTGCTTCCGGATGTATTCAACTACTGATTATTGCTTGTTTCATCATCCAATTTCCTTTTTAGGAGCAAGGAGTCGACGA
GCTACGACATGGCGGATTTTGATCAAACGGCAATATTTCTCTACCTAGATGGTCATGACCCACAGTCGATTCAGGAACAACGACAAACTCTCAACATCTT
CCCATCGCAGCCCATGCATGCCGCCGAGGCACTTAACCCTGCTGCAAAGATTAATGGCGGCACAGTCATGGCCGCTATGCTTGCTAATGGCGGTAACCCG
CAGCAGCCGTCTCCAAAGAGGCCTGTACAGCAGCAGCAGCTGCTGCTGCAAGGTGCCCCGGGCGGCTCCAATGCAGCACCCTCGTTGCCTAGTTCAGCCA
AGGACAACAAGAACAGCGCTAGTCTCGTCAAGAAGGAAGGAACCAGCAGTGGGAAGGGTGCAACATCATCTAGCACAGACCCAGATAGGGAAGGGAGTAG
GAGAACACAGGACCCTAAGACACTGAGGAGGCTTGCACAGAATAGAGAGGCAGCCAGGAAAAGTAGGCTCAGGAAGAAGGCTTACATACAACAGTTGGAG
ACAAGTAGGATTAGGCTAAGCCAGATCGAACAACAAGTTCAAGCAGGAAGAGTACAGGGTGTCTTGTTGGGTACTGGAGACCATCACCACCAAGGCCTTC
CTTCTGCCCCTTCATTTGCTAGTATGTTTGACATGGAGTATGGGAGATGGGTGGAAGAGCACAGCAAGCTGATCTTCCAGCTCAGGGCATTGTTGAACGA
CAATGCGCCGGACAACCAGGTGCAGGTCCTGGTCGGTGGTGCCATGGCACATCACGAAGAGTTGCTAAGCCTCAAGGCCGCAATTGCGAGGACTGACATC
TTCCACCTCTTATGCGGTGTGTGGGCTAGCCCTGCAGAGCGTTGCTTCCTTTGGTTGGGTGGGTTTCGACCCACAGAGGTCATCAAGATAATGTTGAAGC
AAGTTGAGTCGCTGTCAGAGGGGCAGCTCCTGGGAATCTACAACCTCCAGCGGTGGGTGCAGGAGACGGAGGAGTCGCTGAACCACACCATGGGGACCCT
CCAGCACTCCCTCTCCGACACCATCGCCTCCCCGGAGGCCGCCGGCGGCAACTTCATGGGCCACATGTCCCTCGCCCTCAACAAGATCTCCTCCATGGAA
GCCATCGTCAGGCAGGCAGATGCGCTGAGGCAGCAGACCCTGCACAAGCTGCATGGTATGCTGACTGTCCGGCAGGTCGCGCACTGCTTCGTCGCCATCG
CCGACTACTTCCACCGCCTCCGCGCCGTCAGCAGCCTCTGGGCTTCCAGGCCACGGCACGACGAGCAGGGCCCGCCGGCGCCGTAGAAGAAGTGGGGGAA
GCAACAGCAGCGGTTGAGCGAGATTTAGCTTAATTAATTAAGGTCCAGCATATGCATGCATGCACACCGGGAGAGAGGGGTGTGCGTGCATGCACGTGTC
GGAGTTCAGCTCTCGGTCGATCTTCACATGTGGAACTTGCAACTTAATTTTGTAAGGTGTACATACAGTGTTAGCTGCTAGCTAGAGAAGAATGCTAGGG
TATTAGCGGAGACTTAATTCCAGCCATTTTTCTTCCTAGCTAACTTATTTTCGGCAAAAATTCGATAATTTAAGTTCATGTAGGGCAAAGTTGAGTTGGA
TATGGTCTCGGATGTTTGCATGAAAGTCGTAGTGCATTATATATCGATCTGAGTTGCTTGATTAGC
>MLOC_60141.1|calcium-binding protein cml25 26|GO:0005509
CCACGGTCATGGAGAAGGTTCTAAGCCTGAACCATTTGACCCGTACATGGCCCGTACCAGTAATTCAGTATATATAGCACCAACAACCAGGCGCCACAGC
ATGTCCGTCAAGGCAATAATCCACGTAAAGGTTGTGAGATCCACGTAAGGCTGTGAGCGGTTCACCAGCAAAGCACGTCGAGGTTGCAGTACAGAGAAGC
TGGCGGCGGCAGCAGCGAGCAAGATTGTGCGTTCACGGATGGTGGCCGATGCCGTGGTGCAGGCGTCGTCGGTGTTCGCCGCCTTCGACAAGGACGGCGA
CGGCAAGGTGTCGGCCGCCGAGCTGCGCGGCTCCATGACGGCGGCGCTGGGCGAGGAGGTGTCCGAGGAGGAGGCCGCGGCGATCCTGGCCACGGTGGAC
GCCGACGGCGACGGGCTGCTCGACCAGGAGGAGTTCTCCCGGCTCGGCCTCGGCGCCACCGGGGACGACGCTGGGGCGGCCGGAGCCGACGACGAGGAGG
AGGTGAGGCGGCGGTGCCTGAGGGAGGCGTTCGCGATGTACGCCACGGAGGGCGGCGACGAGCGCGCCAGGATCACGCCGGCGAGCCTCAGGCGGATGCT
GGGCAAGCTGCTGGGGTCCGAGAAAATGGGGCTGGAGGAGTGCAGGGCCATGATCTGCAGGTTTGACCTCAACGGCGACGGCGTCCTCTCCTTCGACGAG
TTCAGGGTCATGATGATGGCCAATTTGTAAAGGATGGTTGGTTCCATTTCATTCGTTCGCTTTTTTTTTCTTTTGACATGTGATTGCGGTTGTTCAATTG
TATGTTGGGGCTTGGGTGTGATGCTTAAGTTTCATTTTCTTCTTCTTTCTCTTTTCAATTTTGATCATGTAGAAAAGTTGTGGGTGTTATGTCGTAAACA
AACCTCTCACTATTTGACCTGTAGTTTGTTGATAAAATCTTGTTCGTAATCATTTTAAACAAATGCTAAACTCTCTTGTTGACATTCTATTCTGAATAAA
TGTTAAAAGAATATTGGCGCC
>MLOC_10219.1|atp-dependent clp protease atp-binding subunit|GO:0005739|GO:0005524|GO:0008233|GO:0006508
TAGTAGAACGATGTTCTCCTGCCAACAGTTTATAGTGGGTTTTACTTGCCCCGTGGTGTATAATTTTTTGTGAAGATTGGCCCGGATATGCTTACTTAAG
TGGTCAATGTGTATTTGAATTATGAAGTACCGAAGACTGCATCTGTGTTATAGTGATTGTTCCATCGTTATGGTTCAGTTCTCCAACCTTTAGTGACAGG
GGAAAACGAGACCTGATTTTTTTTAAAATGTATTTCGGAATTACTACATCTTGAATTCAGATAGTATAAAAAATACTCCTGGGGGCTGGGGTGTACTGAT
TTTTTTGGAAAAGGAGGAACGCAGCCCCACCTGGGGTGTACTTTGTCTCAAAAAAAAAAAACCTGGGGTCTACTGATCAGAGCCAAGAGTGCACGAACTT
CTTATCTGAAATATACAATGATAATTTATCATTGACTAGTTGCCCTTAAGATCCAGAGTGTTTCCACGCACTATATATTGTTTAGGACACATAATTGATT
AAACTTGATTATCACAGGAAAGATTCTGTATGTGCACTTACTTCATCTGGGTTGCTAATTCTGATGTCTAGTCGTTCCAGACATTCGGACCTATATTCTT
TTTACTTTTATCTTGATGGTTACTAGCCCTATTCTTCAGCAATTCCTTAGCTCGCTGTTTGTTCCGTTACATATCTGATAAATTTTGCTTGCTGATTTTT
CAAATTGAACTTCTCATATTCATTTGAGAGACATTTGATCCTTTGGATGTTTTTTGCTACATATAGACTGCATATGGCAATATAGTAGACGTTTTATCGC
CATAAGTTCCATGCACTTGCCATTTATAACAGCTTGATGAAAAGGTTAAAGAGAAAGTAAAAAAAACAAGTGAATAAGAGAGGTCCTGCATGTAAAAGAA
ATGCATTTCCATGAGGAAAAGAAGTAGATGTCCATCTAGTGCAGAAAATTTGTTCTCTGATTGGAAATTCTAATGCACAACCATAACTGGGGTCATAATT
GTAGCAATGGTATGACTAGATATACTTAAGTTGCTGGGGAGTCAGAAATAGTTCATTGTACTTGGTCTGGCTTCTGTCACAGTGTCACGTATTCCACTTT
CTTTCATCAACTCGACCCAACAGTTTTGATCTTGTAATTTGTAGCTTGGTGGAATCGTTTAGTCCTTTTGGTGGACTTGTCAACAATACCTACGACTCTA
ACAGCCTCGCAGTGCATCCTGGCCCCCAGACGCTCCGGTGTCAACAGTGCAATGATAGATGTGAGCAAGAAGTCACAACAATCGTTAAAGGGAGTGGCAT
TACAGCTGACCAGGGAGGTCTGCCTTCCCTGCTTCAGAATGGCAGCATGATGGGTCTTAACAATGGACTTGATGTAATCAAGGTTAGAGATGATCAGATG
GTGTTGAAGTCAAAAATATTGAATCTGCAGAAGAAGTGGAACGAGTACTGCCTGCGGCTCCACCAAGGATCCCAGAGGATCAACACAGGTCCTTACCAGT
TATTTCCAAATTATGCTGCTGTTCCAGTTGACACAGAAAGAGCAACAATTCTGAGCAAAGGTTCCGAGTCAGTTACACTTCAAAGGGATGTTATTAGGCC
TTCTGCAGTGTCTGCTACTCAAACGAATGCAACCCCCAAAAAGAGTGTTTCACCTCCATCTATCTCCAACCAAAGGAACGAAGGCCTTGTGTTGAATCTT
CAAGGGAGGCATTCAAAGGGTGATGAGCAATTTCAAGACAGGCATGCACAGTTGCGACAAGAACACTTGTCAAGCTGCCATGATCGCGAAGATCACATGT
CGCCATCCGCTGCTGCATCCGTGGCAACGGACTTGGTGTTGAGCACGCCTCGTGGATCTTCTTCCAAGGGTACAAGTTCTGTGAGCTGGAAACATGCAGT
GGATGCAGAGAAGTCTACCCACCTGACACCCAATAAGGTTGATGATTTGAATATGGAGCCCCCACAGCCCTTTGCACAACCTTACAGCTCCAGGAGTTCC
ACAAATATGGGGCAAACATCACCTAGTGCTTTGCATTCACCAGCTTCAGGAGGCGTGTCTGCCTTTGGCCAATGGAGGCAAAAGCCCTCACAGCTTGCAG
CACAAGGTTCTGATTTGAGCGACTACAAGCTACTCGTGGAACGCCTGTTCAAGGTAGTTGGAAGGCAGGAGGAAGCCCTGAGTGCTATCTGTGGATCCAT
TGTTGGCTGCCAGTCAACAGAGAGGCGCCGCGGCGCAAGCAGGAAGAACGACATCTGGTTCAGCTTTCATGGTTTCGACAGCGTGGCCAAGCGGAGAGTT
GCCGTGGCGCTGGCAGAGCTCGTGCACGGCAGCCAAGACAGCTTCATTCATCTGGACCTGAGCCTCCAGGACTGGGGCGGCTCAAGTTTCAGAGGAAAGA
CTGGCATAGATTGCATCGTCGAGGAGTTGAGCAAGAAACGGCGCTGTGTCATCTTCCTCGACAACATTGATAAAGCTGACTGCCTCGTTCAGGACAGCCT
CTCCCATGCCGTTGACACCGGAAGATTCCGGGACATGCGCGGCAAGGAAGTTGCCATTAATGACTCCATAGTAATACTGTCAACAAGATTGGCGCGATGC
AGCAAAAATGCCTCGGTTGGGGTGGAAGAGGGGCATATCTTCTCCGAAGAGAAGATCCTGGCTGCTAGAGGACAACAACTCAAGATCTTGATAGAATCAG
GCACGGTGATCACCAGCAGAGGCTCTCCTAGTAGCAGCAAGGTGGCAGCTTCCCCAAGTCACCCTCTCACCAAAATTCAAACTTCCGTGTACTCTGGTTG
CGTCAGTAAGCGGAAGCTTGACATTTCTGACGACCGTGAAAAGCTGCTAGAATCACCGAGCAATCCCAAGCGGCCGCACAGAACCTCAAGTGTGCCGTTC
GACCTGAACCTCCCCGTCGGCGAGGACGGATCCAGTGACGCTGACGGCGACGACAGCAGCAGCAACGACAGTCCAGATGAGTCCATCGACAGCCTCCTGG
GTTTGGTCGACAGAGCGATCGAATTCAAGGCGTTCGACTTTGGGAAACTCGCCAACGACATCCTGCAGGAGCTGAGCAACGTGCTCGGCAACATCATGGG
CCCGGGCAGCACGCTGGAGGTCGGCGATGGCGCGATGGAGCAAATGCTTGCGGCGTCATGGGCATCGGAGGACAGGCGGCGCCCTCTGCAGGCCTGGCTG
GAGCAGGTGTTCGCCAGGAGCCTCGAGGAGCTGAAGCTCAAGCACAGTAAGCCTGCGGGCAACTCTGCTCTTAGGCTAGTGGCCTGTGACTGTGAGGACG
GCAAAGCAGCAGCGACGGCGGCGAAGGAAGACGGCGGTTTTGGACCGCTGCTCCCCTCGAGAATAATTCTGGAGTGGCGATGAATGGATGACAATATCTG
TATATACTGTGATGGATCGCGTCATTGTTGGTAGCTAGTCCACGGTAGTATAGCGTTATAAGCCTGGTTGCGAACTAAATAAGTTGTAGTCTACACTAGT
TGATTGCTGGTAGGCTACACTAGTTGATGATGCACTGCCTTCTTCGATCAATATATATTGGCAAGTGTATAGATTTTGACTGTAACTATTGTTGATTTCT
TTGCCAATATATGATGATCGTACATGTGGTGCTGCAAATATATGGTATTAGACTTAGGGTTTTGGGAACTGCTAAACACCTTCTTGAGGTGTGACTATCT
CATATATATATATATATAAAG
>MLOC_3944.1|predicted protein|GO:0005886|GO:0006810
CCATCTGTCGTCTCCTCCCTTGGCATGCACTGTGCGCGCGTGATCGAGTCGACCATGGGCATGGCCGCAACCAACAACAACAACAACGTGAGCGCGCCGT
CGTCCATGTGGACCAGCACGAGCCGGCGCTGGCGCCCGTCCCTGGCGTCTGGCCTCCGCGCCGCCCTGGCCTGCACCATCGTGGGCGTCGTGTCCGTCTA
CGCGCCGCCGGCCCTCAGGCGGCACCTCACCTTCCCCGCCTTCTCCTACGTCGTGACCGTCATCATCGTCACGGACGCCACCGTGGGCACCGCCCTGCGC
GCCGCGGCCAGCGCGCTCCACGCCACCGTCATGGGCGCCGTCCCTTCCGTCCTGGCGCTATGGCTGGCGCACCGCACGGGCACCGCCGAGTCGGTGCTGG
CCACGTCGGCCGTGGTGGCGCTGAGCACGTTCGCGGTGGCGCTGCCGGAGTCGCCGGGCCCCGTGGCCAAGCGGATCGCGCTGGGGCAGATCATCATCAT
CTACGTGGCCAAGTTCAGGCGAGGAGACCGCACGAGCCACGAGCTGGTGCTGGAGCACCCCGCCAACGTGGTGCTGTGCACGGCGCTCGGGGTGGCGGCC
GCCTTGCTGGCGGTGCTGCTGCCTTGCCCGCGGCTGGCCACCCGGGAGGTGGAGGACAAGAGCAGGGCGTACATGGAGGCCGCCGCGGAGAGGGTGAGGG
TGCTCGTCGACGCCTTCCTCCTCACCGCCAACGACGACGGCACCGCCTGTGCGGATGACGATCATGAAACAGCCGGGGCCTCTGGAAGACGGCGGCGATG
GTGCATGGCAGCGTGCATGTCACAGGCCAACCGTCTCGCGTCAGCAAGCGCCGCCCTCCTCCGCCGCATGGCCGCCGTCAAGGGAGATTTGCAGTGGGAG
CGAGTGCCGGCAGTCCTGAGGCGGTGGATGCCGCAGCAGCCGGTGGTAGATCACGGCCGCATCGAGATGCCCATCAAGGGAATGGAGATTGCGCTCACCA
GCACTGCCATCGCCGGCACCAGCCCTATGATATGCAGCAGCTGGTTGGAGCATATGAGAGACCAGATACGCCTCTCCATGCTCACTACACATCGCCACCA
CCACTGCAGTACCACCACCAGCGGCGCCATGACAAAGACCACCATCAACAAACAATCGCCATTGATGTTGATTACTGACAGGATGACGACGTTGTTGCCG
GAGAGGCACGAGGAGCTGTCTCCCTTCCTCTTCCTCTTCTCCATGCATCTCCTCCGTCGTGGCACCCTGCAGCAGTTGGCCTCCTCCCATCCGGATCAGA
CCAAGACTACCACCTGCAAGGTAACCCCGGCGGCGACAGCAGCCGACGAATCAACCGATGACGACGCCTTCTACATGTCCGAAGAAGAGGATGACGAAGA
AGTACAGGCCAGCAGCGGAGAAGAAGACGACCAGTTGCAAGAACACGAGGCGTCAAACAAGACTGGCGCCATGGAGACGACGTCCAAGAACAAGCAGGAG
AAGAAGAAAAGCGTGTGGCTGAGGTGGGGGCTGGAATGGGAGAGGGTGATGACGGCGGCCAAGTGCGCCGTGTCGCTGGGCCTCGCCGTCCTTCTCGGCC
TCCTCTTCAACAACGACCACGGCTTCTGGTCCGGCCTCATCGTCGCCACCACCATGACCGCCGGCCGCGACTCCACGTGGGCCGTGGCCATCGCCCGCGC
GCACGGTACCGCCATCGGCTCCGTCTACGGCGTGCTGGGCTGCCTCCTCTCGCAGCAGCCGCATCTCATGGAGCTCCGCTTCCTGGCCCTCCTCCCCTGG
ATCGTGCTCGCCACCTTCCTCAAGCGCAGCCGCGCATACGGCCCCGCGGGCGGCGTCGCGGCGGCGCTGTCAGGCATCATCATCGTGGGACGGAGGTACG
ACGAGGCGCCCATGGCCTTCACAGTCACCAGGCTCGTGGAGACCTTCATCGGCCTGTCCTGCACCGTCGCGACAGACCTAGTGTTCCAGCGCAAGGCCAG
GCCGACCGCCAGGGCCAGGGCACAGCTCCACCGCTGCATCGCCGCGCTACAGGACTGCGTCGTTGGACTGGCACCCACGTCGTCAGCGAAGCAGCAGCAG
CAGCAGCAGCATAAGACGTTGCTGGAGCAGGTGGCGCTGCTGAAGAAGTACGCGGCGGAGGCGGGCAGCGAGCCCAATTTTCTGTGGCTGGCGCCGTTCC
CGACCAGCTGCTACGATAAGGTTCATGGCAGCCTGAGCAGGATCGCGCAGCTGATTGGGCTCTACCAGCACGCCCGAGCCGTCCTCGTCGGCACCGCCGG
CGGCAGCCGGCAGCTAGGCGCGGACATGAAGCGCTTCCACAGCGCCCTCTCCGCGTCCCTGGAGGCACTGCTGGAGGAGGAGGACGTCGACCTTGAGGGC
GGCAAAGGAACCTTCTGCGAGGACATGGCGGTGGTCAAGTCCTTCCTCGGCCATGCGAGGGAGGCACTGTCACAGCAGCAGCAGCAGCAGGAAGAAGAGC
AGTTGGCTGCAGTTTGCCTGGGCTCGATTGGGTTTTGCATGGGGGAGATGATGAAGGAGGCGCAGCAGTTGGAGGCTCACATGCTCAACCTCAGCCTCCA
ACCTAGTCGCTGATACTGCCTACCTTGTACGGAGTACTAATGTACTATGTCCAT
>MLOC_76794.1|ras-related protein raba1f|GO:0005622|GO:0016020|GO:0003924|GO:0005525|GO:0006886|GO:0006913|GO:0007264|GO:0008152
GACTACGACTACCTCTTCAAGGTCGTGCTCATCGGCGACTCCGGGGTCGGCAAGTCCAACCTCCTCTCCCGCTTCACCCGCAACGAGTTCAGCCTCGAGT
CCAAGTCCACCATCGGCGTCGAGTTCGCCACCAGGAGCATCAGGGTCGACGACAAGGTCGTCAAGGCCCAGATCTGGGACACGGCAGGACAGGAGAGGTA
TCGGGCAATTACAAGTGCATACTATCGAGGGGCCGTTGGTGCACTTGTCGTGTACGATGTGACACGCCATGTGACCTTTGAGAATGTGGAGAGGTGGTTG
AAGGAGCTCCGGGATCACACAGATGCAAACATTGTCATCATGCTTGTCGGCAACAAAGCTGATCTACGCCACCTTAGGGCTGTATCAGTGGAGGATGCCA
AGGCCTTTGCTGAGAGGGAAAGCACCTTCTTTATGGAAACATCTGCGTTGGAGGCCATGAACGTTGAAAACGCCTTCACTGAGGTTCTGACTCAGATCTA
TCGCGTGGTCAGCAAGAAGGCCCTCGACATAGGCGATGACCCTGCTGCTCCACCGAGAGGACAAACCATCAACGTTGGTGGCAAGGATGATGTCTCTGCT
GTGAAAAAGGCAGGCTGCTGTTCATCCTAAATTCGTTTTGCTTGTGAAGAGGGATCATATGCTCACCTGATTATATGGGTAACTGCAAATATGACATCCT
TTTTCCCTCCTAACCTGGTTGTTTGCGAGAATATACTGGTGCACCAAGAATTTCGTTTAGATATCAAGATTTAACCCCAGGTTGATAATGGGGGACATGC
TAACCTTTGGAATGTCAGTGATTTTGTGGTTACCTTTTATGGTTTCTTAGCTGCTGTATTGTCCCACCTCAATTGACACAAGAATCTTCTCAACATTTCA
CTGTGCAGCCTAACCTGATAAAGGTTGTAATGGGAGCTATGGTTCATTACTTCTCTTGGCTTTCCTGCTGAATGGATGTGTACTATGTAGCCCTCAGAGA
TTATACTGTATCTTCTGTATCACAATAGGTTATGTCTACTTGGTAAATGTCATCTGTAACTGGTAGCCAGTATGAGTTTTACACTGTTATATTGGGTATC
TTCCCTCCCAGATGTACAGAATTTGCATTGAAGATCCATGTTTCTTATCAGCCTATGTTTTCATATGCTGCCATTTTATGC
>MLOC_53292.1|lrr and pyd domains-containing 10
GGGGGGGCCGCCCGTGGCGCGTGATCCCGCGGCCGGTTATGGAGACCGTCCTCCACAACCACGCCCTCCACCCGCGCGTGCCGCAACCGCTGCTCCTCCA
CGGCCCCCGCGGCGTCGGCAAGTCCACGCTCCTCCTCAACCGCCTCCTCCCTCAGTGGTCCGAGCCCCCGCACTACGCCGCCTTCGTAGACTTCCTCCAC
CCCTCTCCCAGTTCCCCTGCTCATGCGCCCTGGTCTCTCCTCGCCGACACGCCTCCTTCCCTGCCCTCCCTCCGCCTCCGGCTCGAGTCTGCGCTGGAGG
AACTCACCCGCGCCGCTGTACTCCGAGGTGCCGTCGGTTCCAAGGACGTGCTCGCCGCGCTCTCGCGGTCCCACGGCCTCCACACCGTGCTCTCTCGCCT
GGCGGGTCCTGCCTCCCGCCGCGGCCAGGCAACTAACTCGGTTCCGGTGCTCTGGGCGAGGGCTGTCCTAGCTGCAACCTCCTCGGCCCGTGGTGACGAC
CCCACCTTCCGCATTGGCGAGGGGGAGGTACCGAACTGCTCCATGGAGGAGAGGGCGTACATGCAGGAGGCCATGGCGGCGCTGCGGGTGGCCAAGGAAG
TTCTCGGGATGCAGGAGGGGTGGAGGAAGGAGGCGGTGCGGGAGATGAACAGGACAGGCCGGTTCTCCCGTCCACTGGCCAATTCAGCCACAGACTGGCC
ATGCCTCCTGCTGGATGTGTTGTCAGGCGCAGCCGAGGAGGATTTTTTCCAGCCAAAGCTGGTGCTGAACAACGTCGATGCCCTGAGGAAGGCGATATGC
GAGGACGATACAATGGTGCCTGCAGCTGTGTACCATGACAGCTTCATTTGGAGGGTGATAGCACTCGGTGCTAATGAACAGTGCTTACCGGTCATTATGT
CCACGTCAGATGGATACTATTCTTCCCAAGCATTCGTCGATTTTGGTTTTCCTAATATCTTCATTTCTCGTGAGACGTTTGGTTGGACACCACAAGAAGC
TAAGCTGCATATGGTTTCTGAGTTCTTCAGTGAACAGGAGGTAGTAAGATTTTATACTCGCTAATTCCGTTTCTTTTCTCCCTTGTGCAAACTGCGTGCA
TAATTTCCTTCTGATGTTTATTGAAGTTATAGTGGAAAGTCGTTGATGAGCTTCTTGGACCAAACCCACGACAATTATGTGAGATATATATGCTGAAACA
GAAGGCGAATGGCCCAGAGGTTTTGCATGACACAAACATTGAGGAAATTATTGACACATACCTGGCACACTTGCAAGTATCTGTTGTGAATCCCGCAATG
CAAACAGCATTAAGCATGGTGCAGAAGTTTGCTTCTGATGTACGTGAGGGTAAAGTACCAGAGAACAGATTGTCTTTTGGCGCGCCTTGGAGACATCCAC
CTCGGGCTGACAATCCTGACATGTGCTATAAGTGGGCAAAGATTCAACTGATGGATTTTGTCCAGTCTTTTGTAAACACAGAATTTGGGTTGAATTACCT
AGCAGATGATAGCCTGGAAATATTGGACGATCCTGCAGCAGTCGCCATGATGGAGGTTGGCTTACTTTATCAACAGAGAGATCCATCCTTTGTGCGACCA
ATCACACGTGGGGTTCAGCGTTGTCTTGCTAGATGGCTTGTTCAGCAGAGATTAGAGTTGACCGTTCAAGAATCAATATCATTCTCATGGCAACGTGTAG
TTCGTGGGCGAAGCTATCGACACTTGATGAAAGAAGTCGGCTACAAGTAACAAGGACGCTGAGGAATTTTGCAGGTCGCCAGAGGTGGACAGTGTTTTTA
ACTAGGAGATCAATCATAGTGGTACTGTGGTTCATTTAGTTCATATTTATACATCGTTTTGGATGAAGATTGCCGGCTTTCCATGTCACGAACTGGGAAT
CTCGCCCAAGTAGAACCGGAAGTCAACACTAAACCCGCTTTGTCTTGGACATATGCTGGCAATGCAATTTTTTTGCAGCATATTTCTGTAAGTATAAATA
TATGATCAAATTCTGGACCAGTTCATGGTCTGACGTGCGCATAATACTACTGTCACTCAAATTTTGCGGCATGTTTCTGTAATGGAGCAGAATGAGCATG
TGCGCTGTGTCGTGTCATCTGTGACTAGTTAGTGCCTTGCTTGGCTCTCTGGAACTGTGGCTGGTCTGCTGAATGTATGTTTGTCAGTAATTCTTTTGGA
ATAAGAGGGCGGCCCTTGACTTGATTCCCAACAGATTAATTTAATGACGTATTCTGCCAAAATGCTGAGGGTG
>MLOC_7324.1|nitrile-specifier protein 5
CCACCGCAAATGCCAAACATGAATAGTGGCAGATTCTTTTTCTAGCGAGGGCTCCACGGTAATTTGGCCCGGATGGAGTGGTTATCTTGGTTGACGGAGT
GATGGCACCGTTCATGCCCCTCGACCGGCTTATAACAAGTGACCCCAATCATCACTTTCCCCACACACAAAGGCAACACAGTAGAGCAGAGCAGAGGAAG
CAGCTAGTTCCAGCTTCAGGTTCAGCTTCTCCATCGCAATGGCTGGCACTGGCAGTACCTGGATCCTGCTGGAGCAGAAGGGGGCTGGGCCGGGAGCAAG
AAGCTCCCACGCCATCACGCTCGTCGGCGGCACGGCCTACTCCTTCGGCGGCGAGTTCACCCCGCGCCTGCCCGTGGACAACACCATGTACGCCTTCGAC
CTCAAGGCGCAGTCCTGGTCCGCCCTCGACGCGGCCGGCGAGGTGCCCCCGCCGCGCGTCGGCGTCACCATGGCCTCCGTCGGCGGCACGGTGTTCGTGT
TCGGCGGCCGCGACAAGGACCACACGGAGCTCAACGAGCTCTACTCCTTCGACACGGCCACCAGCACCTGGACCCTGCTGTCCTCCGGCGACGACGGCCC
GCCGCACCGGAGCTACCACTCCATGGTGGCCGACGGCGAGGGGAGCCGCGTGTACGTCTTTGGCGGGTGCGGCAACGCCGGCAGGCTGAACGACCTGTGG
GCCTACGACGTCGCCGCCGGGCGCTGGGAGGAGCTGCCTTCGCCCGGGGCGGCGTGCCCTCCCCGCGGCGGGCCCGGGCTGGCCTTCGCCGACGGGAAAG
TGTGGGTGGTATACGGGTTCTCCGGGGACGCGGAGCTCGACGACGTGCACTCCTACGACCCGGCCACCGGCGAGTGGGCTGTGGTAGATACCACCGGCGA
CAAGCCCACCCCGCGGAGCGTGCTCTGCGCCGCCGGGGTAGGGAAGCACGTGGTGGTGTTCGGCGGCGAGGTGGACCCCAGCGATCTCGGCCACCTAGGC
GCCGGCAAATTCTCCGCCGAGGCCTTCGTGCTGGACACCGACACCGGCGCGTGGGCCAGGCTGGATGACGCCGGGTCTGGTCACCACCCCGGTCCTCGGG
GTTGGTGCGCGTTCTCGGCGGGGGCGCTCGACGGCCGGCGAGGCATGCTTGTCTACGGCGGCAACTCGCCGACCAACGACCGGCTTGGCGACATGTTCCT
CTTCACTCCGCTTCTAGCTTGAGTCAGCACGACAGCTAGGCGGTGCCCGCACCTCTGTGTGCAATTGGAGTGGTCTGTGAGGAACTAGCTGCTTTGTTAA
TGTTGTGTCCAATTGTGTTTATGTTGTGTTATGTTGTGTATGTAATTAATGAAGAATAATTGTACTAGTAGTAATGATGAATTGTGTACTTTAAATTCCT
CCGCGACCAAGTTCTCATGGTCGTAATAGAAGTATCATAAATGATAATATGAATGCCAAT
>MLOC_120.1|udp-glycosyltransferase 90a1-like|GO:0035251|GO:0009812
GGATATCTAAAACCCAGCTCACTTATTGAGCAGCCGTTGACGAAAGTTTATATTTGCTATCCCCTATAAAATGCGCTTTCTGCTAACCATCAATCGCACG
CAGAAAACCTCGCTGACTAGCGCGCGCTGCATCCTCCACTCCGATGGCTTTTGCTTCTTCCTCCACGGAATCCCATGTCCTCCCTCACATAGCAATCTTC
CCCTTCATGGCCAAGGGCCACACCATCCCGCTCATCCATCTTGTCCACCACCTCCGTCGTCGCGGCCTCGCCACCGTCACCTTCTTCACAACCCATGGCA
ACGCCGACTTCGTCCGCGAGGGACTATCCGGCGCCGACGACACGGCCGTCGTCGAGCTCGCGTTCCCCGCCGACGTTTCGGGAATCCCGCCTGGAGTGGA
GAGCGCCGAGGGGCTCACGTCCATGGCCTCCTTTGTCGCCTTCGCACACGGCGTTTCGCTGCTCCAGCCACAGCTCGAGGCGTCGCTCGCCGCCATGGAA
CCTCCGGCCAGCCTCCTCGTCGCCGACGCGTTCCTGTACTGGACGAACGCGACAGCGGCCACGCTCGGCGTCCCGAAGGTGTCGTTCTTCGGCATCTCTG
CGTTCGCACAGGTCATGCGGGAGCTGCGCATCAGCCATGACCCGTGCCCGGCGCTGCAGCACGCCGACGTCGGCGACGACGGCAATCCAGCGACGTTCAC
GGTGCCTGAGTTCCCGCACATCAAGCTCACGTTCGAGGACTTGATGGCGCCCTTCGGAGACCCGTCGTCGGTCGCGCCGATGATGGAGCTGGACGGCAAG
CTGGGGAAGGCCATAGAAGAAAGCCATGGCCTGATCGTCAACACCTTCCAAGGCCTAGAGAAGCCGTACATGGAGTTCTGGAACAAGCACTACGGGCCAA
GGGCCTGGGCCATCGGCCCGCTCTGCCTCTCGCAGCCCCCGCCTTCTTCTTCATCGGGCGACGCCGGCCGGCCGTCATGGATGGAGTGGCTGGACGAGAA
GGCAGCCGCCGGCAGGGCCGTGCTGTACGTCGCGCTCGGGACGCTGGCCGCGATCCCGGAGGTGCAGCTGAAGGAGGTTGCGGACGGGCTGGAGCGGGCC
GGGGTAGATTTCATATGGGCCGTGAGGCCCGAGAATATCGATCTGGGTGCAGGGTTCGAGGAGCGTAGCAAGGACAGGGGCTTGGTGGTGAGAGAGTGGG
TGGATCAGTTGGGGATTTTGCAGCACCGGAGCGTGAGAGGGTTTCTCAGTCACTGCGGATGGAACTCGGTGCTGGAGAGCGTCACGGCTGGCGTGCCACT
GGCAGTCTGGCCCATGCATGCCGATCAACCTTTCAATGCGACGTTTGTAGTCGATGAGCTCAGGATCGCAGTTAGGGTCCGCACGAGTGATAGAACGATG
CGGGGTTTGGTCACGAGCGAGGAAATATCGAAAGTGGTCAGGAAGCTTATGCTCGGGGAGGTCGGAACTGAAGCCGCAAAGAATGTGGCGGAGTTATCGG
TGCTAGCTATGGAGTCCGTATCAGAGGGAGGATCGTCTTGGAAAGCAGTGGAGGAGATGATCGATGAGTTGTGTGCACCCCACATGCATGCAAATGCTGA
GGCAGGCAAAGAAGAGCCCTGAGATGTTTAATTGCCATTGTTTTCCTTTCCAACAAATAATATGGTGTTGTGCACTGTAGCTACACCAAACAATTATGTT
GGTCAATCGCATTTACTTCTCACGTC
>MLOC_70406.1|receptor-like protein kinase at3g21340-like|GO:0043231|GO:0044444|GO:0004674|GO:0005524|GO:0038023|GO:0006468|GO:0007165|GO:0009069
GCGGTTTTGAATGTGTTATCCAACTTGCAATGCTGATTGAAGCGTTATGACGTAGGCATACAACTCGCATCCCAAGTTGTTGCGCAATATATATACGGGA
GGCGTGGCCTAGTTCTCCATCGCCATTGATGAGATGAAGTGAGTTGCTTCGTCTCTCTCAATGGGGTCGTTGTGGGTCTTGTTTGGGGCATTTGCATTGG
GAATCACAGCAGTTCATGTCACCGGTCAGCAAGAAGGTTTCCTGAGCATCGACTGCGGCCTGGATCCCAAATTCAGCCCGCGCAAGGACACATACACAGG
TATCACCTATGTCTCCGACGGTCCGTACATCGACGCTGGGGCTGGGGAAAACCACAGGGTAGCCCCCGAGTTCGATACTTTTACCGCCAGACCCGAGGTC
GACCTCCACACGCTCAGGAGTTTCCCATCCGGCTTACGGAACTGCTACACGCTCCCCACCAAGAGCGGCGCCAAGTACCTCATCCGGATGGTATTCTTCC
ACGGGAACTACGATGGCAAGACGGTCAAGTTCGAACTACACCTTGGCACCAACTACTGGGATACGACGTTGATCCCAAACACGACCGATAACACGCCTTG
GTTTCACGAGGCGATCTTCATCGCGTGGGCGAGCTCGGTGCCGGTGTGCCTGGTGAACACAGGTAGTGGTACGCCGTTCGTCAGTACGGTGGAGCTGAGG
CCGCTCGGCGTCTCGCTTTATCCGGACCTCGCCATCAACGAGTCCATGTCCTTGGATGGTGGAAGGATAAATACCGGGGGGGTGGATTTTACTCGGTTTC
CTGACGATCCATATGACCGCTACTGGAGCTCGGGAACCATGTCATCATGGGCAAAACTTTCCACCAAAGATACCATCAAGCAGCACGACGACTTCGTGGT
ACCCATCCCCGTTCTTCAGACAGCCGTCGCTCCTATCAACAATGGCACGGTGCTACGCGTCAATACATGGGTATCGCAGGGAACACCATCCGAGTTTAAG
TTCATCCTACACTTCGCCGACATTCAAAACGCCCAGCTCCGGCAATTTGACATCTACCTAAACAACGAGAAGTGGTACACGAATTACAGCCCTCCGTACC
TGGCCGCTGGTAACGTGAGTAGTTCTGAATGGTATAAGACTACGGACGGCCAGCACAGTTTCACTCTTGCAGCCACCAATACATCCGTGCTGCCTCCGAT
GATCAATGCATACGAGGGCTACAAACTCATCCCCCACGATATTCCGAGGACGTTCTCCAAAGACTTTGACGCAATGATGGCTATCAAACTTGAGTATGGA
TTAATGAAAAATTGGATGGGTGATCCATGTTTTCCGGCCAAATATCGATGGAATGGCGTGAAGTGTAACGATAACACTACGAGGATAATATCTCTTGATC
TGTCCAACAATAACATGAGTGGATTGGTGTCTGATAACTTCACATTGCTCACAGAACTCCGATTTCTAGATTTATCTGGCAACAGTCTGAATGGACCAAT
CCCATATTCCCTTTGTAAAAGGAATGCAGGATCGCTCGTTTTCAGATACGAGTCTGGTGAAGATATGTGCAACAAAACAATAACTTCGACTCCATCAAAA
AATAGAACAGCTATAATATCTATTTCAGTAGTGGTTCCCTTGGTGGTAGTGGTTGTGCTTGTTCTGTCATGTTTGATCTGGAGAGGGAAGAAAAAGCCAA
AATTTTCTGTACAGAATACTCCCAGAGAGCAAGAACTTGAGAGTGCCCTTCGAAGCACAAAAAATCAGGGTGGTCACCTGCAAAATACCGAGAATCGACG
ATTCACATACAAGGATCTGGAGAAGTTTACAAATAAATTCCAACGGTCCATTGGGAAAGGAGGTTTTGGGAACGTGTACTATGGCCGTTTAGAAGACAAT
AGTGAGGTTGCTGTCAAGATGCGTTCTGAATCATCGTCACATGGGCTTGACGAGTTCTTAGCGGAGGTCAATAGCTTGACAAAGGTGCATCACAGGAATC
TAGTTTCTTTGGTTGGCTATTGCTGGGAGAAGGAGCATTTAGCACTGGTTTATGAGTACATGTCCCAGGGCAATCTTTGTGATCATCTAAGAGGTT
>MLOC_66109.1|tpa: mtd1
CCCAAACCTCGTCCTCTTCTCTCTCTCTCTCTCTCTTTCCCTGCCCCGCACGTCTCTGACCCCAATCCATTATTAATTACGAGCTGATCTGCACATTACG
TGGCGCAGTTATTCTCCTCATCAGAAACGGCTCGCCATTATTTATTTATTACATTACCCGGTGCGTGCAGTTTAAAACCAGCGCCCCGTCCATTCGTGCC
TTCTCTTATTTAAAATCCCACCTCCTCCTTAAACCGACGACGACGGCGACGACGAGAGGCGGCGTCTCTTCCTTCCTTCCCGTTCCTGTTGCCGATCAAT
CCTCGCATCGGCGTGGTCGGGACCACCGGATCGGCGGCGCCGGTTCCAGATCGGGCGGGCGGATGCCGCCGCGGCCGGAGCCGTGCTGCTCCTCGTCGTC
GTCGTCGCTGGGGAACGACAGCGACGAGGGCGGCGCGCCGGCGGGGAAGGAGGAAGGGGACGGGGAGGTGCAGAGCGCCTACAGCGGGGCCGGGCTCGGC
GGCCTCGCCTCATTGGAGGAGTCGCTTCCCATCCGGCGTGGCATCTCTAAATTCTATAACGGCAAGTCCAGATCTTTCACATTCCTTAAGGAAGCTATTG
GGCCGTCTGGTTCCGCAAAGGTCATTGCCAAGGCAGACAATGCTTACTCCAGGAAACGGAAAAATCTCCTTGCATACAACATCATGTATGGTCAGGCACA
GATCACCGTGCCGGAGACCTACGAGAATGGTATCTCTAAGAGGCTTGCCAGTTTAAGCAGGCTGAGGCCCTTGGATGCCATGAGCTCCAACAGCAGCAGT
AGCAGCAGCCTCAGCAGCGACGAAAACGAGTCGCCTCAGCAGTTCATTTTTATGCAGTCACCTGATGATCCAGCGATAATCGCACCTCAGCTCGGGTCTT
GCGCACCTAAGATGCTGCCCGTGCCAACAAGGTCGTTTTCGATGGTGAATCTGCAACGTTTGCACAGCCGCTGCTCGTCTGTTTGCCTGAAAGAAGAGCA
GGAGGCTGATTAACAAGCAATGCAGAGGCATGTCGACCTTTACGTGTTTTTTTCTTATGTTTGTTTGGGGGCGCTAATATACGGCATCTCTCATTTGCTA
ACCCAAGGTTTGCTTTGAGGTGTTTGCGTAAATAAGAGGGAGCATGTATGGTGACGGCTTTGTGTGTAAAATAGCTCGTTTGACCATATGTAAATTCACA
TGATCTGCTAATATCAAAGGCCCCAGGGTGGCCGACTGGGAGCTCTCGGCCTCGCCATAGCCGACAGGGTGCTCTCGGCCTCGCCATAG
>MLOC_57493.1|nbs-lrr class disease resistance protein|GO:0005524|GO:0043531
CTGCTTGCATTTTATTTTTTGAGGGGGCGAAGTGCTTGCAAGTGCTACCTAGTGGCCATATTGGGTTGGGCTGAAGGGAAGATGCATTATGAAACTCAAC
AGCCATAATATTTTTAAATTGCATGTTACCTGAAGATCGAAAAGCATTTGGCAAAGGATATACTCATGCGCGGGAGGAACGCATAAAAGCACATTAGTAG
TGGTATATATGGTCGGAGTCTACTCTCGCCCTCTAATTTTGCTCTCTCTTGATCCTGCTGGTCTCCCTTCCTAACAGGCAAAGGAAGAGGAAGCAAGGAT
TGCTTGCGGCCATGGAGTTGGTGGTGGGCGCCTCCGAGGCGACGATGAAGTCGCTCCTGGGCAAGCTGGGCGGCCTTCTCGCCCATGAGTACACCTTGAT
CAGGGGCGTGAACGGCGACCTCCAGTACATCAACGACGAGCTGGCCACCATGCAGTCCTTCCTCCGCGAGCTCGCCACCTCGGGCTACGGCAACGACGAC
GGTCACGGGCCCCTGATGAAGGACTGGATGAAGCAGATCCGCGACATCACCTACGACATCGAGGACACCATTGACGACTCCTCTCACAGCCTCCATGGCC
TACGGACCACCATATGCTGCTACTTCCTCGTCAACTACGTCTACGAGGTCCTCACGTGGTGGCCTCGCCGCAACGTCGCCAGCAGGATCGCCATACTGAA
GGAGCGCGCGCAGCAGATCAGCGAGCGGCGCAACAGGTACGGCGTGAACAACCCGGACAGGGACGGCAACAAGAACACCGGCGGTTCCAGCAAGGCCTCT
CGATTCGAGGCCGCGGACAACCAGGACGCAAGGCTCCAGCTTGTCACCATGAAGGAGCCAGTCGGAGTGGAGATGCACATGAGGAAGCTCGACAAGTGGG
TGACTTACATAGTCGGGTTTGGAGGTGTGGGGAAGACCGCCATCGCCACCGCCATGTACAAGAACTTTGGGGACGAGTATGACTACTGTGCCATGGTCAC
GGTATCTCAGAGCTCCGACTTGGAGGCCATCCTCATGAGCATCAAGAGTCAAGTCAAACCGGAGACCAGCAATCAGGAACAGCATGGCGGCTCGAAAGAG
AGCCGTGTCGCACAAGCCCTCAAGAACGTACGGCATCGCGTCAACCAGGGCACATCGGCTGTCCTGGCCAAGTGCTACTGCGCCGGCACATCCGAGGGAA
CGGGTGAGAGGTCCAGCAAGCTGGATAGACTCAAGAAAGAGTTAGAGGAGCACTTCCGAGATAAAAGCTTCCTGGTCGTAATTGATGATGTATGGTCTGC
AACGATGTTGGACAAGATTATAAATGAACTTCCTAACCATAATGCTAATAAAGATAATAGAATAATAGTTACCACACGGTTTCATGCTGTTGCCACAACG
CGAAGAGGAGGAGCCGATATCCGTAAAGTTAAAGGTCTTGGCGATGAAGAATCCAAGAAGTTATTCAGACAAGCTTTCCTTGAGTCCACAACATCCAAGA
TAGAAGAAGGTAGTGAAGATGTCCCATTTCCAGATGAAGTTTGGAAGGTATGTGGAGGACTACCATTGGCCATAGTTACCATGGGTGGTCATGTCGCGTG
CAACCCCAACGTATCACAAGATACATGGTCCAAACTTAGAAGTTCTCTATTCCCAGAATCAGGAAAAGATCATGGTAAAGATGGTGGGAAAGACATCACC
CAAGAGGAAGTGGGTAGGATTGTTAGCTATTGCTACAATGACATGTCTGCTGAAATCAAGACATGCTCTTTGTATTTGAGCATATTTCCAAAGGGCCACA
AAATCAGTAGGAAGCGACTGACGAGGCGATGGATTGCTGAAGGTTTCGTCTGTGAAAAGCAAGGGCTGAGTGTGGAGGATGTTGCAGATGCATATTTCAA
TCACCTCATAAGGAGGAAGATGATCCGAGCAGTTGAGCATAGCAGCAATGGAAAGGTTAAGAAATTTGTAGTTCATGACATGGTCCTTGAGCATATTGTT
GCTAAGGCAAGTGAAGAGAATTTCATCACTGTGGTTGGTGGTAATTGGCTCATGCCACCTCCTAGCAGCAAGGTCCGTCGATTGTCTCTCCAAGGCAGTG
ATTCTAAACATGCAAAGGATGCAGAGAATATGAACTTGTCTCATGTTCGGTCATTGACCATGTTTGGGAATTTGAACAACCAGTTACCTTCCCATTCATT
CAAGTTTGGAATTGTGCAAGTCTTGGATCTTGAAGGTTGTACAGGTTTCAAACACCACCATACAAAAGAGATATGCAAAATGCTTCTTCTGAAGTTTCTG
AGCCTCCGGAGAACTGACACCAAAGAGCTTCCAAAAAAGATTGACAAGCTTGTGAACCTGGAGACCTTGGACATAAGAGAGACAAATGTTGTTGAGTTGC
CAAAAACTATATGCCAGCTTGAACGGCTAGTTAACATAATTGGTGGGAATAAAAAAACACGGATGGCATTGAAGCTTCCGGAAGAGATGAGTAAGAAAAA
GAAAATGAAGGCCTTGCGCATACTATCAGGTATTGAGATAGTTGGGGAGTCAATGGACTTTCACCATTTGACCGAGCTGAGGAAACTTGCCATCTACAAG
CTCAAAACAATCAGAGGTCGTGCAAGTTTTGATGAATTAAGCTCCTCCATCGAGTACCTTGGTGGATATTCTCTACACACACTCATAATTGTTGATGAAT
CATCTGAGTTCCTAAAATCATTGGATGCTTTGTCTACACCTCCAAAATTCCTGACTGCTCTTGAGTTATCTGGAAAGATGGTTAAGCTCCCTAGCTGGAT
AAACCAACTCAATGCTCTTAGCAAACTAACCCTGTCAGTGACAGCTCTTCGAAAAGACAACTTGGAGAACCTCAGCAAACTAGAGGTGTTGTTTTCTCTC
ACCTTTTCATTTAAGGCAGAAAAGCTAGATCCAGAAACATTGACAACTCTTGCTGAAAATAAGTTGCACTCTGACGGGGAGATTAGAATTCCAGATGGGG
GATTCAAGAGTCTTAAGCTTCTTCGCTTCTCAGCTCCTCTCTTGCCATTAATGAGCTTTTCACACAATGCAATGCCAGAACTAGAAAGGCTCGAGCTAAA
CTTCAAAATGCTGGAGGGACTTTTTGGTGTAGAAAATCTTGTCAAACTCAAAATAGTCCACTTGAAATTAGATGGCAAAGGTGGTGGAGATATTACCAAG
CAGATACATGATGAGATGAAGACTGCAGTGGAGAAGAACCCCAAGAAACCGAAGATAATCCTTGATCTAACTGAATGAACAAAGGCAAGTCATCATGCCT
ATTAAGTCCTTGCATGTCTGAATCCATGATATTTGGATGAACGTTCGTGTGTTTGTTTCTTATCTTTATGTGTGAATGAAGTGTGATGAAGAACATCATG
ATCTCCTCAAGTTCATGAGAATATGTGTGTATTGTATGTCTTTAATACCTAAGTAATGTGGCCTTGACAAGCTTTGTTGCCAAGCCATATGTTGTGCTAA
GTTCATTTTACCTGCGATGAAAAATAATTGTGGTGGTGATGTAGTTAATCCTATGTATTTTATGTTCTAAGTGAATGACGCGT
>MLOC_73488.1|serine threonine-protein kinase at5g01020-like|GO:0009536|GO:0004672|GO:0005524|GO:0006468
CGCCATCACATCATCCGGTGTTTTGTCGAGGCCCATCCGTGTGGGTGTGGCAGCCACCCCCACACTTATATAAAGGCCCGGCGCCACTCCTGCATCCACC
CAAGCCGATCTCCGCCTTCTCTCGAGTCTCGAGTCTTCACCTTCTCCCTCACACGAGAGCGCTCCCCTGCATTCTCAGCTCCCAGTAGGCGGGAAACTTT
CTCGATCCTCCCATATCGGTTCTTGCCATGGCCGCGAAATCTTGGAACCCGTTCTCGTGCTGCGTCGGCGGCGCCAGGGTGGCGGACGACGGCGACGACT
GCAAGCGGCGGATCAGGCGGAGTGCCAAAGGCTGCCCGAGGTCGTCGTCGAGGATGTCCTTCAAGAGCCTCAGCTCGTCGGGGACGCTGTCGCCGGAGGA
CCTGTCCATAACGCTCTCCGGCTCCAACCTGCACGCCTTCACCTACGCCGAGCTCCGCGCCGCCACGGGGAGCTTCTCGCGTGCCAACTACCTCGGATGC
GGCGGCTTCGGCCCGGTCTACAAGGGCGCCGTCGACGACAAGCTCCGCCCCGGGCTGGCCGCGCAGGCCGTTGCCGTCAAGTACCTCGACCTGGACTGCG
GCACACAAGGACACAAGGAGTGGCTGGCAGAGGTTTTCTTTCTTGGGCAACTGAGGCACAAGAACCTGGTGAAGTTGATCGGCTACTGCTACGAGGACAA
GCACCGGATGCTGGTCTACGAGTTCATGAGCGGCGAGAGCCTGGAGAAGCACCTCTTCAAGAGCATAAATGGCTCTCTCCCGTGGATGACAAGGATGAAG
ATCGCTGTCGGCGCGGCCAAGGGCCTTGCCTTTCTTCATGATGCCGACCCGCCGGTGATCTACCGCGACTTCAAGGCCTCCAACATCTTGCTTGACTCGG
ATTACAACACCAAGTTGTCCGACTTCGGGCTGGCCAAGGATGGCCCCCAGGGTGACGCGACACACGTGACAACATGTGTCATGGGGACACATGGTTATGC
AGCACCGGAGTACATCATGACGGGCCACTTGACAGCCAAGAGCGATGTATATAGCTTTGGAGTAGTGCTCCTCGAGCTCCTTTCTGGGTTACGGTCGGTG
GACCGTTCACGACGGCTGAGAGAGCAGAACCTCGTGGACTGGGCTAGGCCATACCTCAAGCGCTCCGACAGGTTGTACAAAGTCATGGACCTAGCTCTCG
AGTGCCAATACTCATGCAAAGGCGCCGAGGTGGCAGCACTTGTGGCATACAAGTGTCTCAGCCAAAACCCGAAGTCAAGGCCTACCATGAGGGAGGTGGT
CAAGGCCCTCGAGCCGGTCCTTGGCATGGAAGACTTCTTTCCTGTGGGCCCATTTGTGTTCACGGTCATTGTGGAGGAGGACAAGGTAGTGAACATGAAG
GTGGAGGTTGAGGAGAAGCACCAACAACATCGCCAAAACCATCAAGACAGGCACCGAAAGAAGTACCCCGACTCGGCAATCCATGCCGGCATTGTGCTCC
GCCGACGTGATGGGATTGCGCAGCGGTAGCAACCAAGGTCGTTAAGCTACCATCAGGAGAGGGGGGCATAGGACTAAGGTAGCGGAGTGAGTAGGACAAA
ATGGTATGTACATACTGTAGAGATGTGATGCAATGTCACGTCGGTTTGTTTTGGGTATGTGGATTGTGTTTCTTTTCTTCTTTATTCTTTTTGGAAAGGC
CTCAAGGGACTTAGGCCTACCTTTCTTCTTGATAGTGTATAGAGATGCAAAACAGTG
>MLOC_9949.1|auxin-repressed kda
GGCCGTGACGCGGAGCATCACCATCCTCCGCCCGCCGGCCCTGTCCGTGACGTCCCCGCGCAGCGAGTCCGGCTCCGGCTCCGCGCCCTCGTCCCCGGCC
AGCGTCCCCGACTCCCCCTTCGGCACAGCAACGACACCCAGGGGAGAGGGCTGGAGCAAGCTGCGCCGCAAAGGCAGGATGGCCGCCGACGGGGCGGACG
CCAGCCCCGGCACCCCCAGGAGCCCCACCGTCTACGACTGGGTGGTGATCAGTTCGCTGGACCGCTAACCGTGAAAAAAGAAGAAGCAGATCCACAAGAC
GGAGGAGAACTGCAGGAGCACAACGAGAGTAGCCGCAAACTACGTATGACCGGAAGATGGAACCCTGTCCCAGTAGTATATGCTATCAGTTATGTACTAC
TACTTCCGTTGTAAACTAAACATCATCCACTCCACGTGAGCTGGTGCTAGTTTTCGTAGCCAAGGATGTGTGCCACCGCGTAGATAGCTGAAGGAGAAGA
GTTCGTAGTAGGCAACCGGCGACGTGCAACCACCTGAGGCGAATGAGACCGAGATGTGAAGCGTGTGTAAATCCTACCAGTGGTAGATGTAGATGAAGAG
GGGATGCTGAGCTCTGGCCGTCAGGCTCTCCCCCTGCTGTTCTGTAGTCTGTACAAGGCCCGCGGGCAGCATGTGCTGATGCATGCAGTGTAAAATATGT
CTGCAATAATGCATGGCTAAGTGAACCTCCA
>MLOC_22956.1|endoglucanase 4 precursor|GO:0005576|GO:0009536|GO:0016023|GO:0008810|GO:0030245|GO:0071555|GO:0005982|GO:0005985
CGAGACGATGCTTTTGTAGCATTCGCTGTCCCACGGGTCCGCGACACACGCCACCCTTCCCGGTCGCTTCCAATCTCCGACGAGCAACTACCATAACTGT
CAGGTCACATTCCATGCATACAATGATACAAACCACCTTTCATGGAGCCGAATCAAGTGATCGACCGCTATATATAGTCCTATACCGTGGTACGTAGCTA
AGCACCAACGCACATCCAGACATGGCATCCTCCAAAGCTTGCATGTCCACTTACCTGATCGCCGTCCTCTGTCTGGTCGCCGGCATGCGCAACGCCGCGG
CGTTCAACTACGCGGACGCCCTCGACAAGGCGGTCCTCTTCTTCGAGGCGCAGCGCTCGGGGAAGCTGCCGCGGGGACAACGAGTGGCGTGGCGAGCCGA
CTCCGCCCTGTCCGACGGCAACGCCTCCAATGTGGACCTTGTCGGAGGGTACTACGACGCCGGGGACAACGTCAAGTTCGGCCTGCCCATGGCGTTCACG
GTGACCATGCTGTCGTGGAGCGTGGTGGAGTTCGGCGGCGCGATGCCGGGCGGCCAGCTCGCGAACGCCGAGGCCGCGGTGAGGTGGGGCTCCGACTACC
TGCTCAAGGCGGCGACGGCGACGCCGGGCGCGCTGTACGTGCAGGTGGCGGACCCGTACCAGGACCACCGGTGCTGGGAGCGGGCGGAGGACATGGACAC
GCCGCGCGCCGTGTACAAGGTGACGCCCCAGAGCCCCGGGTCGGACGTGGCGGGCGAGACCGCGGCGGCGCTGGCCGCGGCCTCCCTGGTGTTCCGCGCC
CGCGACCCGGCCTACTCGTCCAAGCTGCTCCGCGCCGCTCGGCAGGTGTTCGATTTCGCGGACCGGTACAGGGGCTCCTACAGCGACTCGCTCAGCTCCG
TGGTGTGTCCCTTCTACTGCTCCTACTCCGGCTACCAGGACGAGCTCCTTTGGGCGGCGACGTGGCTGCACCTGGCGTCGTCGCCATCATCGAGCTCGCC
GTACATGTCGTACATCAACTCCAACGGGCACACTCTGGGCGCGGAGCAAGACGGGTACACCGTTAGCTGGGACGACAAGCGCGCCGCCACCAAAGTCCTC
CTCTCCAAGGTGTTGCTGCAGAACCGGGTGGAGGGGTTGCGCACGTACAAGGCACACGCCGACAAGTACATCTGCTCGCTCGTCCCCGGAGCCGGCGGCT
TCCAGTCCCAGTACACACCAGGAGGCCTCCTGTTCAAGGAAGGCTACAGCAACATGGAGTACGTCACCTCCACGGCCTTCCTCCTCCTCACCTATGCCAA
GTACCTCGGCTCCACCGGCGGCGCGGCCTCCTGCGGCTCCACCGCCGTCACGCCCTCCACCCTCGTCTCGCTTGCCAAGAAGCAGGTGGATTACATACTG
GGCGCGAACCCGGCGGGGATGTCGTACATGGTCGGGTTCGGGGCGCGGTACCCGAGGCGCGTGCACCATCGGGGCGCTTCCATGCCGTCGGTGCGCGACC
ACCCGGCCCGCATCGGCTGCGACGAGGGGTTCCGCTACCTGCACTCGTCGGACCCGGACCGCAACGTGCTCGTCGGCGCCGTCGTGGGCGGACCCGACCA
GAGCGACAGCTACTCCGACAGCCGCGACAACTACGCCCAGGCCGAGCCGTCCACCTACACCAACGCTCCGCTCGTTGGCGCCCTTGCCTTCTTCGCGGGG
CCACGCTCAGCATAACCCAAGCGGGTAAACCAAATGCGTAGGCGATGGCTCAACTTGAACTGTGAACGTAGGAGCCATTTCTTCGCTCTTCGGTGATGAA
ACACATTGTGCATGCATGGGATCTTCAAAATGAAGTAATACTCGGAGATCTATTAGCTGTGATGTCTTCTTTCTTATGAAAGACTTCTCTTTCTTTTTGA
AGGAAAAAAATGCC
>MLOC_49094.1|trehalose-phosphate phosphatase|GO:0004805|GO:0005992|GO:0016311|GO:0005982|GO:0005985
CTCTGCTTTCCTTTCTAAATTCATACCAACACCATGCACCTCTGCTCACGACCTGCATGCGGGCACGTTATAAATTTTTCTGATTTGGAATGAGCAGATG
CGGATGGCCGTGCGCAGCGTGGCCAAGCACTTCCCGACGGCGATCGTCAGTGGTCGGTGCCGCGACAAGGTGTTTGAGTTCGTGAAGCTGGCGGAGCTCT
ACTACGCCGGCAGCCACGGCATGGACATCAAGGGCCCGGCCAAATCCTCTTCCGGGCACGCAAAGTCCAAGGCCAAAGGAGTTCTCTTCCAACCAGCAAG
CGAGTTCCTGCCCATGATAGAAGAGGTGCATCAACGCCTGATAGAGGAGACCAAGCACGTAGCCGGCGCCAAGGTGGAGAACAACAAGTTCTGCGTCTCC
GTCCACTTCAGATGCGTCGACGAAAAGGTAGGCGACGGAACGGAACACAACGGAAATGGGTGCTGCCACCGCGAATGGCAGCCGCTTTCCTTCCCGTTTA
TAGCTCCTTTATCACCACCACCTGTATTTTTTTGTTTACTTAACCACCACTAGTGCTATAAAACTAAACTTCCCTTTTGTCCCTAGTGGATTAGTGGGGA
GGTTAGTTAGGTTTAATCACTTAACTAGTGACTGATCAGCATCATGATGAATTGATGATGTGCTTTAATTCAGAGCTGGGGCGCGCTGGCGGAGACGGTG
AAGGGGGTGATGCGGGAGTACCCGAAGCTGCGCATGTCGCAGGGGCGGATGGTGTTCGAGGTGCGGCCCACCATCAAGTGGGACAAGGGCAAGGCCCTCG
AGTTCCTGCTCGAGTCGCTGGGCTTCGCCGACTGCAGCAACGTGCTGCCCGTCTACATCGGCGACGACCGCACCGACGAGGACGCCTTCAAGGTGCTGCG
GCGGAGGGGCCAGGGCGTCGGGATCCTCGTCTCCAAGCACCCCAAGGACACCAGCGCATCCTTCTCGCTGCAGGAGCCCGCCGAGGTCATGGAGTTCCTC
CTCCGCCTCGTCGAGTGGAAGCAGCTCTCCAGGGCGCGCCTCAGGCTGCGGCGACAGGCCCACGCCTGATCGGACGACCACGAGGATCGGCCGGCCGGGC
TAATTAATTCACTACGCGTAGCTTAGTTAGTTGATGAATCCCCTGCTCATCGTCATCGTATGAAAGCCAAAGGCTACGTGGATGAGAAGAAGGAACCGTA
CCACGGCGAGCCTGTGGGGCATTGTGGCGCCACATGCTGTGTTCTAACCACGCCCTTCTTTTTCTGGGGATGTATACCTACCGAGTAACGACTATGCATG
CATGTAAATTACCCTGGTACGTCCACGTACAAGGGGAGGAACCATGGAATAAAGAAACAGAAACCTGAGTAAATAGCAACAACCAAGCCTTCTGC
>MLOC_77966.1|protein phosphatase 2c|GO:0005886|GO:0004722|GO:0046872|GO:0006470|GO:0008287
GGCGAGGTGGTCGCCGCGAAACGCCACGGGTTCACGTCGGTCGCGGGACGGAGGAGGGAGATGGAGGACGCCGTCTCCATACGGGAGGCCTTCACCGTCC
CGGCCGAGGAGGGGAAACCCGGGCGCGACTTCTACGGCGTTTTCGACGGGCACGGCTGCTCCCACGTGGCGGACGCGTGCCGGGAGCGGATGCATGAGCT
CGTTGCCGAGGAGCTGGCCGGCGCGGCCCGGCCCGAGTCCTGGACCGCCGCAATGGTGCGCAGCTTCGCGAGGATGGACGCCGAGGTGACAGCCGGCGGG
GGCGGCGACAGCGCCAGCTGCCGGTGCGAGGTGAACAAGTGCGACCACGTGGGGTCCACGGCCGTGGTGGCCGTAGTGGAGGAGCAGCGCGTCCTGGTGG
CCAACTGCGGCGACTCCCGCGCCGTGCTCTGCCGCGACGGCGCGCCCGTCGTCCTCTCCTCCGACCACAAGCCCGACAGGCCGGACGAGCTGGAGAGGAT
CGAGGCGGCCGGCGGCCGCGTCATATTCTGGGAGGGCGCGAGGGTGCTGGGCGTCCTGGCCATGTCGCGCGCCATCGGCGACGGCTACCTCAAGCCGTTC
GTGACCGCCGTCCCGGAGGTGACGGTGACAGACAGGGCGGCCGGCGACGAGTGCCTGATCCTGGCCAGCGACGGGCTGTGGGACGTGGTCAGCAACGAGA
CGGCGTGCCAGGTGGCGCGGGCCTGCCTCCGGAGGGGCAGAGAGAGGTGGTGCGCCGAGGCAGCCGCCATGCTCACCAAGATGGCTCTCACGAAGAACAG
CTCGGACAACATCTCTGTTGTCGTCGTCGATCTCCGGCCAAAGAACCATTTATAGGAGGGCCATCTTCCATTGCAACAGTGATAGTACTGGTAGAAACAG
CAGGATCAAATCCGAAACTAGCTCCATAGTGATTCTACTGATTGTTTCTCTTCTTTTCCTTTTTGAAAATTCATATTTTTGCAATATTTCTCCCTGAATC
AAGTTCAGTGGAGTACATAGATTATGGTGGGGTTGTGGAAAGAAATAACAACGGGTGTAACCAAAGTTCGATCCTGGAATTGAAACAGAAGTTGAGTTCA
GGAAGTGAATCTGAGATGAGTTAATTGTCCAAATTCTGAAGGCTCGACTCAGGATTTGAGATCTCCAGCTTCCATTAGCATCAGTCAAGTCTGTTTAGAT
GTAATATACGAGTATGTGTCAAGACACCTTCCATTGCATCAGTAATTCTGCAGCTTCCAGTTTAGTTTTGTGCTTCTTGTCTAACTTCGTAAGTTCCGAT
TAGATGGATGATATGTCATATCTTAATTTGTTATAAGTTCCTGTAGAAATTGTTCTCTAACCGACCTGTTAGTGGGACTGGATAGTCTGATGCGTTCAAA
TCTGTTGTTAAGGCACGGATGGTTAGCTGGGTGAAGCACAAACTATATCTTGGTGCAAGCGGG
>MLOC_62803.1|disease resistance protein rpm1|GO:0043167|GO:0097159|GO:1901363
ATCGCATCAACATTTCTTCACTCAAGCTTCACCCGAGCAGAGGCCAGGCGATGCAAAGTAGCCGCATCAATCTCCAAGGGGACCCCAACCAAGGAGGCAA
CAAAAGCAAGATCTGTGCCACTTCACGAGGATTAGGAAATCTCACCACAAAAACCCCAGGGCCAATAGCATGTGCTGAACAAGGCAATCCAGTGGCCAGG
TATTCAAGAACAATATTAACAAAAATGATATAGCCCCAGCTATGATGGAGCAAGCAAGACTTACCCTGCAGAAATGTGACGGACTCCCCCTTGCAATATC
GACTATCGGTGGATTCTTGGCCACTAAGCCAAAAAATGCTATTGAATGGAAGAAGATCAATGATAATATTAGCATTGAATTGGTGATAAATCCTGAACTT
AGGACAATAAAGACAATTCTCATGAGGAGCTACGATGGTTTGCCATACCATCTGAAGGCTGTATTCTTATACATGTCCATATTTCCAGAAGATCACAGGA
TTAGGTGGGGTCGCTTGGTGAGGCGGTGGATTGCAGAGGGTTACTCAAGGGATGTGCATGGCATGACTGCAGTTGAACTTTGTTGTCGGTACTTTGATGA
GCTCTTGGATAGGAGTATGATCCTGCCAGGGGAAGGGATAGATCAATACATTCAGAAAATCAATTCTTGCCAACTTCATGATATGATCCGTGAAATATGC
ATCTCAAAGGCTATGGAGGAAAACTTTGTTTTCACGCTGGAGGAAGGATGTTGTTTGAGCGACACACAAGGTGCAATACGTCATCTTGTCATAGGCAGCA
ACTGGAAAAGGGATAAAGATGTGTTCGAACGGATACTAGACTTGTCACACCTACGGTCAATGACTGTGTTCGGAGAGTGGAGGTCATTTTTCATCTCTGA
TAATATGAGGTTCCTGCGAGTGCTTGACTTGGAAGACACAATTGGGCTAAGGGATCATCATCTTGATAAAATCGGGCAGCTCCATCACCTAAAGTACCTT
TCTCTACGAGGATGTCGCTGTATCTTATACCTGCCTGATTCTTTGCAGAATTTGAGGCACCTCCAAACACTTGATGTTAGAGGTACACATATAATTGAGT
TGCCAAGAACAATCACCAATCTTAGCAAGCTACAGCACCTTCGTGCAGATGGTGTTTTGAACAGAGGACGTGATATCAAGGGAGAGGACATGGTAGATAA
ATATTTAGGTACTGATACATGTGATACATGCAGCGTTTTGTTATCGAGAGGTTATCATTTCTTGAGACCACAAGTTTTAGATGCTGGTTTGAACAGGTAT
GATATATTCAATCTATACCGCTTCCACGACAGGAACCTACATGGCGTTATACTTCCTATAGGGATTGGTAAACTGAAGGCCCTTCACGCACTAGGTGTTG
CTGATGTTTCCAGGAGAAACGGAAATGCCACTCTGAAAGAGGTCGGAATGCTTACTCAGCTACGTAAGCTTAAAGTGGGTGGTGTGAACTACAGTAACGT
CAATGAGTTATGGTCTGCCATTGCTGGTCATAATCAACTTCAATCTTTGTCAGTTGAAATAGGTGACCTCTCCGAACAGAGGAATGAGTTAGACGGCTGT
TTGGGTGAGGGTTTGTTACCACCAAACAGCCTCGAGAGCCTCACTCTGCATGGTAAGCTAGTCAATGCTACAAAATGGATACATAAGCTTCAGAATCTCT
CCAAGTTGGTACTACGGTTTAGCAACTTGGGGGAAGATGATGGCATACAAGCCCTCGGGGTGCTACCAAATATGGTGGTTCTATGCCTGAGGAGTTGCTC
GTTCAAGGGGACTCAGCTCCGTTTCCAGAGGTCAACTTTCCAGATCCTCATGGTGCTGGAGCTCCAAGAGTTAGACAATCTCCAGTTGGTGCTGTTTGAA
GAAGACACAATGCCCAAGCTTGAGCTGCTACAAATTTGTGGGTGCCAAGGGTTGAAGGACATCTCCCGAATGCCAGCCCTGAAAAGCCTCAAGGAAATTC
GGTTGCATTATAGTGAAAATGTGAAGAAAGAGGTGGAGAGGCAGGTGGCGGAGCATATGACGCACGTCAGACTCAAACATTATTGACTGACTACTAAACC
CTCTTTCCCTCTCTCCCTCTCCCCCTCTCTGTTCCCATCAGATTCGTATGATGGTACTTTTCCTGCATCTACTATACATATAGTAGGACTAGTAATTGAT
GTATATGTTACAAAACAGAGTCACTCGGGCGTATACAGCAACACTGTAAGTCTGTAATGCAGCAGTGGTATGTATCACTTAAAACGCAATACATAACACT
TCCTTTGCTGTCGA
>MLOC_58165.1|eukaryotic translation initiation factor 5b
GCTACCGGCCGGCCGCCCGCTGCTGTGCTGCGTGCGGGAGCAATGAAGAGGATCAAGGCGGCGCGCGGGGGAGCAGCGGCGACGGCGCCGACCGACCTGC
TCGTCTGCTTCCCCGGGCGGCAGCACCTGGCGCTGATGCCCAAGTCGATGTGCAGCCCGTCCAGGGCGACCCTGGACAAGGCGGTGGCCGCGCGCCGGAG
ACAGCTGCAGCTCCCGGCCGCGCCCTCCACGCGGCACGGGGGAGGAGGGCGCGGTAGCGCTGGTAGCCCGCTGTTCCGCGGCTCTAAGTCTAAGGCGAAG
CAGGCCGTCGAGGACGACGAGCCGCAGTCGCCCAAGGTGACTTGCGCCGGGCAGATCAAGGTCGCCCGGCCAAAGAAGCCTAGGCCGGTGGTGGAGAAGA
ACGGTAAGGGCGTCGACGGCGGCACTGCTGCGGGGAGGTGGGTCACCGTCGCGGAGGAGATCGAGCGGCTTCAGGGGCGGAGGAAGAAGGCGAGCTGGCT
AGAGGCCGTCGGGATCAGGAGGGACGCGCTGCCCTTCCTCGGCGGCGCGCTCTGGAGCCTTCGGCACAAGGTGAGGTGCTTCGGGTCGTCGCTCCCCGCC
GCGGTGGACTCGTTGGCGGACGACGACGACGACGACGATGCGGGGGAGCACGAACGCGAATCCTCCGCCGTCGGAGGCACAGGCAGCGCCGCCGCGAGCG
TCTTCTCCAAGTGGCTCATGGTGTTGGAAAGGAGCCACGACGAACCCCACGAGCAAGACGCCGGAGACGACAATGACGACGACGGGCTAGATCAAGAAGT
CGGGCGGCCGAGCAATGAGGCGGGAGACGACTGCTCCAAAGCGCCGTCCGTGCCGCCGCCGCCGAACGCGCTGCTCCTAATGCGGTGCCGGTCGGCGCCG
GCGAAGGGCCTGGCGAGGAAAGGAGCAGAAGCGGGCAGCGAGGAGGCCACGCGGGAGAAGGAGGGCGTGGAGGAGAAGAGGGACGAGCTGGTGTTCATGA
GAACGGCGCCGGACTTCTTGAAGCTGTCCATCGACATCGCCAAGGAGACGTGGGTCGTCGGCGGCGTGGACCCCCTCGCGCGCAGCCGGAGCTGGAAGAG
GTGACCTGACCTGACCTCTGGTCGCGGTAGGTAGCCGTTGTACAGAGCTCTACATGTTCGTACGTACTAATACCTTTCTTGTGCTTCGTCGGTTCCAATG
TTTATTACTATTCGCTTTGCAAAATAGTATAAATTGGAGGAGCTACAGAAAATGTTGTACGTACGTAGAATGTTTCTCCCCGATTCAATGTCGACACGAT
CGTGAGAGAATCTGCGATTGATGCACGCACACAAGTGACGCGGTGATGAAAGGGACATGGCTTGTTGCTCTAGGCCCCGCGCATTGGAATGCTAACCAAT
CCAGG
>MLOC_62132.1|PREDICTED: uncharacterized protein At1g66480-like|GO:0005739
TGCTAGTCACACTATGACACATAAAGGGAAGAAAAAAAAGACATACTTCATGAAAAAAGTAGTGCGATCCATACGTAGTGTGCACATATATCGTAGTTAA
AGAAATAAAAAAGCAGTGTGATCCATAAACCGTACGGAAAAAGTTTCATGCTGATAAAAGAGAAGCGTACAAAAAGGAATACGAAACAACAACACTATTA
TACGCGAAAGTATTTATTAACGATCACACAATGGGAACACCTAGTATTAGTAGTACAAATTAGGGGAGCGTCGGAACAGCGTGCCTTCCTTTTTCAGTCG
TAGCATAGCAACAGTAGCCAACGGAACGGATGTCCATTTAAGTATTTGACCCCGAGCCTCCGGGCAGAGCAGAGCACCTTTATAACTCCCAGCTCCGTTT
CCCTCACACGTACGGTAACGGGTAACCAAAACCAACCCCCCACTCTCAGCTCCCCGCTAATCATCTACGCGCGACCTCGCAGGCGTTCAGCCGTTGCGCA
CGGAGCCAAGCTAAGCTAGCCAGGCAAGGCGGTGGCATGGGGAACGCTCTGGCCGGCAGGCGGCGGGCGGCGAAGGTGATGACGGTGGACGGCGCCACGT
TCCGGTACAAGACGCCGGCGGCGGCCGGCGCGGCGCTGCGCGGCCACCCGGGCCACCAGCTGCTCGAGTCCGAGGAGGTGCGGCGGCTCGGCGTCCGCGC
CCGCCCGCTCGACCGCGACGCCGCGCTCAAGCCGGGCAAGCTCTACTTCCTCGTCCACCTCCCCCGCGGCGCCGCCGGCGAGGGCGAGGGCCAGGGCCTG
CGCGCGCCGCACAAGACGTGGTCGGGCGCGCTCCATGTGGGCGCCAGGGAGCGGCTGGAGAGCCTGATGCTCTCGCGCCGCACGGTGTCGGACGTGGCGT
CCCTCATGCCCTCCGCCGCCAGCGAGCCGGCGTCCG
>MLOC_59304.1|rna-binding protein 25 isoform x3|GO:0000166|GO:0003676|GO:0006397
GCCCTTCTACCGCACGTGGCGGCCGCCGGTATTTCCGCCCGTCTTGCCACCCGGCGCTTTCCGCGGGCCTCGCGTATACCAGCCTCCGCCACCACCGTCG
GGTGGATTTCGGCCACACACAGGCACCCCCTTTAACCCGTTCGGTAGGTTTAATTATTGCGGCGAGCATTGTTGACCCCTTTTGCTGGAACACAATTTTT
GGAACTGACTTGAACAATTAGAAGGGATGGCTGATCCAGATTCTAGTGGTTTGTTCTTTTTGCAGGTAGAGATTTGGTTTTAGAATGTAGAAATGGCCGC
ATTTGTATTATGATTCACAATTTTGTGTTGACTGACTGCTTCTCTGTAACAGTATTGGTTGTGCCGTGATGCACTGCCATACGAGAAAGGCGAGCCTTGT
TTGTTTCAGAAGATCTAATGATCTTACACGACCTTTGGTGTGTTTTGGTTTGCTTCCACGACCTTTATGTGTTTGGGCTTCTAGGCTTCCGTCCAAGCCA
CACATATCCTCCTGTTAGTGTGTTATCACATCAGCGGCCAGCGGTAATTGATGGATCTTTCAGTCCTGGAGCCATGACTAGACCGCCTATCACACCTGTT
CCTCCAGCTGATGTTTTTGGTCCTGGAGCCGTGACAAGACCACAACCACTCATCGAACTTGTTCCTCCAGCTAATGTTTTTGGTCCTAGAGCCGTGACTA
GACCACTTACGACACCTGCTCCTCCAGCTAATGTTTTTGGTCCTGGAGCCGTGACCAGACCACCTATCGCATCTGTTCCTCCAACTAATGTTTTTGATCC
TGGAGCCATGGCTAGACCACCTATCACACATATTCCTCCGGCTAATGTTTTTGGTCCTGGAGCCGTGACTAGACCATCTATCGCACTTATTTCTCTAGCT
AATGTTTTTGGTTCTGGCGCCATGGCTAGACCACCTATCACACATGTTCCTCCGTCTAATGTTTTTGGTTTTGGAGCCATGGCTAGACCACCTATCACAC
CTGTTCCTCCAGCTAATGTTTTTGGTCCTGGCACCGTGGCTAGACCACCTATCACACATCTTCCTCCAGCTAATGTTTTTGGTTTTGGAGCCATGACTAG
ACCACCTATCACACCTGTTCCTCCAGCTAACGTTTTTGGTCCTGGAGCCGTGACTAGACCATCTATCGCACCTGTTCCTCCGGCTAACGTTTTTGGTCAT
GGAGCCATGACTAGACGACCTATCACACCTGTTCCTCCAGTTACTGATTTTGGTCCTGAAGCCGTGACTAGATCTCCTATTGCACCTGTTCCTTCAGCTA
CTGATTTTGGTCCTGAAGCCGTGACTAGATCTCCTATTGCACCTGTTCCTCCAGCTACTGATTTTGGTCCTGAAGCCGTGACTAGATCTCCTATTGCACT
AGGCAATGGTGATACAAGGAGTGATGCACCGGAACAAAGGAAAATCAGGAGACAACGTGAAAACGAGGAACATTTAAGGGATAGTAAAGTTGTTTGTTTG
CAAGGTTGGAAAGATAGAGAAGTGACTTCACCTGGAAAGTTTTCTCTGCAAATCGATGCGATATCATCAATGTATGTTCCCATGGAGTGTGAATCTACAG
TTGAGCACGAGAGGAAACGCCAGCACAGGGAAAGTGACTGTATTTCATCAATGCACGTTCCCATTGAGCGTGAATCTACAGTTGAACACGAGAGGAAACG
TCAGCACAGGGAAAGAGATGTGTTTCATAAGAGAAATGGTGAAGGAAAGGACATTGTATCTGTATCAGGACTAGTCTCAGATAAGCTAAACAGCAGTACC
CCAGGAAAGAGAGTGAGTTTTGAATTGCAAGCTACATCCAAGTCAGGGAACAAGGAAACTTTGGATGAAGAACAGTTGCTTGCTGCTGTCCCTAAGACAA
AGGAAGAATTATTTGCTTATGATGTTAATTGGGCAATTTATGATAAGCATGGATTGCATGAGAGAATGAGGCCTTGGGTTTCAGAGAAGTCCACTGAAGT
TTTCGGCGAGGAAATAGCAGAATTTGTGGAATATGTTGTTGCATCAACCAAAGAGCATGTTGATGCACCAAGAATGTTGGAAACCCTTGCATCTCTTATG
GATGATTCTGCAGAAAATTTTGTCCTCTCGTTGTGGACACAGCTGATATTTGAAATTAAGAAAGTTGAAACCGGATTAGCATGAAGACCAAGGGAATGCC
ACAATGTCAGTTCCTTGTTGCTCAAGATCGGTGGGTAATCTCAAAGCAATCGGCTCAGTTCCTTCTCGTTGCTTAAGGTTGGTGGGTAATCTCAAAAGAG
ATTGGCTGATGGCGACCCTCCCTGGCTACCTATTAGCTGCAATTGTTGATATCTTGGAATGAAGCAGTCAATCTGGGCACTGTGTTCTGGCTATCCTGAA
TCTTTTGCTGATGAGTGTAGATAGACTTTGCATGTTGACATTAACAGTGAGCTTTTGTGTTGTAAGTGGAGAAGAAGTGAAATGGGACTCTTTCAGCGTG
TCCCCCATGCGGGGAGTCTCTTCATAGATATGTAAAATTGATAACACATATTTATTCGGACTTGCTGAGTTTTGATCCTCC
>MLOC_60747.1|centromere protein v|GO:0016846|GO:0008152
CGGCTAACTGGGCCACTACTCTACAAGTACCGGGCCCTTTGGTCGCTGCCCAGCCGCAGCCGGCACCATTCACCCCGCTTTCTGCACCACAGTACAGTAG
CTTCGGTCCGGTCATCGTCACCGCTGACGAGTGTCTCGCTTTGCGAGGAGCGCGTGGCATCAGCCCGGCGCAGCTAAACAAACCACTGAACCCGACGAGC
GACAAGTTTCGAGCAAGAGCTCATCCATATCCCCCATTTCCCCCTCTACCCAAGAGACCAACAACGATGGCCTCGGAGCCGGCGGTCGTCCACAGCGGCG
GGTGCCACTGCCGGCGCGTGCGGTGGCAGGTGGAGGCGCCGGCGAGCGTGGTGGCGTGGATCTGCAACTGCTCCGACTGCTCCATGCGGGGGAACACCCA
TTTCGTCGTGCCCAAGGACAAGTTCGCGCTCCAGGCCGGCGCCGCCGAGTTCCTCACCACCTACACCTTCGGCACCCACACGGCCAAGCACACCTTCTGC
AAGGTGTGCGGGATCACCTCGTTCTACATCCCGAGGTCCAACCCCGACGGCTTCGCCGTCACCGCGGCCTGCATCGACCCCGGCACCCTGGCGCACGTCG
AGTACAGGAAGGCGGACGGGAGGAACTGGGAGGACTGGATCGAGGGGAGCGGCATCTCCGAGTTCTCCAAGCCCGCGGCAGCCGAGTAGGACCTGCCATG
GCCTGTGTGCGGTTCAGGATTTCAGGTCAGTTTGGTTCGTGGCTGCGGGCTGAAATTCTTCTCCTTGTTAGCGAAAAGTATGTGAGAATAAACGTGGATA
TGGTAGTCTGAATTCTTCTCCTTGTTAGTGAAAAGTTTGGTTGGTGGTTGCTGGATGAATTCTGCGTTGTGCTTAATGGATGTCTAGACTCCGTGTTGCA
ATGCTTCATTCAGTAGCCATGGGATGAGACTGAGCCTATAGCCCTATACATATCCACTGTGTGTAAAATTTCAGGAAGTGGACATTCAGAGAACAATAAC
A
>MLOC_79552.1|type i inositol -trisphosphate 5-phosphatase cvp2-like|GO:0046856
TATGTGCCATATGCCACCTGCAGGATCTATCCACACCATGGCACAAAGCTGGTACAACCTTGAGATCTTTCTCTATCTTTCCTTTTCTCCTTCCGAGAAA
CGTAGTCTTGAGATCTTTTCAGATAGTGGACACATGCAAATAGTTACATATACAAGTCCAAGTTCTAGCAAAGTTGAAACACCAGTTTGTGGTTTTTGTG
CCAAAACCAAAGGTGTCATCACAAACAGATAATAATAACAATATATATTAGGTAAGCAAGTTGCACAAGTGGGCCTTTTTATATTCCCACCCAGCAGATT
GGTTTCTTCCCTAGCCAATCAAGCTTGACAGTGTAGCTTGCCTATCAGAACACTTTGGATTGCATATTTACATTATTTCTTATACCACTTGATCTTTTAA
TTTTCTCCTGATGTTACCTGTAATATCTTTGTACTATTTATATTATTTTAACATAGAGCCATTGACACGAGTGACGCCAAAATTACAAACCAGCCGTTAT
CTTCTGTTAAGACCAGAACCAGCAGTCAACTAATTGGTCTACAGAAAGCTTAAATGTCCTGGACCAATTATGTATCATGTGAACATTTTATGTTTCGCAC
AAATGAAGAAAAAAACATTTTGAAGTTGGTGGAAGCGATGAGAAGCCTCCTTGACTTGCAACTCTGTCAACATCGCTACTGCTTTCTCCCTTTACTTTCC
TGCCCATTTGCTCAGCTATATATTTGCAGCATTCGCTGTGTTTATGATTACTTGCTGCATGCCACTATTAGACAGCAAGACAATCTCTTCCTTGCCCATA
GTAGGCTATCAAAACATGGGAGAGAACAGGAAGTTTGGACAAGTGAGCCGACATGCATTTGTAACTACGCCTTTCTTTTCTCTGTTGCAGAGTTGAAGCA
TATAACATCTGATGTTCTTCTTCTAGATCATCCTGCCAAGGATGACGACAAATAAGATACTGCATCACCAGGAGCTACATGGCCATCAATCCATCTCTGA
TGTTTCAGGCATAGTGGATGACACCTTGGGAAAGAGTCCCTTGGATAGGCAGGATACACTGAAATACAGGGTGTTTGCTAGTACGTGGAATATCGGTGGC
ATAGCACCAACAAATGATCTGGACTTGGAGGATTGGTTGGATACAAGAGCTAACTCCTACGACATCTATGTTCTAGGGTTCCAAGAAATAGTGCCACTGA
ATGCAGTAAATGTGCTTGGTCCTAGCAAGAGGTGTATCTCTACAAAGTGGAACTCACTAATTGGGAAGGCACTAAACAAAAAGAAGACACGAGATGGAGC
ACAGTTGCAGCATACGACTACAAATAGTAGTGCAATGGAAAGCTTTGCACAAGAGGGGTGCTTTATATGCATCAGGAGCAAGCAGATGGTGGGCATCTTC
ACCTCAGTCTGGGTGAGAAGCAATCTTAGGTCATACGTTAACCATCTGGATGTGTCATGCGTTGGTTCAGGTATCATGGGCTATCTAGGGAACAAGGGTT
CAGTATCAGTTCGATTTATGCTGCATGAGACGAGCTTTTGTGTTGTTTGTTGTCACCTGGCTTCAGGTGGCAAACAAGGGGATGTGCTGCTGAGGAACTT
TGATGCAGCGGATATACTTGCAAGGACGAGATTTCATGGTGGTGGAAATAAAAAACTGCCAAAGAAAATCCTCGATCACGACCAAGTAGTTTTGCTCGGT
GACTTGAATTATAGGATATCACTGGAAGAGCCTGAGACAAGGTTGCTGGTGAAAGCTAAGAACTGGTCCACCCTGTTAGAGAATGATCAGCTAGTGTCCG
AATTCTCAACGGGGCGGCTTTTTGAGGGCTTTCAGGAAGGGGCGGTCACCTTCTCTCCCACCTACAAGTACCAGCCAAACTCTGACCAGTACTACTGGTG
CTTCGAAGCAGCACGGGGGGAGAAGAAGCGTGCTCCCGCATGGTGTGATCGCATTCTTTGGCGCGGCAAGGGCCTGAAACAAATCCAATATGGGACCTGC
GACTACAAGTTGTCAGACCACCGGCCGGTGAGAGCGGGCTTCTTTGCCGAGTGCAGGATCAAGGGAGATGCGGAGGACTCTATTGGTGGCTTCATGCGCT
GAACTCTGCAGATAACCGATGGTCGAGATGGATGTTATGCACCATTTCAACCAGAGGCACTGCGGTCCCATCTAAAACATGGAACAAACACGGACATAGC
AAGCGACAAACCATGATGAATTTTGACCAGATATTGAACGTTCATTGGCAACCAGTGTGCAATTGGGAAGTAGACTAGTCTGATGTTCTTATCAGTGACG
CTGTATAAATTTTTTGTTCTCTCATCCCCTTAAGTCCGTCAGGCTTATGTCTTCTTTAAGTTTCTTTTCTATTTACCGGGCAAGTATTTTTGTACACATT
ATTGCTAAAAGAAATTAGGAGTTTTCCAGTTGAATATACACAGTGGCATAATGTTTCAG
>MLOC_36909.1|vacuolar iron transporter -like|GO:0005774|GO:0016021|GO:0005381|GO:0006880|GO:0034755
CCTACACCCAAAACCTCCCCTGTCAAGGCAGATCACGAGCTAGCTCAACTAAGCGCAGGAAATTGTAGCTGAGCGCACCGCCTCGCTCGCAAGCTCACTC
CCACGCCGACCGGCAAGATGGTGAAGCCTGTGCAAGACGAGGAGAACCAGAGGCTGCTCCTCGACGACCACAAGGAGAAGCACTTCACCTCCGGCGAGGT
GGTCCGGGACATCATCATCGGCGTCTCCGACGGCCTCACCGTGCCCTTCGCCCTCGCCGCCGGCCTGTCCGGCGCCAACGCGTCTTCGTCGCTCGTGCTC
ACCGCCGGGCTCGCCGAGGTCGCCGCCGGCGCCATCTCCATGGGGCTCGGAGGGTACCTCGCCGCTAAGAGCGACGCCGACCACTACTACCGGGAGCTGC
AGCGCGAGCAGGACGAGATCGACACCGTCCCCGACACAGAGGCCGCGGAGATCGCGGACATACTCTCCGAGTACGGGCTGGGCCCCGAGGAGTACGGGCC
GGTCGTCACCTCCCTCCGCAACAACCCAAAGGCCTGGCTCGAGTTCATGATGAAGTTCGAGCTGGGGCTGGAGAAGCCGGACCCGCGGCGCGCGCTGACG
AGCGCGGCGACGATCGCGCTGGCCTACGTCGTCGGCGGCATGGTGCCGCTCTCCCCCTACATGTTCGTGGCGTCGGTCGACAGCGCCATGATGACCTCCG
TCGTCGTCACCCTGGCCGCGCTGCTCTTCTTCGGCTACGTCAAGGGCCGGTTCACCGGGAACCGCCCGTTCCTCAGCGCCATCCAGACCGCCATCATCGG
CGCGCTCGCCTCCTCCGCCGCCTACGGCATGGCCAAGGCCGTGCAGGCCGTCTGATCGAGCTCGAGCCGCCCCGTCCGTCCCGGGCTAAGTACCAAGAAA
AATAAGCACAGCAAGCTATACCCACCTGTGTATCAGTATGTATGATGAAGTGTTGCCATATAGTCGAGTGGTAGCTCTACGTGCAGACTCTAGTGTTCGA
TCTGGTAAGTGTACTGGTAGCCCAAGTGTACTGACGTGCACCGTTCGTTTTGTTGTCCGTTTTGTTTCGAGGTCGATGATGTACACTATGTCAGTAGTGT
ATTTTGGTGTATTTTTTTTTTCTGTCGTGTTAGGTAAGTATACTACTAGTATTTGTAAGGCAAGTTGCCTATTTAGGTGCGGTGGTAATGTGATGGGCTT
TGGATCAGCTGGCAAATGGGCCTTGCAAATCCTCTAAGCAGAGGGCCATGTAACTTTTCTGAACCCCCTAAAAAAAATATAACTTTTCTGAAGTGAG
>MLOC_14987.1|transcription factor upbeat1|GO:0046983
AGATGGGCAGTTGAGCGTAAGTGGGGGAAACCCGAGATCAAGGTTCCTTTTTGGGTGAAACTATATGATCACCCAGCAGCCTTAGCTTTCAACCAAACCA
CCACAGCGAGACACCATTGTATATAATGACCGCCGGACAGTTGATGGCCTGTGGGAGCTAGCTATCCTTACAGCTCAGTCTACAGGTTAGAACCTAGTCC
TCCCCACATGGCCAAGTGAAACACCCCTTGCCTCTGAGACCCCCTATATATACGCCCCTTGCTGTGTCCCTCAGCACACATCCTCCACACACAGCACAAG
TTAGTGACACAGCAACCTGGGGAGGGAGAGAGGGAGAGATACACAGAGAGAGATGAGAAGGAAGGCCACCTTCACGGTGGGAAAGGCCAAGGGGGTGGTG
GCATCGCTGATGCACAGGAGGCCCTTCCAGCACATGGTGCTGAGGAGGCTGAGGGAGCTCAAGAAGATAGTCCCGGACGCCCGGGACGCCGATGTCGACG
TGCTGCTCCGGCAGACCGCCGAGTACATCTGCATCCTCGAGCTCAAGGTGGCCGCCCTGCGGAGGCTCTCCGCCATCTACGGCGCGTGATGGGATGCCGC
GCCTCCGTCTCGGTCCGGCCCACCGCAGCGCCCATGGTTAGAGGTTTTGAGCCCCAGAGTGGATGCAATTGTGCATTAGTTGGGTAGGAGGAACATTTCT
TGCCTGCTCATCTCGTGTACCCCCCACACCCCCTCCAGTAGTACTACGTTTTGTGAGCTGTGGCTCCTGTGTGCGGTCACACATGGGAGTTTGTTTGGCA
GCAGAAGCCGGCCATTGTTACTGACAAGGCAATGGCTGGTGTTGGCTACAAGAACAATTATCTAAGCCCCTCCCTGCATCTTATGGAATATATAGTTGTT
TCTATTCAGCTTTCCTTTTCAACTGTTTCCTGGATGACTGAAACTAATGCACAACAAGTAATGCACTGTTTAGATCAAGTAATTAATACTATATATTTCT
G
>MLOC_49802.1|protein popc
ATCAGAAAAATATGACATATGGATCCCGGTAGCACCCTAGGATATCTTGTAGGTTCAAGTGTAAGTGTTTAACATGTTGAAGCTTATGCCGTACATATTG
GTTGAGACACTTATATGCAGTTTATGCCTTAGACATTTATTCAATTACTAATGTATTTATCCCTTTCTTGTAGACTAGTGGTAAGGATGGCAACGCTGGT
GCGGTCTTGCTCACTATGCACGATCTGGTGCATGGCCTTGCAATGGCAGCTGTTGGTGAAGAGTTTGTCAGTGAGGAGTTCATTGCTGTTGCTCGTGCAA
TGGATTCGTCTCACCCGAACGAATATTGCCGCTATGCACGGCTTACCAACTCTTGTGACAGGCCACCAGGTCTGTTGTCGGCCGCCCAGCTAAGTGCGCT
ATACTGCAGCAAAATGGATTTCGGTGACAGTAGTTATCAATTGCCCTATCCAAACTGGAACCTGCGTGTCTTGTATTTCCAGGAGAGCCCCATGCAGAAG
CTGCCAAATTTTGTCTGTCAACAGGGTCAGTTGGGTCATCTGAATTTATCAGGCTGCTCCAGTCTAACAGCTCTACCAGATTCATTTGAGACTCTATTAA
ATTTGCACCATATCAACCTATCAAGTTGCTCTGGACTGGTTAATCTGCCGCAATCATTTGGGAAGCTAATAAAACTGCAGCATGTGGACCTATCAGGTTG
CTTTGGACTACAAGAACTGCCGGAATCAATTGGAAAGCTAACAAAATTGTTGCATATGTATCTATCAGCCTGCTCTGGGCTAGTGCACCTACCAGAGTCA
TTTTGTGATCTAAGAAGTTTAATCCATCTCAGTTTATCAGACTGCACCCGACTAAAAACTCTACCAGAGTCATTTGGTGATCTAATAAGTTTGCTGCATA
TCAATTTATCACGCTGCCATCAACTAGTAAAACTGCCAGAATCATTTGGGGAACTCAGACAACTGGAACATCTGGACTTATCATTCTGGTCTTGTTTTGG
AGGGATCAAGGAAATTCTTCGCGGCCTTACAAATCTCAAACATTTGAACTTGTCACACCCCTGTTGCTTTCCTACTGAACCCCAATCACTTCTCGAAGGG
CTGATAAATGTTGTGGGCGAGCTCACCAAACTCAAATATCTAAACTTATCGATGTTCCTTTCTCCTATACTTGGCTACCAGCCAGGGGAAGAAAGTTTGA
AATGCATTGAGTATATCTGTGAACTTTCTGAACTGGAGCATTTGGACTTATCTCACAACATGTTCCTTTATGATCTACCAAAAAGACTAGCTGAGTTTAC
AAGCCTATGTACACTAGACCTCTCAAACTGCATTAGACTGAAGAGCATAGACAAAAAGATAGGTGAAATGGGTTCAATGAAATTGATTGTTGTGAGGAAC
TGCCGTGGTCTGGAGAGTTACCCTTTTATGGTTCGGAGTGATGATGGACGATACAGCAGCAACCTGGGCCAGCTAGAGGATGTAAGTTGTAAAGAACTTG
AGATTAGCTGCCTTGAGAATGTGAAATCTGTACTGGAAGCACGTCGCACAAGGATGGCGAGGAAACAAAAGCTCGAGAAGTTGGTACTTTGTTGGACTGA
GGGCTGCCGTGTATCGGTGGATAGCAATGCTTTGTTGGGAGAACTACTTCCATTCGCACCGTGTAATATGCGGTGCCTTGAGCTGCATGGTTACAACGGC
ACAGATCTTCCAACCTGGACCTCTTCCGCTGAGTCCCCTGCCATTGACGAACTGTTGGTTCGGAAATGCCCCAAGTTGAGCTTTGTGCTTCCTCCTTCCT
CAAAAGAGGGTAAACACCCCCGGTCTCTGCACGGACCTGGAGCCCGAAGGTTAGTGATATCAGATAGCGACCAATTGATGGGGCACACAGGGCATCTCCT
TGCTACTCCAACTGAGCTGGTGGTCGAAAGTTGCAAGGTGCCGCTGGGCGACTGGAGTTTGCTTCACCACCTACCAGGCCTAAGTAGGTTAAAAATAAAG
GAATGCCACCATTTAACTATCGGCTCACCAGGGATCAGCAGGATCCCATCCACCCTCCAGTCCATCTGTTTCTCCTGGTGTGACAACTTAAGCTCACTTC
CAGAATACTTGGGTGAGCTCACAGGTCTCCATGAATTGAAGATTAAGCACTGTAAAAAGCTCACTTCTTTGCCAGACGGAATGAAGCTCCTCACATCCCT
TCAGACCTTGCATCTTATTGAATGTGAGAGCATGGGAAAACTCCCTGAATGGTTTGGAAGCCTAACCTCTCTTGAGAAGCTGACCATCGACAAATGCCCG
GGCATTAAAACTTTGCCTGGTATAGACAAACTCAAAAAACTCAAGGATCCAGTCATTGAGAAAGATACAGAATTGAGGAAGTGGTGGGACGGAAAGGCCA
AGATGCTCGCGCCCAGCCAGCCAAAAACTGAGGAGAACCCTACAGGCAAGAATATCAAAAGGGCCGGGTCTCGGCTGCACAGGAGCACGTCTCAGCTCCC
TCAGACTGAACCAACGCGCTGATGAGTTGCACAACTCTAGGGCCTGAACTGATTTGCAGGCGAAAACCGTGATTGTTGCAGCAGTTAGCAGCTACAGCTT
TGCCCAGGACATATATAGCTCACACATGAGAAGGGCATGACTCCAAAACTAAAATATAGCTGCAGGTTTGATAAACAGAAGCTAAACAAATCAGAGATTA
TTCTAGGCTATCTCAGTCCAGCTTGCTGAGATCGTTGTCGTTGCATTATTCACAGTGCCTGAAACTTGGCTTGTATTTTTTTCCATGGTTTATTGGGTTG
AATCATTCTTCTCATCGTTTCCTTGTGTTTTATTTAATGAAAATGACTGCATTATAAAGTAGAGGCCCCCTTTTTAGGGGAAACTTGATGCCTTTTTGTA
TTAGGGTTGCTTTATTACACCCCTTTCAGAAAATTAAAAAGGGAAATCTTGTCTTTTATTATTACTTAA
>MLOC_57248.1|f-box fbd lrr-repeat protein at1g13570-like
CTCGGATCGGTGTCGTGTTGGGGTTCTGCTGCGGAGGGGAGCCGAACCCGAAAGGAAAGCCCAACAGCTGGACACCATCAAAACCCAAGCGTTCCTCACA
TTTCCCAGCTGAGAAACCTCGGAGGGTCCGCTCACCCTCACGCCAGAGATGTCGACGCCGCCGCGGCGCCCTCCCGGGCCGCTTCGGGCGACCGAGGTCG
CCGTGCCGGAGCCGGAGGCGGACGTCCTCATCTCGCTGCCGACGGGCGTCCTCGACGACATCCTCGACCGCGTCGGCCTCCTTGACGCCGTGCGCACGTC
GGCGCTCTCCCGCGCCTGGCGACGCCGATGGGAGGACCTCCCGTCCATCGACCTCTACTTCCCCCGCCCCGACGAGAGCAAGCACCTGAGGTCCGTCGAC
AGCGTCCTCCTCCGCTGCCCCGGCCGCGTCCGGCGCCTCTGCGCCCACCTGGACGAGCCCCACGCGGGGCGCATCCACGACTGGCTCCTCGTCCTCTCCC
GCCGGGGCGTCGACACCCTCAATCTCAGGCCCAGCTCCTTCCACGCCGTCCTCCCGCTCCCCTCCTCCATCTTCGCCTGCGGCCGGCTCACCAACCTTCG
CCTCCACGCCTGCGCCATCCCGCCCCTCCCCGCGGGCTTCCAGGGGTTTCCGGAGCTGAGGAAACTTGCCCTGTCGTGCGTCCGGTTCCGGGAGAACGGG
CAGTACCAACTGGAGGAGATCATCGCGGCGTCGCCCTTGCTTGAGAAGCTGGTATTCTGGGGTGTGGAAATCCTGGGCGACTTCAAGGAGTGGGTGATTC
AGGGGACCAATATCCAGGACATACAGATCAGTTCGTCGAAAGATCTGGGCTGGGTCATTGGGGAGGTTCCGTCACTGCACTCTGCCAACATTGATATAAT
GGACTATTTAGGGGCCCGCGATTTCACCAAATTCCTCGCCGGCTTTTCGAACATTACCAAGCTTGTGATCTGTACTCGTCATTCTCCGTTAAATGGGGCT
ATAATACTAGAGACACTTCAATGCACATTTGTCAATTTAAAGAGCTTGACACTGTATACACACTTCTGTGAGCTTCCCTCCATTCTATCAACCTATTGCT
TACTAAGGAATGCTCCAAACCTTGAAAGACTCAAAATACTGATCGATAATTCTGTGGAGCACAAATTTGAGGCACATGGAGAGTTTCATAATTCACAGTG
GACCGATAGCATGTGTGCCAACCTTCAGTCCGTGCAGATGACTGGTATTCATTGGCTTCCAAATGAAATGTCTTTTATAGAGCTTATTCTCTCTAAAGCA
GGGTTTCTTCGCACATTATCTATTATTCATGGTGAGGAATGCTCAATGTCGAATGAGGGTGCAATGAATAAGATACAAAATTACAGAAGAGCTTCAACTC
ATGTTGAGGTTCTATTTAAAGGCAAAGCCACTGTCAGGTTTTCTCGCAGCTGAAGCCTGCGTATGTGTAGAGCTGTCTCACCGGAATGCATCCAGAAAAT
TGCTTTCGCAAAGCACTGGAATAGTTCTGTCCTGAAAGAAACTTGCTTGTGTCACTGGCACAAAATTAGTGATATACCTCAGTGCAGTAGCTTGTCTTGT
CTGTTTTTTCTCTTTTCTGAACTGAGCATGTCTTGTTGGTAGTTCTGCTGTTGTGAGTTAACTCGTTTATGAGATTCAACTTGGTCTTAAAACCTGTACC
GGCTTAGCAAGCGAAACGTACGTTGGGGAGCTTGGCAAATGTGAATGATTTGCATGGTAATATGTGTTGTCTGTGGATAGCAGTTTTCTTTCGAGAGGAT
GGCAACTGCCCGCTTCAGTTTTTGCACAATATTTGTCGTGCTTCCTGAAGGAATTTGCCGTCTTTGCGACGACATAAATTGTCAGAAA
>MLOC_38561.1|ethylene-responsive transcription factor 1-like|GO:0005634|GO:0003677|GO:0003700|GO:0006355|GO:0009620|GO:0005667|GO:0045449
GCCCCCCCCCCGCCGGCGCCGGCGACGGCCGGGTTCGCCTTCGCCGCCGCGGCCGAGGTCGCGCTCAGGGCCCCTGCCCGCCGAGATGCTGCTGTTCAAC
ATGATGGACCTGCTGCCAAACAAGTAAAGCGCGTTCGGAAGAATCAGTACAGAGGGATCCGCCAGCGTCCCTGGGGGAAATGGGCAGCTGAAATCCGTGA
CCCTAGCAAGGGTGTCCGGGTTTGGCTCGGGACATACGACACTGCTGAGGAGGCAGCCAGGGCATATGATGCTGAGGCCCGCAAGATCCGTGGCAAGAAA
GCCAAGGTCAATTTTCCTGAGGATGCTCCGACTGTTCAGAAGTCTACCCTGAAGCCAACTGCTGCTAAATCAGCAAAGCTAGCTCCACCTCCGAAGGCCT
GCGAGGATCAGCCTTTCAATCATCTGAGCAGAGGAGACAATGATTTGTTCGCGATGTTTGCCTTCAGTGACAAGAAGGTTCCTGCAAAGCCAACTGACAG
TGTGGATTCCCTTCTTCCAGTGAAACACCTTGCCCCCACCGAGGCATTCGGAATGAACATGCTCTCTGACCAGAGCAGCAATTCATTTGGCTCCACTGAC
TTTGGGTGGGACGACGAGGCCATGACCCCGGACTACACGTCCGTCTTCGTACCGAGTGCTGCTGCCATGCCGGCGTACGGCGAGCCCGCTTACCTGCAAG
GCGGAGCTCCAAAGAGAATGAGGAACAACTTTGGCGTAGCTGTGCTGCCTCAGGGAAATGGTGCACAAGACATCCCTGCTTTTGACAATGAGGTGAAGTA
CTCGTTGCCCTACGTTGAGAGCAGCTCGGACGGATCTATGGACAACCTTTTGCTGAATGGTGCGATGCAGGATGGGGCAAGCAGTGGGGATCTCTGGAGC
CTCGATGAGCTGTTCATGGCAGCTGGTGGTTATTGATGGTTCTTGTCAATGTGGTCTGCGGACAGCACAAATGTCCCTTGCATGTGGGCAAGATGAAGAA
TTGGTGGTGCATGTGGCCAAGATGAAAGAAGGATCGGTGGCTTCTGCTACGTTCTGTAGCGGATGAAACCATAGTTATGCTAAAGACTGTATGCTGCTAG
CAGTGGGAACCGTATGGTCATGTTTATATTCTGTTGTTGTATGTCGTCTCTATATAATGATTGGGTGCATGTTGGAGGCTGGAGTTTAATAAACACCTTG
GGTCATATGCCTGATGTAATGTGCTTGTTGAGTACTCGTATATGATTGTG
>MLOC_74308.1|hypothetical protein F775_42714
CACCACATCAGTATCACCTGCCCCAGCCCCTGGTCAGCACATCGCCGTTGCTCCCATTGGTGGTCGACACAAGTGCATGAAAGTATATACTACAGTTCCT
AGTGTTAATCTTCCAATTCTACCACGGCCACTCTGTGGACGCCAAGCGTCTTTATATACCCATGACTCCTCTCCACCCTCACCTCTCACCACTACACTGG
TCCTTGGACTGAAGTGGTCACCTCCTCCTCGGCTCCACCATGCTTCCCAGGATCCAGAGGAGCATCTTCCATCTCGGGGAGGAGGGTGGTGATGTCCAAG
TCCACCGCGGCGCTGATGATCGCCATGGAGATAACATTGTTGACATCCAGCGGCGCCTCGGGGGGCACACCCACGGCCGCCGGCTGCGGCGAGGAGGACG
AGACGCCGCCGACGTCGTTGTCGGGCTGCAGATCCTCGTCCAGCACCACCCGCAACCGTGCCACGTCGTCCTGAAGCAGATGGTCAGCTCGCCGCCGGCG
CGCCACCGCCGTCCGTGCAGCTTCTCGGGAGCCTGCTTCCTTTGCCGGAGGGAGCTCAGTCCCGACAAAGACGTGTACATGTACAGGGGCGACCAGGGGT
TCTGCAGCGAGGAGTGCCGGCAGCGGCAGATCTTGGCGGACGAGGCCAGAGAGCACGAGGCCATGGTCAACAAGGAGCGTCGGGGTCTGGCGCACCGTCG
TCACCACCACGGGCCACGCGCGGCACCGCCGGTGGCGATCCGGGGCGAGCCGACGAGATTACTGGCTGTATCCTAGCTTGATTATGATGCATGCACGAAC
ATGACATCCATGAACAGAACGAGCAAGAACCTATGACGCTGGGAAGCTGGTTGCAAGTAATCGAGGTGCAAATTAAGAAGAACAATATGGATAATTGCGT
ATACGGCGAGGTGAGGGTGAGAGTGAGATGGTATATTATGATAGAGAGACGTTGAAGTAGGGTGCATGTTTTTTCTTCAGGCTGGTAAGTTCGGATCTGT
AGCCACGATGCAACTAATGTAATCTGCTCCTGGCCGCCTGTTAATATGTGCACATCCGGTTAATTCTAGACGGAAGAAAGTAAGAAAGAATAATTGGTAC
ACCGAA
>MLOC_20391.1|glutamate receptor|GO:0016021|GO:0016023|GO:0004970|GO:0006811|GO:0035235|GO:0007268
ACGTTCGACGCGGCGGTGGCAGACATCACCATGACGGCGAACCGTTCGGTATCCGTCGATTTCACGCTGCCATACACGGGGACGGCCATCGCCATGGTGG
TGCCGGTGCGCGACCATCGGAGCAGCAAGCGGACGTGGATCTTCCTCAAGCCGCTCCGCTACGACCTCTGGATCGTCAGCACCGCCTTCTTCCTCTTCAC
CGGCTTCGTGGTCTGGGCCATCGAGCACCGCGGCAACGAGGACTTCCGCGGCCCGCCCTCCTACCAGCTCGGCACCCTCCTCTACTTCGGCTTCTCCACG
CTCGTCTTCGCCCACCGGGAGACGCTCAAGAGCAACCTCTCGAGGTTCGCCGTGCTGGTGTGGGTCTTCGTCGTGCTCATCCTGCAGTCTAGCTACACGG
CGAGCCTCACGTCCATGCTCACGGTGCCGCAGCTGGAGCCCACCGTCGCCAACTACAACGAGCTCCGGTGGAGCACGGCGAACGTCGGGATCATGAACAA
CTCCTTCATGAAGGCGGCCATGACTAAGGCGGGGTTCCCGCCGGACAGGATCAAGCGGTACCCGGACCCGACCAGCTTCCACGAGGCGCTGCTCAATGGC
AGCATCGGCGCCATTGTGAACGAGACGCCCTACCTCAAGATCTTCCTCAAGACCTACGGCAGCAACTTCACCATGACCCCGCAGCTCAACAGGACCGGCG
GCTTCGGCTTCGCCTTCCCCAAAGGGTCGCCGTACGTGACGGACCTGTCCAAGGCGATCCTGAAGCTCACAGAGAGCGACGAGATGAACATGATCGAGCG
CAAGTGGTTCGGCGACGCCGACGATGACGGTGCCATGCAGGATGGATTCACGTCCAACAGCCTCAGCTTCAACAGCTTCTGGGGCCTGTTCCTCATCACC
GGCGCCACCTCGCTCCTCTGCTGCGTTGCCCACCTCGCCAACTTCGTCGCGACCAGCCGACGGGAGCTCCCGCCGCATTTGTCATGGAAGGACCGGCTCT
GGATGTTGTTCAAGCTCTTCGACGACAGGGACCCCTCGTCGCACACCTTCAGGGTCAAGGACGACGGCGGCGGCGTGTCCGTAAGGAACGGCGCCGTTGC
CTCACCTCGGGTCGCGCACAGTGAGCTCGGCAGCCCGCTCAGCGCACCGTACACGAGCGAGTGGTCGGGGACGGCAAGCCCAGCGGCCGGTGAGATCGAG
CTTGCCGCCGGTGGACAGGAGAGGGATGAGGCGGCTCCCAATCCTGACGGCTCTGGAGAGAATGGCAGAGGCCCTTAAACCTTGGCTGGTTAACTGCGGC
TCTTCGACTTGATTATCTTGCAGCGAACCGACGATTAATAATTGTTCGATGCTCCATGTGTGGTAAGGGATTGCGATGACGATGGATAGATTGACTGTAG
TGAGTAGTGGAGAATTACTCGTGTACACTGTAGGCGAGCAACTGTAAATTGTAAAAATCGTACTACCACTACAGGAAAATCAGGTTTACCGTGTGACAAG
CTATAAATTGTGTTTTTTTTTATACTCGGCTTATTTGAATATAAGTTGTGTATACAAAGAAAAACACTCGGTAAAAACAAT
>MLOC_39786.1|beta- -galactosyltransferase pvg3-like|GO:0005794|GO:0016021|GO:0016023|GO:0008378|GO:0006486
CTCGTCCCGTCAGTCGTTCCACGATTTCTCTGATCGATCAGATGGATCAGTGGGTCTGCAGTAGGGAGGCCAACTTAAGCTTGGCGATATAACTCGTTGC
ACACTCCGCAGCACGCAGCGCTTCCATTCCATCAAATCAACCGGCCATGACCATGATGAAGGCGCCCACGTCCACCTCCTACCTCATCCTGGCTCCCGTC
GCGATCCTGCTCCTCGTCTTCCTGCTCTCATCGCTCAACCGTGCCGGCTCCGATGGCCTCGGTGTCCTCTGCACCCGGCGCGCCGGCGCCGGACAGTACA
CCGGCGTGTCGGCGCGGGCCGAGGCGGAGGATGTCCCGGAGCCGGAGCTGAGCCTGCTGGTCGGCATCCTGACGATGCCGAAGCGGCGGGAGCGGCGCGA
CATCGTGCGGCTGGCGTACGCGCTGCCGCCCCCGCCCCCGGCGGGCGCGCGGGTGGACGTGCGCTTCGTGTTCTGCAACGTGACGGACCCGGTGGAGGCG
GCGCTGGTGGCGCTGGAGATCATGCGGCACGGCGACATCATCGTGCTCGACTGCGCCGAGAACATGAACGACGGCAAGACGTACGCCTACTTCTCGTCCG
TGCCGCGGCTGTTCGCGGCGGCGCCCTACGACTACGTGATGAAGACCGACGACGACACGTACCTGCGGGTGGCGGCGCTGGTGGAGGAGCTCCGGCCCCG
GCCGCGCCACGACGTGTACCTCGGCTACGGCTACAACATGAGCGGCGACCCGATGCTGTTCATGCACGGCATGGGGTACGTCATGTCCTGGGACCTGGCG
AGCTGGGTGTCGACGGCGGAGGAGATCCTGGCGCGGAACGACACGCTGGGGCCGGAGGACCTGATGCTCGGCAAGTGGCTCAACCTCGCCGGCAAGGGGA
AGAACAGGTACGACCTCAAGCCGCGGATGTACGACCTCAGCTGGGACATGGACAACCTGCGGCCGGACAGCGTCGCCGTGCACATGCTCAAGGACAACCG
ACGCTGGGCGACCACGCTCCAGTACTTCAACGTCACCGCCGGGATCAGGCCGTCCAAGCTGTACCACCTGCCGTGATCGATCGCTTGTTTTAGTTCTTGG
TTCGTGCGCCGTGTATTCGTCAACTCTGTGTACATCTGAATTTTTTTAGTCGAGAGATTTCGATCGAACATGCATTATGCATATTGGCTGTGTAGCCGAG
CGGAAGTACTACGAGGATGGGAGAGCACGTGTTGGCCCGCTCGAAGCCGCCGGGCAAGGTGCGGAAGCATCTCATCTCGGCTCGGGGCTTGCTTTTCGGT
GTAGCTGTCTTGCTGACGGTCGCATGGACCTTGCCGTTCGTGCATTTATTGATTGATCGCGTCATGTTGGTCCCCTTGGAGCGCGATTCTGGGATAAACT
TTCGTTGGCAGCAGCGAGCTTTCGCGGTGGCGGCCGTACACGAGGATAACCAATTACGTGTATTTATTAGCGTTTCAAAAAATATTAAAGATCATAGTTT
GAGCTCTTTAAAACTAGAAATCATATGAATACGATTCAACAAAC
>MLOC_5098.1|transcription factor rax3-like|GO:0003677|GO:0003682|GO:0000785
CAGCCACAGCCATCCATCGCCGTCGACTCGGCCACTCAGCTGCTGCATCGACCACCGTCGTGCATGCCGCATGCGACGCGATCCAGCTAGCTAGCTATAG
CTGGAGCTGAACCGAAGCAGCCGGCGCCCAGAGTGGAAGAGAAATTAAGAGACCGATCGAGAGCTCGAGCTCGAGCTCGGCGTCGAGATGGGCAGGGCGC
CGTGCTGCGACAAGGCGAGCGTGAAGAAGGGCCCGTGGGCGGCGGAGGAGGACGACGTGCTCAGGGCCTACGTCGCCGACCACGGCACCCCCGGCAACTG
GATCGCGCTCCCCCGCAAGATCGGGCTCAACAGGTGCGGCAAGAGCTGCCGGCTGCGGTGGCTCAACTACCTCCGGCCCAACATCCGGCACGGCGGCTTC
ACCGACGAGGAGGACCGGCTGATATGCAGCCTCTACGTCAGCGTCGGGAGCAGGTGGTCGACCATCGCCGCGCAGCTGCCGGGGAGGACGGACAACGACG
TCAAGAACTACTGGAACACCAAGCTCAAGCGGCGCCTGCTCGGTGGCGGCCGCCGCCCCATCAGGTACGCGCTGCCGCACCTGCAGCCACAGCCGCGCCT
CCTCCTCGCGAGCCCCACCGGCGGCGGCGCATCGACGGCGCTGGAGAGGATGCAGCTGAGCGTGCAGCGACGCCACGTCGGCCTCCAAGACACCCCGGGG
CTCCCCTTGTACGGCAACCTCTGGCCAGCCCAGCAATCTGTACTCTCTCCTGCCGCTGGTTACTCCGGGTTCTGGTCTCATATCCAAGATCATCAGCGCA
CCTGGGGCAGCGGCGGCACCATGCCGCTGTCCACGAGCCCCACGGGCGAGACAGCGGTGGGCGTAGGGAGCTCGAGCTCCACACCGGCAGCGAGCTCCGT
GACTTTCGACGGCGACATGGAGGACGAGATCGAGATGCTGCTCCAGCAGATAGGGTGCTTGGAGGAGGAAGGCAGCGGCCAGCTGATTGCCGGCGAGGCG
GCGGACGACGGCAGCGCTGGTTCTTGGAGCTCCTGTTCCACTCCAGGAGTGGACTCGGTGTTCCAGGGCTATGTACAAGGGCAAGGGCAGTAGAATTATA
TGCATTTCAGACCTGAATATGGCCCTAATACTATTAGTCTATAGGTACGTAAATATGTGTACTAGTTCAGCAGCTTTTTCTCTGAAGATCTGGATTGATA
TGAGTGTATCGTAAATGTAGA
>MLOC_54669.1|predicted protein
CCCCCGCTTCTCCCTCTCGCTGCGCCCATGGTGCAAGCTTGCGCATGCCGGCTCCGGCAGGTTGGAATACCACGTTAAGCTTGAGCTCCGCGGGATCCCC
GCCCAGGCCTGACACCTATCCACGGCGGAGCACATCCTAGGCAACAGCTGCTGGATCGAGAGGCTACACCCGAGCACGCGCTCCCGCGATGATCTCGCCA
CGTTCCGGCTCTCTGCACGCACCGCGGACCCGGCTAGCATTCGCCACCATGCTGTCCTGGAGATCGTCGAGCTGCACCCCTCACGCCACAAGTCGAACGC
CCCGGCCATCTCCACCCTCTCGTACCCGGTGTCCGTCACGCTCGCTCGCGCGGAGCTCGACGCCCCAGCGCCATGCAGCACCACCCCTACGGACGACCCC
GACGACGGC
>MLOC_60555.1|sugar transport protein 7|GO:0005886|GO:0016021|GO:0022891|GO:0008643|GO:0055085
GAAAAACCCCGGGTGGCAATGTGCGTCGACGCGAGGCGCTCATAGAGCGGCGCCACGTGCACACGCTCCCGCTCGGTGCCGCGATGGCGCGATCACTGAT
CGACCGGCGCGAGCTGGCGAGGAGGCCATGTCGGCGTCGTGCGTGTCGCAAACACCTGATGTGATGGCGATGTCACTCGCCCCCGCCACTGCCGTCGCTC
CCCTATGTGGAGCTACAAAAGCTAGCGCGCGCTTCACTTATGCTGCTATGTGTATAGAGAGAGAGGGAGGGAGAGAGAGCTCTTGTTCCTTGGGCTTAAC
ATAGGTACAACCCTAGCTTGACTGCAATTCCAGGAGAGGAGCAGGAGACGAGACGAGAGGAGAGGAGCAGGAGATATGGCTGGCAGCATGGCTCCGCTGG
GAGTGAAGAAGGAGAGGGCGGCGCAGTACAAGGGCCACATGACGTTCGCCGTCGCCATGGCCTGCATCGTCGCCGCCGTCGGGGGTTCCATCTTCGGCTA
CGACATCGGGATCTCCGGAGTGAACACCATGGACCCGTTCCTCGAGAGGTTCTTCCCGGCAGTGTTCCGGCGGAAGAACTTGGTGACTCTTAACAACTAC
TGTAAGTACGATAACCAAGCCCTCTCCGCCTTCACCTCCATCCTCTACCTCTCCGGCCAAGTCTCTACACTTGCGGCCGCTCCCGTGACAAGGAACTACG
GGCGCCGCGCCAGCATTATCTGCGGGGGCATCAGCTTCCTCATCGGCGCAGCCCTCAACGCTGCCGCTGCGAACCTCACGACGTTGATCCTCGGCCGCGT
CATGCTTGGCGTCGGCATCGGTTTCGGCAATCAGGCTGTGCCGCTGTACTTGTCGGAGATGGCACCGGCGCACCTCCGCGGCGGGCTGAACATGATGTTC
CAGCTCGCGACGACGCTTGGCATCTTCTCGGCGAACATGATCAACTACGGAACGCAGAAAATCAAGCCGTGGGGGTGGCGCCTCTCGCTCGGCCTCGTGG
CGGCGCCAGCGTTGCTGATGACTGTAGGCGGGCTGCTCCTGCCGGAGACACCGAACAGCCTCATCGAGCGCGGGCACGTCGAGGAGGGCCGGCGCGTGCT
GGAGCTGATCCGCGGCACCACGGACGTCGACGCCGAGTTCACAGACATGACGGAGGCGAGTGAACTGGCAAACACAATCAAGCACCCGTTCCGGAACATC
CTGGAGCGGCGCAACCGTCCGCAGCTGGTGATGGCCGTGTGCATGCCGGCGTTTCAGATCCTGACGGGCATCAACTCCATCCTGTTCTACGCGCCGGTGC
TGTTCCAAAGCATGGGTTTTGGGGCCAGCTGGTCCCTCTACTCGTCTATGCTCACCGGCGCCGTGCTTTTGTTCTCGACCCTCATTTCCATCGCCACCGT
CGACCGCCTCGGCAGGAGGAAGCTCCTCATCAGCGGCGGCATCCAGATGATCGTTTGCCAGCTGATCGTGGCGGCGATACTGGGGGTAAAGTTCGGCTCA
GACAAGCATCTATCGCGGGGCTGCTCGGTCGCGGTGGTGTTCGTGATCTGCCTCTTCATGCTGGCGTTTGGGTGGTCGTGGGGTCCGCTAGGGTGGACGG
TGCCGAGCGAGATCTTTCCGCTGGAGACGCGGTCGGCGGGGCAGAGCATCACGGTGGCCGTCAACCTCTTCTTCACCTTCGTCATCGCACAGGCGTTCCT
GTCGCTGCTCTGCGTCTTCAAGTACGCCATCTTCATCTTCTTCGCCGGCTGGATTGCCATCATGACCGCCTTCGTCTATGTCTTCCTGCCGGAGACCAAG
GGGGTGCCCATCGAGGAGATGGTGCTGCTGTGGAGCAAGCATAGGTTCTGGAAGAACATCATGCCGGCAATGCCGACGATGCCGCTCGAGGACGGCTGGG
GACCCGGTGACGACCGTGGGGATAGCGCTGTTGCGGCTGATTGCAGCATCCACAAATCACAAGTGAAGATCATTGTCGATGAACAATGAATGTGTTGATC
GAAGCAGATACACGCGTCGTACGCTTGGATAGCATGCGATCGAGATGCGTGGTTAATAGTTTGTTATTTTCCTAGTGTGCTAAGAGCATCTACATCAGAC
ACGCGCTAGCGCGGCATGTTTAAAAAAATATACAACTCTGAAATACTTTAAAAAAAAAAATCAGAAGGATGCTTACTCCCG
>MLOC_67101.1|cipk-like protein 1|GO:0004674|GO:0005524|GO:0006468|GO:0007165|GO:0009069
CTGAGATGAAGATTCATTGGACGTTGGACCATTGACGCCGCGGAAGGCTGCGCGGTTGTTTCATGCAAAGCAAATGCACGGTCCAAGTTCCCATTTTTTT
TTCCTTTCGATTTGAGAGGGAATGACCGGTCCAAGCTCACATGGTCCGCCAGCCGCATGTCGTTAAATGTTGAACGGGTATAGTAATCGACCCAGTTAGC
CGACAGACACCCACCCCCTTCTTCCTCCTCCTTCCGTGCTGCTGCAACTCTCATGGGCCGTGACCGGGCTACTACTCTTCCTCCACCACTCCCAACCCCC
CACCTCGACGCCTTCACATCTGTCCCCTCTCCTCTCGCACCGCACCGCACGGCGCGTCCAGCCGGCCCCACACGCCCCCGACCCGCCTAGCCACCTGGGC
CGTGCCACCTGCGCGCCTCTCCCTGTCCCGCGCTCCGCACCGCCCCACGCCAGTACAAATAAGCGACCGGCTGCAGCGGATCCCACGGTGCCCATCCAGT
TCCAATTCCAGTGTGCCGCCCTCAACAAACCAGCAACGCCCGCGTCAAACCCATGTGCCCGCTCCCATCAACGCGCCACATCTCTACGTGCCCACCCCCA
CCTAGTTAAAATCCTAAACGACGAGCAGCAGCAGCAGTGGCCGGCCGCAGTGAGCTCCGAAAACAAGTCGACAGCGTCCGAGCAAGCAGAAGCAGAGCAA
TCCTCACAAACAATGGCGAGAGGGCGGGAGGGCGAGGTGAGGAACCTGGTGCTGGGCAAGTATGAGCTGGGGCGGATGCTGGGGCAGGGCTCCTTCGCCA
AGGTCTACTACGGCCGCGACCTGCGCGACGGCCAGAGCGTGGCCATCAAGGTCATCGACAAGGCCCGCCTCCGCCAGACGGACGGCATGGTGGAGCAGCT
GCGCCGGGAGATCTCCATCATGCGCATGGTGCGCCACCCCAACGTCGTCGGCATCAGGGAGGTGCTCGCCAGCCGCCAGCGCGTCTTCGTCGTCATGGAG
TACGCGCGCGGCGGGGAGCTCTTCGCCAAGGTTGCCCGCGGCAGGCTCACGGAGGACGCCGCGCGCAACTACTTCCAGCAGCTCGTCGCCGCCGTCGCCT
TCTGCCACAGCCGCGGCGTCGCGCACCGGGACCTCAAGCCCGAGAACCTCCTGCTCGACGAGGACGGCCGGCTCAAGGTCACCGACTTCGGCCTCGCCGC
GCTGCCCGAGCAGCTGCGCCACGACGGCCTGCTCCACACGCAGTGCGGCACCCCGGCCTACGTCGCGCCGGAGGTGCTCCGGAAGCGCGGCTACGACGGC
GCGCGCGCCGACATGTGGTCCTGCGGCGTCGTGCTCTACGTCCTGCTCTGCGGCTTCCTCCCCTTCCAACACGACAACTACGTCAAGATGTACCAGAAGA
TCTTCAAGGGCGAGTACCAGATGCCGCCCTGGGTCTCCGGCGAGGCGCGCCGCCTCATCGGCCGCCTGCTCGCCGTCGACCCCGCCAAGCGCATCTCCAT
CCCGGAGATCATGCTCACGCCCTGGTTCAAGAGGGGGTTCGTGCCGCCCGTCCCCTCCTCCCCCGTCACGCCCAGGAAGTGGGACGACGACAACGCCGCC
GCCGCCCTGATCGACGGCAGCGAGGACAGCTCCGGCAACATCTCGCCGCGGACGTGCAATGCGTTCCAGCTCATATCCTCCATGTCCTCCGGGTTCGACC
TATCGGGGCTGTTCGAGAGCGAGCAGAAGGCCGCCACGGTGTTCACGTCCCGCGCGCCGGCGGCCACCGTGTTCCACAAGCTGGAGTCGGCGGGCAAGGC
GCTGAGGTACAACACAACCAGAGGGAAAGGGTGGAGGATCAGAATGGAGGCCAAGGCCGACGGCGCCAACGGGCGGCTAGCGGTCACCGCCGAGGTGTTC
GAGGTGGCCGCCGACGTGACCGTGGTCGAGTTCGCGCACGACGGCGGCGACGCGCTCGACTTCAACAAGTTCTGCGCCGAGGACGTGCGCCCTGGGCTCG
CGGACATTGTGTGGGCGTGGCAGGGCGACGTGCCCGCCTTGCCGGGCGCCGTCGCGTGATCTCAGGCCGTCCCTCTTCTCTGTGCATACAAATGGAGATG
GAGTAAATTAGTGATACTGTGTAGGATAATTTGCTCGACTTTAGTTCTATAGTTTTCTTCGGGGCAGCCATGACTAGAACGCGGTTAATTATGCTATGTC
CACGGTGTAACTCGCGTGCGGAGCAACTTGAAGAGAGGTGTTTGTAGATGACGAGACTTGCGAGGATCTGTGCCTGATGTATACGTCCGGCGATCGATGT
GTACATATATATATATATGCAAAGTTTTGTTCCCTGATCAATTCAGTTTTTGTTCCCCTCTGGTATAAGGCTAG
>MLOC_77483.1|mitochondrial substrate carrier family protein|GO:0005743|GO:0016021|GO:0006839|GO:0055085
CACCGCCGCTGTTGCCGCGCAGGTTGTGTGGACGCCTGTTGATGTCATCAGCCAGCGCCTCATGGTGCAGGGCAACCCGTGCCCGGCCTCCCGCTACCGC
GGCGGCCTCGACGCATTCCGCAAGATCGTGGCCTCCGACGGCCTCGGTGGCCTGTACCGCGGCTTCGGCATGTCCATCCTAACCTACGCCCCCTCCAATG
CCGTGTGGTGGGCGACTTACTCACTGTCACAGAAGATTATCTGGAGCGGGATCGGCTGCTACCTCTGCCAGTACGGCGTGGGTGTGCAAGAAATCGATGA
GGGCGACGGTGACATCTCATTGCAACCAAGCTGCAAGACTCTCATGGTGGTGCAGGGAACGAGTGCCGCGATAGCCGGTGGCGCCGCGGCGCTTGTGACC
ATGCCGCTGGACACCATCAAGACAAGGATGCAGGTCATGGACGGCAAAGGCGAGCAGATCACCATTGGGCGGACGGTGCGGGAGCTGATCAGGGAAGGCG
GGTGGGGCGCGTGTTACAGGGGGCTCGGCCCGAGGTGGGCGTCCATGTCCCTGTCTGCCACCACCATGATCACCACGTATGAGTTCCTCAAGCGCCTCTC
GGCCAAGAAGGGGCAGGAGAGTGGCCTTCCCTGACTTCTGTTGGCAAGTATATAGATAGATAATGCAAATTAGGTGCTTTCCCTTGGTTTGTTTGGTTCC
TTTCCACAGCTTATCTGATCTTTCAGGTGTTGAAAAGAGAATGGTGATCAAGTGTGTGTAGATAGTGTTTTCGTTTGTAACTCCAAACCAATCAACGAAA
TCCACTTTATTTCTGCTACTTTGCTTCTGCTGCTTAATCACATTTTAGCTTGCAGTCTTCGCAAGTAATCCACTTGCGAAGAACCAAACATGGCAGTGAG
ATCACCAC
>MLOC_55770.1|o-methyltransferase zrp4|GO:0008171|GO:0046983|GO:0032259
TATATATACGTGCCCCTCAATAATACTTGATCTATGCACACTGCTTGAGTGAATCACCATAGAAGGACCTCACATAGCTAGAGCCTAGAGGGAGAGTGAT
CAAGGCAGCAATGGCGACCCAGGCTCAGCAACTGGCCGTCCCCACAGAGGCGGAGCTTCTGCAGGGGCAGGCGGACCTTTGGCGCCACAGTCTCTACTAC
ATGACCTCCATGGCATTCCAGTGCGCCGTCAAGCTCGGCATCCCGACCACCATCCACAGCCTGGGTGGCGCAGCGTCGCTGCCCGACCTGGTCGCCGCGC
TGTCCCTTCCACCCGCCAAGCTGCCTTACCTCCGCCGCATCATGCGGCTGCTGGCGACGTCCGGCGTCTTCGCCGCCGACAGCGCCGCCGCCGACGTGGT
CGCCACCTACCGCCTGACCCCGCTCTCCTGGCTTCTCCTTGACGGCGTCGCCGTAGATGGCCACCCGAGCCAAACCTCCCTTGTGCTCGCCGCAACCTCG
AGGCACTGCCTTGAGGCTGCCATGGGGCTCTCCGACTGGTTCAAGAAGGACGTGGCGGCGTCGCCGTTCCAGGACCTCCATGGCGTGACCCTCTTCGACG
GGACCATGGCGGAGCAAGACCCCGAGGTCGACGCCGTGTTCAACGACGCTCTGGCGTCCCATGACAATTCCGGCTTCCTCGCGGTCTTACGGGAGTGCGG
CGGCACCCTCTTCCAGGGGCTCGAGTCCCTGACCGACTGCTGCGGCGGTGACGGCACGACGGCAAGAGCCATCGTGGAGGCCTTCCCGCAAATCAAGTGC
ACCGTGCTCGACCTGCCGCGGGTGATCGACAATGTCCCAGCCGACGGCGTGGTTAACTACGTCGCCGGTGACATGTTCAACTCCGTCCCATTTGCCCAGG
CTGTGTTGATCAAGGTACAACGTATAATAACAAACAAATGCGAAATACACATATCTTGTCTGTTTTACTCATTTTTTTATATTTCACTTCGTTACTGAAG
CTTTATCAAAATTTCCCTGCATCAATAGCTTGTGCTGCACCACTGGAGTGATGAGGACTGCGTGAGGATCCTTGCTCAGTGCAAGAAGGCCATCCCTCCG
CGGGAAGAGGGAGGGAAAGTGATTGTCATCGACATAGTTGTAGACTCTTCTTCGGGACCAACACACGAAGCAGAGCTCCTCATGGATGTAGCCATGATGG
TGATGACCAATGGCCGGCAGCGGGATGAAACTGACTGGAGCGAGATATTCATCAAGGCAGGATTCAGTGACTATAAAGTTGTGAAGAAACTAGGAGCTCG
AGGTGTCTTTGAGGTCTACCCGTGAGAGACAGGACCAAAAATACGGATCCGAATTAATTGAAGCAAACTCTATACAATATTGTCCTGAGGCCGCGTCAAT
TAATTAGGATCGGAGGGAGTATTATAATTTGTGGTTTGCTTCAGTGGATGTGCTCTATGGAAATTGTCTTACTTTGCCAGATATGTCTGGAGGATAATAC
TGTACAAGGTAAGATGGGGTGTTATGCATAATATGGGGTGTTATGCACTCTTGGTTACTTTCCAATCTGTAAAACTTCTATTCGGAGTACTAAAGCACTC
GGTGTGCTTTTCTGAGTATCGTGTTCACATTTACTACAACCTGAATGTGATGTTTGTTGATGTGGATACCATGTGGTCATACCCGATTGTCTCATGTAAA
CTATCACTTATGATGTCTAATATGTTGAGTTTGTGTTAAATACATGTATACGATCGAGTCATCCAAAGGTGTTTGGATAGGAGTTGGGTCGTTTTCCCAT
ACCATATCCCGAGTTGTAATCAGCAAGTTGGTCTTTGTGATGCGTTTTCGTGTACGCATATTCTTGTCCTGGTGCCAGCATAAGCGCCAAACCAAATGCT
AGCACATATATGTAAAAATATGTTGATTCAACAACC
>MLOC_12832.1|transcription factor bhlh30-like|GO:0005634|GO:0046983
CGCCGACCCCGTCGTCGGCGCCGCGGCGTCTGGGGCCGGCTTCGGGGTCGGCGGCTACGCGTGCGACGTCGTCGGGCAGGCCGGGGTGTTCGGGTTCGGG
TTCGAGGCGGGCGTCGTCGCGGCGCAGCAGCAGCAGCGCGCGGCGGAGGCGGCGGCGGCCGGAGGCAGCAAGGCCGTCGTCGTGTCCGGGCTGCTCGGGA
GCCTGCAGGCGGAGCTGGGCCGGATGAACGCCGGGGAGATCATGGACGCCAAGGCGCTCGCCGCGTCGCGGAGCCACAGCGAGGCCGAGCGCCGCCGCCG
GCAGCGGATCAACGGCCACCTCGCCAGGCTCCGCAGCCTCCTCCCCAACACCACCAAGACGGACAAGGCGTCGCTGCTTGCCGAGGTGCTGGAGCACGTC
AAGGAGCTGAAGCGGCAGACCTCGGCGATGACCATGATGGCGGCTGCTGCTGTTGGGGGCGACGAAGATGACGATGGCGGGCCGGTGCAGATGCTGCCGA
CGGAGGCCGACGAGCTGGGCGTCGACGCGGCGGAAGACGGGGATGGGCGGCTCGTGGTGCGGGCGTCGCTGTGCTGCGAGGACCGCCCGGACCTCATCCC
CGACATCATCCGGGCGCTCGCGGCGCTCCGGCTACGCGCCCACCGGGCGGAGATCACCACGCTGGGCGGGCGCGTCCGGAGCGTGCTCCTCATCACGGCG
GAGGAGGGCGAGGAGGCCGATGATGAGGGCGGACGCGTGAGCGGAGACGGCATCGACGAGGAGTGCGCCGCCTCTCACCGGAGGCACGAGTGCATCGCGT
CGGTCCAGGAGGCACTGCGCGGCGTCATGGACCGCAGGGCGGCGTGCAGCAACGACACGTCGTCTTCCGGCGGTGGCGGTGGCGGGAGCATCAAGAGGCA
GCGCATGAACTACGGGGCGCATGAGCAGTGCTCGGCTTAGCCGCGCACCGGCATTATCCAAGATCGCAAGAGCTGCATGCATTGCGCATGCACCTTGGCG
ATCGATTAGCGTAGCTAGCTAAAGTTTTTAGTCATCGCAAGCTTTGGGGTGTGGTCCTTTGGGTATAATGGTGTGCATGATGGGGTAAAAACGTGAAACT
GCAAGAGAGGGAGAGTTTTATGCATCCCTTTTTATGTTCTTGTGAGTGGATGCATGTATGCTACGAACGCAGCTGTATACCTTGGGAGAGGGGGGGTGAG
AGCTCTTCCAAGTCAGCCTTCATACGGGGAGGGTGATGTGGGTGTACAAATGTGCTATCTCTTCT
>MLOC_78198.1|wat1-related protein at3g30340-like|GO:0005840|GO:0016021|GO:0016023|GO:0003735|GO:0019843|GO:0022857|GO:0006412|GO:0055085|GO:0042254
CACCAAGCAGAGCCTTCAGGCCAGCATGCAGAAGCAGCAGCTGCAGCAGCAGAATCTGGCAAGAAGAGCTGGACCCTGGGCACCCTAGCATTACTGGCGA
ACTGCCTGTGCTTCTCCTTTTGGCTCCTGCTGCAGTCCAGGCTCACCAAGAAGTACCCCGCACTCTACTCCAGCACCGCGTACATGTTCGTCATCAGCTC
CCTGCAGGGCGGGGGCCTGACGGCAGCGATACAGCGGCGGGCATCGGTGTGGGTCCTCACAAAGCCAGTGGAGATTGTCACAGTGCTATACACAGGAATC
TTGGGGTCTGGAGTGGGATATGTACTGATGACATGGTGTGTGGAGAAGAGAGGGCCAGTGTTCACTTCATCCTTCATCCCCATCATCCAGATCATGGTGG
CCATAATTGATTTCTTCTTTCTCCATGAGAACATCTACCTTGGAAGGTAAAATTGACCTGCCTCGGTTATTCAACCAGTACTGTATCATGG
>MLOC_57709.1|heat stress transcription factor b-1-like|GO:0005634|GO:0005737|GO:0003700|GO:0043565|GO:0006984|GO:0009407|GO:0009408|GO:0009414|GO:0009737|GO:0010583|GO:0030968|GO:0042538|GO:0045892|GO:0005667|GO:0045449
CCGTTATTTTCTGCGCTGCTGCAGGGGCGGGCGGGGCTAGCGGAGGTAGAAGAAGGGAGGAGAGTCGAGGCGTCGTGGTGGTGACCACGGACAAAACCCG
GCTGAAGGGAGGCGGACGCACCACCGTGCCGGTTACATGGGAGGAGGCCGCGGTGTCGTCACCGGGTTCTACGTCTGGGGCTGGGAGTTCCTCACCGCGC
TCCTCCTCTTCTCCGCCGCCGTCTCCTGCTAGCTAGCTTCTCCATCCATCCTTGATTATACTCCAATCACGTACATACATACATACATACATACACACAA
CAAGCTTATTAGTATTAGGTAGAGAGGCATCTGTTACTGTTAGGTGATTATTAAGCGGGCGGGGATGGCCGGGGCGGCGGCGGCGCAGCAGCAGCAGCAG
AAGGGTGGCGGCGGCGTTGTGATGAAGGGAGGCGGCGGAGGGCCGGCGCCGTTCCTGACCAAGACGCACCAGATGGTGGAGGAGCGCGGGACGGACGAGG
TGATCTCGTGGGGGGAGCATGGGCGGTCGTTCGTGGTGTGGAAGCCGGTGGAGCTCGCCCGCGACCTCCTCCCGCTCCACTTCAAGCACTGCAACTTCTC
CTCCTTCGTCCGCCAGCTCAACACCTACGGTTTTCGGAAGGTGGTGCCGGACCGGTGGGAGTTCGCAAACGAGAACTTCCGGCGTGGCGAGCAAAGCCTC
CTCTCCGGCATCCGTCGCCGCAAGGCTACGACGACGACGACGACTCCCCAGTCCTCTAAAACCTGCGGAACGGCCGTAAACGTCGCATTCCCCCCGCCGC
TGCCGGCTCTGCCTCCCGCGTCTGCCAGCACGTCCGGCACCGGCAACGACCTCAGCTCCTCCTCGGCATCCTCGCCGACGCGCCCGGATCTCAGCAGCGA
GAACGAGCAGCTCAGGAAGGACAACCACGCGCTGGCGGCTGAGCTGGCTATGGCGCGGCGGCACTGCGAGGAGCTGCTGGGCTTCCTCTCGCGCTTCCTG
GACGTCCGGCAGCTGGACCTGCGCCTGCTGATGGACGAAGACATGCAAGGCGCGGCCGGCGGCGCCCGCTCGGGCTCGGCGGACCAGGAGCAGTGCTGCG
AGAAGAAGGTGAAGCTGTTCGGCGTGATCCTCAAGGACGCGTCGGCGAGGAAGAGGGGGCGGTGCGACGAGGCGGCGGCCGGCGAGCGGTCGGTCAAGAT
GACGAGGATCGGGGAGCCGTGGGTCGGCGTGCCGTCGTCCTGGCCGGCGCGTTGCGGCGGCGGGAACTGATGCGCGCTTCGCCGCGGCCGGGGCCGGGCG
GCTGCACCCAGCAGGGGCGCGCGCTACTGTACATCTGTACGCGTGCATGGGCAGCATGGCCGCGCTGATGGCTACTCCAGTTGGCAACAAAGCCAACACC
GGCTCCTCCCATTCGATCAACGTTGTTCTTTGCAGAAAGACTTTTAAGATAAGAAAACTTGTCAGGGCACAAAAGTCCATAGCTAATGCGCGTGTAAGAA
CCTAAGAACTAATCCTGGTACACCGAAGAAATAGGAAGGAAAGGACTGCAAGGTGAAGAGTGTTCGAAGTTTTTTTTTTTTTTTTTTTTT
>MLOC_55643.1|kynurenine--oxoglutarate transaminase-like|GO:0009507|GO:0008483|GO:0016829|GO:0030170|GO:0009058
TTCTTATTGGTTTTATTAACATATAAGAAAATGGCAAAATAGACCATCCAAAATATCACAAATTCCCATCTTGCTGGTCAGTCCCATTATTACTCATCAA
CTACTACTTCCTTGCTTCTTCTGACCATACCTGTCTAGTTCCTACCAAATTTGTGCCTACGAATGTGAAGTAAAATACACCCTTTATCGTGGGGAAATTG
AAAATACACACTTATCTGAAAGCCATATTGGAAGATTGAAAGGGCAATCACAATATTGTATAATCTAGGACTAAAAATCTTTGAAATGTAGGCATGGGTG
CATGACAAAGAACATCGGTGCCACTTTTGTGACTGTCCTACTTCATCATGGACAGAACCCAGCATAACGTATCTAGGTTTTCTTTTTCATGGTATTGCCA
GCCATACCATGACACCAGGTATAGTATGTCGGTTAGGGAAAGTCAAGGAACATATTTTACACCCAATTGCAGAGTTTGGCCAGTTTTCCTTATTAACTGG
TCAACTCTCTTCTTCTATATGGAAAGGTAGAGCTCCTGCCGGTTGCTCGATTTTTGTTTTGTTTTGCAGAGTTTGGAGGGGTTTGATCATTTTGATAACA
TACATTTTTATTATGTATGCTTGTGGAGTCAGGGTGCCCCAAAATAGATGACTAGACAGGTTGGGCAGACAAATTGTCAGCCAAACTGTTGTTTAGAGCC
TTGGATTTTGCCAAGGCATGACCGTCTGTAATGTCAAATCAACAGTCAAAACTGTAAAACCTGACAAATTTACAAACATATTATGTGTACAACACGGTGC
ATAACTTTCATGCTTAGTAAAATATTGTTAAAGTTCAACTGGCATGAACCAGATGTCTAGGGATTCTTCTGTAACTTCTATGATAATAGGATTAAACATA
AATTTTGCGTCGATGTATTCTAGTTTTCTTTTGGGTGATATAGGTTTTTCTTGTGTTCACATCCATTCTTAAACGAGTTAGAATTGTACTTCCCGTCATA
GTATATAAACTTGAGCTTGTGATTTAATCTCTTATGTATTGCAGGTGGCTAAGCGATTGGAGAAGTTCAAAACAACAATTTTCACACAGATGAGCATGCT
CGCAGTGAAGCATGGAGCAATAAACCTTGGACAGGGGTTTCCCAATTTTGATGGCCCTGACTTTGTCAAAGATGCTGCTATTGAGGCTATCAAAGCTGGA
AAGAATCAGTATGCAAGAGGATATGGTGTGCCTGAATTGAATTCAGCTGTTGCTGAGAGATTTCTCAAGGACAGTGGATTGCACATCGATCCTGATAAGG
AAGTTACTGTTACATCTGGGTGCACAGAAGCAATAGCTGCAACAATATTGGGTCTGATCAACCCTGGGGATGAAGTCATACTGTTTGCTCCATTCTATGA
TTCTTATGAGGCTACACTGTCCATGGCTGGTGCGAATGTCAAAGCCATTACACTTCGCCCTCCGGACTTTGCAGTCCCTCTTGAAGAGCTAAAGGCTGCA
GTCTCGAAGAATACCAGAGCAATAATGATTAATACACCTCACAACCCTACCGGGAAAATGTTCACAAGGGAGGAACTTGAGTTCATTGCTGATCTCTGCA
AGGAAAATGACGTGTTGCTCTTTGCCGATGAGGTCTACGACAAGCTGGCGTTTGAGGCGGATCACATATCAATGGCTTCTATTCCTGGCATGTATGAGAG
GACCGTCACTATGAACTCCCTGGGGAAGACGTTCTCCTTGACCGGATGGAAGATCGGCTGGGCGATAGCACCACCGCACCTGACATGGGGCGTAAGGCAG
GCACACTCCTTCCTCACATTCGCCACCTCCACGCCGATGCAATCAGCAGCAGCGGCGGCCTTGAGAGCACCGGACAGCTACTTTGAGGAGCTGAAGAGGG
ACTACGGCGCAAAGAAAGCGCTGCTGGTGGACGGGCTCAAGGCGGCGGGCTTCATCGTCTACCCTTCGAGCGGGACCTACTTCGTCATGGTCGACCACAC
CCCGTTCGGGTTCGACAACGACGTCGAGTTCTGCGAGTACTTGATCCGCGAGGTCGGCGTCGTGGCCATCCCGCCGAGCGTGTTCTACCTGAACCCGGAG
GACGGGAAGAACCTGGTGAGGTTCACCTTCTGCAAGGACGACGACACGCTGAGGGCGGCGGTGGACCGGATGAAGGCCAAGCTCAGGAAGAAATGATTGA
GGGGGCGATTTCCGTGCAAATGATTGAGGGGGCGATTTCCGTGTAGCCGTTGATGATTGTTTGGTGAATAAAGACCTGCTCGATCTGATCTGATCTGCAT
TCCGGTGCGATGCATGTAACACTTTTTTCTAGCAGCAGTTATCTACTATATCTCCTGTCTGTGACTTTGATCTCTTTCGTCGTTGCTATTTTGAACGTGT
AAGGCGATGGTGATGGCTCCGGGTAAAGCTGACGGTACGAAACCTGTGCGGAGCAAAACTGCGGCTGCTATTTGCTCGAGCCTTTTTCACCCGCGTCCTG
TCATCGCTCCATCAATCAAAGTGATCA
>MLOC_53765.1|purine permease 3-like|GO:0016021|GO:0005215|GO:0006810
ATTTTAGCTGGTAATAAGACTTAATTGCGCAATACTTCAGACACATTTAGACGTGATTTAACAAAATCCATATTTTATTACTCCTACTAAGTAGAGTATT
TTGTAGCCCAAAGCTATTCGCACGTAGGAGCATCCAACAAGCTGTTACGATCATCTGCACCAGCTTTGATATAGCAAAAGCTTATTCGATTCATATCCTC
AGCTAGGCAGCCGGCCGGCCGGCATCATCGTTGTCTCCAAAGTGCCGTGCGCACTAGCTTCCAAAAATGGAGTCCTAGACAAACGCCATCCATCCTACCA
GCTACCCAGCAGGCCAGCACTCACACGACGCGCGCACCCTCGTAACGCAGGCATGGACGTGGAGGCGCCCAAGGACGACGAGCAGCGGCCCGCGCCGCCG
GCGCGCGGCAAGGCGATGCAGCGGCTCCTGGTGGCGCTCAACTGCGGCATGCTGACGCTGGGCACCACGGGCGGGCCGCTCCTGAGCCGCCTCTACTTCA
GCAAGGGCGGGCACCGGAAGTGGCTGTCGGCGTGGCTCGAGACGGGCGGCTGGCCGCTGCTGTTGCTCCCCGTGGCGGCGTCGTACCTGCGCCGGCGCGC
GCAGGACCCCAGCGCGCCCGTGGTGCTGGCCCCGCCGAGGATACTCGTGGCGGCCGCGGGGCTCGGGCTGGCGACCGGCGCCGACGACTTCCTGTACGCG
TACGGGCTGTCGTTCGTGCCCGTGTCCACCTCGGCGATCCTCATCTCCACGCAGCTCGCCTTCACCGTCCTGTTCGCGTTCCTCATCGTGCGGCAGCGGC
TGACGGCGCTGTCGGTGAACGCGGTGGCGCTGCTCACCGTGGGCGCCGTGGTGCTGGGCCTGCACGTCTCCTCCGACCGCCCCGCCGGGGTGACCAGGGG
GCAGTACTGGCTGGGGTTCCTGCTCACCCTCGGCTCCGCCGCGCTGTACGGGCTGGTGCTGCCGCTCATCGAGCTGACCTACAAGCGGGCCGCGGGCGGC
GGCCGCGTGGTGACCTACGCGCTGGTCATGGAGATGCAGCTGGTGATGGGCTTCTTCGCCACCGCTTTCTGCACCGTCGGCATGATCGTCAACAACGATT
TCCAGGCGATGGCGAGGGAGGCGCGGGCGTTCGAGCTGGGGGAGGCCCGGTACTACACGGTGCTGGTGTGGAGCGCCATCCTGTGGCAGTTCTTCTTCCT
GGGCGCCGTGGGCGTCATCTTCTGCGTCCACACCCTCTTCGCCGGGATCCTCATCGCCGTCTTCATCCCGGTGACGGAGGTGCTGGCCGTCATCTTCCTG
CACGAGAAGTTCAGCAGCGAGAAGGGCGTCGCGCTCGTGCTCTCGCTCTGGGGCCTCGCCTCCTACTCCTACGGCGAGTACAGCGACGCCAAGGCCGCCA
AGAAGAAAGCGGCCTTGGACGCCCAGGCCTCGTGACTAATATTAGTGCACTTTGATTTGTAAGCTCGTTTTCTGTTTTCCGTCCAGGAATTCTGATTTGT
ATTGCTGTGCTTGTCTGCTCGTAACGCGTATATATGCATAACCTGCAGTTGCAGGCGTGTTGGTTTCCAGGAAGTATGGGAAACAAATCAAGGCCACGGA
GAAGAGAAGCGGCCATGGATGCACAGGACTCGTGGCTATATTCTGCTTTGTCAAATTATGTTTTTGTTTTGGAGAAGTGTTGGGGTTAAATAAAA
>MLOC_67190.1|cyclin delta-2|GO:0005634|GO:0044763
AGAAAGAAAACCAGCCGTAGTAAAAAAGAAAGAAAAGGCCCGGAAAAGCGACGCGGCGCCTCAAAGTACAAACTCGGAAAGAAAAGGTGGGAGCCGTGGA
AAATGGGAAGTTTGTATTGCTCGAGTCAGCGCCCTCCCTTCCCGCTTCCGTTGCCCGTCCCGTCTTTACGTCCTGCCCAAAACACCCCCTCCCCGTTGTC
CCCACGCCGCTACTACCACAGTACATACTAGGAGCAGTACAAAAGACCCGCCGTCCCCCCCTCCGCTCATCCTCCCCTCCTCCTCCTCCTCTTGCACTCC
TCACCCGCTCCGGACCAGAGGCGCCGCACGAGGTCCGTCGAGGAGGTGGTGGAGCAAGCCGCGTCCGGGCCGTCCGCGCCGTGTATCTTTCACTGTACCG
CGCAGCGTTTACATGGCGCCGAGCTACGAGATGGCCGCCTCCATCCTGCTCTGCGCCGAGGACAGCAGCAGCGTCTTCGGCTTCGGCGACGAGGAGGAGT
CGTCCTCGTCGTCGGCGGCGGGAGGGTCGCCGTACTGCGGCGGCGAGCTGGCCGTGGAGTTCCCGCTGCCGTCGGAGGAATGCGTGGCGCGCTGGGTGGC
GACGGAGGCGGAGCACATGCCCAGGGAGGACTACGCGGAGCGGCTCCGCGCCGGGGGCGTGGATCTCCGCGTGCGGGTCGACGCCGTCGACTGGATATGG
AAGGTTCACGCGCACTACGGCTTCGGCCCCGTCACCGCCTGCTTGGCCCTCAACTACATGGACCGCTTCCTCTCGCTCTACCACATACCCGAAGGCAAGG
CCTGGATGACGCAGCTGCTCTCGGTGGCGTGCTTGTCGCTCGCTGCCAAGATGGAGGAGACTTCCGTGCCCCAGTCCATGGACCTGCAGGCCGGGGACGC
GCGGTACGTGTTCGAGGCCAAGACGATCCAGAGGATGGAGCTGCTGGTCCTCAGCACGCTCAAATGGCGGATGCAGGCCGTCACCCCCTTCTCCTACCTC
GACTACTTCCTCCACCAGCTGAGCGGCGGCAGTGCGCCGTCGAGGCAGGCCGTCCGGGACGCCGCCGAGCTCGTCCTCTGCATATCCAGAGGGACCAACT
GCCTGGAGTTCCGGCCCTCGGAGATCGCCGCGACGGTCGCCGCCGCCGTGGCCGGGGAAGAAGGCGCTTGCTGCACCCACGTAGATAAGGAGCGGGTGGT
GAGTTGCCATGAAGCCATGATCCAGGCCACCGGCGCCACTGTGCCGCCACCTAAAACCGCAAGCCTGATGATGGGCAGAGCCTACTCCCCCGCCATGTCT
GCGCCGCGGAGCCCCACCGGGGTGCTGGACCTGGACGCCGGCTACCTTAGCAGCTGCACAAGCGACGGCACAAGCACGGCCACCATGGCAGCATCCTCGT
CGCCTCCGAGCGCGAGCTCCGGCTTCGACAGCTCCCCGGTCAGCAGCAAGAGGAGGAAGATCAGCAGATGATGATTTGGACGATGATATGCTCCAACCCC
ACCGGTCTACCCCCCCAAAAAAAATCTTGATAGATTGATTAAAGGTCTCTCGGTGCGCAAGTCAAATGATTTCGATGCACTGCGATGAGCTTTTGATGGC
GCTGAAAGGACCAAAGGCAGCGCGTTGTGGACATGACAAGAGCGCAAAGACGTCCATGGATGGATGAATAAAGACGGGCCAGGCTCGGAATTACTGCTAC
TATCGGTAGGCAGGGACAATGGTGGTCGTTCCCGAAAGAGCAAAGGTTTTGTGCAATGACGAAGCTGTGGATGCGATGAGATGGGACGCCCAAAAATAAT
AAGACGGCGGCACAACGCAAGAGCACCGACTGTCCTAGCTCTGTTTTAGCTGCTGCTTAGTTTGCACTGTCCTGTAACTTTCCCC
>MLOC_69013.1|protein aspartic protease in guard cell 2-like|GO:0003677|GO:0004190|GO:0006508
GTATCGAGTCGAGTGCACGGTCGCTCGCTCAGATCACACACAGAGTGGTTAGGGAAAGCCGGCCTCTGTGCACTTGTGCTGTGCCCCGTGCCCGTTGCCG
AGAAGAAGAAGAAGCTTTATGTGCATGGCTTCCGACGCGTTGCGTCGAGGCGCTCCGTTCAGGGTCTGGCTTATTCTTATCGCCGCCGCCCTGGTCGGCC
CCTGCGTGTCGGCTCCTGATGCGGCGGAGAGGAGGACGAGCCGCCCGGACCATCAGGACTGGCACGTCGTCAGCGTCGCCTCGCTGCTGCCGGCCGCGGC
CTGCACGGCGTCCAAGGCATCGGCATCAAACTCGTCGGCCCTCAATGTCGTGCACCGGCAGGGCCCGTGCTCGCCGCTGCAGGCTCGCGGCGCCCCGCCG
CCCCACGCCGAGCTCCTGAACGACGACCAGGCCAGGGTCGACTCCATACACCGCAAGATCGCCGCGGCGGCGTCGCCGGTGTTGGACCAAGCCCGTGGCG
CGAAGGGCGTGACCCTGCCGGCTCAGCGGGGCATCTCCCTCGGCACCGGCAACTACGTCGTGTCCGTGGGCCTCGGCACCCCGGCGAGGAACATGACGAT
GGTGTTCGACACCGGCAGCGACCTGTCCTGGGTGCAGTGCACGCCGTGCTCGGACTGCTACGAGCAGAAGGACCCGCTCTTCGACCCGGCCCGGTCCTCG
ACGTACTCCGCCGTGCCCTGTGCCTCGCCGGAGTGCCAGGGGCTGGACTCGCGGAGCTGCTCGAGGGACAAGAAATGCCGCTACGAGGTCGTGTACGGCG
ACCAGTCGCAGACCGACGGCGCCCTGGCGCGCGACACGCTTACGCTGACGCAGTCCGACGTGCTCCCGGGCTTCGTCTTCGGGTGCGGCGAACAGGACAC
CGGGCTGTTCGGCAGGGCCGACGGGCTCGTGGGGCTCGGCCGCGAGAAGGTGTCTCTGTCGTCCCAAGCGGCGTCCAAGTACGGAGCAGGGTTCTCCTAC
TGCCTCCCGTCGTCGCCGAGCGCCGCGGGGTACCTGTCCCTCGGCGGGCCGGCGCCGGCGAACGCACGATTCACTGCGATGGAGACCCGCCACGACAGTC
CGTCCTTCTACTATGTCCGCCTCGTCGGCGTCAAGGTCGCCGGGCGGACGGTCAGGGTCTCTCCCATCGTATTCTCGGCCGCCGGCACGGTGATCGACTC
GGGGACGGTGATCACCCGCCTGCCGCCGCGCGTGTACGCCGCGCTCCGGTCGGCGTTCGCGCGCTCCATGGGCAGGTACGGGTACAAGAGGGCGCCCGCG
CTGTCCATCCTGGACACGTGCTACGACTTCACGGGGCACACGACGGTGCGCATACCGTCGGTGGCGCTGGTGTTCGCCGGCGGCGCCGCCGTGGGGCTCG
ACTTCAGCGGGGTGCTGTACGTGGCGAAGGTGTCGCAGGCGTGCCTGGCGTTCGCGCCCAACGGCGACGGCGCGGACGCCGGCATCATTGGGAATACGCA
GCAGAAGACGCTCGCGGTGGTGTACGATGTTGCTAGACAGAAAATTGGGTTCGGCGCGAACGGCTGCAGCTGATGGCTAGCTAGGAGTAGTAGCTAGCCA
TCAGCCATCAGCTGCAGCCGTTCTACTTGGTCGATCGAGCTTAATCGGTCACCATGTGTTTTTCTTCTGAAATTCTGTATTTGTTTGCGAGCAACTGCAC
GAGTAAAAGCTAAAATC
>MLOC_67318.1|reticuline oxidase-like protein|GO:0016023|GO:0008762|GO:0050660|GO:0055114|GO:0006040
TGCATGCAGGCGCGGGTCCGAACCATGCAACACTGCAGCGTACAACAAGCTAGCTAGCAAAGATGGCCATGGCTAGGAGCTCCAGCCTAGTGCTCGTCGC
CTTCGCCCTGCTCTGCTGCTACACCTCCTCCGTCGCCTCCCAGGGTAACTCGTCCGATGCATTCCTCTCGTGCCTGTCGGCGAGCATCCCCCGCCAGCTC
GTGTTCACGCCGAGCTCGCCGTCGTTCACGCCGCTGCTCAAGTCCTCCATCCGGAACCCCAAGTTCTTCACCCCGAGCACCGTGAGGCCGCTCTACATCG
TCACGCCCACGAACGCGTCGCACGTGCAGGCCGCCGTGCTCTGCGGACGCCGGAGCGGGCTGCGCATCCGCGTGCGCAGCGGCGGGCACGACTACGAGGG
CCTGTCGTACCGGTCCGTGCGGGCCGAGGCGTTCGCGGTGCTCGACCTGTCGAGCCTCCGCTCCGTGCGGGTCGACGCGCAGGCGGCGACCGCGTGGGTG
GACTCCGGCGCCCAGCTCGGCGAGCTCTATTATGCGATCGGGAAGGCCAGCAGCGTGCTCGGGTTCCCCGGCGGCCTGTGCCCGACCGTCGGCGTCGGAG
GCCATTTCAGCGGCGGCGGCTTCGGCATGCTGCTGCGAAAGTACGGCATGGCCATCGACCACGTCATCGACGCCGTGCTGGTGGACGCCAAGGGGAGGCT
CCTGAACAAGAACACCATGGGGAGCGACGTCTTCTGGGCCCTCCGAGGCGGCGGCGGCGAGAGCTTCGGGGTCGTGCTGTCGTGGCAGGTGAAGCTCCTG
CCCGTCCCGCCCAAGGTCACGGTGTTCAACGTCCCGGTGACCGCAAGCCAGGGCGCCGCGGACGTGGTCACGAGGTGGCAGCAGATCGCGCCGGCCCTGC
CGGAGGACCTGATCATCAGGGTGGTCGTCCAGCAGAAGACGGCCAACTTCCAGTCCCTGTTCCTCGGCACCTGCGACGCGCTGCTGCCGGTGATGAGCAG
CCGCTTCCCGGAGCTGAGGTTCAACCGGTCCGACTGCAGGGAGATGACCTGGATCCAGTCCGTGCCCTACATCTACCTCGGCAGCGCCTCGACCGTGGAG
GACCTCCTGAACCGGACCACCGCCGAGTCCGTCTTCAGCAGCGGCTACAAGGCGACGTCCGACTACGTCCGACGGGCCATCCCGCGGGACGCGTGGGCCA
GCATCTTCACCAAGCTGGCGCAGCCCAACGCGGGGCTCATGATCCTGGACCCCTACGGCGGGCAGATCGCGGCCGTGCCGGAGTCGGCGACGCCGTACCC
GCACCGCGCCGGCGTGCTGTACAACATCCAGTACATGAACTTCTGGTCGATGGCGTCGGGGGACGGGGCCGTGCAGACCAGGTGGATCAGGGAGTTCTAC
GCGTTCATGGCGCCGTTCGTGAGCTCCAGCCCGAGGGAAGCCTACTTCAACTACAGGGACCTGGACCTCGGCGAGAACGTCGTCGTCGGTAACGTCAGCA
GCTTCCAGGCCGGGATGGTCTGGGGCCAGAAGTACTTCAAGGGTAACTACCAGAGGCTGGCGATGGCCAAGGCCCAGATCGACCCCGACGACTACTTCAG
GAACGAGCAGAGCATCCCGCCATTTGCCAATAGCAGGTGATCGAACAGCAAAATGGGCCGCTAGCTCTTTTGTGTACATGGTAGCTAAGTAGCTAGCTAC
ATATTTAACTTTATTTGTACATGTATTTGTTGATGCTGGTTTGTGATTGCTTACCACAATGATTGTGGTATATGTGTACATGTATTTGTATCTTGAACAA
ATCTATAATTAAATTACACGACGTGTGAATCTTTAGA
>MLOC_58633.1|serine threonine-protein kinase oxi1-like|GO:0004674|GO:0005524|GO:0006468|GO:0009069
CGACATGGCATGGCCGCTCTGCTTCAGTACGCAGGGGGGGAAACAAGACAGACAAGCTGCGCCGGCCCATCCCCGCCCCACCTTTATATGGGCACGTCCT
CTCGCACGCCCCTTCGCAGCCCGACAGTCACGAGGCCACAGCTCCGCGCATCGACACGACGCCGCGCGAGGCTTGGCTTTGGCGCGCGCTCTCGGGCGAT
CATGCAGCCCGTGTCCGGCACGGGCGTGATGGACATAGACCTCCCATCGGCGCGGGCGGCGCGGGTGCTGGGCCGCGGCGCCATGGGCACCGTGTTCCTG
GTCGCCGCCGACGCCGAGTACGCGCTCAAGGTCTTCGACAGGCGCTCCCACGCGCCCGGGCGCGCGGAGGACGC
>MLOC_64633.1|sarcosine oxidase|GO:0005739|GO:0016491|GO:0055114
AGAGCACGCTCCCGCAGAGCACGCACTTCCAGAGGAACGGGAGGAAACCATGGCCGCGCAGCCGGCGGGGCGCTCGTTCGACGTGATCGTGGTGGGCGCG
GGCATCATGGGCAGCTGCGCGGCGCACGCGGCGGCGTCCCGGGGCGCGCGCGTGCTCCTGCTCGAGCAGTTCGACCTGCTCCACCAGCGCGGCTCGTCGC
ACGGCGAGTCCCGCACCATCCGCGCCACCTACCCGCAGCCGCACTACCCGCCCATGGTCCGCGGGGTGATGAAGGCGACCAAGGCGGTGGCCATGTTCCA
GGCGCTCGCCGCCAAGATGGGCGCTGTCGTGAGGGACAGGGCGGAGGTGGTCGACGTCGCCGCCAGGAAGCCAGGTGAGTGACCGATTGACAAAGCGAGG
CCGTGTCGCACGGTCTTCTTCGTCTCACCTCCAACCAATTTCCTTGGAAGCATTCTTTCCATCGGCTGCGTCGTCAGCATTTCCATGGATCATCCCTTAA
TTGTCCCGCAACCTTTTCGTCGCAAACAAATTCTGGTCTGACGTCTTACAAACTATGTCCAGATGGGGCTATGTCGAGAGAGCAAATTTGTCTGCGCATA
TGAGCTCCATAATTTCCACTTCCTTACATGCAAATGGTTCTTTCAGTAGGCGTGCTCCTACAATAATTGCAGTTCTGGTAAACGAAAATATTCCCTGTCA
CGTCACATCAAATGTATACTACAGTAGTAGTTTGCTTCATTATATTTCGGTTGGCGCACATAATGGTACCAGCCAGGGCAGCAATCCAACGGAGTCGCTA
TCAAACATTGCAACTGGTTTCTCCAAAGTCCAAAGGGAGAATCAACTAATTGTTTAAGACCGCGAGCATTTTAAACTCGAGCTGCCGCCGTCAATTGCTT
CAAAAAGATTCTTATCCGAAAAATACGTTTTCTAAATAAAAAGTCATTTATGTCTTTGATGACACGCCAAAAAAGATTCTTTGATGACACACTAAGTGCT
TCAAATTAAGAAGTGGAATAAGTACAAAAGATCTTAGAGCATCATACACAGTGCAGCTAAAAATCGCATGCATATTACTAGTAAATGGTAATGAATTAAC
CTTTCGAGCAGGAGAAGGAACGACGGCGATCGTCGTGAAGACAGCAAGCGGCGAGGAGTTCCACGGCGGCAAGTGCATCATCACGGTGGGGGCGTGGACG
AGCAAGCTGGTGAAGGCCGTCACCGGCGCCGGCCTCCCCGTGCAGCCGCTGCACACCGTCATCTGCTACTGGAAGGTGAAGCCCGGGCACGAGCGCGAGC
TGACGACGGAGGGCGGCTTCCCGACGTTCGCGAGCTACGGCGTGCCCTACATCTACAGCACGCCGTCGATGGAGTACCCGGGGCTGATCAAGATCGCCAT
GCACGGCGGGCCGGCGTGCGACCCGGACGGCCGGGACTGGGCCGTCGGGCCGGGGGAGGACGGGCTGGTGGAGCCCGTGGCGCGGTGGATCGAGGAGGTG
ATGCCGGGCCGCGTGGAGACCGCGGGCGGGCCGGTGATCCGGCAGCCGTGCATGTACTCCATGACGCCCGACGAGGACTTCGTCATCGACTTCCTCGGCG
GCGACGAGTTCGGGAGGGACGTGGTGGTCGGCGCCGGCTTCTCCGGCCACGGGTTCAAGATGGGCCCGGCGGTGGGCAGGATCCTGGCGGAGATGGCGCT
GGACGGCGAGTCGGGGACGGCCGCGGAGGCCGGCGTGGAGCTCCGGCACTTCAGCATCGGCCGGTTCGACGGCAACCCGACGGGGAACGCCAGGGGTTTC
TGAGCCGAGGCATGGATGGATGGATGTTTGGAGCGCGAGCATCAGATGTGGTTGCGTGTAATTATGGTCCTTAATTATGTCGACGTGTTAATTGTCGCAG
TTTGCCAATTGGTACTCCGTGTATGTGTTTGCCAAATAATCTGTGCACCGTGTGCAACTTTGGAACAGTAAAGTAATTATTTTGTGAGCTTTGGGACAGT
GAAGTGACGCATGTTTTACCTATCCATGGTTCGTATGTTGTGGGGCAGATATTGTTGAGTAAACAGGCAGTATTTTCA
>MLOC_18532.1|cinnamoyl- reductase 1-like|GO:0003824|GO:0050662|GO:0008152
GCAGAAAGAGATGATGGATCCTACTGTCAAGGGAACCATGAATGTTCTCAAGGCCTGTTCAGCTATGAACGTTGAGAAACTCATTCTGGTTTCCTCCGCC
GCCAGTATTTGCTTCAATCCGGATTGGCCAGAAGATAAACTCAAAGATGAGAGCTGCTGGTCAGACAAAGAGTTCTGCAAGAAGAATGAGAGCTGGTATT
CTCTTGCGAAGACCGAAGCTGAAGAGATAGCCCTGGAATACGGGGAGAAGAACGGATTGCATGTCATCACATTCTGCCCTGGTCTGGTCTTCGGCCCTCT
GTTGCAGCATGTGGTGCTCAACACTAGCAGCAAGGTCCTCCTCTACATCATAAAAGGAGGCCCTGATACGATGAACAATAAGTTCTGGCCCATCGTAGAT
GTTCGCGACGTAGCCGACGCGTTGCTCCTGTTGTACAACAAGGCGGGGCGATATGAGAGATACATATGCTCGTTAGACCAAATGGACTTGAAGGATTTGC
TGGAGATAATGAAGAACTTGTACCCTAGTTACAGTTATGCAGACAAGATGGTCGACGTGGATTACAAGGGTGCAATGACATCGGATAAACTGAAGAATTT
GGGGTGGCAACCAAGGAAATTAGAGGATACACTCGCAGACAGCGTCGAGTCGTATGAGAAGGCAGGACTTCTTCATGTTTCAGATGGCGAACCCTGCCGG
CTTCCCTTCTTCTACCGCATGCCTCCCTTCGAGGAATGAGCCAGCACCATTTTGTCATTGCTTTTTAATTTTCCTTGAGACATCATCAAATGTATTTGGA
AAAATAAGGAGGGGATCAGGTCACATGATCCATCCAGGATGGATGCATGCAGATTCAACTTGTGTCCCTGTTTGATTTCTTAGCTGAACAATTGAAGCTA
TGTTTGAGGTTGT
>MLOC_79529.1|peroxidase 4|GO:0005576|GO:0016023|GO:0004601|GO:0020037|GO:0046872|GO:0006979|GO:0055114|GO:0006804
AAAGCATGCAACTTGTGCACGAGCACTATATAAGCACATGCTTTCATTCATGTTCCACACACGCTCTCCTTGCTTTGCTTCTTCTCCACTGTGCAGCGAT
CGCTTCTCATCATCCATAGTCAACCGACACAGGCATCCATGGCGTCCTCCAGCTCCAGGGGCCCTTGTTGGGTCGCGCTCGCGCTGCTCCTTTTCGTTGC
TCTGGTGAGCACCGCCAATGGCGACGAGCTCTCCGCGGGTTACTACGAGAAGACGTGCCCCAACGTGCAGCACGTCGTGCGATCAGTGATGGCGAGCAGG
GTCGCCGCCCAGCCGAGGATGGCGCCCGCCGTCCTCCGCCTCTTCTTCCACGACTGCTTCATCAACGTATATACGCATCTCTATACTAGCTACTTCCACA
TATATATTCTTACCTGCTACTAGAGTTTCATTTGCTTTGCTGATGCTATGGTTGACAAATACGGCGTGACGACAGGGATGTGATGCTTCCGTTCTCCTGG
ACGCAACTCCCTTCTCCCCGGGCGAGAAGGATGCGGAGCCCAACGACTCCCTCACCGGCTACTCCGTGATTGACGACATCAAGTCGGCGCTCGAGCAGGG
CTGTCCGGCAACCGTCTCCTGCGCCGACGTCATCGCCCTCGCCTCCCGCGACGCCGTGGCCCTGCTCGGAGGCCCCACCTGGAGCGTGCCCCTCGGCCGC
AAGGACTCACGCTTCGCCGCCGACCCGGAGTCCACCAAGAAGGGCCTCCCTAGCCCCAAAGACAACCTCGGCGAGCTCGTCACCATGTTCGCAGAGCTCA
ACCTCGACGCCCGTGACATGACCGCGCTCTCCGGCGCCCACACCGTCGGGATGGCCAACTGCGAGACGTACAGGGACCGCGTTTACGGCGGCAACGGCGA
CATCGACCCCTCCTTCGCAGAGGCCACCCGGCAGACGTGCCAGGCTCCTTCTGGTAGAGCGCCGTTCGACGTGCAGACGCCCATGAGGTTCGACAACGCT
TACTACCGGAACCTTATCGCGCGGCGCGGTCTCCTCACCTCCGACCAGACTCTCTACGGCGGTGGAGGTCTGCAGGACAATCTCGTGGAGATGTACAGCG
CCGACGGCGAGGCGTTCGCGAGGGACTTCGCCAAGGCCATGGTGAAGATGGGAAACATACCTCCGCCCAAGGGAATGCCCGTGGAGGTGAGGCTCAAGTG
CTCCATGGCCAACTATTGATTGCTCGATCCCAAATGCATCATGTAACCTTGCCCGGTCATATTTGATTCATTCATTTAGTGTACCACTGTTTATAACAAG
TATTCGTTTTTAGTTTGTTGTAAACAGAATGTTCCGCACAAATGTTCCCATACATGTGTGTGCAATAAATGGCTATTCCCAAGTTTGTTTTATCGGGTAA
TATACATTCACTACA
>MLOC_7811.1|tonoplast dicarboxylate transporter-like|GO:0005623|GO:0016020|GO:0015140|GO:0006814|GO:0051453|GO:0071423
CGTCGCGTCGCTGCTCGCCAACGGGTACCTGCCGATCGCGGCCGGCCCGCTGGCCGCCGTGCTGATCTGCGCGCTCGTCGACCTTGGCCCCGGGCACGCC
GCGGCGCGCAACATGCTCGGCGTGCTGGCGTGGGTGTTCATCTGGTGGATCACCGACGCCGTGCCGCTCGCCGTCGCGTCCATGGCGCCGCTGTTCCTCT
TCCCGGTCTTCGGCGTCTCCTCCGCCGACGCCGTCGCCAAGGCCTACATGGACGACGTCATCTCCCTCGTCCTCGGCAGCTTCATCCTCGCCCTCGCCAT
CGAGCACTACAACATCCACCGCCGCCTGGCGCTCAACATCACGTCGCTGTTCTGCGGGGACCCGGTGAAGCCGGCGCTGCTGCTGCTGGGCATCTGCGGC
ACCACCATGTTCATCAGCATGTGGATCCACAACACGCCGTGCACCGTCATGATGATGCCGGTGGCCACGGGGATCCTGCAGAGGTTCCCCGGCGACGCGG
CCGCCGGCGCCGACGCCCGCGAGTTCAGGCGGTTCTCCAAGGCCGTGGTGCTCGGCGTCGTGTACGCGTCGGCGATTGGCGGGATGGCCACGCTCACCGG
CACGGGCGCCAACATCATCCTGGTTGGGATGTGGTCCACCTACTTCCCGGAGGAAGAGCCCATCACCTTCAGCTCCTGGATGTCCTTGGGGCTCCCCATG
TCGCTCGTGCTCTTCGCGGCGCTCTGGGGCACGCTCTGCCTCATGTACTGCTCCAAGAACACAGGGAGGGCGCTCTCCGCTTACCTTGACCGCACCCATC
TCAGAAGGGAGCTCAGCTTGCTTGGTCCAATGGCTTTTGCAGAGAAGATGGTTCTTGCCGTTTTCGGGGGCCTGATCGTCCTGTGGATGACGAGGAGCCT
GACGGACGACATCCCCGGGTGGTCGGTCCTCTTCCACGGCAATGTCGGGGATGGGACAGTCACTATCATGATGGCGACGCTGCTCTTCATAATCCCGAGC
GGCAAGAGCGACGGCGAGAAGCTCATGGACTGGGGCAAGTGCCGGAAGCTGCAGTGGCACATCGTCCTGCTCCTCGGCGCCGGCTTCGCCATCGCCGACG
GGTTCAAGGCGAGCGGCCTGACGGACATCCTCGCCGGGTGGCTGGGCTTCCTGCGGGGCGCGCCGGCGCTGGCCGTCGCGCCCGTGGCGTGCGCCTTCAG
CGGCCTCCTCACGGAGTTCACCTCCGACGACGCCACCACCACGCTCGTGCTGCCGCTGCTGGCGGAGCTGGGCAGGACCATCGGCGTGCACCCACTGCTG
CTCATGGTCCCCGGCGCCGTTGGCGCGCAGCTCTCCTACCTGCTGCCCACCGGGTCGCCCGGCAACTCCGTGGGGTTCAGCACCGGCTACATCACCATCA
AGNACATGGTGGTCACCGGCATGCCCATCAAGATCGTCGGCGTTGCCGCTCTCACGGTCCTGCTGCCAACGCTAGGTGTTGCGGTTTTTGGCATGGATCA
GACGGTATAGGGTATAGGAACGTACTGAAAATTCAATTGGAATTTTCAACATCTCAATCGCTAGGCTGTAGGCTAGTACGAGTAGCATCTACTAGGAGGT
TATTCAGGTTGTTGTACAGTGTGTAGTCAGTGTCATTGCCCGATGAACGACATGGGGCCATATTCTTTTGTGTATCTACGAGACGGTATATGAATTTGTA
TCGAGAGGTTCGTTCTGAATATACCGAAGTTTGCAACTTCTTCATCCAGTTTCATCTGATATTGCACATTTTCTGAATCATAAGGC
>MLOC_24900.1|l-ascorbate oxidase|GO:0005576|GO:0016023|GO:0005507|GO:0016491|GO:0055114
CGCCGTGACCGTCAACGGCGAGGCTCCCGGCCCGACCATCCACGCGACGCAGGGCGACACCATCGTCGTCGACGTCCACAACAAGCTCGAGACGGAGAAC
ACCGCCATCCACTGGCACGGCATCCGCCAGATTGACACGCCGTGGGCCGACGGCGTCGCCGGCGTCACGCAGTGCCCCATCCTGCCCGGCGAAACCTTCA
CCTACAAATTCGTCGTCGACAGGCCTGGCACGTACCTGTACCATGCGCACTACGGGATGCAGCGCGTGGCGGGGCTCAACGGCATGATCGTGGTCAAGGT
GCCGGACGGCATCGTGGAGCCCTTTTCTTACGACGAGGAGCACACCGTCCTCCTCGGTGACTGGTGGCACAAGAGCGTCTACGAGCAGGCCACGGGGCTC
TCCTCCAACCCCTTCGTGTTCGTCACCGAGCCCCAGTCTCTCCTCATCAATGGCAGAGGAACGTTCAACTGCTCGCTCGCTCCCAGTGGAACATGCAACG
CCTCCCGCCCCGACTGCGCTCTGCCGACTCTGTTCACCGCCGTGCCGGGGAAGACATACCTCCTCCGCATCGGCAGCCTCACATCGCTCTCGTCGCTCAG
CTTCGAGTTTGAGGGCCACTCCATGACGGTGGTGGAGGCTGACGGGCACTACGTCAGACCATTCGTCGTCAAGAACCTCTTCATCTACTCCGGAGAGACA
TACTCCGTGCTGGTCAAGGCCGACCAGGACCCGCGGCGAAACTACTGGGTTGCGTCCCACGTCGTTGGCCGCACTCCCAGCCGGACACCGAGCGGCAAGG
CCGTCGTGAGCTACGCCTTCAACGGCAACAACCCGTGGATGCCACCGCGCACGGCGCCACCGGCTGGCCCGGCATGGAACAACACGGCCATCAGGGTGGA
GCAGAGCAGGGCCATCTTGGCGCTCCCAGGCCACGGCGTGCCCATGCCGGCGAGGGCCGACCGTATGCTGCTCCTCCTCAACACCCAGAACCGGATCGAC
GGCCACATCAAGTGGACCATCAATGGCGTGTCTCTCATGTTCCCGCCCACGCCCTACCTCGTGGCGATGAAGCGCGGCATGAAAGACGCGTACGAACAGC
GCCCCCCGCCCGACATGTACGACCACGTGAGCCATGACATCTCGGCGCCGGCGCCGACCAACGGGACCGTGGGCAGCCCGGTGTACCGGCTTGCGCTAGG
CTCCGTGGTGGACGTGGTGCTGCAGAACTCCAACATGCTCAACAACAAGAGCGAGACGCACCCGTGGCATCTCCATGGTCATGACTTCTGGGTGCTCGGC
CATGGTGAAGGTAAGTTCAACCCTGCCGCCGACGCTTGGAGGCTGCTCAACGTGAGGGATCCCATCATGAAGAACACGGTGCCACTGCACCCGGATGGGT
GGACGGCGGTGCGGTTCCGGGCGGACAACCCGGGGGTGTGGCTCTTCCACTGTCACGTGGAGGCGCATGTGTTCATGGGCATGGGTGTGGTCTTCGAGGA
GGGCGTCGAAAGGGTCGGCCGGCTGCCATCGTCCATCATGGGCTGTGGTCGATCAAAGGGACTGCACTGATTGGATTCGGATCCGGTGCAAGTTATCATT
ATTTCATCTATTTATGCAAAAAATAAAGATAGATCATATTATAGTATATTAAATTAAATTATACAGAGGTATATACAGTCGATCTTGGATGTTTTAATTT
AGGAAAAATCTAATTAGCACCGCCTCACCCTGTC
>MLOC_6274.1|probable glucuronosyltransferase os04g0398600-like|GO:0000139|GO:0016021|GO:0016023|GO:0005506|GO:0016757|GO:0008152|GO:0071555
GACCCATTCCATTCCCCCCTCTCCAGAACTCTGTCATCGCAAGCAACAAAACAAACCCCTGCCTTTGCTCTGTTCTTCTTCTTCCCTCTCATTCTACTCC
AGCAATCTTGGCCCTCCCCCTCCCCTCCCCTCTTCTTCTTCCCTGCCCCCCACCCCCCTTCCTCTGTGAAGCATCTTCTCTTCTTTCTAGCTAGCTGAGC
AAGTTGGCGCCCATGGTGGGCGCGAGGCATGGGCGGCTTCTTCCTGTGGCGGCCCTCCTTATAGCCGCCTGCTTCTCCCCTCTCTTGCTACCGCCGGCGG
CCGCCGTCGACGAGCTGGATGGGAGTGGGAGGGAGGCTCAACGGAACACCGAGCGCATCTCAGGAAGTGCTGGTGATGTTCTAGAAGACAATCCTGTTGG
GAAGTTGAAGGTTTTCATCTATGATCTGCCAAGCAAGTACAACAAGAGGCTTGTCACCAAGGATCCCCGATGCCTCAACCACATGTTTGCCGCAGAAATA
TTCATGCACCGTTTCTTGCTCTCTAGTGCAGTGAGGACGGTTAACCCTGAAGAGGCCGACTGGTTCTACACTCCTGTTTACACTACTTGTGATCTAACTC
GTGCTGGACTTCCGTTACCGTTCAAATCTCCAAGGATGATGAGAAGCGCACTCCAGTTCATTTCAAAGAGGTGGCCTTTCTGGAATAGAACTGATGGAGG
AGATCATTTCTTTGTCGCTCCACATGATTTTGCGGCATGCTTTCACTATCAGGAAGAGAATGCTATTGCGCGTGGAATTCTTCCATTGCTACGCCGTGCT
ACATTGGTTCAAACATTTGGACAGAAGAATCATGTTTGCTTGAAAGAGGGATCTATTACGATACCGCCATTTGCGCCACCACAGAAAATGCAGGCTCACT
TGATTCCTCCTGATACTCCCCGTTCAATATTCGTTTACTTCAGAGGTTTGTTCTATGATAATGGGAACGACCCTGAGGGTGGGTATTATGCAAGAGGTGC
TCGAGCTTCATTGTGGGAGAACTTCAAGAACAATCCTCTCTTTGATATCTCCACCGAACACCCTGCCACCTACTATGAAGATATGCAACGTGCCGTCTTC
TGCTTATGCCCGTTGGGGTGGGCACCATGGAGTCCTAGGTTGGTTGAGGCTGTGGTATTTGGCTGCATTCCAGTTATCATAGCTGACGACATCGTGCTGC
CTTTTGCTGATGCAATCCCTTGGGACGAAATTGGTGTTTTTGTTGATGAGGAGGATGTGCCAAAGCTTGATTCAATTCTCACGTCTATCCCGATTGATGA
TATCCTGAGGAAGCAAAGATTGCTCGCCAACCCATCAATGAAGAAGGCCATGTTGTTCCCGCAGCCAGCGCAACCAAGAGATGCATTCCATCAGATTCTA
AATGGCCTTGCTCGCAAGCTCCCGCACCCAGAGACCGTATACTTACAGCCAGGTGAGAAGCATCTCAACTGGACATCTGGGCCTGTTGGAGATCTGAAGC
CTTGGTAACATAAAAGCTTCCTTACAAGACCTGGTTTTGTTGATCTTGTGAAAAGTTCGGTTTCTTTTATTGCCTTTCTCTGAGAAGTTCGGAGATCCAT
AGAATTATACAATATTGAGGTGTGTTATAAGCTCTGGTGTCACTCGACTAAAAATTGTGGATCTTACGTAACCGGTTGTAACGTTGTAATTGTATAAAGA
AGTAAAGAAATTAAACGAGTGTTCTTGTCATCTTCTGAACCTAAGAATCAAATTCAATTTTCGCTAGTCAGGTG
>MLOC_66526.1|quinone-oxidoreductase chloroplastic|GO:0008270|GO:0016491|GO:0055114
CAGCGCATTACACACCACACCATCCCCCAGTCCACAAGTTTCTCTCTCCCTCTCTTTCTCTTTACTGTCTTCCCCCGCAACAGCACGCAACACGGCGCTG
CCATGGCGACCCCGAGGACGATGAAAGCCGTGCAGTACGACAAGTATGGCGGAGGAGCTGAAGGCCTCAAGCATGTGGAGGTGCCGGTGCCGTCGCCCAA
GAAAGGCGAGGTGCTGCTGAAGATGGAGGCCGCCAGCATCAACCCCATCGACTGGAAGATCCAGAAGGGCATGCTCCGCCCCTTCCTCCCCGGCAAGTTC
CCCTTCACGCCAGTGGGCGATCTAGCCGGCGAGGTGGTGGAGCTGGGCAGCGGCGTGACCAACTTCAAGCCGGGAGACAAGGTCATCTCAATCAGCTTCC
CGGGCGGCGGTGGGCTCGCCGAGTACGCGGTGGCCCCGGCGTCGCTCACGGTGGCGAGGCCGCCGGAGGTGTCCGCCGTCGACGGCGCCTGCCTTCCGGC
CGCCGCCAGCAGCGCGCTGCAGCTGCTCAAGCTCGCCGGGGTCAGCTTCGACGGGACCTCCGGCGCCACCGGCCCGAAGAACGCGCTGGTGACCGCGGCC
TCGGGCGGCGTGGGCCACTACGCCGTGCAGCTAGCCAAGCTGGCCGGCCTGCACGTCACGGCCACCTGCGGCGCGCGCAACGTGGACTTCGTCCGGGGCC
TGGGCGCCGACGAGGTGCTCGACTACAGGACGCCCGAGGGCGCGGCGCTGCGGGGCCCGTCGGGCAGGAGGTACGACGCGGTGGCGAACTGCGCGGCGGG
GGTGCCGTGGCCGGCGCTCAAGGCGGTGCTGGCCGACGAGGGCGGCACGGTGGCCGACGTCACGCCGGGGGTCAGCGCTGCGCTCACGTCGATCCTGCAG
AAGGCGACCTTCGCCAAGAAGAGGCTGGCGCCGCTGATGCTGGCGCCGAGGAGGGAGGAGATGGAGTGGCTGGTGGGCTTGGCGGGGCAGGGGAAGCTCA
GGACGGTGGTGGACTCGAGGTTCCCGCTGAGCAGAGCGCAGGAGGCCTGGGCTAAGAGCGTGGAGGGGCATGCCACCGGCAAGATCGTTGTCGAAATCGG
AGGCACAGAGTGAACATCAACCATTGTACACTACAGTATGATGCAGCAATTGGATTGTTCGTGTATGTGTGGTAATTTGAGAAATCAATCAATAAATAGC
AATAATGTGGGGGCATGGTACGCGCGCCCCAAATGTTGCAAAATACGGGTTTAAGCCAAAACAAGAAAAATGCCTTACAACCAGCCCTTGAGCATTTGCA
TTGTGAGGAGTTTTAGCAACAAAACAATAATTATAATCAAACACCGGATCATAGTGCTAGCCACAAGAAACTCC
>MLOC_71135.1|auxin efflux carrier component 8|GO:0005739|GO:0016021|GO:0055085
ATCGCGCGCTTGTGAGTTGTGAGTTGTGACAGTGACAGTGACACACGAACAGAGCCAGAGCGTGGCAGAGGAAGATGATCGGATGGGGCGACGTGTACAA
GGTGGTGGCCGCCATGGCGCCGCTCTACTTCGCCCTGGGCCTCGGCTACGGCTCGGTGCGGTGGTGGAAGCTCTTCACGCCGGAGCAGTGCGACGCCGTG
AACCGCCTCGTGGCCTACTTCGCGGTCCCCTTCTTCGCCTTCGACTTCGCCGCGCGCATGGACCCCTACGCGCTGAACTGCCGCGTCCTCGCCGCCGACG
CGCTCTCCAAGCTCGCCGTCGCGCTGGCGCTCGCCGCCTGGGCCGCCGCGTCCACGCGCTGCCGCGCCGGCGGGGAGCCGGCCTCCTCGTGGTGCATCAC
CGGCTTCTCTCTGGCGACGCTGAACAACACGCTCGTGGTGGGCGTGCCGCTGCTGGACGCCATGTACGGCGGGTGGGCGCGCGACCTCGTCGTGCAGATA
TCGGTGGTGCAGATCATCGTCTACTTCCCGCTGCTGCTGCTGGCGTTCGAGGTCAGGCGTGCGTGCGGCGGCGGCGCCGGGAAGCCGGACGCGGCGGGGG
CCGGCGTGGTGGAGGACGGCGGTGTGGAGGGGAGGAGGCGGCGCGAGCCGGTTTGGCCATTGGTGAGAGCGGTCTGGCTCAAGGTGGCGCGGAATCCCAA
CGTGTACGCGGGCGTCCTCGGGGTCGCATGGTCGTGCGTCACAAACAGGTGGCACATTGTGACTCCCAGCATCATCGAGGGATCGGTGCTGATCATGTCG
AGGACGGGGGTCGGACTCGCCATGTTCAGCATGGGTCTGTTCATGGCGCTGCAGGAAAAGATCATCGTCTGCGGGGCCGGCCTGACCGCGCTGGGCATGG
CGCTGCGGTTCGTCGCCGGCCCGGCGGCCACCGCGGCCGGAGCCGTCGCCCTGGGGCTCCGCGGCGACGTCTTGCGTCTCGCCATCATACAGGCTGCGCT
CCCCCAGTCCATCACCACCTTCGTGTTCGCCAAGGAGTACGGCCTGCACGCCGATGTGCTCAGCACCGCGGTCATATTCGGGACGCTGGCGTCGCTGCCC
GTGTTGATCGCGTACTATATCGTCCTAGGCTTCGTTGGATAGTTATTAGGGCTCCGTATCTCCCTAGGGACTGATCGACTAACCGACGAGTAAACTGAAT
GTTTTCATATTTAGAAGGAATGAATATTCCCGGCCTCTACATCTCTTGATGCACACATCCATAACCATAAGTAAACTGAATGTAGTAGGTTGTGAGTTGT
AACTCGCTCTTCTACAAATAATGATCACTGGATGTGTTCCTGGGTGTCGCGTTGATCTTACTTGGGAGCTCTGGCCTGTGTTGTGCTTTGATGCTTTATC
TCTTGCCACTTTCTGGTGCTCCTTTTGGCTGCGTTGCTAGCCGTCTTCAGTAGTTTAAATGTATTCGATGTTATCAGGTTTTTGTCCCACGGCAAATGGT
TTCGAGGTCCATCACTTGTGGTAGTTTTGCCGGTAATGCTCCAACTCACTCTATTTCCTTTCTCCCCCTTCGTTGCTGGTGTGCTAGTGCAGTTGCAAGT
GACTAAAACTGATTTTACCGTTTTTTTACCAGTAAAAATGTTGTTGTTTTGATTGAGCAATTAATGAGAAGGTGA
>MLOC_60693.1|indole-3-acetic acid-induced protein arg7-like
CACCCGCCTATATATGCACCATTCCACCCCTTTCATCCCCACCTCCCAGTTCCAAGCTTGCTACACCTACACCTTCTTTGCAAATTTCCAGCTAGCTATA
GCCTGCAAAGTTTAGTGCACCATGGGCATGGCTGAAAAGGGGTCGGCGGCGAGGAAGACCGGGCTGATCACCAAGACGCTGGACCGGTGCCGGAGCACCA
CAGCGAGGAGCAACAAGCCAACGGAGGGCTGCTTCTCGGTGTACGTCGGCGCGGGCAGGCAGCGGTTCGTGGTGCGGATGGAGTGCTTGAACCACCCGCT
CTTCCAGGCACTGCTTGAGGAGGCCGAGGAGGCGTTCGGGTACGCGGACGCAGGTCCCCTCCAGCTGCCCTGCAACACCGAAGCGTTCGCCAGCGTGCTG
GAGAGGATCGAGGAGGAGAAGCATATGGCGGTGGGGAGGAGGCACGGCCTCGCCAGGGGGAACTCCTACCGACTGCTCAGCACCGGCCGGCCTGTCATCG
TTGGCCGGTCGTAGCATGCATATCCATTTGTATCGGATAGGATGCATGATGCCAAGTTCACGAGCTAGCTCTGAGTTTATGTTGCGCTCATGTTCTCAGA
CTATCATGTAGAGCAGCAGAGTACATATTTGGAAGCGACCGTATACTAGGCAATATTAGATATTTTTCTTTCTTATACTCCTTTTTCTACTTTTGTGACA
AGGCACTGTTAATTAGATGTTAATGTGTATTCTCCTCCTAAGTTGTAGTAACCGTCGGTGAAAAGTGTTATAGTACAGATAGTCAGATACACGACTGAAT
TTGTAAGTTTTGTGATGACTGGCGTACGGCCATAATTCCGCAGTAGAATCACACACTTCAATTCATTTCACACTGATCGCAAGTTGGAGCACCTCTGCAC
TATGTTTCTCAGAAAAAAGTGATTTAGACGGAACTATGCCAACATTAATGAAAGCATGCATATACTGT
>MLOC_60694.1|---NA---
AGTTAGATTTGTTCAAAGGGTATTTAGGTCAATAATTCTAACTTCCCTCGTAACCATAAAGGACGTGATATCATTCTTGTAATGAAAAACAAAATTGCCG
CCAGAACTAACTCGGTAGAATAATTAAAGGCTGACAAGATCAATCGTTTAAACACACATCTCAGTGTAATAATCAAAAGAAGACCATAACTTTCTATTCA
GTGAAGCTCTCTGCTTCATCTGGATTTAGGAATAGATAAGAGCGTCCGGGATTGGAGATGAGGCCGACGTGATGATGGTGCAAGGGGTTAACATTCCTTG
ACATGTCAGTGATTTCGTCCAGCGCCTCGCTCTGCTTCTGCAGTCTTTCCTGGTCTCACCTGCAGCTACGGAGCTGTCCTTTGCCGCTGCGAACATCTCG
CCTGGGTAACCGAGCAAAACTTGGGCAATCTAGGCTTTCCGTCTTCTTGTCGCCGGTTGTATCCGTCTCGTCGATCGTCGCTGCAGGCATAGAGATGACG
GCGATGCAGCCTGTAGCTCAATGTAATGCATTATTGCCATGACGCCACGCCATTGGCCCCGCCTCCAGCTCCAAGTCGACCATGATGGCATGATGTCACA
CACGCCAGCTTCCCTCCACAGTCGCAGCTAACTCCTCCTTAGGCCAACCTTCCAAGGCTGCCAAATCGCACCCATTTTCACTGTCAACTGATGTTTTTTC
TCCAGCCAATACCATTTGATGCTTGCTAGGGACATTTTTGCAGAACTATAACTCCAGAACCAGTCGATAACTTCCTTTGATCCTGCAATCAGGGCAAGGT
TAACGATTCCAGGTATTCTTTGACTCACTCAGAGGACTGAAGAACACCAAAGTATGGGATCAAGTATCAGTAAGGAGAAAACAGACACCGCAAATTACTG
GGTATTATATTATTAACAATAAACTGCTTGATCCAGCCCTTTCCTATTGTTTGGATTTGCAACCAGTCAGTTGAACCCAGGGACCGTACAGTAACCACAC
TACTATGACTAAACAAAGGGATATCCTTTGAATATCCAGAGAGAAAAATCGTATATGCCGCGTCTCAGTAAACAGCCTTGACCGGTGCCCGGCTTTGTTG
AATCTCTGGCTCTATATTCATTCTACGGCATGGGGAAGCTAGAGTCATTAGTTTTGGCTCCAAGTAACCACCGGCACTCCAAGCGTTCTCGAGACGTAAA
CTCTAACCTCGGTTTTATATAATTGCCACTAGCATTCCCTGACCTCATGGACAAATGGATCCATTATCCAGATGCAGAGCTCTTCATATGATACTACCTT
ATTCATTGACTAACTGATCCAGTGCTAACTCTTGGAGTAGTTGAAGCACCAACAAGAGCGCGACAGCATTAGAGAATGTGTTAAATATCGATCCTAATTC
AATCCCTCTGGAGTCAGAAGTCGGGTTGTTTTCACCACCTGCAACTTGTCTGAAAAGCTGGAGCCAAGAGCAAGGTGAAAATGGAACCCCCAGTAAACGA
AGCCTAGAAGCAAAGCCAACATACTCTTAACAAATAACGGTATGCAGAAGTGGATCAGGCTTTCATCAAGCAGTTTTGGAGGGCAAAAGT
>MLOC_72461.1|nuclease harbi1-like|GO:0005576|GO:0016023|GO:0004553|GO:0004601|GO:0020037|GO:0046872|GO:0005975|GO:0006979|GO:0055114|GO:0006804
CCGCCCGCCGCTGAGATCGATCCTTTGAACCCTCTCTGGAATCAGATTCTTTTTTTCCCTGGGAAGTTCCATGATTTCATCACTGCTACAGCCTAGAGGG
GATTGCATTTGCAGATTGCAAACACTTGCAACTTGCAGCCAGCTGCTTTTGCAGTTTCCAGCTCAGCGGCACGAGCAGCTTGTCCTGCCTGCACTAGTGA
TGTGATGTGACCCCATTATCCACGCACTGATTGGTCCCATCTGGACTCTGGAGCACAGCACGTAGATCACTGTGGAATTTGCTGATTATAATCTGCTTAT
CCCAGCAAAGCAGAGAGGATTTTGCGCTTGACGAGTAGTAGTACTACTTTTCTCAGTGAGGTTAGGTGGAGATCGGACAGAGCTGGCTGCGAGCGCGCGT
CGATCGGCTCCCGCGAGCACGCGCGCGCGCGCCCGTCGCCCCTGCCATGTGACCGCACGACCTCCCTGTCCACCCGGCTGCTTTGCCGCGTCCGACGTGG
CCGACCACGTGGTCCACGTCGCCCGAGAGTTTGAGACTGATTTGTTTTGTTGGGCAGGGCTGTGACGCGTCGGTGATGGTCGCGTCCAGCGGCAACGACG
CCGAGAAAGACGCGCCGGACAACCAGTCCCTCGCCGGCGACGGCTTCGACACCGTCGTCCGCGCCAAGGCCGCCGTCGAGAAGGCCTGCCCCGGCGTCGT
CGTCTCCTGCGCGCCGCGACCGTCCTCCTCGCCCTCGCCGCCCGGGACGTCGTCTCCATGGTTAGTCATCGGCCACGCCCTGCTTCCACCATGCCATCTT
TCGCGTTGCGTCGCGCCTCCTGTTGTGTCACTGACGGTGTCTGCCTCTGATCTGATCCCTGTGCCGGTGCGCGGCGATGGCAGTCGTCGGGCCCGAGCTG
GAAGGTGGAGCTCGGCCGGCTGGACGGGCTCGTCTCCAAGGCGGGCGACGTCGCGGGCAGGCTGCCGGGCCCGGACATGCGGCCCGACGCCATCGCCGCG
CTGTTCGACGGCAACGGCCTCGCCGTGCGCGACATGGTCGCGCTCTCGGGCGCGCACACCGTCGGCTTCTCCCACTGCGCGCGCTTCGCGGGGCGGCTCT
ACCGGCGCGGCGCGGTGGACCCGTCGTACAGCCCGTCGTACGCGCGGCAGCTGATGGCGGCGTGCCCGCAGGACGTCGACCCGACCATCGCCGTCGACAT
GGACCCCGTCACGCCCACCGTCTTCGACAACAAGTACTACGCCAACCTCGCCGCGGGCCTGGGGCTGTTCGCCTCCGACCAGGCGCTGCACGACGGCGCC
GCCTCGCGGCCGGCCGTGGAGGGGTTCGCCGGGAACCAGACGCTCTTCTTCGAGGCGTTCAAGGAGGCCATGGTCAAGCTGGGTAGGGTAGGGGTGAAGA
GCGGCGGGGACGGGGAGATCAGACGAGACTGCACCGCATTCAACACGTAGGAAGGGGAGGAGGCCGGCTGCAGGGCGAGGTGACACTAGCTTGTACTGTA
ATTGAGAAATGTTTTACGGTCTTGATGCATGATAAAGAGAAAAAAAAATATAATGCACGCAAGTAGCAAACACAGTCTGATCTAAAACTGTCTACAATGT
TGTTCATTGTCATGAGCACTATTGGTTCAGCCAATGAATCTTGTTCCTCGTTCTCAAAGATAGAGCTCTTTTATGTGAATGTTACCCCAGGCGAACAAAA
CTAAGGACGCATTTGGTTGGCTGCATACAGCCCAATCAGGCCCTGGCGGGATGAAAATGACCGTTTGGTTGTCTACAGGCCGGTTTGGCTCGCATCTGCA
TGGAACTTAAGCATTCCAGAGCCTGACTCGTTGGGAACAGTTGAATCGGCCGTTTCCAGCGAGCCAGCCTTAGTCGGGCGGAAAATGAAAAAGCGGCGTA
GGGCGTGGTGTAGGGAAAGCGGGCGGAGATGGTGGGATGGGAAAATCGACCGAGGCGGGATGACGCCAAATATATCCTCACCACCCCATTTACTCACTCA
CCTCTAGCTTTCGGACAAACCCTCCTCTGTTGTTGTTGACACCGACGGCGGTGGCAACTCAGATCTGCGGCTTCGACGGCGGCGGTGACTAAGATCTGAC
CTGCAACGGCAACACCACTCCCCGGCAGCGGCATCTGCTTCCCCCTTCTTCCTCGACACCGTCCGACCATCCTCGTCTCCGCCATGTCTTCACCGACACC
GAAGCTGGTAAGCTACCCCTCCCCCTCCTCTGTTATGTGATAGGTCGTTCGATAGGAGCATTTAGGAGCGATAGCGCCTGCCCTGACCGCACCATGGATG
TGGCTTAGGTTGTGGAGACGAAGCTTCTAGTTCAGGCAGCATCGCTGATAGCTGTGGTTCAGTCTTAGGTCCTGTTGGTCCATAAGAGAGTTGTTCGTCG
GAATGAGAAACCTCTCATTCGGTATGGTCCGTTGTTAATCTGGGATCATGAGAGGATGGCCAATCTGAACTACATCTACAACTGCAACGACACAGAGGCT
ATGTGGATGCTTAGAATGAAAAGAGCTCCTTTCAACAGACTTGTGCGGACGTTAGGAGAAGGGAGCTGCTACAAGATAGCATCAACACCACTGTGGATGC
ACAAGTGGCCCTATTCCTCCATGTTGTTGGTCATAACCAGAGGTTCAGGGTTGTACACAACACCTTCAGGAGATCAATAGAGATCATCTCCAGGTACTTC
AAGCAAGTGTTGTATGCTATTGGGGATCTTAGAGGAGAGATGATCAGGTCGCCAACCGGCGGACTCCTACCAAGATTCGCACTAGCCCAAGATGGCACCC
ATACTTCAAGGTGAGCATTTATACAGTATGTAGTTCATGCCTTGATATGTTGTTATTGTCCTTCTGTGGAGTAATAGCATATTGTAATGCCATTCCAGGA
TTGCATTGGAGCAATAGATGATACTCATGTCACTGCCAAAGTGCAGAGTTCACAAGCTGCAACATATAGGGGGAGGAAGCACTACACAAGACAGAATGTG
CTAGTTGTCGTTTTTTTTATAAAGGGCTTTTATTACTTAAAAGGTTTAAGCATTACACCCGGCCTCTGCATAACTAAGATGCACATAGCCACAGACCAAC
AGTACGGTAAGTGAAAACAGTAACAGACGTAATACGATCATGTAGATATAAATCATCGTTGCCTATGGAGGCCCAATCCGAAGATCAAGCTGCCACCCAT
GTGGGATAAAAATATCCCTCGCCACCTTTTCCAATCGCACACAAGCCTTCATAAAAAAGCCTTGAAACTCCGTCCGTTGTAAGGTGGACCACGAACGGAG
AATACCTGTGCATCGGAAGAGAACCTGCAAACGAGAGAAATTTTGATCATTAAAAACCTTGTCATTTCTACTCAGCCAAAGCGACCATATAACGACAAGC
GCTCCTACTCAAAGAACGGTTCTAAACTTATTATCTATCCCATTTAACCAACTGCCAAAAACATTGGCAACGAAAGTGGGTGGACACAAGTTAGAAGCCA
TTTGGATAGTTGACCAGATAGAGCGTGCTAGCTGCTGTTGACTTCGATCTGAAGTTCACATATGTGCTTGCTGGATGGGAAGGTTCAACACATGATGCTA
ACATTTCGAGTGACAACATGAGTCGTCATGATGGCATCAACATCCCCGATGGTAAGCTCTACCTTGGAGATGTTGGCTATGCATGTCGGCCAGGTGTTCT
TCCACCCTTTAGGAAAACCAGGTACCACCTGAACGAGTTTGATGGTAGGAACTATCCTAGGACTCCTCGGGAACTGGTCAACCTCAGACACTCCAACCTT
AGAGTGACTGTTGAGAGCGCCTTTGGAGCTCTGAAGAATAGGTTTAAGATCCTGGATTAGAATCCATTCCACCCTTACCCTACCCAGGTGAAGCTTTTTC
TTGCATGTTGCATCATTAACAACTGTATCCTGCAATGGGGAGTTGATGAATTTGTGTCGGAGGAGGAAGATGTGACTCCTGATGGGGTGATCTGCTTCGG
CCATGGTGTGGAGGCGTACGACAATGAAGCGTGGAAGAACAAAAGGTTAGAGTGGCCTCAGGCAATGTGGGATAACATAGGTCACACGAGGATCCTAAGC
AGAAGAACAAGAGGAAGAAGAAGAAAGAGGCAGCAGCAGAAGCGAGGAAGAGGAAGCACCTTAGTTAGCATCATTGAACTATCCTTATTCATCCATGTTG
GCTCTTAATAACTTGTACTGTCATTTGCTAGTAGCTAGGATAAACTGCCATTTGTTTTCTAGCTAGGACAAAACAATGTTCAGTGTGTGTGGTAAGATCA
CCGTTTGTGAGAAGTGGTGATCACATATTTAGCCGTTTGCAACCGAACAACGTGTTGCTTGTTTAACAACAATGACGCATGCAACCAAACAACATGCTGA
CTAGTTTCCCTCATGGAGAAATCCTAATGCAGGCAACCAAACAACATGCATATGTTGGTTTTTAGCCTGCGTTTGCCCAACCAGGCCCAACTGGGACAAG
TATGCAAAGTGCCCTCAAACAGAGATGTGAACCAAACACGCCCTAACAGTTTTGCTCCATGTGCATACGGCGTACAAACATACATTACAATGCCACATCA
AGGACACATTCACATAAACAACAATCTACACTACATTGGTGATCGGTTAGCCAAACCAATAAAGATAACCAATCCAGAATAGTAATATACTAGGAGTTGA
GGCATCACCCTTTGGCACCACATGAGGGGCAGCTGGGCGGTACTAGGTGGGAGGCGCCCCTTACACTGTCATGTTTATACTATATAACCGGTGCATATTA
AGCAGTAGTAAGTCGGGATAAATCACGGATTTCGGAAGCAGATCAAACTTAGAAAATTGGAAGCATGTTATATAGAAGATGCATTACATACGTTCGCTTG
CTCGAAAGTGAACCAAATTCAGCAAAAAAAAAAAAACTGTG
>MLOC_12348.1|indole-3-acetic acid-induced protein arg7-like
CCGGCCCCATATTACCCTATATAAACCTCTCCACCCCTTTCCTCTCCACCTCCCAATCCCAAGCCTGCTACACATCATTTGCAAATTTGCAACTAGCTTT
CAACCTGCTAGGTTTCGTGCACCATGGGCACGGCCGAGAAGGGGTCGGCGGCGAGGAAGGCCGGGCTGATCGCCAAGACGCTGGACCGGTGCCGGAGCAC
GACGGCGAGGAACAAGCCGGCAGAGGGCTGCTTCTCGGTGTACGTCGGCGATGACATGCAGCGGTTCGTGGTGCGGACGGAGTGCTTGAACCACCCACTG
TTCCGGGCGCTGCTGGAGGAGGCCGAGGAGGCGTTTGGGTACGCGGACGCAGGCCCCCTCGAGCTGCCCTGCAACACCGAGGCGTTCACCAAGGTGCTGG
AGAAGATCGAGGAGGAGAAACATGTGGCGGTGGGGAGGAGGCACGGCCTCGCCAGGGGGAACTCTTATCGGTCGCTTGGAGCTGCCTGGCCTATGATTGT
TGGCCGGTCGTAACATTTGCATTTATGATCATATGCCGAGTTGATGAGCTCTGGGTTTCTGTTGAGCTTGCATCCTCATACTATCGTGTACACAGTTGTA
AGCAACCTTAGCTCCAAAGTATGGTACTGTAAACAACATCACCATACACGGAGTACTTGGCAAACGTTAGATATTTTTCTTCTTTATTCTGTTTTTGTGA
CTTGTGAGAAGGCAACCTTAGCTTCAAATCCATTTACAAACAGGATTACATAGCCTCAACTCACATGGCTAATTTCCGAT
>MLOC_61593.1|acyl-coenzyme a thioesterase mitochondrial|GO:0005739|GO:0009536|GO:0016787|GO:0008152
CTTTAGGTAGCTCAATGGTACAAACTGTTAAATAAGTAAGGCCTTTAGTAGCTTTCCTTTCCTTCTTTTCTTGAAAGATTGCTTTCCTTTCCTTTTGAAC
AACGGCATAAGTAGCATTCCTTCCAGGCTGTCAGTTCAACATATACTACTATACAATTTTTAGAGGGAAAAAGCTCCAGCCCCAGCTCCATTGAATAACA
ACGAAAACAAATATGTCTGATACAACTTATTTGGGAAAGTAAAGCTTGCGGAGGAACAGCAAAGGGGCTGCCTCAGCAGGGAAACATATACTATACACTG
ATAACTTGATTATTTATGGATGACAGATAACTATGATGAGGCTGTCAGTTCAACATATGTACTATAACAATGATACTTATGTACAACAGATAACCGATAT
CTGTTAATTTATGGTGTTTTTAACATCCAGCAGGAATATTTCTTGACAAATCTTATGTGACACGCAGCACTGTTCAGATGACGATAGCACAACAAGACCC
CTTTTGTTAGTTACTGCTTCTGTGGATAAGATGGTCTTAATGAAGCCACTTCGTCTGGACACTGAAGTAAAGATTGTTGGGGCAGTTACTTACGTTGGCC
GCTCTTCGATTGATATACAGATTGAAGTGACTCAGATTGATCAAGATGGTGATACACAGTCAGACCCAATTGCATTGACGGCTAACTTCACATTTGTTGC
ACGAGATTCAGTGACCGGAAAATCCGCTCCAGTGAACCGCCTTTCACCAGAAACCGAGAGAGAGAAGCAGTTATATGAAGAGACAGAAGCACTGGATAAG
GTGAAAAAAAGGAAAAGAGAAGAACAGAAGGGAGTGCTTGAAAAGGGGGTACATAAGCTTGGTGCTGAGGCTGAGAGGCTGAAGGCTTTACTGGCAGAGG
GTCGTGTTTTCTCTGATTTTCCTGCTTTGGCTGATAGGGATAGCATATTGATGAAGGATACTCGCCTGGAGAACTCCCTTATCTGCCAACCTCAACAGCG
GAACTTGTATGGACGGATATTTGGAGGTTTCTTGATGCACCGAGCATTTGAGCTTGCTTTCTCGACTGCCTATGCCTTTGTTGGGCAGAGACCGTGTTTT
CTTGAGGTGG
>MLOC_25398.1|udp-glycosyltransferase 74f2-like|GO:0005737|GO:0052639|GO:0052640|GO:0052641|GO:0080002|GO:0009696|GO:0010167|GO:0015706|GO:0018874|GO:0046482
GCTGGAGGTGCTGGCGCACCCGGCCGTGGGGTGCTTCCTGACGCACTGCGGCTGGAACTCGACGTCGGAGGCGCTGGTGGCCGGCGTGCCCATGGTGGCG
CTGCCGCAGTGGACGGACCAGCCGATGAACGCCAAGTACGTGGAGGCCGTGTGGCGGGCGGGTGTGCGCGTGCGCCCCGCGGCCCAGGACGGGCTCGCGC
GGAGGGGGGAGGTGTCCGGCGGGATCGAGGCGGTGATGGCCGGCGAGCGGAGCGGCGAGTTCAGGAGGAACGCCGCCGCGTGGGCGGAGAAGGCACGGGC
GGCCAGCAGGGCGGGCGGCAGCTCCGACCGGAACATCGCCGAGTTCGTCGCCAAGTACGGCGGCTCCAACTCCAAGTGATGGGTGATCAGTTGGCTGGAA
ACTGGAGCCATGGACATGGATTGAACTGTTCCCGCAATTGCACAGAGCATCGCGCGTTGCGTGGACATTTGGACACTGGTTTGATGATGAAATAAATGGT
CGATATGTATGGTGACGGCTGCTGTTGCGTTCTTCTATTCTTTGCAGCGAATGGGACGAAGAAGTTTGGATGATCAGTTGATCACACATGAGAATGAGAG
GAGATGGCAGAA
>MLOC_17405.1|mitochondrial uncoupling protein 5-like|GO:0016021|GO:0031966|GO:0006839|GO:0055085
CCGCGCGCGCCGGCGCCGGCGTCGGTGGCCAAGCCCGGCCCGATTGGCATCTGCACGCAGATCCTGCGCGCCGAGGGCGCCGCCGGGCTCTTCTCCGGGA
TCTCGGCCACCATGCTGCGCCAGACGCTCTACTCCACCACGCGGATGGGCCTCTACGACATCCTCAAGAAGCGCTGGACCCAGGAGAACGCCGGCGTGCT
GCCGCTGCACCTCAAGATCGCCGCCGGCCTCATCGCCGGCGGCGTCGGCGCCGCCGTCGGCAACCCGGCCGACCTGGCCATGGTGCGGATGCAGGCCGAC
GGCCGCCTCCCGCTCGCCGACCGCCGCAACTACCGCAGCGTCGGCGACGCCATCGCCCGGATGACGCGCGACGAGGGCGTGCGCAGCCTCTGGCGCGGCT
CGGCGCTCACGGTCAACCGCGCCATGATTGTCACCGCCTCGCAGCTGGCCACCTACGACCAGGCCAAGGAGGCCATCCTGGCCCGCCGCGGTCCGGGCGC
CGACGGCCTGGGCACGCACGTGGCCGCCAGCTTCGCCGCGGGCATCGTGGCCGCCGCCGCGTCCAACCCCGTCGACGTGGTCAAGACCAGAGTGATGAAC
ATGAAGGTGGCGCCGGGGGCTCCCCCGCCGTACGCCGGGGCCCTGGACTGCGCGCTCAAGACGGTGCGGTCGGAGGGCGTCATGGCGCTCTACAAGGGCT
TCATCCCCACCGTGTCGCGCCAGGGGCCCTTCACCGTCGTGCTCTTCGTCACCCTCGAGCAGGTGCGCAAGGTCTTCAAGGACGTTGAGTTCTAATGCAG
ACATGCAGTGCAGACCACCGCGCGGCACCATGGATCCATGATGATGACGACAAGAAGCTGCCCATTGATGCCGCTGCTGCTAAGAATAACTAGTAGTAGT
AGTACTACTGGCGATTTGGAGAGATTTCTCCAGTTCCTGCGCCCCGTTGATTGTAGTAATTCGGATGGATTTGATCGATTTTGAATGCAATTTATATTTT
TAAATCTTGGGCTATGAATGTCAACTTTGAGAATCTTCCGCTAAGAATTGTCAGCATTGACAATGTACCAGTTACTGAATTGAATAGACTATTATTTTTT
CTGAACTTGAATAGACTATTATTGGCATGCTTTCAGTTTTGAGTATACTAATTTAAG
>MLOC_7357.1|hypothetical protein F775_52338
CTCGTGGTCACATGCGCATGCAGCATGGTCGTTGCAACCATGGACAGAGCGCCTGCCATCAATCATGCTGATCAGGTTAACAAATGCGCCAAGTCAAATC
GCCACTGTCCTCTCCCGCTATAAGAAACATGAGGATACCAATGCGTCCCATCCCTCCACACTTCTCAAATCTCGCCATGAAACCAGCCAAGCAGTCAAGC
ACGTACACCTGCCCGCACGCAGACGGCTGACCCAGCAAACTACCAAGAAGCTCCCCTGCTCCGCTTTGCTCCGGGCCGGCGAGGCGATGGAGGGCATCTT
CCCCTTCTTCTGCTCGGCGATCAGGAGGCGGAGGCCGAGGCCGCCGGACCGCTACGAGCGCCTCGCCGTCCCGGGTGGGCTTGGGCGGGAGCACGAGAGC
TTGGCCGGCGGCGGGCGCTACCAGCACTCGCAAAGCTGCAGGTTCCCCGCCCGACGTTCCGGGGCGGACGAGCTCGGCCTCGGCCACGACGACGACGACC
GGCCGCCGCCGGAGGACCTCTCGGGCGAGCTGTCTCCGGCGTCCGGCGGCCGGGACGGCGGGCGCGGGCTGTCCAGGTCCCGGAGGTTCGGCAGCATGCG
CATGTTGGCGTCGTGTATCGGCGGCCCGTGAGATCAACGCACCGCTGCTGTCTGTACTCTGTAGTCTAGTGTGTGTGTGCTACAAGGAAGAAATGCGTAC
CGCGCATTCGGCAGCTTTTTTTCTTCAACTTCCGCGCATTCGGAAGTTTTCCACTCCCTCCAACCAAGGTTAGGTTTTGGGTACCGACCGAAAAATATGG
GCAACACGGATCCCGGTACCCCACGAGAAATCGCC
>MLOC_69412.1|spx domain-containing membrane protein at4g22990|GO:0016021|GO:0055085
CCCCGGTGGAAAGCTATATATAGTGAATTAGTGAGCACATAGTAGCACACCACCCATCCACTTTCACCACAAAGAATCCGTTCAAGGAGGAGCCCAAGAA
GTGATCATTAGTTTTCTAGCTCCATTCTGAGAAAGGTATACAATCTGAGCAAAAATGGTGAAGTTTTCCAAGAAACTAACAACGGACCAGGTTCCAGGAT
GGGAGGAGTACTACTTCAACTACAAATTGCTGAAGGCGAGAGTGAAGGTGTACACGGAGCAGACAAAGGAAGGCAATCACGACCGAAGACGCGTTCTCAA
AGATTTCTCAAAGTTGCTCGACGATGAGATTGAGAAGATAGTGCTGTTCATGATAGAACAGCAAGGGCTGATCGCGGCGCGGCTAGAAGAGCTAGGGAAG
CGAAGGGCGGTACTTGAGGACATTCCACTTCTTCAGGAGATAACTGAACTGAGGGAGGACTACAGGGCAGTTGGCCATGATCTTGTGAGGCTTCTGAAGT
TCGTCGATCTCAACGCCAACGCGGTCCGGAAGATCCTGAAGAAGTTCGACGAGCGTCTCGGGTATAAGTTCACGGATTATTATGTCAGGAGCAGATCGAA
TCATCCCTATTCTCAGCTCCAGCAGGTTTTCAAGCATGTGGGTATTGGAGCTGTTGTGGGGGCATTGTCGCGCAATCTCGGCGATCTCGAGGAGCGCGAA
GGAAGTTATCTGAACATCTATGATCAGCACCCACTGGCCATTCCGAAGGATCCTATAATCGACATGATCAAGGCGACGGCGGACAAGCTGACGAACTCGA
CCAACTTCCTGCGGTTCCTGGGGCAGCACGCGCTGATCGCGCAGGGGAGCATCGCCGACGACTCACCGGAGGAGCAGCAGGTGTCGGAGGACAAGTACCA
CTTCATCTCCCTGGTGCTCAACCTGGCCAACACCTTCCTCTACATGGTGAACACGTACATCGTCGTCCCCACGGCCGACGACTACGCCACCAGCCTCGGA
GCCGCAGCCACGGTGTGCGGCGTCATAATCGGCTCCATGGCCGTGGCGCAGCTCTTCTCCTCGGTCTACTTCAGCGCCTGGTCCAACCGCTCCTACTTCC
GCCCGCTGCTCTTCAGCAGCGTCGTGCTCCTCCTCGGCAACGTCATGTACGCGCTGGCCTACGACTTGGACTCCCTCGCCATCCTCCTCGCCGGCCGCGT
GCTGTGCGGGATGGGGTCGGCGAGGGCCGTCAACCGGAGGTACATCAGCGACTGCGTCCCGCAGAGGATCCGGATGCAGGCGTCCGCGGCGTTCGTCAGC
GCCAGCGCCCTCGGCATGGCCTGCGGCCCGGCGATCGCCGGCCTGCTCCAGGTCAACTTCAGGCTGTACGCGGTCACCATCAACCAGGACACCTTGCCTG
GCTGGGTCATGGCCTTCGGCTGGCTCGCGTACCTGCTCTGGCTGTGGATCTCGTTCAAGGAGCCGGTTCTCGGCGACGCCGGCGATGAAGGTCACCGCCA
GGGATCCTCTCGTGGCTCCTCTAGCTTAGGATACCGGAAGCAAGGGCTTGCGGGTGAATACCTGCTGAAGCAGGACGCTGAGGGCGAAAGCGAGGAGGAG
GAGACGCCGGCCCCGGCGGCGGCGCCGTCGATCGCCGAGGCGTACGGGCTGCTGACGCCGTCGGTGAAGGTGCAGCTGCTGATCTACTTCATGCTCAAGT
TCTCGATGGAGATCCTGCTGTCGGAGTCGAGCGTGGTGACGAGCTACTACTTCGGGTGGAACACGAGCACGGTGGCGGTGTTCCTGGCGGCGCTGGGGCT
GACGGTGCTCCCCATCAACGCGGTGGTGGGCACCTACATCAGCAACATGTTCGAGGACCGGCAGATCCTGGTGGCGTCGGAGGCGGTGCTGCTGGCCGGC
GTGGCGCTGAGCTTCCACGTGCCGGGGACGGCGTACACGGCGGCGCAGTACGTGTGCTCGGCGCTGCTGACGTTCGTGGCGGCGGAGGTGCTGGAGGGGG
TGAACCTGTCGCTGCTGTCGCAGGTGATGCCGGCGCGGCTGTCCCGCGGGACGTGGAACGGCGGGCTGCTGTCGACCGAGGCCGGCACGCTGGCGCGGGT
GGCCGCCGACGGGACCATCACGCTGGCCGGGTACCTCGGGCAGGGCGCGCTGCTGAACGCCACGCTGCTGCCGTCGCTGCTCATCTGCGCCGCCTCCATC
GCCGCCACGCTCTCCACCTACAACTCGCTCTTCTACTAGCCGGCGAGCGAGCGCGCCCGTCACGGCGGCGTGTGTGTGTGGTTTCCGGCGGTTGCGGTAC
GTGTTCTGTTTTGTGTTGTGACTCTTTGAGGTGTACGCGTGTGCTGCTCGGAACGTGTGATAGCTCGGGGCATAATAGAAGATGCTTTCGCCCCCAACTA
CAAGTGAGGGGCAATTTGGGAGGCTGAGAGTTATGCCCCCTCCCTTCGTCCACGACACCGTGGGCCCCGTCTCCTCCGGCCACCGCTTCAAAGGAGGGAC
GGCGTCTGATAGGAATATATTGCCGATGTCCCCCCC
>MLOC_7629.1|serine carboxypeptidase-like 18|GO:0016023|GO:0004185|GO:0016746|GO:0006508
GCCGTGTGCACCCTTGCCACCTACATCTCGATAAGACCCAGGTCCCAATCCAACAACCCTTTCGTCGCACAAAGAAAAATGAAACGAAACGAAACATAGT
ACATGTCGCTCGCCCGCCGGCGGATACATACAACTGGACCGCGTCGCCACCACCACCACCGCGCGCGCTACAACAGAGCACGCCGCTAGTCCACTCCAGG
TTCAGCTAGTTTGTTTCGAGATGGGCATGGCGAAGCTGCTGGTGCTGCTCCTCGTAGTCACCGCCGGCCACGGGCACGGGGCGGCGGCGGCGGGGGGGAA
GGAGAGGAACACGATCACGCACGTCAAGGGGTTCGACGGGGCGCTGCCCTTCGCCCTGGAGACCGGGTACGTGGAGGTGGACGAGGCGCACGGCGCCGAG
CTCTTCTACTACTTCATCCAGTCGGAGCGCAGCCCGCGGGACGACCCGCTCATCCTGTGGATCACCGGCGGCCCCGGCTGCTCCGCGCTCTCGGGCCTCC
TCTTCGAGATCGGGCCGCTCAAGTTCGACGTCGCCGGCTACACCGAGGGCTTCCCGCGCCTCGTCTACTTCGAGGACTCGTGGACCCGGGTGAGCAACGT
CATCTTCCTGGACGCGCCCGTCGGCACCGGCTTCTCCTACGCGCGCGACGAGCAGGGCCTCGACGTCAGCCTCACCGGCACCGGCACGCACCTCCGGGTG
TTCTTGCAGCGGTGGATCGCCGACCACCCCGAGTTCGCCTCCAACCCGCTCTACATCGGCGGCGACTCCTACTCCGGGTACACCGTCCCCGTCGCCGCGC
TCGAGATCGCCGACCAGCCGGATAACGGGGGGCTCAACCTCAAGGGGTACCTGGTGGGCAACGCCGCCACCGACGACAAGCACGACTCCGGCGGCAAGGT
GCCGTTCATGCACGGCATGGGGCTCATCTCCGACGAGCTCTACGAGGCGGCGCAGGGCAGCTGCGGCGGGGACTTCGTGACGACCCCCCGGAACGTGCAG
TGCGCCAACGCGCTCATGGCGATCACCATCGCCACCTTCGCCGTGAACCCCGTGCACATCCTCGAGCCCATGTGCGGGCTGGCGCTGGCGCCGCGCGCTC
TACGTCCGACGGCCCCGATCAGCAGCATCCTCTCCTCCGCGGGCGCGGGGAGGAGGAGGTCGGCGAGGCTGCTGGTGCAGGAGGCGGACCGGCTGGCGCT
CCCGGTGGAGTGCCGGGACAACGGGTACCGGCTGTCCTACACCTGGGCGGACGACCCGGAGGTGAGGGCGACGCTGGGCATCCGGGAGGGGACCGTCGGC
GCGTGGAGCCGGTGCGTGCAGCTGACGCACTTCCGGCACGACGTGTACAGCACCGTGCCCTACCACGCCAACCTGACGCGGCGAGGCTACCGCGCGCTGG
TGTACAACGGCGACCACGACATGGACATGACCTTCGTGGGCACGCAGGCCTGGATCCGGACGCTGGGTTACCCGGCGGTGGCGCCGTGGAGGCCGTGGTA
CGCCAACCGGCAGGTCGCCGGGTTCACGACGGAGTACGCCCACAACCTCACCTTCGCCACCGTCAAGGGCGGCGGCCACACCGCGCCCGAGTATCGCCCC
AAGGAGTGCCTCGCCATGCTCGACAGGTGGACCTCGGCCGACGGCAGGCTCTGATCTGATGAGCCTCCGACTTACCACTCCCACCTACGGTTATGCGGTG
CCTACGAGTGAAAATTAGTGTACTGGATTTGGACCACGGCTAGCTGGTCACGTCATTTCATGTACGGTGTAGTACTATCGATTGCAGTGCCATGCACACC
AGAGGAGGAAGAAATAAAAGTCGGGAGAAAACTGGAGAGTTCCATGGAGTATAGGGTCGAGACCACCGAGCAAGCCATACCACGTACGTCTGCATGCAGT
CCAGTTAGCGGAAACAGACGAATCATGAGCCGAAAGAATGAGCAAGCCCATTCCCTTCCTCTCGTATGTACTTCTGTTCCCGTGACCGAGTAAACTGGGA
TGACATTGCAGATTGGCAGTGCTTAGAATTCATCTATATGAGATGTAATTTGGTCTTATTCACTTTGTTTTCCTATATACATCACTAATATGGTCTGTCA
TTGTATTTTCGCTTGTGCTGCCTTTTATTGTGTTATGTAGGCTGGGCTGGGCTTGTTTTGTACTAAGTAGCTATATATTCTTCTATGTCTTGTTACTTTT
TCTACATTCGCATGGCTGAGGTATTCACAAATCTTCT
>MLOC_15187.1|xylanase inhibitor protein 1-like|GO:0004553|GO:0005975
GAGTGGGAAAGGAACGGTATTGATGCGTGGACCTTCACCACGTTGCGTTGTTGGCTTGTTTGCGTCGTCTCGTCGGTCTAACTCGTCGACTTGCATTTAT
TGTGGATTGCCGCACCTGTGCTCCGCTTCTCATCTCGTAAGCCTCCTCGATGTGCTTTTCAGCTCCGCTTAAGTCATGTTATTATGTTATCTTACTACTC
CTGGAGCGATCAAGCTGAGTGCGCTTCCCGTATGTGGAACAATTTCCCCATGAACGCCGGCAAGCTAGCTAAGTGAGTCCAGCTAAGTTCGCCACCTATG
GCCGCAACACACGGGGAGATATCGAAAGCCACCTAGCTGCACTCCCACATCTCGCTCAGTCGATCAGTAATCAGTAATCCATCTTCTATATATGAAACGC
ATTCTAGCTAGCTAATCCTATCTTCAGAGTACAGTACGTAGTAATCAGAAATGGCGCTGGCACGCCGGAGTCGTCCCATCTCCCTCCTCCTGGTCATCGC
CGCTGTTCTCTCCGTGCACAGCCTGCTCCCCGGCCCGGCCGCCGCCACGGGGAAGACCGGCCAGCTCACCGTCTTCTGGGGCCGGAACAAGGACGAGGGC
TCTCTCAGGGAAGCCTGCGACGCCGGCGTCTACACGGCGGTCATCATGTCCTTCCTCAACGTCTACGGCCACGGGAAGTACCGCCTCGACCTCTCCGGCC
ACCCGCTCGCCGGCATCGGGGACGACATCAGGCACTGCCAGTCCGCGGGCGTCACCGTCTCCCTCTCCATCGGCGGCTTCGGCGGCGACTACGCGCTCCC
GACCAACCGGTCCGCGCTCGACCTCGCCGACCACCTCTGGTGGTCCTACCTCGGCGGCAGGCGCAGGGGCGTGCGCCGCCCGTTCGGCCGCGCGCGGCTC
GACGGCGTCGACTTCTTCCTCGAGCGCGGCGGGCCGGGGGAGCACTACGACGCGCTGGCCAGGGAGCTGGCCAAGCGCAAGGCCCGCGGGGGGAAGCCGC
CGCGCCTGACGGCGACGCCGCGCTACGCGTTCCCGGACCGGCTCGCGGCGCCGGCGCTCTCGACGGGGGTCTTCGAGCGCATCCACGTCAGGTTCTACGA
CTACCCGGACTGCACGGCGTTCATCGAGGACGCGTGGGGCAGGTGGACGGCGGCGTACCCGGGCAGCAAGATCCACCTCGGCCTGACGGCGTCGGAGAAG
GCGAGCTGCTACCTGCACCCCAAGGCGCTCTGGGAGATCACGATGCCGATCGTGCAGAAGGCGGCCAACTACGGCGGCGTCATGCTCTGGGACAGGTACT
ACGACGTGGTGAACGTGCAGGACCACTACAGCAGCTACATCAAGAACTGGGCATGAGCTCCGGCCATCCTCCACTCCACGCATCACCTTGTGTGTTCTTC
CTCCCCTCCCTTGGCAAACAACGCCTCTAGCTCGTTAATCTGCTTGCGCATGTGTGGATCGCAAGTAATCTGCTGTTAAATCGTCACTCTTGTGTGCTTG
TGCAAGAATAAAGGGACGACAGTGCAGGGACAAACAGTTCATTTCAGAAGTTTGGTTTGATCATGCTGTTTCCTGTGGATGTCACAATTATCTTCAGGTC
ACTGCTTGATTACGTTTTGAAATGTATGCCCCACATCCGGATGGGGACGTGCAATCAATCCCTACAAATACGAACTCTGAAATGATTGTTAGCAGCAGCT
AGCTTGAAGTGAACACGCCCTTTTCCACGCCATCTAGTCCGTCATGCTTTTCCTAG
>MLOC_71249.1|chaperone protein chloroplastic-like|GO:0009941|GO:0005524|GO:0008233|GO:0016887|GO:0042803|GO:0006508|GO:0009646|GO:0034214|GO:0034605
CCGGCCGCGGCCCGGAGGCCGGCGCGCCGCGGGGTCACCAGGGCCGTATTCGAGCGCTTCACGGAGCGGGCCGTCAAGGCGGTGGTGCACTCCCAGAAGG
AGGCCCGGGGGCTAGGGGAGGGCGCCGTGGCGCCGCGCCACCTGCTGCTCGGCCTCGTCGCCGAGGACCGCTCCGCCGGGGGCTTCCTCTCCTCCGGGAT
CACCGTCGAGCGCGCGCGCGAGGAGTGCCGCGGCCTCATCGGCGCCGCCGCCGCCGCCGCACACAAGGCGGGTGGGCTCGACACCGACGTGCCCTTCGAC
GGGGGCTGCAGGCGCGTCTTCGAGGTCGCCGTCGAGCTGTCCAGGAACATGGGCTGCAGCTTCATCTCCCCCGAGCACCTCGCCATCGCACTCTTCACTC
TCGACGATCCCACCACCAACAACCTCCTCAGAAGCTTGGGAGCGGATCCGAGTCAGCTAGCATCCGTTGCAGTCACCCGACTTCATGAGGAGCTTGCAAA
AGATGGCAGAGATACCGCAGGAGCTTCTTCTCTCAAAGTGCCCGAGAAAGCACCCGCTGGAGCTGGGGCTGGAAGATCTGCCTTCAGCAAATCCTTGAGT
AAAAAGAAAGATAAAGGTGCGCTAGATCAGTTTTGTCTAGATTTGACCACACAAGCCAGTGGAGGGTTTATTGACCCCATCATCGGCCGCGAGGAGGAGA
TCGAAAGGGTAGTTCAGATAATATGCCGGCGAACAAAGAACAATCCCATCCTTTTGGGTGAGGCAGGTGTTGGTAAAACTGCGATCGCCGAAGGGTTGGC
TCTTCGGATTGCAAATGGAGATGTCCCCATTTTCCTCGTGGCAAAGCGTATAATGTCACTAGACATTGGCCTGCTTATTGCTGGCGCAAAAGAGAGGGGC
GAACTGGAGTCCAGGATCACTAGTTTAATTCGTGAAGTCCGTGAAGCAGGTGATGTTATTCTTTTCATCGATGAGGTTCACAATCTTGTTGGATCTGGAA
CTGCTGGAAAGGGTAAGGGTGCTGGCCTTGATATTAGCAATCTCCTGAAGCCCCCACTTGCCAGAGGTGAACTGCAGTGCATTGCAGCTACAACTTTAGA
TGAACACCGGATGCATTTTGAGAAGGATAAGGCTTTGAACCGCAGGTTCCAGCCAGTATTTGTAGATGAGCCTAGCCAGGAAGATGCTGTGAAAATATTA
CTTGGTCTTCGTGAGAATTATGAAACTTATCATAAATGCAAATTCACTCTAGAAGCCATTAATGCAGCAGTTTATTTGTCAGCAAGATATATCCCAGACA
GACAGCTTCCTGATAAGGCTATTGATCTTATTGACGAAGCTGGCAGTAGAGCTCGAATTGAATCATATCAAAAGAAGAAGGAGGGACAATCTTCTGTTCT
CTTAAAGGAGCCGGATGAATACTGGCAGGAGATAAAAGCTGTTCAGGCCATGCATGATGTGGTGTTATCTAACAAGATGAAATATTCTCCGAATGAGAAT
AATCAACAGAATGCGAGTCTTAACGCTGAAGGACCACGTCAGGATAAGGCTGAGTCAACAACTGAGGAGCCTATTGTAGTTGGAACAGAAGAAATTGCAA
GAGTCGCCTCATTATGGTCAGGTATTCCAGTCCAGCAGCTGACAGCTGATGATAAAAAGATCTTAGTAGGACTGGATGATGAGCTTCGAAAGCGTGTTAT
TGGTCAAGATGACGCTGTTGCGGCGATATCGCGGGCGGTGAAGAGATCACGTGTTGGCCTTAGTGACCCTGACAGACCTATCGCTACGATGCTCTTTTGT
GGTCCTACAGGTGTTGGTAAAACCGAGCTTACCAAAGCTCTTGCGGCGAGCTACTTTGGATCGGAATCTGCTATGCTTAGACTAGACATGAGTGAATACA
TGGAGAGGCACACAGTGAGCAAACTGATAGGCTCTCCTCCAGGGTACATTGGGTATGGTGAAACTGGTACTTTGACAGAAGCGGTCAGGAGAAAACCATT
CACCGTGGTACTGCTTGATGAAATAGAGAAAGCTCACCCTGATATTTTCAATATCCTTCTCCAAATTTTTGAAGATGGGCATCTGGCAGACTCACAGGGT
CGCAGAGTTTCGTTCAAGAATACATTGATTGTCATGACTTCGAATGTTGGTTCTACGTCAATTTCGAATGGACGACGGAGCATGGGTTTCTCAACAGATG
ATACCGAATCAAGCAGATACGTTGCGGTGAAATCCCTGGTGATGGAAGAGCTGAAGGGGTTCTTCCGTCCAGAATTGCTCAACAGAATCGATGAGACGGT
CGTCTTCCGTCCTCTGGAACAAACTCAGATGCTAGCAATTCTTGATATCCTCCTAGAGGAACTGAAGGGCAAGCTCTTGGCCGTCGGGATCGGCCTAGAG
GTTTCTGATGCGATGAAGGAGCTGATCTGCCGGGAAGGCTACGACAAGAACTACGGTGCGCGACCACTGAGGAGAGCCATCACCCAGCTGATGGAGGATG
TCATCAGCGAAGCGATTCTTTTCGGCGAGTACAAGCCCGGTGACACGATACTGGTGGATACCGACAACAAGGGGAAGCCTTGCTTGAGTCGTCTGAACCA
ACCACCGATCGTCCAAGTTTCCGACTCAACGCGGACATTCTGAAGTGAAGCTCTTGTGTGGTAGACGAGATAAGTAGTAATTCTTTGATAGGTCAAAATT
TTCTATTCTTTCAGTCTCAAGTAACGAGATAAGTAGTAATTCTTTGATAGGTAGATACCAAATATTCATTTCCTTGTGTACATATATAGCATTGAGGGAA
TTCGTCCCAGGATGATCTTATTCGGGAAGTATATATCAAACTGTAATATTGTTCTCTGGTTTATTCCAAATAATATTGTTCTCTG
>MLOC_72144.1|probable inactive purple acid phosphatase 29-like|GO:0016023|GO:0016787|GO:0008152
CTTTGGGATAGCACAAAAAGAAAAAGAGTGAGCGAAACAACGTCCCCGGCGCTTCGCCAGACCGGCGGTCAAGCACGTACCATCCTCCTATAAAATAAAG
CAGAGCACATCGGAGGAGGACAAAAGCCACCCCCGGATTTCAACTCCACTCCACTCTGAACCACGACCCTCCGCCAGCATGGCTCGCCTCGGCCTCCTGC
GCTTTCTTCCGTCGCAGCCGATGCTCCTCCTCGTCCTCTTCGTCGCGGCGGACGCCGCCGGGAAGGGCGACGGCGGGCTGCGGTTCCGGCGGGAGGACGG
CACGTTTAAGGTGCTGCAGGTGGCGGACATGCACTACGCAGACGGGCTGAGCACACCGTGCAAGGACGTGCTCCCCGCGCAGCGCCCCGGCTGCTCCGAC
CTCAACACCACCGCCTTCCTCTACCGCGTCATCCGCGCCGAGAACCCCGACCTCGTCGTCTTCACCGGTGATAACATTTTTGCTTCGGATTCAACCGATG
CGGCCAAATCGATGGATGCGGCGATCGCTCCGGCCATTGCCATGAAACTTCCCTGGGCTGCTGTGCTTGGAAACCATGACCAAGAGGGTACGCTGTCACG
AGAGGGTGTGATGCGCCACCTTGTAGGCATGAAGAACACCCTTGCACGCTTTAATCCACAGGGAGTAGAAATCGATGGATACGGAAACTATAATCTAGAG
GTTGCTGGGGTTGAAGGAACATCGTTGGCTAACAAATCAGTGCTCAACCTGTATTTTCTCGACAGTGGTGACTATTCCACTGTGCCATCGATCGGTGGCT
TTGGGTGGATCAAGGCTTCACAGCTAGCTTGGTTCAAGCAAACCTCTTCGAGTCTCCAGACAAACTATACAAGTGAACAGCCCAGACAGAAGGAGCCAGC
ACCTGGTCTTGCTTACTTCCACATTCCGTTGCCGGAGTTCAAGAACGTTACGGCATCCAATTTCACAGGAGTAAAGAAGCAGGAGAGTATCGGCTCAGCG
TGGATCAACTCCGGCTTCTTTAACACCATGGTGGAAGCTGGAGATGTGAAGGCTGCCTTTGTAGGACATGATCACTTAATTGACTTCTGTGGTAAGCTCA
CTGGTATTCAGCTGTGCTACGGTGGTGGTTTTGGTTACCATGCGTATGGGATGGCCGGTTGGTCAAGGAGAGCAAGGGTGGTGTCTGTGCAACTTCAGAA
GGCAGCGAGCGGCGAATGGCAAGGCGTGAAGTCTATCAACACATGGAAGAGGCTTGATGATCAACATCTCACCACAATTGACTCTGAGAACCTATGGAAC
ATAAGTTCTAATAGTGGAGGTACTCAACTATGCAAGAGCATGGCGCTGCTATTTCTAGCTTCAGTAACAAGCATATATTTTCAGAACCTACAACTTATGT
AAGACATGCCGGTAGACAGGGAGGCGTAAGAAGAACAATGATGGAAGCTGAGTTCACGAGGATAATTAACCTCTGTACTGCCTATCTGTTGTTGATGCTC
AGCTTATCTCAAAGAATTCGTAACTGCGTAAATGAACACATATAACACATCACATGTATACGCAAATTTTCACCATTATTATTTTTCATGTCAAGAGAAA
AAAGCGAACCATGAATGTATTGGATGTAATCCTATACATATCACACTCTTTGCAATTTAGCTCAGATGTCAAATGGAAATGAGAATACCAAT
>MLOC_21718.1|upf0481 protein at3g47200-like
TGATATTGCCATTGTTGTGAAATGGTAAAGGACAATACTAATACAGTACATATACACAGACAACTTCTCGTTAGACGATACTAGTACAGTACATATCAAG
GATGTTGCATCACGACGAGTTGATCCGCCGCATGGAGGATGGAGTGAGAAATCAGGTTCCGGCGGGCGGTGGCGACGACAAGGACGCCTTCACCATCGTC
CGCCTGCCGCGCCACGTTCGGGAGATGAACAGGAGCTTGTACGAGCCGGTCATGGTCTCAGTCGGGCCGCACCATTTGTCCAGCGCCAGCACCTGCGGCA
TGCAGCCTCAGAAGTGGCGCATGCTCTGCGATTTCCTCCGCCGAGATGGCCGGGACGACGCAGCTGGTCTCCTCCTCCTCGCGGACTGCATCAAGGCTGT
ACGCAGGATGGAGCAGCGAGCGCGGCGCTGCTACGGCGAGGTCCCAGGGCCCGGAAGTGACGACTTCGTCGGGATGCTGGTGCTCGACGGCTGCTTTGTG
CTCCAGTTCCTGCTCCGGTGGAGCGAGAGCGACGCCCGGTGTATGCAGGGCACGTCCACCTACGTCTACTACGACCTGCTCCTCGCCGAAAACCAGATGC
CGTACTTTGTCCTCGCCAAGCTCTTCAACCTCGTGAAGGGGATTGAAGGCGACGCTGTGGATCCGGGGCTTCTTCATCTCATATTTAACCTTTTCAAGCT
GCGCGAACCTCTGGGCCAGGTCCGGCCGCCAGCGCTGGCACCGGAGGATCAGTTCACCGAAGTCCAACACCTGCTCCACCTCCAGTACCAGAGGATCGTC
ATGATCCCGGAGCGGCAGAGGCTTCGCCATATGACGGAGCTGGGCATGAGCCTGCATCACATCCCCGCGGGTCACGCCTCGTTCAGTCGCACGCGGGCGG
ACCTGACCACGACACCGCTGGCCATGCCGTGCGTGACCGTGCTCCAGGAGTTCGGCGTCAGGTTCAAGGAGAGGCCCTCGCCGGTGAGCCAGTTCGACGT
GACCTTCCACGGCGGCACCATGGATATCCCACGCCTGGTCATGAACGGCGGCACCAGAATCCTCCTGGCCAACCTGTTCGCGCTGGAGCAGACCAGGGAC
TGCTGGAACGAGGGGACCGTGACGGGGTACCTCGTGCTGATGAACGCGCTGGTGAACACGGGCGCGGATGTCGCCGTGCTCCAGCGCCACGGCATCCTGG
ACAACATGCTCTCCAACGAGGAAGAGGCGGCGGCTTTCTTCAACCAGCTCGGAGGCAGTGCGCTCTTCGACCCAAGGACGCACCGCTACGCGCGGCTGTT
CAAGGACACCAACGATTTCTGCGACTCTCGCTGGAACCGGTACATGGCCGTGCTCAGGCGCGACCACCTCCGGACCCCTTGCTCCATCATCAACCTCCTC
GTGGCGGCCATCCTGCTCTTCTTCTCGGTCATCTCTGCTGGCTACGTGATTTGCCGCTACCGCCATTCATGTACCTGATCAAATCACTTATTTCTGCAGA
GACGAAATGGCAGCTCAATATGGACATGGTAGCCACAATCCAAGCCTGTGACATATTCCAACAATGGAATCAATCATCAATTATGTTCTAGTCACAACTT
TCAGTAGCCGTTTCTGTCGGGCCACAAGCACAAGAACTCACAATAGTTGATCAGCCAC
>MLOC_69825.1|l-gulonolactone oxidase|GO:0016020|GO:0003885|GO:0008762|GO:0016788|GO:0050660|GO:0055114|GO:0006040
CAGGCTGTAGTACAGGCATCCAGTCAAGAGAAAAATCGATGTCACGAGGCCAAAAAACAGCAATGGAAAGCCTGCTGGTGGTTCTCTCACTAGGAGTCCT
CCTGCAGCTCGCCGGCTGCAGCCCTCCGCCTGACCCGGTGATGTGCACGCATGGCACGTCCAACTGCACGATCACCAACACGTACGGCTCCTTCACGGAC
CGCACCATCTGCCGCGCGGCCAAGGTCACCTACCCGCGGACCGAGCAGGAGCTCGTCGCGGCCGTGGCAGCCGTGGCGTCCACAAAACAGAAGGTGAGGG
TGGCCACCAAGCACTCCCACAGCATTCCCAAGCTGGCGTGCCCCGGCGGCGACGACGGCACCATCATAAGCACGGCGCGGCTCAACCGTACGGTGTGCAT
CGACGCCGCGAAGCGGCTCATGACGGTGGAGAGCGGCATGCTCCTCCGGGACCTGGTCGAAGCCGCCGCCGCTGCGGGGCTGTCCCTGCCGCACTCGCCG
TACTGGCACGGCCTGACCATCGGGGGGCTCTTGAGCACGGGGGCGCACGGGAGCTCGCTGTGGGGAAAGGGAGGCGGCGCGCACGAGTACGTGGTCGGGC
TGAGGATCGTGACTCCGGCGCCGGCCAGCCAGGGGTTCGCCGTAGTGAGGGAGCTCGGGGCAGACCACCCGGACCTTGACGCCGCGAAGGTCTCCCTTGG
GGTTCTCGGCGTCATCTCTCATGTCACTCTGACCATGCAGCCGTTGTTCAAGCGGTCGGTGACGCTCGTGAAGCGCGACGACTCCGACTTCCAAGAGCAG
GTGGTCCGGTGGGGGCATCTTCATGAGTACGGCGACATGACGTGGCTGCCGCACCAGGGCAAGGTGATCTACCGCCAGGACGACCGCGTCGACGTCTCGA
CCCCGGGCAATGGCCTCTACGACTTGCCCCTTTTTCGCATCAGCCCCACCCGCGAACTCATCGATGCAAGAGCCGCCGAAGAGCGGCTGCAGGAGAATGG
CACTGACACCGCCCGGTGCGAGGCGGCGCAGCAGCAGCAGGCTGCGACGGAGCGGCTGAATGTATTCACCAACGACGGCGTCTCCTTCACGGGATACCCG
GTGGTGGGGTACCAGCACCGCATCCAGGCGTCCGGCACGTGCCTCAATAGCCCAGAGGATGGCCTCCTCACTTCCTGCGCCTGGGACCCGCGCATCCGAG
GCTCCTTCTTCGACAACTCCGGCTTCAGCATCCCGCTGTCCAGGGCACCGGCATTCGTCGCCGACATGAAACGTCTCCGGGACCTCAAGCCGGACCTGTT
TTGTTCTGCTGTCGACGCCAGGATAGGTGTGCTCCTACGATACTTGAAGGCGTCGTCCGCTTATCTTGGCAAGCCGGAGGACTCGATCGGCGTCGACATC
ATCTACTACCGGAGCCACACCGAAGGCATGCCGCGTGCGCACGCCGACGTGGTGGACGAGATTGAGCAGATGGCGTTGCGCAAGTATGGGGGCGTCCCAC
ACTGGGGCAAGAGCCGCAATTTCGCCTTCGATGGTGCCATCGCAAAGTACCCAAAAGTCCATGAGTTTCTTAGGGTGAAACATAGGTACGACCCCGAGGG
GCTCTTCTCCAACGAGTGGACTGACCAGGTTCTCGGTATCAATGGGAGTCCCAGCATCATTAAAAAGCGTTGCGCCATTGAAGGACTTTGCGTCTGCTCC
AACAACTCGCACTGTGCTCCGGAGCAAGGCTACTTCTGCAGGCCAGGGAAGGTGTATAAGGAGGCTCGAGTCTGCTCGTTCTTCAAGGATTATTAAGGAT
GTAAAATTTGGTAGAGCCGTGCATTGCACTACGCTCCTTTCCGGTTGCT
>MLOC_34816.1|11s globulin seed storage protein 2-like|GO:0045735
GGCAAAGCCAACTTGTACTTGATCGTCATCAATATGCTACGACTGTTCCCCTAGTTTTTGCTTTAAATTGGACGTTTTCCTTCTTGTGAAATAAGCAGTT
CTGAAGACTGAAGGCTCAACGTTCTTCCACCTCCACCTCCAGGACCAGCTCAGGGTAAATACGTACGTGATTAACAGAGGCATGTCTGCGAAGGCCGGCA
AGCCCCTGGTCCAGACCGACGCGGGAGCGTACATCGCGTGGTCCGGCGCCGACCAGCCGGAGCTCGCAACGGAGGGGCTCGGGTGTGGCCTTCTCATGCT
CCGGCCCCTCGGCTTCGCTCTGCCGCACTACGCCGACTCGAACAAGTTCGGCTACGTCCTGGGTGGCTCCGGGGTGGCCGGGGTCCTCCCGGTCGCCGCC
AAGGAGAGGGTCGTCCGCCTCGAGGCCGGCGACGTCATCGCCGTGCGCACGGGGGACGTCTCGTGGTGGTACAACGACAACGACGGCCACGCTGATGACT
TGTCCATCTTGTTCATAGGCGACACGGCGCGCGCCCTCAGCCCGGGAGACATCTCATACTTCTTCCTCGCCGGCGGCAACAGCGTCCTGAGCGGCCTCGA
CCCGGTCCTCCTCACCAGGGCGTGGCCTAGGGTGACGGAGGAGCAGGCGGCCACCGCGTTCCGGAGCCAGCCGGCCGTCCTCCTCACCAGGCTGAGCACG
AAGCTGGCCGGCGTATGCCCGCGCGAGGACGACAGGACAGGGCTCGTCGTGAACGCTGGTCACGTCGCCGCAGGGACCCTGAAGACGGTCACGGCGTCGG
ATCTGGCCGGCCTGGGCGGCCTCGGTTTCAGCGCGGTCCTCGGGCGGCTCGAGCCCGGCGCCGCCAGGGCGCCGTGGGTGCTGCGCGAGGGCGCGGCGCA
GGCGGTGTACGTGGCCCGCGGGAGCGCGCGCGTCCAGGTGTCAGCCGCAGCAGGCGGCGAGAAACTTCTGATGGACGAGGAGGTCGCGGCGGGGAGCTTG
TTCGTCGTGCCGCGGTTCGCCGTGGCGCTCGTCGCCGCCGGCGCCGAGGGAGTAGAGTGGGTGTCGCTGATCAAGAGCGCCAGGCCCGTGGTGGAGCACC
TGACCGGGGAGGGCTCGGTTTTCGGCGGCTTGACTGCTCGGGTGGTGCAGGCATCGCTGAACGTGGCGCCGGAGCTGGTGAAGCTGCTCTGAGGCCTCTG
AGCCGCGCCACGAACTGAGCGGTGGCGAACGAGTCTCAGTGCACGTGTTCCCTTAATGTACGTCGTGTGTGTATGTCGAATACGTTTCTCCAACAAGAAG
ATCGTCGTGCACGCTGTACGCTGGGTTGACGCGTGTCACTCGGTCTGTGGTTATACGCTGTATGTGCCTTTTTTCTTTCCTTGGAATAAAAATTACACCG
TCAATCCTAAAATATATG
>MLOC_44295.1|cysteine-rich receptor-like protein kinase 10|GO:0005886|GO:0009506|GO:0016023|GO:0001653|GO:0003676|GO:0004675|GO:0005524|GO:0008270|GO:0031625|GO:0007178|GO:0009755|GO:0046777|GO:0009069
TACAGGGAGAAAGTACAGTGTTCCTGGTATGGTCCTTATGGTTGTGCTGCCAAGTCTAGCAGCCGCAAACTTTATCGCCGGCTTATTTATCTGGAGGAGG
AGGCGGCGGTCACCAGCACAAGCAAATCAACCATATCCCAGTTACTCCACGGAAGGTAAGGACACTGAGAGTGTAGACTCGATGCTGATGGACATTTCAA
CTCTGCGAGCTGCCACTGGGGACTTCGCGGAAAGCAACAAGCTTGGCCAAGGAGGCTTTGGTGCGGTGTACAAGGGTACTCTACCAGATGGCGAAGAGAT
AGCGGTGAAGAGATTATCCAAGAGCTCGACGCAGGGGGTGGAGGAGCTCAAGAACGAGCTCGCCCTCGTCGCAAAGCTCAAGCACAAGAATCTCGTCAGG
CTTGTCGGTGTGTGCCTGGAGCAGCAGGAGCGACTGCTCGTCTACGAGTTCGTCCCCAACCGGAGCCTCGACCAGATCCTATTCGACACTGAGAAAGGGG
AGCAGCTTGACTGGGGAATGAGGCACAGGATCATACGCGGGATCGCTCGAGGCCTGCAGTACCTCCACGAAGACTCCCAGCTCAAGGTCGTCCATCGTGA
TCTCAAAGCCAGCAACGTCCTTCTTGACGCGGACATGAACCCGAAGATCTCGGACTTTGGCCTCGCGAGGCTCTTCGGGAGAGGCCAGACGCAGGGCGTC
ACCAACCGTGTCATTGGCACATACGGATACATGGCGCCGGAGTACTTGATGCGCGGGAACTACTCCGTGAAATCGGATGTGTTCAGCTTCGGGGTAATGG
TTCTGGAGATCGTTACAGGAAGGAAGAACAGTGACACTTTGCAATCTCAAGATCTCTTGACCATGGTCTGGGAGCATTGGTCGGACCGAACGGTGTTGGA
GATGATGGACCCGTGTATGAACAATGGCTTCTTAGAGAGCGACGCGAGGAGGTGCGTCCAGATAGGGCTGTTGTGCGTCCAGGAGAACCCGGTGGATAGG
CCGATGATGTCTGCGGTGGGCATGATGCTTGGAAGCGACACGGTGTCTCTCGGTGCCCCGTCAAAGCCAACGTCTACATTTTACACTAGGAACGCTAGTG
CCGACTCTGGAAATGGGTTCAATGTCTCGACTATTTCAGTGAATGATGGCCCCAAGGATCATTCTACTACGACTTAACTATAGTATTGTCCATCTTTCTT
TAGGAGTTTCATCTTTTGGATTAGTTAGTTGGTTGTACATCTAAAATTCAACATATACTATCTTTTGATTGCGAAACACAAACACAAGGTACCTCGAGTT
CACCGGCTAAGG
>MLOC_19006.1|ring-h2 finger protein atl80|GO:0009507|GO:0016023|GO:0008270|GO:0010200
AAGTGACACTCCCGCTTAGCATGATCTTCGTTTCGAATCATAAATATCCCTCTACCTAAGCTAATCCTGACATTATAAAAACCGGAGCTCAAACACAAAA
ACTCTCCCCTGCTTCGCAATCCCCACCACTGACGACCTAATTAAAACTGGCCCCTCCATCCCTCCTGCCACAGTGCTCTCAAGTCTCAAGTCTCAAGTCT
CATCTCATCCTGCCCCACCGAGAAACGGAGAACGAACGAGAATGCCGCGCCACCTGCTGCAGCATTCCGTCGACCGCCTGGCCGCGATGGCCGCGCCGCC
GGGCGTGGTGGCCGGTGGTGGGACGAGCGTGCACACGGACACGATCCTCATCCTTGCCGCGGTGCTCTGCTTCCTGCTCTGCGTGGCCGGGCTGGCCATG
GTCGCGCGCTGCTCCAGGCTCTGCAACCCCTCCGCCTTCTCCGTCCACGCAATGGGCAAAGCCCCGTGCCAGGGGCTCAAGAGGAAGGCGCTGGAGTCGC
TGCCTACCGTGTCCTGGAGGCCGGAACAGGAGAAGGAGGAGCGGCCGGAGTGCGCCATCTGCCTGGCGGAGTTCGCGCGCGGCGACGAGGTGCGCGCGCT
CCCGCACTGCGGC
>MLOC_55919.1|probable calcium-binding protein cml27|GO:0005509
GTAGAAAATGATGACCTTCCAAGACTACAACTACAAGGTTGACATTTATAGGAGGAGCCCATCCTATTAATTTGGTCAAGTCGTTTTCTTTTCTCTGTAG
AGTGTCGTCTATCCTTTTCATTTGCCAATGGCTTATATATACACCACCTAGCAACTTAATTCGCTCTAACAAGCAAACAAGCACTCGCAATCCTCCCAAA
CTTTACAAACTTCTTCTTACGTGTAGGTGTAGCACGCAATGTCCACGGCGCCGCCGCAACCGAACCAACAGCAGCAGCGCCACCGGAGGCTGCGGGTGCG
GCGTGTGTTCGACCTCTTCGACAACGACGGCGACGGGGTCATAACCGCCGGCGAGCTCTCGGGCGCGCTGGGACGCCTGGGCCTCGCCCTGGGCGCGCAG
GCGGACGTGCTCATCGCCGAGTACGTCGCACCCGGCATGCCCGGCCTGCGGTTCGCGGACTTCGAGGCGCTCCACGCCGAGCTCGCCGGCGGAGGCGAGG
AGGACGAGGAGGCGGAGATGAGGGAGGCTTTCGCCGTGTTCGACGAGAACGGCGACGGGTACATCTCCGCGGCGGAGCTGCAGGCCGTGCTGGCGCGGAT
GGGGGTGCCGGAGGCGGCGTGCATGGCGCGGGTGCGCGACATGATAGCCGCGCATGACCAGGACAGCGATGGCCGCGTCGACTTCCACGAGTTCAAGGCT
ATGATGGCTGCCGGTATGTAACTGTAATGGCTTAGTTATA
>MLOC_9982.1|tpa: plant regulator rwp-rk family protein|GO:0003677
AACGCAGTGGTGGGCCCCACAGGCTTTGTTCTTACGACAAAGCCAGACAATGAAAGGCAGAAGCAAAGCGAGGGCAGGGCCAAACAAGGCCAGGACAAGC
ACAGCAAATTTCCAGTTTTCCTTTTTCCATCTCGCAGCAGCGGCAGCGGCAGCGGAGAGAGCGAGCAGGCAGACAGGGGCGCCTTTGGAAAGGAATGGTG
GGGGTGCGGCGCTCTGGTGGAGCACTGAGCCTTTTCTAGAGCTGCTACTTGCCGGCGGAGGAGGCCAGCGTAGAGCCAAGGAGGAAGAGGGAGGGAAGAG
CAGGAGGGGGACACACCATACGATTACCAGTGAGCAGCTACCAATCTCTTTCTTTGCTTCCTTTCTGCAGAAAATGATGTCTTCTCCCCTACAACCACCC
TCGCCCCGCAATCCAAACACAAACGCAAACGCATACGCATACGCAAAGATCTTCCCTCCCTCTAATACTTGGTTCGCCCAAGATGCGCTTCTTGGTTTCG
AGCAGGAGAGCACAAGTATTGTTTGTGACTTGCATCCTCTCTTGCTTTCAATTCCAAGGCTATCTATCTATCTATCTTTCTTTCTTTCTTTGAGGATGTA
AAACTGATGCAGTGTTATGGTGTCAAATTGTGTGATCAGGTTCTGAAGGAAGCCTTACCTGTATGGAAGGGGGAGACGCCCAGCCCGGCATCTCCGTGGG
GCGCGCCTTGTCGTCGGAGGGCGACCTGGACCTCCTGGAGCAGCTGCTCTCCGGCGACAACGCCTGGCTTGAAGTGGCGCCCAACACTTCACGCTCACCC
AACTTTTTTGCTTCTCCCTCCACCTTCCTCTCAGATGCCACAACCACCACCACGATGCCGGCAGGTGCAAGCAGCGCCCTGTGGATTCAGCCACCCTCCT
CCACCGTCCGGCAAAGGTTCGAGCAAGCCCTGGATCACATCAAGCAGATGCAGAGAGATGCCGGCATGCTTGTGCAGCTATGGGTGCCGCAAAAAAACAG
TGATGGGAAGCTGGTGCTGACAACGAGCGGGCAGCCGTTCACGCTGGACAACACCTCAGATAGACTCATACAGTTCAGGGACGTGTCCACGCATTACCAC
TTCTCTGCAGATGCTGGGTCTGAGGCCTCACCGGTTGGGCTCCCCGGGAGGGTGTTCATTGGCAAGCTACCTGAGTGGTCGCCGGACGTTCGGCTCTTCA
CCAGCTACGAATACCCCAGGGTAAAATATGCACAGGATTTGGACGTCCATGGGACGATGGGGCTGCCGGTGTTCGAGAAGGGGAGTTACTCGTGCTTGGG
TGTCATGGAATTGATCATGACCAGGCAGAAGCTCAACTTCACCTCAGAGATCAACAACATCTGCAATGCTCTCCAGGTATTCAACTATTGATTCCTCACT
TAACCTGAAAGTTTTCAAACATTAGTCTGCAGCAAGTGTAGTTGCACAGAAAGAGAGTGTTTGGTGTCATCTCTAAGACACATGACAAATGCCTACAGTA
GGGAACAATCATGTTCCTTTTCCTAGATGTGAGATCTCTTAATGGCAATGCTCTTTGCAGGCAGTTAACTTGAGAAGCACAGAAGTTTCAAGCACTCCAC
GCGCCACAAAGGTAGGCAGCAAGAAAAAACTCAAAGATTTGTATCACTGCTGAGTTTTGGTTTCATTACAACTGAACCTTTAATACCCACATACTAGTGA
GAAAATTTACTCCTCTCATCAAAGTCTAGATCTCTAGTACAAACTACATACCCAGTTATTTAAACTCTCAACCCAGTTGTTTAAACTCTCCAACATCGGA
AACTCGGTGGTTACAGAGCGATTTTACCATGTTGTCTTCCTACATGGCATTCCAATCAGTGTCGGATAACCTAGTAAAGCAGGACCCACCAGAGAGGACA
AATGAGAAAGAGAGGAAGAAAAATGTTTTTTTCTTTGTTTTTCAGTTAAGTTAATTACTATGTGAGGCAGCTTCCTGGGATGGCTCATTGTCTTGTAAAA
TAATTTATCAACCTAGTGTGTACCACATCTCACAGTACTAGTAATTGTAGATAAATACCTTCAAATGAAATAACGGTACTGATATCTTCTCATGACTTCC
ATGGCTGCTCTTGCTGATTATCAATCAGTTCAACAGTGCTTCCTACAGAGATGCTCTACCAGAGATACTAGAAGTCCTAAGAGCAGCCTGCGTCACCCAC
AATCTCCCATTAGCTCAGACCTGGGTCACATGTGCTCAACAAGGGAAAGGGGGAAGCCGCCACACCGATGAGAACTACCCGTACTGCATCTCCACCATCG
ACACAGCATGCTACGTCAATGATCCCCAGATGCAGAACTTCCATGACTCCTGCTCTGACCACCACCTTCTGCGTGGACAAGGGGTTGCAGGGAAAGCCTT
TGAAACAAACCAGCCATGCTTCTTACCAGACATTGGATCTTCAGCTAAAGAACACTATCCATTGTCCCACCATGCCAAGATCTTCAACTTAAAAGGTGCC
GTGGCAATTCGGTTGAGGTGCACACGGACTGGGACAGCGGACTTTGTGCTAGAGTTCTTTCTGCCGACCAACTGTGAAGCCCTCGAGGAGCAGAAGGCAG
TGCTGGACTCCTTGTCAGGCACCATGCGCAATACTTGTCGAACTCTACGTGTGGTTACAGACAAGGAGATGGGTGATGAGGCAATGCTGGACAGGAATGA
GCTGAACACATTCGGTCCTCAAGGGAAGAATAAAGTTGAAGAGTTGTCCTTTGGAGATCAAGCAACAGAACATAGAGAGGAGGCATCATGGACAAGTCTA
GCAGGGACTTCAAAAGAATCAGATTTAGCTGAATTAAGTATGCATGGTATGCTATCACCTGAAGGACAAGGTCTATCTCTAGCTGGTGCTCAGACAAGTG
CACAAGGCAGCAAAGGAAAAAGGCGCACAAAGACGGAGAAGACTGTGAGCTTGCCAGTTCTTCGGCAGTACTTTGCTGGTAGCCTGAAAGATGCAGCAAG
GAGCCTTGGAGGTTAGTAACCGTAACTTGTCACGTAAATGCAAGATTCAGCTATGAATAGTTTACTGTTTTAGTAGATACCATCAGTCATTAATCTATGG
TGGCCCAAGCCATGGACCCAGCATGCTAAATTGAATGCTCAATAAGAAAATGTTGTCTCCACATTGTGATTTTTTTTAGTGTTGTCTCAACAAGAAAGTC
AACCTCTGCATGCACCTCATAATAAAATACGAACATTCTTATCACCTTTTGTTGTGTTTTGTGCTGTTACCCTGAAGGGGAAAAGAAGGCAAATCTTCAT
TAATCACAATAAATTGAACACAGTGAGAACTAAAACAGGTATAGAGCAGTATAGCCGACTCTCAAGAGCTGCCATAACATGTAAATTACTACTCCCTCCG
TAAAGAAATATAAGAGCATTTAGATCACTAAAGGAGGGGATAATTGACGATAACCCCCTTTGTTGGCCTAGAACTGATCAGTATCTCGTAAACTTGCATT
CATC
>MLOC_66723.1|serine threonine-protein kinase receptor|GO:0005886|GO:0009506|GO:0016023|GO:0001653|GO:0004675|GO:0005524|GO:0031625|GO:0007178|GO:0009755|GO:0046777|GO:0048544|GO:0009069
CGGGAACGACGGCAACCTGCTCATCCAGCTCCCGGACGGCACGGTTGGGTGGCAGAGCTTCGACCACCCGACGGACACGTTCCTGCCGGGGATGAAGGTG
CGGGTCAGCCACCGGACCGGGAAGGGCGACCGGATCGTGTCCTGGAGATCCCCCGATGACCCGGCGCCGGGGCGCTTCTCCTACGGCCTGGACCCCGGCA
CGTCGCTGCAGCTGCTCATGTGGAACGGCACGCGCCCCTACTGGCGCAGCCCCGTCTGGAAGGGGTACGCCGTCGCCACCATGTACGTCAGCGCCGGCAC
GGTGATCTACACGGCGATAGTCGACACGGACGAGGAGATCTCCTTGGCCTTCTCCGTCTCCGGCGGCGCCGCGCCCACGCGGTACGTGGTGACCAGCTCC
GGCAAGTTCCAGCTGCTCATCTGGAACGGCACCAGGTCGGCCTGGGCCACGCTCCAGTCGTGGCCCTCCAGCGAATGCACCACGTACAGGCACTGCGGCG
CGTACGCCTACTGCGACACCACGGCGGCGCCGGCGACGTGCAGGTGCCTCGACGGCTTCGAGCCTGCTAAACCGGCAGAGTGGACCTCCGGCAGGTTCGG
GCAGGGTTGCCGACGGAAGGAGGCGCTGCCGCCGTGCGGCGGCGGAGGCGGCGGCAATGGGGTGGGTTTCATAGCCATGCCCAGCATGAAGGTGCCGGAC
AAGTTCTCGCTGGACGCTGGCAACCGGAGCGCGGAGGAGTGCGCGGCGAGGTGCGCCGGCAACTGCTCGTGCGTGGCGTACGCGTACGCCAACCTGCAGA
GCAGCAGCGCCAAGGGGGACGTGAGCCGGTGCATCGTGTGGGCAGGGGAGCTCGTGGACGCGCAGATGATCGACCCGCGCTGGGGCGGCGAGACCCTCTA
CCTCCGCGTGCCCGCCGCTGCCGCTTCCACTTCCCCAGGTGGAAAGGCCAGCAGAAATGCAGTGAAAATAGCAGTGCCGGTGGTAGCATCTGCCCTGCTG
CTCACATGCATTTTCTTTGTATGGTTCTGCAGATACAGAGACAAGAGAAGGAAAACCGAGAGCCAGAAGAAGCTAATGCCCGGGATCAGGACCGGGACCA
CAAACACGTCGAGCGAGATCGGAGAAGGAGATCGCACCGGAGACCTTGAGTTCCCCTCCATAGGATTCGGCGACATCGTCGCCGCCACGGACAACTTCTC
CAAGACACTCATGATCGGCCGCGGAGGCTTCGGCAAGGTCTACAAGGGAACATTAGACGGTGGTCATGTGGTAGCAGTGAAGAGGCTGAGCAAGGATTCG
GATCAGGGAGCAGAGGAGTTCAAGAACGAGGCGATCCTGATCGCCAAGCTGCAGCACCGGAACCTGGTGCGCCTCCTCGGCTGCTGCACCGAGGGGGGCG
AGAAGCTGCTCATCTACGAGTACCTGCCCAACAAGGGCCTCGACGCCATCCTCTTCGACAGTGGGAGGAAGTCGGTGTTGGACTGGCCGACGCGGCTGGG
GATCATCAAGGGGGTGGCCAGGGGGCTGCTCTACCTCCACCAGGACTCCAGGCTGACTGTGATACACAGGGACCTCAAGGCCAGCAACGTGCTGCTGGAC
GCCGAGATGCGGCCCAAGATCGCCGACTTTGGCATGGCCAAGATCTTTGGTGACAACCAGGTGAAAGCCAACACCCGGAAAGTCGTCGGAACATATGGCT
ACATTGCTCCCGAGTACTCGACGGAGGGCGTCTTCTCAGACAAGTCCGACGTGTACAGCTTCGGCGTGCTGCTCCTGGAGATCGTGAGCGGTATCAGGGT
AAGCGCGACCGAGGGCATCATGGAGTTTCCAAGCCTGATATCCTATGCATGGCACCTGTGGAGAGAAGGGAAGGCAGGCAAGCTGGTG
>MLOC_10971.1|dehydration-responsive protein rd22-like
GTCAGTTCGGCACATGAATCTTGGACTCACGAGCATCTACAAAATTGTTAGGCATTAGTCTTATGCACCCATCTGGGCTATAAATAGGACCGCGATTGAA
CCTGTTTGCTCCACCACTGCTTGCTATAGCAAGTACACCAGACAACAACATACACCATGGATCTACTTCTGCCACTCATCTCCCTTCTTTTGGTCACTGG
GGGAGGGGGAGGCTGGCTTGTGAGTTTAGCCGATGCGGCCACGGCAAACGCAGAGGAGATACCGAAGGCGTACTGGGAGGCGGTCCTTCCTGGAATCCCA
ATGCCTCCAGCTATCATCAACCTGCTGTTAGCCCAGCAAAAAGTGCGCACCTCTCTTGACGACGTTACTATCAATCCCAATAACCTCAAATTTCTCAAAG
GAGCACGAAAAATTGGATCAAACTATGAGAAACACAAGTCAGAACCCGATCACGAGGATAAACATGTTCATATTTCATCACAAGTTGAAGATAGCTTAAA
AGAAATTTCCATGTCACATGGGTCCCAAGGCAAAGAAGATATAGAGAAGAGCACAAGTGTACATAAGTCAAGAGTCCATGGAGATTTGAAAGGACCGTCA
ATGTTACATGGGTCACAAATTGAAGAAGAAGTAGGCAAAGTCTTTGCAACACATAGAGCAAACATGGAAGAAAATCTGAAGGAAATCTCAGTGTCATACG
GGTTAGAAGGCAAAAAGGACTCAAACAAAGTTTTATCAAATTTAAATAAGATCTTTGCAGCATATAGACCATGGAAACAAGAAAATCTAAAGGAAATATC
TGTATCATATGGATCAAAAGGTGGAAAGGATAAAACAGAAGTCTCAAGGGCATATAGGTTAGAAGGTGAAAAGGAGTTGAAAGAAATATCTTTGTCTTAT
GGGGTAGAAGGCGATGATGTTTTAAAGGAAATCTCTGTGTCATATGGAGCAGAAGGAAGGAAGAGTCTAAAGGAAGGATCGGTTTCATCTGAGACAAAAC
AAGAAGGAAAGCTGAGGGAAATCTCTGTATCATATGGGTTGGATGAAGGAAAAGATGAAGATAATAAGTTTTTGGACAAAGATGAAGAAGATCCACATAA
AGCTACAATGTCATATGGTTCTGAACATGAAGATGGTCCACACAAAGCTACAATGTCATATGGATCGGAACAAGAAGAGGATCCACACAAGGCTACAATG
TCATATGGATCGGAACAAGAAGAGGATCCATATAAAGCTACAATGTCATACGGGTCAGAACATGAAGATGATCCACATAAAGTCACCATGTCATATGTGC
CACGACATGAAAAGGATCTAAAGACATTTTCAACAAGACATGCAACACTAAAAGTAAAAGGAGAGGGGAGTCACCATGCTCACTCACACAATCACGGGAA
CAAAAAACAGGCAGACGTTTTCTTCTTCCACGACATGTTGCGGCCCGGTTATGTGATAACTCCAACTATCCCACCGACAACCTCCTTGCCGGCGCTTCTT
CCCCGCGGTGTCGCTGAATCCATCCCGTTCTCCATGGAACGTATCTCCGACATCACGGCGATATTTGCACCGGCGTCGCTCGCGATGGCTAGAGAGATAC
GATGGACGTTGGATACATGCGACCACCCGCGGACGCTTTCCGGCCAAAAAGCAGGTTGCGCCACCTCCCTCGAGTCCCTCGCCGACCTTGCAGCGTCCCT
CCATGGGACGCACAACGTCCATGCGTTCTCCGCGGCCAATCTGCCCATCGATGCTGCGGCAACGCCGGCGCTGCGAGGGATGTACAACGTGACGGCCATG
CGGAAGCTCTCCGAGTCGTTGGAGATCGTGACCTGCCATGATCTGACATACCCATACGCGGTGTACTATTGCCACACCGCCAACCCTACCGCCGCATACT
CGGTGACCCTCGCGAGCATGGATGGCGTCGCGGCGCCGGCAGTGATGGAGGCTCTGGCCGTGTGTCACCTTGATACGTCGCAGTGGAGCCCGAAGAACCC
GTTCTTTGAGCTGCATAACCTCAAGCCTGGGGACGTGTCAGTGTGCCACTTCCTCACTAAGCTCAGCATCATCTGGGTGCGTGGCGGCGAGCAGGGAGAT
GTGCATGTGGCGACCCGTTAGAAGAGGACTCATGTGCACCTATGTGGTCTGTTTTGTGTGAGCCGTGACACGTACATCGCTACCATTGTATGGGTGGATC
TTGGTAAAGTGCATGAAAGTGCATGATGGTGTTATGAAATAAATGGTGTGTGGAAGTTGTCGTATGAATTTCATAATATGTGAGTAAAATGTGTGTGGCG
TGTCGCAGTTGTTGACTTGTTGTGATCTATTTATGTCCTATATTGTGTCTACTAGCAAATTGAGTAATCTATGAAGTGTCTTTCCCTACAGTATATAAAG
ATGACC
>MLOC_36500.1|aquaporin nip1-3|GO:0016021|GO:0005215|GO:0006810
AAGTTATGGGTTGGTTCCATCCTTGTGTTCAATTGATGATAAAAAAAATATCATGGGTTGGTTCGGTCTCGGTCTTTAGTTGGAGAGATGAAATGAGAAG
AATTTGATGCCACTCGCATCCTCGATATAAATGATGAGATTGCATCTCTGAACAAATAGAGTTTTTTGCATTTGACAAGCCTATAATTTATATTTTCAGC
AACATTTTCTTTCTATTTTCAACACATGCAAATCGGAGGAATCACTTGGTGAAGCATCTGGAGGGGATATTCGCTGCATGCGGATGATCAAATTCCGGTT
CTTAACCCAACTAAACACGAAAACGACTGTTAGGGATGAAATCAACCCGTCCGACTCCACATCATCCTGAAACCAAACACGCCCTTACACACCACACGGG
ACGTGTGGGTAACACCCCTTAACGCCCACACGTGTGGGCATTATCAGGAACAAAGAATACTAGTATTTGCATAACAAACTTGTGATTTGTTGCATCGTCA
TGGTTTGTCCGTTTCAAAAGCTCGAGCACAAAGCAGCATGGCGTCTCAGATGTCATGTCCATGCGGTGGACAACTCAGACGCAATGTCAACCAACACTGT
AACTAGTTGGTCCCGCAACTTAGGACAGCCTGCTATTGTACATCACATGTCATTTGTAAATTGGTGTGGTAAAATTAGTTTTCCTACACAGACAAAGTAT
CATCTTACTGTTCATGTGAGTGCATACAAAAAATTAGATGTCATTAGGTGAAAAAACACGGAAACTATTCGAAATTGCAATGTGAAAGTACACTTAAAGG
ATTTTAAGTTGCATTACATGACCATAAATTACAATCTGGAATTAGACAATTATGGAGTATACAATTTGATTTATTACCTATAAATTTTGGGAACAAGTAA
AATCAATTTGAAAACAATGGGGGTATGTGTCTTTTATTTAAGATAATTCATGTGATTATCTTAGAATATTTGTGTGGGGTGGAATCCATGTGCTGACCAG
GTCAGCTACCATATGACCTAACAAGTGAGAGTGCGATGTAATCTCTCGGTCCCAAAAATAAATATCTTAAACTTAATATAATCTTATACTAGAGCTAGTA
TAAAGTTGCGATACTTATTTTGAAACGGAGGAGGTAGATTGTTTTTCTTAGAAAAACTAGTATACGTCGGAACGGTTGCCCCAGCCCAACTTCCAGCTAC
AGTAGCGAACAGTGACCGTGGAGGCTACGGTCAGCGAATGGAGTTGTTGTCATGCCCCAGGCCATGGCCTGTGTAGAGAGCTTGGGGCCTGCCTACGTCC
CCGCATATAGGAATAAAATAGAAGTACACGGTGGTAAAAAGTTGATTATGGAAGTACTTTTCATGATAAATCTACTAACAATATCAACATTTGGAAAAAC
ATACTAAGCATTAATTATTTTTGTATACGAATCTAAGCATTAATTTGTGTATAGAAGCGGTTGAAATTTCATAATATTTTGTTTGCACTCTCCAATGAGT
TTCAGGAAATGAACTTAGTAATAAAATGTATCAGATTTACTTTTATCATTTCATTATGTTGAGAGAATGTTTTTACTTTTTGACACGGTTGTGATGTGCA
GGCCCATATCAGGAGCATCCATGAACCCCGCAAGAACCATCGGCCCGGCAATGGTTGCCGGCCGATACACCAGCATCTGGTTGTATATCGTTGGCCCAAT
TAGTGGCGCTGTTGCCGGTGCATGGGCTTACAACCTCATCCGGTTTACCAACAAGCCACTGCGAGAGATCACCAGGACTGGGTCCTTCTTACGAAGTGCA
AGGATGAGCTAGCTGATTTTCACAGTGTTATTGCTTGTGGGTAGTGAATTTCGATGACATGTTGTAATTCTCCGATCGCATTGTAAATTTATTTGACTTT
CTCTTCATTGTCTAATTTCACTAGTAAGGATTGGGTCCCCTAATTCTAATTGTAATGATTTCCTCTTCAAAGAAACTAGTGGTTATGCCCTGCAACTGAG
GGCTCTCTTCTACCACAACCTTGACT
>MLOC_32712.1|ring-h2 finger protein atl80-like|GO:0008270
AATGGCTCATTTGATAGTGATACTCCCACTTAGCACGAGCTTCGTTTTGAATCATGTCTCTACCTAATTAAGCCACTTGAAGACTTGGAGTCTGAGCCAA
TCCCAGACCCTATAAAAACGCAGCACCCAGCACCCAACTCTTCCCTCCTCCTCCCTCCCCAGCTCCCACTCTGCTCTCATCTCATCCTCTTCCACAGAGA
ACCGACGAGGAAAATGCCGCGCCACCTGCTGCAGCAGTCCGTCGACCGCCTCGCCGCGCTGGCCGCGCCTCCGGCGGCCGCCATGGCTGGCGGCGGGACG
AGCGTGCACACGGACACGCTGCTCATCCTGGCGTCGGTACTCTGCTTCCTGCTCTGCGTGGTCGGGCTGGCCATGGTGGCCCGCTGCTCCCGGCTGTGCA
ACCCCTCCGCCTTCTCCGTCGACGCGCCGGGGGCAGCCGCGGCGCCGTGCAAGGGGATCAAGAAGAAGGCGCTGCAGTCGCTGCCCACCGTGTCGTGGCG
GCCGGAGCAGAGGAAGGAGGTGGACGAGGAGGAGGGGGAGCGGCCGGAGTGCGCCATCTGCCTGGCGGAGTTTGCGCCCGGCGACGAGGTGCGCGTGCTC
CCGACCTGCGGCCACGGCTTCCACGCCGCCTGCGTCGACGTGTGGCTACTGTCCAACTCCACCTGCCCCTCCTGCCG
>MLOC_54619.1|tpa: trithorax-like family protein|GO:0005634|GO:0005739|GO:0008270|GO:0018024|GO:0034968|GO:0006554
CGGGCCAGTCGCCGCCCGGTCCCGCGGCAGTTCCGGAGCGATTCGCGCTCAACACCGCCGCAATGCCGGACCGGTTGCTGCCGAACCCGTCCCCGTGGAG
CCAGCCCGCGAGATCCGGGACGGGCAGCAACCCCCTGCTCGCTCAGACTCCCCCTGGGAGTTACTACAGCTACCCCCATTTGAGCCGCGCGCCGGACCCC
AAGTCCCTGCTCCACACCCCCAGCATGAGCAATGCCGCTGCTGGTGCCGTCGATCTTGCTCGCGCTTATACTCCGCTTGGCGCGGAGCTGGCAAAGTACC
CGCGGTATGGGTTGTCGGCCGGCGGCGGCGCCGAGCAGTCCTCCTTGGGGGCATTGTTCCTCAACAAGAGCTCCTCTAATGCGCAGGTCAATTTGCCGGG
GGAAGGTTCGACTTCTACCATCGACGGAATGTCACACGGCGCCATGCAGTTTCAGGATTCAAGTGCAGCGCAAATGATGCAGAGGCTGCCATCCAAACCG
ACCCCTTGCCATCAGCCCGCGCCTCTCACGGATCGTATCCGTGTCTCCTGCCTGAACGTCGGTGGAGAGCTCTTCGTGGGTGATGCTGGGCCTTTTGGAG
TTCTTTGCTCATGTCATCAGTTGAGGATGTCTGTAGCTAAGTTCTGTGAGCATGCAGGAGGGCCTGCAGAAAAAGCTGGTGAAATTGTCCTCATGGAGAA
TGGCATGAGTATTGCACATTGGTTCAAATACTGCGTAGGGGTTGGATCATATGTTACTGACACTAAGTGTGATCGGCCAGAATGGGCGTGTATAGATTCT
TCTCCAGAAGGACATAGGCTGAAAAATCTCCTTGCGAGAAACACTAGTATGGAAAAAGTCGGGTTATTCAATGGCTATGGAAAAAGCACAGGACCTATAA
ACGGAACAGTTTATTCGAATGATCTGCGAAAAAGCACAGGACCTATGAGCGGAACAGTTTATTCCAATGATCTGCACAATAAGGGTAGAGGGAGCACTAC
CGTTGAGAAGCTAGGGAATAAGAGAGATGAAACATATTACAGGAGTGCTGATGTACACGCATCCTTTGCAAGGAACTTTACTTTACTGCAGAATTCTGAA
ACAAATCTAGGGCTTGCTAAAGACCATACTGTTAATGCAGCGAACCTAAACCAAATTAGAAGACCAAGTGGAAGCCCATATTTTACAGCAAGCATGGGTG
CACATCACAATGGGAATCATTCATCACATAAATATGCAGATCTTGTGGAGAATAACTTTGATGCCTCGTTTTGTCATCCAGCTCCAAGATCTGCGGGAGT
TTTTAGCAATGATACTAGGTCAGGCAGATATATTTTTCCCAATAAAATACTCCAAGATAGTTTGAGCAGTGCTTCGAACACCGAATTGAAGCTTGGGCAA
TCCTCTTATCATCAATCTCTGACTGCCCTATTTCCATCGGCGCAGTCAACATTAATTGATTTTCAGAGACCTCGGTCACATCTGCCATCAGTAACTCAAA
ATCATTGTCCAAGGCAAACAGTCAAGGTCAGTAAAAATATAGGGGAACATACTGAACCACCATTTGGTAGAGGAACCAGCGAACAATCTAATGGAGTTGC
TAATGCTATCAATCGTTCTGAAGGTGGTAAGGTTACAGATGATGCAGCCAAGAATTCATTTATCTCCATATTTCTTTCGCATCTTGAGAGGAATAGTGAA
GCCATTGATGATATTCTCAAGAGTAGCGAGCATAGCCTTCCTAAGGGTCTGGATGGTGCATATAGTTCCTATCTTTCAAAAATTGCAAGTAGACAAGTTG
AGCCAAGGGCCAATGAGAATTATTCTAAGTTGGCCTCTACCAGTATTCATACTAATAGGATATCAGATGACAGGGCTCTTTCAGTGGCACTCACTGGATC
TTCAGAAGTTGCACCACTTGCAAATAATCAGGACGCTCTAATCCATAGTGACTGCCGGCCACATTTGCTGCATAGGCAAACTAATGCTGGAGGCTCCAAA
GTTTGTGGTGATGCATATAGTTCTTATCATTCAAAAATTGCAAATAGACAAGTTGAGCCAAGGACCAATGGTAATCATTCTAATGTAGTCTCTACCAGTA
TTCATATGGAAAAGGTATCGGATGGCAGGGCACCCAGCAAATATGCTTCAAAAGTTGTACATCTTGCAAATAGCCATGAGCCCATAATCCATAGAGACTG
CCAGTCACATTTGCTGCATAGCCAACCTGATGCTGGAAGCTCCAAAATTTGTGCAGGAGTTCCATGTCCTGCAAATTGCAGGAATGGCAATCATGCGGGC
GATATATCCCATAAGGTTGCACATTCGGAGACTGCGGCTCCCTATCTACATGATAAAACAGCCAAGGGACACAATACTTTTGAGTGTGTAGACGTCCCAT
GCACACACAGCAGTTCGAGAGTTGCCAAAATCATCTGCCATTGTCGAAATTCCTGCTCTTCATCTAGGGAGTGTCTACCTAGTTTTGGCCAATATGATCA
ATCAACGTTAGGAAAATCAATACATCGATGCTGTTACAGAGTTCAGGAAGATGTTTCTAGACTTGGTTTTAGAGCTGGTCACCTGTGCCGAACTCAATTC
TCGAATGATGGTGCTCCAGTCCATAAACTAGGGTTGCATGAGCTTTGCACCTGCTCCACTTTCATACCAAGGTCATCACTATGTTCTGGAGATTATATCT
TGCAGCCTTCTTGCCATGAGTGCTCTCCTGATAGGTATCATTACAGAAGTTCTACGGGACATGGAACCAACAGCTTGACCAAATGCCCTCCGCTTGATGC
ACCTAATAAGAAAGAATCTGGTCCATGTTGGGATGGCAGATGCTGCTGCTCTGTAGTCCCAAAATGTTTGACAGGTTGTGGCTTTGCAAAGCACTGCGAT
GATGGAATTGACCAAAGTGATAGTAGTTTACAAAAGTGCAAGCATGATGTGCAACTGCCTGCTAGATGCTGCACATTAGGAGACAGTGAAAAGTTAAGAT
GCTCAAGCAATGCTCAAACACCTTTCTTGAAAGCTGTCTCCAATAAAATGACAAACCAGCTTTTCGCTCCTATATCGGAGAGATTGAAGAATGTATCAGA
AGAATCTGTGGCAGCCAGCTCGCCTTATATAGCTGTAACAGAGAAAAAAGGCACCTGTAGAGGTTCTGGAGTATGTAAAGAACGACCTAAGTCTGGCTTT
TCTTCTGGATCTTCCAGTGCTGTGGTGACAAAGTTTTCAGCACCACCTGAATTTAACAATACACCCCCGAGTGTGGATAAATATGGTGTTGAACGCAACA
AACTGATGATTGATGAAGGATCAAGAACTGAGAAATGTTCGTCTTCAAGCTATGTGCCTATCAGTACAGGATGTGAAAAGTCCCTAAATGGTTCCTCTAC
ATTTCACTTGGACACATCTAAAGTAAAGAGGAAATATTATCAGATTTCTGACGGAAGTACACTCAAACATAATGGCAAGCAACCACATTCTGAAACACAA
ATAAAATCAAGAAGATTGAGTTGCTCTGAGGAACATTCAGAATCAGATGACTGCACTAGGAAAAATACTTTGCAGTCATCCGAAAATGGAGAACCTCAAC
CACAGAATGAGGATAGTTCGTATTCTTGCACTGTGTCAAAAATTAAACGGAAACATACTACCGTGCAACGAAATAAGCCAGTGAAACGGCCTCACATCCA
TCAAGAGATTTTGGAAGGTGACGAGCAGTCAGATGATGAGGGCATCATGGTTGGAGAATCAAATTCCTCTGATGAAAAAAAGCAAGTAGAGGATATGGGC
ACTCTGATTAGGGCAAAACATCAACAGGAAGGGCGCCGGATGTTTGTTCGAAAACCGCCTAAATATGTTTCTCTCAACTGCATTTTAAATGAACCTAACA
GTGAAAATGTTTGTAGCGAGGTTCCCCTTCTCCATTCTAGCTTAATTGCTACAGGGATAACAGATGATAATCGAAAATCTCCTAAAATTGCTCCACTTAG
TCTGGTTCTTAAAAAGGCGAAGAGATGCAATGCTGTCAAAACCCCCGGCAACACAGAAAACATCCACTCTTGTGAGGAAAAGAGTGCAGTTCGTCCTGTA
GGTAAATATTCTTTTGGTAATCGAGATTACAGTTCAAAAGCTGAAGATGGAATTCATAGTTCCAAAAAGAGTAGGTATTCACCTAATGCCTTGAGGTTGA
GACCGCACATTGAGCCTGACTGCAAAAGACCCTGCATCGATCTTGGGGAAGGCGAGCCAATTGGCCCAACAGATGTGGAGACAAGCCAACTTTTGGTGCA
AACATCAAGAACAGGATTTAAGAATCGAAAATCAAGTTTATCTCTTAATAGGATTAGGAGGTGTGAGGAATCTGCAAATGGATCAGCACGTGGTCCTTGT
GGCGATAAACAGAATGTGGTTCAAGCCTTGAATGTTGGAAGATACAAAGAAAGGCTTAGCTTAGCTGATTCATGTTGTGTTTGTCGAATTCCATACCTGG
AGCCTTGCAATCAATTGATGGAGTGCAGCAAATGCTTTGTCAAAGCGCACCAAGCTTGCTATGGTGTTCTAAAAGTTCCAAGAGGCCAATGGTTCTGTAG
ACCCTGCAAGACCAAGGCCAATGCCCAGGACACTGTTTGTGTTTTATGTGGCTATGGAGGTGGAGCCATGACAAGGGCATTGAACGCCCAAAAAATCCTG
ACAAGTTTGCGAAAAGGTCTGAGAGTTATATCACGGGCAGATAAACATGTCAAACATGATCCATCTTATGCATCAAGATCAACGAGTTTGGAAAGCATAT
CTAGAGTAGATAAACAGAGGTCAGTAGACAATCCACATGAGGAGAACACCGTCAGCAGCTCATGGACTGCAAACCACAGTTCAAGTCTACTCGTTCCACA
AACGTCGCGGTGGGTCCATGTGGTCTGTGGTCTGTGGACACCCGGTACAAAATGCCCAAATCCCACCACAATGAGTGCCTTCGATCTATCGGGTGCTTTG
GCTGCCAAGAGTGATTATGCATGCTCGATGTGTGACAGAGCTGGGGGTTCATTCATGATGTGCCGAGATGTGAATTGCTCAGTGACCTTCCATGCTTGGT
GTGCCCACCAGAGGGGTCTGTTGCAAAGTGATCCAGAAGGCGAGCATAATGAATATATTGGTTTTTATGGGAGATGCCTGAATCATGCTACTAACCGTGT
TAATCCTGAGAAGGAATGCTTGAGAAGCAATGAATGGACATGTGCACGTACAGAGGGTTTTAAAGGACGAAGGGGTGAAGGTTCTTCTGGTTCTAATTAC
AAGAAACCTCAAGTGAAGAGTAGTGAGTGCAGTGTTTCCCAAGAACAGATAAATGCTTGGCTACGGATAAATGGATCAAAGCCTTGCATAAGAAGACAGT
CCAAAGGATGGAAGCATTTGGTAGTGTATAAATCTGGCATACATGGACTTGGCCTCTACACATCAGAGTTTATACCGCGTGGCTCCATGGTAATAGAGTA
TGTCGGTGAAATCGTCGGGCAGCGCGTTGCCGACAAAAGAGAGATCGATTACCACTCTGGGAAACGTCAACAGTACAAGAGCGTCTGCTATTTCTTCAAG
ATAGACAAGGAGCATATCATCGACGCCACCCGCAAGGGTGGCATTGCAAGATTCATCAACCACTCATGCATGCCAAACTGCGTCGCGAAAATAATCTCAG
TCAAGAACGAGAAGAAGGTAGTGTTCTTCTCGGAGCGCCACATAGATCCAGGGGAGGAAATCACGTATGATTATCACTTCAACCAAGAGGATGAAGGCGA
AAGGATCCCTTGCTTCTGTAGATCATTTAGCTGCAGGCGGTATCTCAATTAACTAGTTGGCTGATGTGCGTCTGTGCCGTCTATTTAGTTTAGTGTATAT
AAAAGAACTCTGGAGTTGTATTTTGAACATGATCCATCATCTAGGTATCTTCTATTCCACGAGAATATGTGTGTCTGTGCCGTCTATTTTAGTGTATGTA
AAAGACTTGGACTTGTATTTTGAACATGTGATTCATGATTTAGGGAACTTCTATTCCACGAGGATTGTACTAAAAACATTGCCCCCTCCCTTTCTAAATA
TAAGAAGTTTTGGCAGTTCAATTTAAACTGCCAAAACGTCTTACAATTAGAAACAGAGGTAGTATTAGTTACACTGTTTCCATAGTTTTGGGAACAATTC
ATGCA
>MLOC_32910.1|probable purine permease 5 isoform x2|GO:0016021|GO:0005345|GO:0006863
CGACCTCAACACGCGGGATGAAGAGCATGATGTGTGACGCACACGTAGAGTCCTGTAGTTTGTTGTGTACTGTGTAGGCCCAAAACACGTTGGAAACGCT
CGCGCATTATCCTCCTGATGAAATAGAAACGGAGTAGGAAGAAACCAAGGAACCCACGTCCATCACGCTCCGATGCGACTGCGACTTCACCTACCATCGT
AGTACCAGTGCAGATCAATCAATCTCCAAGACTCGCCCACGGAAATTGGATGAGCTGGGACTCGTCCTTGTCCTCCAGGCTAGTTCCACCCCCCAAGCCC
CACTCCACACGGCCCGCCCGGCGGCCGGCAGAGGATGGAGAAGGACGGCGACGCCGGCGACGGCGGCGATGGCCACCGCCACCACGCCGTCCGGCTCCCG
CTCACAGGTCCGATTCGTTCTCCCCCACTTCCTGTTAAGCTTCTCCCTTCCGCAGCGGAACTCCGTTGGTTGGTTGGTTCTCTGCTCCATCCTATCCCTA
TCCCTAGGGCTGAGTTATCTAATTCTCCTCACCTCCGGTGGAATCCATCGGGAGTTCAGGGTTGTGAGTAATTAGTTAGGTCCTTTTAGTTTCAGATTTG
TTAAGAATCCACTCTACTTATCGTTCAGGCCTTCAGGGTTGGTTGCCAATCAATGGCTCTGCCTTTGCAGTGGAGTAGAGTGTGGGGAGCCAAGAACCAA
TTTTTTTATTTCTTATTTTGTTATAGATTAAACAATATATAGACCTGCGATGATTGTTGAACGGCCATCTAAAGCAATGCTTTGGTGGATTTGGGGGATC
TTTGACTCCCCTAATTAGCTTTCACGGATTTTGTCCAATGAATTTTAGTACTAGCTGACTGCAATGCTATTGTGGATTGTGGGAATCTTGGTTTACCTAA
TTAACCTAGTTAACTTTCGTGGATTTTGGCCTAGTTCAGTTAATCTGCTTACTGAAACTATGTGAGCTGCCTCGATACAGTACTGTGCATGGGCTCTGCT
GTACTCTGCTCTACTGAATGAATCCTACGGAACATCAAATATCAAGTTCTGAACATGCTGTTTTTCTTGACGTGTGCTGTTCGCCATAAGTTGCAGCAAT
GGAGGGCCCGGACTCGGAGATCACCAGCAACGGAGGACCAAGCGTCTCGCTGCGCCACAAAGCGTCTTCCATCATGGCCTCCTCCGCGGCGGCCTACCGC
AGCAAGCCCGCCTCCTTCTGGGCGCTCCTCGCGCTCAGCGGCGGCGCGATGCTCACGGCGTTCCCGGCGGCGAGCCTGCTCTCGCGGCTTTACTACAACG
GAGGCGGCCAGAGCAAGTGGATCCTCTCGTGGTCCGCCGTCGCCGGCTGGCCCATCCCGGCGCTGCTCCTCCTCCCCTGCTACCTCTTCAGCGACGCGTC
GCCGACGTGGCCGCCGCCGCCGTGGCTCTGCTTCTGGTACGCCCTGCTCGGCCTGCTCAGCGCCGCCGACAACCTCTTGTACGCCTGGGCCTACGCGTAC
CTGCCAGCGTCCACGGCCTCCCTCGTCGCCGCGTCCTCGCTCGCCTTCTCCGCCGTGTTCGGCCGCCTCATCGTGGGGAAGAAGAACAGGATAAGCCTGT
CCACGGTGAACGCCATCGTGGTGATCACCGCGGGCGTGGTGATCATCGCGCTGGACTCGGGGTCCGACCGGTACCCGGGGGTCACGGGCCGGCAGTACGC
GCTCGGGTTCGCGCTGGACGTGGCAGGGTCGGCGCTCCACGGCCTCATCTTCGCGCTCTCGGAGCTCGTCTTCGACAAGTACCTTGGTAACGGCGGGGGC
GGCGCCGCTGCGGCCCGCTTCCACGTGGTGCTGGAGCAGCAGGCGGCGGTGTCGCTGAGCGCGTTCGCGTTCACGTCGGCGGGGCTGGCGGCCACCGACG
GGTTTGCGGCGATGCGGCGGGAGGGCGCGGG
>MLOC_12693.1|wall-associated receptor kinase 3|GO:0016023|GO:0004674|GO:0005509|GO:0005524|GO:0030247|GO:0006468|GO:0009069
CAACCTCACCTGCGACCGGGCGCTCGGCCGAGAGCGGCTGCTCATCGGCGGCGCCGGCAGCACCCTCGAGGTCATGGAGATCTCGCTGGCCAACTCCACG
GTGCGCGCCCTGAACACCGCTGGCGCCGTGCAACTCGGGGGCAGCGGGATAGCCAACACCACCCGAGCCAACGGCACGTGGGGCGGCCTCGGCGCCGGCG
CCGACGACGGGCCGTTCGTGGTGTCGGCGACGCGCAACAGGTTCAGGCTGACGGGGTGCAACGTGCTGGCCAAGCTGCTTGGGCGAATCGACAACGTCAT
CGTCGGCTGCTCCGCCTTCTGCGCCTTCACGGACGGGCTGCAGAACACCATGTCCCCCGAGGACGTCGCCGAGTGCGCCGGCGTCGGCTGCTGCGAGACG
CCCATCACCATCGGCCTTCCCTCGTACCGCGTTAACTTCACGGGGCTGGACCCGAGGCAGGAGATCGGCAACCTGCTGCCTACCGTTTCTGTGCGCGTCG
CCGAGGCGGGCTCCGCCGCGCTGCGCAGCACGGCGATGCCCGTGGTGCTGGAGTGGGTGTTGGCCTCCAGGCGGCTCCAGCAACCTCGGGGTTCCTCTCC
CCCGGGGTGGGCGATGGGCTGCCCCATTGACCTGGGGAGGAGCGAGTGCCGGAGCAGGCGCAGCTCATGTAGCAACGTCACCGGCAACTACCGCAATGGC
TACCTGTGCCATTGCCAGGAGGGCTACGAGGGCAACCCATACATCCCCGGGGGATGCCAAGACGTCGACGAGTGCGCGCGGCCCGGCATGTGCTTCGGCG
TGTGCACCAACACGCCCGGAGGGTACCACTGCGGCTGTCCGCCCCGCTCCCGTGGCAACCCTCGGATCAAAGATGGCTGCGTCACATCATCCCTAGGTCT
AGGTTTAAGTATCGGCATAGGAATCGGCAGTGGTGCCGCCCTTCTATTCCTGGTACTTGGTGCCATTTTTGTTTTGTGACCCGGAAGCTCAAGCTTCAGA
AGGCAAAAGTATCCAAGCAGAAATTCTTTAAGCAAAACAGGGGACACCTGTTAGAGCAATTGGTTTCGCAAAAGGCAGATATTGCTGAGAGGATGATCAT
CCCCTTGGTGGAGCTCGAGAAGGCCACTAACAACTTCGACAAAGCTCGCGAGATCGGCGGAGGAGGGCACGGCATGGTGTACAAAGGGATCATGTCAGAC
CTTCATGTCGTGGCGATCAAGAAGTCCAAGGCCGCGATCCAGAGGGAGGTCAATGAGTTCATCAACGAGGTGGCCATCCTCTCGCAGATAAATCATCGGA
ACGTGGTGAAGCTCTTTGGGTGCTGCCTCGAGACTGAGGTACCCCTACTAGTATATGAGTTCATCTCCAACGGGACACTTTACAATCATCTTCATGTCGA
AGGGCCCGAAGCATCATTGCCGTGGGTTGATCGGCTAAGAATTGCAACAGAGACTGCACGAGCTCTCGCATATCTTCACTCGGCTGTGTCATTCCCTATC
GTCCACAGGGATATCAAGTCTCAGAACATTCTATTAGATGGCACTCGCATAGCAAAGGTCTCAGATTTTGGAGCTTCAAGGTGCATTCCGCTAGATCAAA
CAGGGGACGAGACTGCCATCCAAGGGACATTTGGGTACCTAGACCCTATGTATTGCTTCTCGGGACAACTCACCAAGGAGAGCGATGTTTATAGCTTCGG
CGTTCTTCTAATGGAGCTGCTCACCAGGAAAAAACCATGCTCATACCGATCACCCGAGGAGAAAAGCCTCGTCGCGTATTTCACAAGTTTGCTCACAGAA
GGTGACCTCTCAAGTCTATTAGATCCTCAGGTTGTGGTGGAAGGTGGCAAGAAGGTTGAAGAAGTAACTATGTTGGCAGTGGCATGCGTCAGGATGGAAG
GAGGTCAACGGCCGACCATGAGGCAAGTGGAGATGACACTCGAGAGCCTCCAAGCACGGCATGAAAATGTTGTGATGGGTGATATGGATGCACTAAGCTA
TGCAATGATTGAAGAAGGAAGCACGGACGAGGTTAGCAGACAATATATCCAGGAAGAAGATTATTTGCTTTCATCAAAATGCCTGCGATAGTGAATGTAT
TCCTGTCATCCTTTGTGATATATACACATGGATCAAATGACATGTATGCTTTATGTTGTTTTTCTTCTTTTAAGCAAATAGTGAGCCTTGTATTAACTAG
ATCATATATACCAAAGCGAAAGGGTACATGCCTTCACATAAATAGGAGAATCGATGGATATGCAGATCTGCACCATGCAAATATAGGAACCATGGACAAG
CAGATATATGACCCGAG
>MLOC_73340.1|mosc domain-containing protein mitochondrial|GO:0003824|GO:0030151|GO:0030170|GO:0008152
CTAGCAGCAGCTCGTCCGGGGATGAGAAAGGGAAGCCACAGTTCGTTTCTTTCCATGTATAAAAAATCGGACGCTGCGTGCCAAACCGGCCGAATGGCGC
GCCGCAGCAGGTGGGTAGGGAGGCGGTGAGATAAGGCGCTTGTCGCTGTCGCTTCTCCGGTCACCACTCTCTGCACTGCACTCACTCCCTCCTCGCCTAC
TTCTTGATATGGAGAAGGCGGCGTCCTTCCTCTCCTCCCTCCTCGGCACCGGCGGCGAGGAGGGGCCGTCGGGGGAGCCGGCGGCGACGGTGGCGTCCAT
CCTCATATACCCCGTCAAGTCCTGCAAGGGCGTCTCCGTAACGCAGGCCCCCGTCACCGCCACCGGGTTCAGGTGGGACCGGCAGTGGCTGGTGGTGAAC
GCCAAGGGCAGGGCGCTCACGCAGCGGGTGGAGCCCAAGATGGCGCTGGTCGAGGTGGAGTTGCCGCCGGCCGCCTTCGACGACGACTGGCAGCCCGCCC
CTGACTCCTGCCTGGTTATAAGAGCACCCGGGATGGACACGCTGAAGGTCCCTCTTGCTGCGGAACACGCCACGCTTGACGACGTCTCCGTCTGGGAGTG
GTCTGGTTCTGCTTATGATGAAGGCCCTGAAGCAGCTGAATGGCTCTCCGCCTATTTCGGGAAGCCAAGCCGGCTCGTGCGGTTTAAAGAAGAGTCCGAA
ATCAGACCGACTAATCCTGAGTATGCTCAAGGCTACAAGCTCACCTTCACGGATTGCTTCCCGTTCCTGATAGCATCCCAGGGCTCACTGGATGCACTAA
ATGAGCTTCTTAAGGAACCTGTACCAATCAATCGCTTCAGACCAAATATTTTAGTGGATGGATGCCACCCCTACGCAGAGGATCTGTGGAAAACCATAAA
GATAGACAAGCTAACATTTGACGGTGTGAAGTTATGCGACCGTTGCAAGGTGCCTACGGTTAATCAAGAGAATGGAATACTTGGCACCGAACCTACAGAA
ACCATGCTGACATTCCGGTCCGGTGAAGTGCTCCGTCCGAGCCACAAGAATAAGCAGAAGGTCTACTTTGGGCAAAATCTGGTCTGCAAGGAATCGGTAT
CAGCAAAGGGCAAAGGGAGGATCGTCAAGGTCGGCGACCCGGTTTACGTTCTTCAGACATACCCTTCTTCCGATGAAGTTCCAGCCTGAGCGAGGGCTTG
GTAGTACGTACTGTATCTGTGTTTATGTGTGCGTCGAAGAGATGACCGGGTCGGTTGATTTTGTGTGCACATTACGTAAATTCAACTTAGCAATAAAAGC
TCGACGAGCGTGATCGTCGTGCCCTCCATCTCAAACAATTTCATACCATCTGGTTCTTCAGTCGACGTCTGTCGATCGGTCAAACAGTTGAATGTGCTTC
TCGGTGGTCTGCTGATGTTCATGTTAGTGAAGCATTCGTTGTCAGAGACTTATGAACTGACGAACATGGTCGCCATTATGAAATTCAAGATGGAAAGTTA
CATAGGAGTAGCATTATTCTGAATTACACAAAACAATATGTGTCAAAAGGAGGCAAAAGTTAGGTGGCTACGTACATACATACACAAAATGAACATGGTC
ACACTCAGAACACAGCCTACAAGTATATATGTCTGCACTACTTCCTCCGAACTTGAGCAGAAAATGGCGTCCAGCTTCCAAAACCACTGATGGCATCTAG
ATCTGGTCTTCACATCACACTGTAATGGCAGTTATCATAGCCTGCAAAGGAGGATCAAGACAGCAAGAAATTAATGGTTACAGCATCAGTCAATCACAAG
AACAGCAAAGAAGAATGGAAGATGCATGGCAATGGGGTTGAAGGGGAGGAGATGATGTGGCTTACTTGGGTCCTTGGTGATGAGCATGGCGGTGCCGCCG
AAGTCGCAGGTGGCGCCGGTGGACTTGGCGCGCTGCCAGTAGCTGTTGAAGGCGTAGGAGGCGTGGGACGTCATGGTGTCCGGCTTGAAGCAGGTGCCGT
CGGCCTGGAGGGACTCGCAGTCGGCGCCCGACGCGCACGCGTAGTCCATGGCCTGCTGCACGATCGCTGCCGGCACCGACGGCTTCGCCACGCACCACTC
GCCGTGTCCCCCGGACGGCGACGGCGGCCCGGTCGTCGGCGGGAGCACCACCGGTGGCTGGAAGCTGCCACCCGGCGGGCTCGGGGACGATCCCGATCCC
GACCCGGACCCCGGCGAGGACTCCGGCGGCGGGTACGGCGCGTAGTCGGGCGGGCTTGGCGTCACCTCTGGCGGGCTTGGGAACGGCGTCACCTCTGGTG
GGCTGGGAGTCACCTCCGGTGGCCCCGGGAACGGCGTGACCTCGGGTGGGCTGGGAGTCACCTCTGGTGGCCCCGGCGTGACGTCCGGCGGGCTGGGCTC
GCCCTCCGGTGGACCCGGGAACGGCTCG
>MLOC_50968.1|uncharacterized transporter ybr287w-like|GO:0016021|GO:0016023|GO:0055085
CGCCTCTTGGCTCTTGCTAGACGCCGCTGCCGTCGCCCTTGCCGACATCATGCAGGGAGCTTAGCCAACGTCGCTACCCTGCTCCAACGTTGGCATCGTC
GGCCTTCACCCGTACATCTGCTGCTCGATCTGTTCCTGCTGCACATCTTGCACACCCGGCCTACATACTAGTCTGATCTTGACGCCCAGCTCCAGTCTAG
TCTAGTCCGATCATTCAGCCATTCTGATTTTCTTGTGTCTCTCTTATCTGAATCTGTCAGGCGATCGGGCCTCAGAAGGCGTGTGTGAAAACCATCATTG
ACATCATAGGACAGAAGCTAAGAAGATCAGCAGGGGTCTGAGGAAGAGACGTGATCCTGCATCAGGGCCGGGAAGATGGGCTTCTTGTCGCTGCTCGTGG
TGGCATCCATGCCCATCGTCCAGGTCCTGCTCATCGGCGTCATCGGAGCCTTCCTCGCCTCTGGTTACAGCAAGGTTTTCACCGCCAGCGCCCGCAGGGA
CATGAACAAGGTTGTTTTTACAGTCTTCACCCCATCGCTCATCTTCGCCAACCTCGCCAAGACGGTCACGCTGTCCGACGTCATCTCCTGGTGGTTCATG
CCGGTGAACATAGCAATCACATTCCTGGTTGGCAGTGCTCTAGGCTGGCTAGCGTGCAAGATCCTGAAACCGCCGCAGCATTTTCGTGGCCTTATCATGG
CCTTCTGCTCAGCAGGAAACCTCGGCAACCTGCTGCTGATCGTCGTCCCGGCCGTCTGCGACGAAGATGGCAACCCGTTTGGGAACGATCGGAGCCAGTG
CCGATCGCGCGGCCTCTCCTACTCGTCGCTGTCCATGGCTCTCGGTGGCCTGTTCATATGGACGTACACATACAGCCTGATGCAGAAGTCCGGCAAGCTG
TACCACAAGATGCAGTCCAAGAGCGTCCAGTGCCCGGCCGACAGTGACGAGGAGCATCTCCAGGGGTTCAAAGCCGGCGACGAGGAAGCGGCTCTCCCGC
CGTCCGCTAGCCCTGAAGAACACGATGAGGGGAGCCGGATTGAGGCTCCACTCCTGTCGTGCGAGAGCGATGTCGCCAACAACAAAGGGTTCTGGACGAA
CCTGAAGGAGGCCGTGCACCAGCTCGTCGAGGAGCTCATGGCGCCGCCGACCATATCCGCGATAATTGGATTCGTTGTTGGGCTAGTTCCATGGCTGAAG
TCGCTGATCATCGGCGACGGCGCCCCTCTCAGGGTTATCCAGGATTCTTTGGAGTTGATGGGTAATGGCACTATACCCTGCATCACCCTCATCCTGGGAG
GAAACCTGACACAAGGGCTGCGGAAGTCGGTGCTGAAGCGTTCGGTGATCGTGGCGATCGTGTGCATCCGCTACGTGGCTATGCCGGTGATCGGCATCGC
CGTCGTGCGCGCGGCACACGGGGTCGGGTTCCTTCCCCATGATCCTCTCTACCGGTACGTGCTGATGTTGCAGTTTGCGCTGCCGCCCGCCATGAACATC
GGGACCATGGCGCAGCTGTTCGACGTCGGGCAGGAGGAGTGCTCGGTGATCTTCCTGTGGACGTACCTCGTCGCCGCGGTCGCGCTCACCACATGGTCCA
CCGTCTTCATGTCCATCCTCTCCTGAAGCAGGCAACCATGAACTTTACAGTTCAATTTTGTAGGGGGGCACGGAGAATTCCTGTAGATTCCATTTGTAAA
GTGTTCATACAAAGTTTGTAAGTAGACACGCCATTCTTTTTGTATACAGTACTAAATAATTACTAGTCCATTCTTTATCGGAAAACATACTTGTCCATTT
TCAGC
>MLOC_7175.1|ring-h2 finger protein atl80-like|GO:0008270
CTTACCGTATGACCGGGCTAATCCAGACACTGGCTAGCTATAAAAACCGCTGCCGGAGCACCAAACTCTTCCCTCCCTCCTTCGCAATTCCCACTACGTA
CACAGTGAGCACACTGAAGAGACGACCTAAGCTGGCCCCGCGCGCTCGTCGGCACGGTGCTCATCTCCTCATCCTGTCGGCCTCTCGACCCACCGGCCAC
CGGGAACGAACCGGAAAAATGCCCCGCCACCTGCTGCAGCAGTCCGTCGACCGCCTCGCCGCGATGGCCGCGGCTCCGGCGGCCATGGACGGCGGTGGGA
CGAGCGCGCAGACGGACACGGTCCTCATCGTGATTGCGGTGCTCTGCTTCCTGCTGTGCGTGGTCGGGCTGGCCATGGTCGCGCGCTGCTCCCTGCTCTG
CAACCCCTCCGCCTTCTCCGTCGACGTGCCCGGGGGAACGCCGGCCAAGGCGCCGTGCGGCGGCCTGGAGAAGAAGGCGCTGCAGTCGCTGCCGACCGTG
TCGTGGCGGCCGGAGCAGAGGGAAGTTGACGAGGAGGAGGGGGAGCGGCCGGAGTGCGCCATCTGCCTGGCGGAGTTCGCGCGCGGCGACGAGGTGCGCG
TGCTCCCGCACTGCGGCC
>MLOC_39055.1|predicted protein|GO:0005739|GO:0009055|GO:0015035|GO:0045454|GO:0055114|GO:0006118
GGGGTGGCCTGGGAGGAGGGGTTCGAGAGCGTCGTCACGCTCGCGGCCGCGTCTCACCGGGAGGCGGCCGCGTTCCAGCCGTGGGAGCTCGCCTTCACCG
TCTTCACTGATGTGAACAAGGGCCCAAAGACTAAACCAACAATTCTGGGAACTGCTTCCCTTAGCCTAGCGGATTATGCATCAGCAGCCGAAGAGGATAT
TGAGATAATTCTCCCTTTGTCTGTGCCCTGTGGTGCGCCTGAGTCTGTTCCGTCGCTTCATCTCACTCTGAGTATGGTGGAACTGAGAGCTCATCAAGAA
ACCTCCGACGCTTCACAACGGTCTGCTGTGGCCACTCCCTTATCCCCGTCATCTTGTGATTCTGTCCCTGGAGGAAAAGATGAGGTTTCAGTCATTAAAG
CAGGGTTAAGAAAGGTAAAAACCCTCAGGCATATAGTGTCGGCTCGAAGGTCCAAGAAGACGTTCCAAAGCGATGAAGGCAGTGAAGATAACTGTTATAT
TCACAGTGATGGTTCTGAATATCCATATGGTACCGAGCATGTTGGTGAGGATCTGGATGATAGAACACATGAAGATGAAGTTGCGGATCCAGCTATCAGG
AAGTCGTTCAGTTATGGTTCACTGCAGTCTGCCAACTATGTTAGTGGCCTAGTTTATGCACATGCAAAGTTTGGTGGTGAGCATGAGGACTGGGTCTATT
ACAGTCACCGGAAATCTGATGCCGGCTACCATGTAGAGCAACCACAGTCATCAACTGCTGAGGGAACTGTGTTGCCAGCTGCAAAACGGAGTATCCTTCC
CTGGAGAAAGAGGAAACTGGGTTTACGGTCACTAAAGGCTAAAGGTGAACCTCTGTTGAAGAAAGCAAATGGAGAAGAGGGAGGCGACGACATTGACTAT
GATCGTCGGCTGCTAACCTCTTCCGATGGATCAGAGCGATCAAGAAGCGAAGATGGATCAGTTCATGGTATGATGTCAGAGTTTGGCGATGACAATTTTG
TTGTGGGGAACTGGGAATCAAAGGAGGTACTTAGCCGTGATGGGCACATGAGGCTTTCTTCCCAGGTATTCTTTGCGTCAATAGACCAGAGAAGCGAGCG
GGCTGCTGGGGCGAGTGCATGCACGTCACTTGTGGCTGTCATTGCAGACTGGTTCCAGGCAAATCGGAATCTCATGCCTATCCAGTCGCAGTTTGATAAC
CTGATCCGTGAAGGATCACTAGAGTGGAGAAACCTTTGCGAGAACAAGACATACCGAGAGCGCTTTCCTGACAAGCACTTTGATCTTGAAACTGTCCTTG
ATGCCAAGACCCGGCCAATCACAGTCTCCCCCAGCAAGTCATTTATCGGATTCTTCGTACCCGAAGGCGCTGATGGCATGGGAGGACTTGACTTCCTCAA
TGGTGCAATGTCCTTTGATAACATCTGGGAGGAGATCAGCCAGGCAGCAGAGTTCTCATCCAGCGAGAACCCTAACCTGTACATAGTGAGCTGGAATGAC
CATTTTTTTCTCCTCAAGGTTGAGCGTGATGCATACTACATCATCGACACCCTTGGAGAAAGGTTCTACGAAGGATGCAGCCAGGCCTACATTTTGAAGT
TCGACGACACCACCGTGATTCACAAGGTGTCCGACGAGAAGAAGGCGCAGCCTAGCCCTGACTCAAGTGGGCCACTGAAGCATTCTTCAGGGAGCTCCTC
GTCGGGGCAGGACAGCGAAGACGATGTTGAAGAGGACATACTCGTGTCGAAGGGCAAGGAGTCATGCAAAGAGTACATCAAGAGCTTCTTGGCGGCCATA
CCGATCAGGGAGCTGCAGGGGGACATCAAGAGGGGGATGATGGCATCGACGCCGCTGCACCACCGCCTCCAGATCGAGTTCCACTACACCGAAGCGGTCC
CAGCAGAGGTCGCCACGCCGCCTCAAGCCCTCGCCATCGAAGCCCCGTTCGAGTTCTCGTGGCCTGAGCCACCTCCGGCGATGGAGCTCGCCCTAGCACC
CGCTGTCGCCGTTGCGTAGCCTGCCACTGTGTTGGCTGAGTTTTTTTCCATGAAGGGGAACCTACTCGGAAGATTTTGCTGCCTTTTTCTGTATGTGCTC
GTTTCATGTCTAATATGACCTGACTAGTATAGGCATCGGAGCCAGCCGCCTGCATTTTGTACAAAGAGGCGATTGCTCCTGCCTATCTTGTATTAACCGG
ATGAACTTTGTAATCACGCATAACCCTTGTACTAATCGATGAGGAATGGCATCATGTTAATTAAGTTTTAG
>MLOC_39638.1|protein iq-domain 14|GO:0005739
TGGCGACCAAGCAGGCGGCCGCCGCCGTCGTCCGGTACGCCGCGTCCGCGCCGGGGTCGAAGCGGAGCGTCATCGGCATTGAGGAGGCCGCGGCGATCAA
GATTCAGTCCGTCTTCAGATCCTACCTGGCGAGGAAGGCACTGTGCGCGCTCAGGGGGCTGGTGAAGCTGCAGGCTCTGGTGCGCGGCCACCTCGTCCGT
CGGCAGGCCAGCAACACGCTGCGCTGCATGCAGGCGCTCGTCGCCGCCCAGAACAGGGCGCGCACGGCGCGCCTCCGGCTCCTCGACGACGAGAGGCCCC
TCCGCACGCCACGGATGACGCCCACACGCCGCTCGCCGCACCATCCCCGGCTCCGGCAGCATCAGGAGATGGAGGAGAACATCAAGATCGTGGAGGTGGA
CACGGGGGCGGGCGACGTGCACTGCACGCCGAGGACGTCACGGCGCAGCAGCTGCTACGCCACGCCGCTCTGCCGCACGCCGTCCAAGGTGGAGCTGTAC
CAGAAGGTGTCGCCGACGCCGTCGGCGCTGACGGACGCGAGCGGGCGGTCGTACAGCGGCCGGTACGACGACTTCTCGTTCGGCACCGCGCGGGCCAGCC
CGTACCACTACTACTACTCCTCGGACGCGTCGTGCAAGCAGCCGCCGCCGCAGCAGCAGCAGCACCAGGGCCACGGCGCCGGCGCCGGCGCGGACCACCC
>MLOC_19075.1|atp sulfurylase|GO:0009536|GO:0004781|GO:0000103|GO:0006144
TGAGGAAGGTGTCCTAAACCCAGAATCAACTGTGGTTGCAATCTTCCCCTCTCCAATGCACTATGCTGGGCCAACTGAGGTGCAGTGGCATGCTAAGGCT
CGTATAAATGCTGGTGCAAACTTCTATATTGTCGGAAGAGACCCTGCTGGTATGGGCCACCCGACCGAAAAGAGGGACCTTTATGATGCTGATCATGGGA
AAAAAGTACTGAGCATGGCTCCTGGGCTTGAGAGGCTCAATATCCTTCCTTTCAAGGTGGCTGCATACGACACAAAGCATAACAAGATGAATTTCTTCGA
CCCATCAAGGAAAGAGGACTTCCTGTTCATCTCTGGCACAAAGATGCGCAGCCTTGCCAAGAATCGCGAGAGCCCACCCGACGGTTTTATGTGCCCGGGT
GGCTGGAAGGTCCTCGTCGAGTACTACGACAGCTTGGCGCCTCCAGAAGGCAGCAGCAAACTGCGAGAGGCGGTTGCGGCTTAGAAGCTGAAAGACGCCT
CGGATAAGTAGTACCGATGTATCTCGTGTCATGAACCAATGATATATGATTGTATATTGGTGGTAAGAATCGACATTTGGGCATGAACCCCAGCACTCCC
CGTGTGGTTTGTACTGCATACTAGTATCTGCTAGCAGTGTTACCCCCGGAGCCCATCATGTGCTTGTGGTGCCAATAAGGATGGGTTTTGTATCCTCTTT
GCCAGATCTGTACATAACTACATATACAATATTGTGGTAATTTATCTAGTGCTTGATG
>MLOC_68592.1|disease resistance response protein 206-like|GO:0016023
TGTCAAGGATCCAACAAGCACAACTCGCAGTTAAATACGCTCATCTCTGCACCATTGGGCATGCAAGCTGAGCAATCCAGACCACCAATATCTATTCCTA
GCTTGCTAGCTGATCCCAATGGTGAGCACCACCGCTCTCTCTGTCTTGGCCGCGCTCCTGCTCCTCGCGGCCGCTGGGGCGCCGGCGTCCGCAGCTGAGA
AGGAAACCCGGCTGCGGGTGTACTGGCACGACGTCGTGAGCGGCGGGCCGAACGCAACGGCGGTGCAGGTGGCGGAGGCGCCGTCCTCCAACGCCTCTGC
CACGGGCTTCGGCAGCGTGGTCGTCATCGACAACTCGCTTACCGACGGGCCCAACCTGACGTCGAGGCTCCTTGGCCGCGCGCAGGGCGTCTACGTCAGC
GCCGGTAAGGACAACCTGTCGCTGTTCGTGGCCATGAACTTCGTCTTCATCGACGGCGAATACAACGGGAGCAGCATCGCCATCATCGGGCCCAATCGGG
CGGACCCGGCCGTCAGGGAGATGCCCGTCGTCGGCGGCACCGGCGTCTTCCGGTTCGCGCGCGGCTACTGCCAGTTGCGGACCCACTGGTTCGATGCCAA
GACCGGCGACGCCACCGTCGAGTATAAGATCCATCTCCGCCACGACTGATGCGTCCTTCCTAGAGTATACTCCCTCCGTCCCAAAATAAGTGTCCGTACA
ACTTTGCACTAGAGTTAGCACAAAGTTGAGACACTTATTTTGAGACGGAGGGAGTATATGATTTCCCGATTTTACCGTTAGCATAATGCGGGTTGTAAAC
AAACATTTCAGTTTTGGAATAAAGCATAATCTGGT
>MLOC_79078.1|hypothetical protein TRIUR3_06873|GO:0016023
TCCGTGCTCGACAGCACCGTTCCATTCCAGTCCGATCCCCAAGCAGAGGACACTCGATAGGATCGTCATAGCTGGAGAGGTCGATGATGCTCAATGGCGC
CCTCTTCTTGCTCGCCTGCGCGGCAGCACGAGCTGCCGCTTCCGGCGGAGACGGCCCGCTGCTGAACGGGAACTTCGAGTACGCGCCCAACAGGTCCCAG
ATGAACGGCACGAGGGTGACGGGGGCGAGCGCGATCCCGTACTGGAAGGTCACCGGCTTCGTGGAGTACATCGAGTCCGGCGCGAGGCAGGGCGGCATGG
TCCTGACGGTGCCGGAAGGGCGGCACGCCGTGCAGCTGGGCGCCGGCTCCTCCATCCGGCAGCAGCTCAGCGTGACGCGCGGCAAGTACTACTCCATCAC
CTTCAGCGCCGCGCGCACTTGCGCCCAGTCGGAGAGGCTTAGAGTCTCGGTCGTCCCCGGCGACGACGACGTGGCCGACGAGCTCCCCATCCAGACGGTG
TACACCAGCAGCGGCTGGGACTCCTACTCCTGGGCCTTCAAGGCCAAGCAGGGCGCCGTGTCGTTCATCATCCACCACGGGGACGACCACGAGGAGGACC
CCGCGTGCGGCCCCATCGTCGACTGCGTCGCCATGAGAGCGCTCAACCCTCCTCGCGCCACCCACAACAACATGCTGGTAAACGGGGACTTCGAGGAGGG
GCCGTACATCACCCCCGGCTCGCCGTGGGGTGTCCTGGTGCCGCCGATGGACGAAGACGACACCTCGCCGCTGCCGGGCTGGATGGTCATGTCCTACTCC
AAGGTGGTGAAGTACATCGACTCGGCGCACTTCCGGGTGCCGCACGGCGCCCGCGCCGTGGAGCTGGTGGCCGGCGTGGAGGTCGCGCTGGTCCAGGAGG
TGGCCACCGTCCCCGGCAGCTCGTGCAGGCTGCAGTTCTCGGTGGGCGACGCGGCCAACGGGTGCGTGGCGTCGCCCATGCGCGTGCAGGTGGCCACGGC
GCGCGGGAGCAAGAGCGTGCCGTACAGCTCGAAGGGCACGGGCGGGTACGCGCGCGACGCGCTCGACTTCACGCCGGACGGCAACAGCACGCGGGTGGTG
TTCTACAGTGCCGGCTACCACACGACGTCTGACGGCAGCGGCACGCTCTGCGGGCCCGTCGTCGACGACGTCTCGCTCGTCTGCGTTTCACGCCCGCATG
CTCGCCGGTTGCTCCGCTGATGCGTTGCAGTGCTGGTAGAGCTTGAATTTTCAGGAGAGCGGCTAGCTGGGCAAGTCCAGCGAATTGGGCATTGTAGGCC
GACGAGGTGGTGTAGATCCATTGGAAGCGGGTCGATTTTAGAATCTTGTGCTCCAGGTTGTTGTATATTGACCGTGACCAGCTTTTCTCAAAGAGCGGCG
AA
>MLOC_76910.1|oligopeptide transporter 3-like|GO:0016020|GO:0016023|GO:0055085
CAGAGCCCCCGAGGAAATAAACCCAAGGCGGCGGCGGGCGTACGAGGAGTGGAGTAGAGGAGGGAATGGAGACGCCAAGTGGAATATAAATTGGGATGAC
CAGCGGTCAGACGCTACCATCCAAGAATCTAGGCAAGTGTACCACCGTCTCCACTCTTCAGTCCACCGGAGATATATACGAGCGAATCATTGTAGCTTCG
TAGCTCGCGTGCAGCCACGGCCAGCGAAGCAGAGCGTGCGTGCGTGCAGAGCGTACGTGAGAGAGATGTCGTCGACGACGAAGCCGCCGGCGGCGGGAGG
GAAGGGTGCGCAGGGAGAGGGGGAGAGGTACCCGGTGGAGGAGGTGGCGCTGGTGGTGCCGGAGACGGACGACCCGGCGACGCCGGTGATGACATTCCGG
GCGTGGACGCTGGGGCTCACCTCCTGCGTGGTGCTCATCTTCCTCAACACCTTCTTCACGTACCGCACGCAGCCGCTCACCATCTCGGGCATCCTGGCCC
AGATCCTCGTGCTCCCCGTCGGCCGCTTCATGGCGTCCGTGCTGCCCGACCGCGAGGTCCGGCTGCTCGGCGGCCGCCTCGGGAGCTTCAACCTCAACCC
GGGCCCCTTCAACATCAAGGAGCACGTCATCATCACCATCTTCGCCAACTGCGGCGTCTCCTACGGCGGCGGCGACGCCTACTCCATCGGCGCCATCACC
GTCATGAAGGCCTACTACAAGCAGTCGCTCAGCTTCCTCTGCGCCCTCCTCATCGTCCTCTCCACGCAGATTCTGGGCTATGGCTGGGCTGGCATGCTGA
GGAGGTTCCTCGTTGACCCTGCCGAGATGTGGTGGCCTTCCAACCTCGCCCAGGTCTCCCTCTTCAGGGCGCTGCACGAGACGAAGGAGGGCGGGAAGCC
GTCCAAGGGCCCGTCGAGGATGCGCTTCTTCCTCATCTTCTTCTTCGCGAGCTTCGCCTACTACGCGCTCCCGGGCTACCTGCTGCCGATCCTGACCTTC
TTCTCGTGGGCGTGCTGGGTGTGGCCGCGCAGCATCACGGCGCAGCAGGTCGGGTCCGGCTACCACGGGCTCGGCGTCGGCGCCTTCACGCTGGACTGGG
CGGGCATCTCGGCGTACCACGGCAGCCCGCTGGTGGCGCCGTGGGCGTCCATCGCCAACACAGCCGTCGGCTTCGTCATGTTCATCTACGTCATCGTGCC
GCTCTGCTACTGGCGGTTCAACACCTTCGACGCCCGCCGGTTCCCCATCTTCTCCAACCAGCTCTTCACCTCCACGGGCCAGAAGTACGACACCACCAAG
GTGCTCACCAGCGACTTCGACCTCAACGTCGCCGCCTATGACAGCTACGGCAAGCTCTACCTCAGCCCGCTCTTCGCCATCTCCATCGGCTCCGGGTTCC
TCCGCTTCTCCGCCACCATCGTGCACGTG
>MLOC_67725.1|a chain crystal structure analysis of plant exohydrolase|GO:0016023|GO:0004553|GO:0045735|GO:0005975
AGTTCATGCAACTTGACCCCCAAAAAATACACATTTCTCGAACGCGGAGACCGGCACGCGCGAGCACGGCGGCCATGGCTCCTCCTCCTCCCGCCGTCAC
CTGCCCTTCCCCACTCTTCTCTTTAAATTGTTGCACCGTCCTCGGCTCCTCCCGCCGTCGAACGCGTCCTGCCTCCACCACCCGACATGGCAGACGGCGG
CCGCTCCGGCGTTGTTCTCGCCGCGCTCCTGCTCTTCTGGGCCGTGCTCGGCGCTGAGGCCGACCACGCGCTGTACAAGGACGCCGCGCAGCCCGTGGAG
GCGCGCGTCGCCGACCTCCTGGGGCGGATGACGCTCGCGGAGAAGATCGGGCAGATGACGCAGATCGAGCGTCTGGTCGCCACGCCGGAGGTGCTCAGGG
ACAACTTCATCGGCAGCCTGCTCAGCGGCGGCGGCAGCGTGCCGCGGAAGGGCGCGACGGCCAAGGAGTGGGCGGACATGGTGGACGGCTTCCAGAGGGC
CTGCATGTCCACGCGGCTCGGCATCCCGATGATATACGGCATCGACGCCGTGCACGGCAACAACAACGTCTACGGCGCCACCATCTTCCCCCACAACGTC
GGCCTCGGCGCCACCCGCGACCCCGACCTGGTGAAGAGGATCGGCGAGGCCACCGCGCTCGAAGTCAGAGCCACCGGCATCCAGTACGCCTTCGCGCCGT
GCATCGCGGTGTGCAGAGATCCGAGGTGGGGCCGGTGCTACGAGAGCTACAGCGAGGACCGCCGGATCGTGCAGTCCATGACGGAGCTCATCCCGGGGCT
TCAGGGCGACGTCCCCAAGAACTTCACCAGCGGCATGCCTTTCGTCGCCGGGAAGAACAAGGTGGTGGCCTGCGCGAAGCACTTCGTCGGCGACGGCGGC
ACGGTAAACGGCATCAACGAGGACAACACCATCATCAACCGCGAGGGCCTGATGAACATTCACATGCCGGCCTACTTCGACGCTCTCGCCAAGGGCGTCT
CCACCGTCATGATCTCCTACTCCAGCTGGAACGGGGTCAAGATGCACGCCAGCCAAGATCTGGTCACTGGATACCTCAAAGACACGCTCAAATTCCAGGG
CTTCGTGATCTCAGATTGGAAGGGTATTGACAAGATCACGAGCCCTGAAGGGTCGGACTACCACTACTCTGTCAAGGCTTCTGTTCTTGCCGGCCTTGAC
ATGATCATGGTGCCTAGTAACTACACGCAGTTCATAAGTATCCTGACTGGCTACGTCAACAGCGGAGTAGTCCCGATGAGCAGGATCGACGACGCCGTCA
CCCGGATCCTGCGCGTCAAGTTCGCCATGGGCCTGTTCGAGAACCCTTACGCCGATCCCGCCATGGCTGAGCAGCTGGGCAAGCAGGAGCACAGGGATTT
GGCAAGGGAGGCGGTGAGGAAGTCGCTGGTGCTCCTGAAGAATGGCAAGACGAGCGATGGGCCAATGCTGCCGTTGTCCAAGAAGGCGCCCAAGATCCTC
GTCGCCGGCAGGCACGCCGACAACCTCGGCTACCAGTGCGGCGGCTGGACGATCAAGTGGCAAGGCGACTCCGGGCGCATCACCGTGGGCACGACCATCC
TGGACGCGGTGAAGGCGGCCATAGACCCGTCGACGGTCGTCGTGTTCGCCGAGAACCCCGACGCGGAGTTCGTCAAGGACGGCGGCTTCTCCTACGCCAT
CGTGGCGGTGGGCGAGCACCCGTACACGGAGACAGCCGGCGACAACCTGAACCTAACCATCCCGGAGCCCGGGCTGAGCACCGTGGAGGCGGTGTGCGGC
GCGGTCCAGTGCGCGACGGTGCTCATCAGCGGGCGGCCCGTGGTGGCGCAGCCGCTCCTGGCGGCGTCGGACGCGCTGGTGGCGGCGTGGCTCCCCGGCT
CGGAGGGGCAGGGCGTCACCGACGCGCTGTTCGGCGACTACGGGTTCACCGGGAGGCTGCCGCGGACGTGGTTCAAGTCGGTGGACCAGCTGCCGATGAA
CGTCGGCGACGCGCACTACGACCCGCTCTTCCCGCTCGGGTACGGCCTCACCACCGAGGGGACCTCGCAAGGGGACGGAGCAGCGCTACACAGCAGCATG
TGATGGCCGTCAAGAGCGCGCAGAGCGCACATGAACCGTTGACCTTGCTTGCTTCCGGAGCGCCATGGCTCTACCGTGGTGCTGGGCGAGCTACCATTCT
TTATATTGCAAAGTTTACCATGGTGGTAATATTCATCACCGCACTATTCGTCAAACGGAGTGGCGTAGTAAATGTATCCTCACAATTATAATGATATTTT
ACTAGCAAAAT
>MLOC_18612.1|thiol protease sen102-like|GO:0016023|GO:0008234|GO:0006508
GGGGCCCGCGGGCGGCCGCGGCTGGCGCCGGGAGCGGCGCTGGGAGGTTCAGGTACGAGAACTTCAGCCTGGCCGACGCGGCCGGGAGCATGGATTGGAG
GGCCATGGGCGCCGTCACCGGCGTCAAGGACCAAGGCTCTTGCGGTTGCTGCTGGGCGTTCTCGGCGGTGGCGGCGGTGGAGGGGCTGACGAAGATCCGC
ACGGGGCGGCTGGTGTCGCTGTCGGAGCAGCAGCTGGTGGACTGCGACGTGTACGGCGACGACGAGGGCTGCGCCGGCGGCCTCATGGACAACGCCTTCG
AGTACATGATCAACCGCGGCGGTCTGACCACGGAGTCGTCCTACCCGTACCGCGGCACGGACGGGTCGTGCCGCCGCTCGGCGTCGGCCGCGTCCATCCG
GGGGTACGAGGACGTGCCGGCCAACAACGAGGCGGCGCTGATGGCGGCCGTGGCGCACCAGCCCGTGTCCGTGGCCATCAACGGCGGCGACAGCGTGTTC
CGGTTCTACGACAGCGGCGTGCTGGGCGGGTCCGGCTGCGGCACGGAGCTCAACCACGCCATCACGGCGGTCGGGTACGGCACGGCGAGCGACGGCACCA
AGTACTGGATCATGAAGAACTCGTGGGGCGGGTCGTGGGGCGAGGGCGGCTACGTCAGGATCCGCCGCGGTGTCCGCGGCGAGGGCGTCTGCGGCCTCGC
CCAGCTCGCGTCTTACCCTGTCTAGCTAGCTGATTCGGTCAGTGGTGCACGTCACTGGCTGGCTGGCTACGCTACGCTATAAGCACCGTGCGTACCTGAC
ACATCCATGGCTCATCCGATCGACTAAACTAGCTAGTACATAAATAATCTAAAATTAATTAAGATTGTATGTGTGTGTGTACATATAGATGTGTAGTAGT
AGATGATAAATAGCTACTGTGACGACCCAAGCAAGTACAGTATGTGCGGGGTTGTTTGTATTGTATACGTAGCTGCGTCTGCATTTATCATGAAATCATG
ATGAATTTGTACAGATTGGCTTGTAGGAAGTTGTGACTACAGAACATGTATTGGGTTGCATATTTCACCGCAAAGGAAATATATATACAGAAGACGTATT
GGATTGCGTACTTCACCGTTGCATAT
>MLOC_242.1|abc transporter b family member 25|GO:0000325|GO:0005774|GO:0043190|GO:0004672|GO:0005524|GO:0042626|GO:0006468|GO:0010044|GO:0055085
ATCACATTGAAGCTAGCTTCAGGCTCAAAGGTTGCACTTGTTGGGCCAAGTGGTGGTGGAAATACTACAATTGCAAATTTGATTGAAAGGTTCTATGACC
CTATAAAGGGAAGGATCTTGCTAAATGGAGTGCCTCTGGTAGAAATTTCACATCAATATCTCCATCAAATGGTAAGCATAGTTAGCCAGGAGCCTACACT
CTTCAACTGCTCCATTGAAGAGAACATTGCTTACGGATTGGAGGGCAAAGCGAGCTCCGCCGACGTTGAGAACGCAGCTAAAATGGCGAACGCCCATGAC
TTCATATGCGGCTTCCCGGACCAGTACAAGACGATCGTCGGAGAGCGCGGCATCAGGTTATCCGGCGGGCAGAAGCAGCGGGTCGCCATCGCGAGAGCTC
TGCTGATGAATCCGCGGGTGCTCCTCCTGGACGAAGCCACCAGCGCCCTGGACGCCGAGAGCGAACACCTTGTTCAGGACGCAATGGAATCGTTGATGAA
AGGGAGGACGGTTCTCGTGATAGCTCACCGGCTCTCCACCGTGAAGACCGCCGACACGGTCGCCGTCGTCTCCGAGGGGCAGATTGTGGAGAGCGGCACG
CACGACGAGCTCCTCGGCCGCGACGGCATCTACACGGCCCTGGTGAAGAGGCAGCTGCAGCTGCCCAAGTTCGAAGGAGCCGCCAATGGGACAGCCGAAG
TTGCACCTGTTAATGGCCACTACTAGTGTCGTCCCCTTGTATCATCGACGACGATATCTCTTCCCCGCAGACCGCAGTTAAGCACACGCCATTTCGCATT
CCGCTCTGAAGAATAACTCCGAACACGTTTCTCTCCTAGACATTTGGTTCACTTGTACGGATGTATGCCTGTATGTAGGATTGCGAGTGCACTGTAAAGG
ACATAAACAGTCTATTG
>MLOC_59259.1|wrky transcription factor 57|GO:0003700|GO:0043565|GO:0006355|GO:0009414|GO:0009651|GO:0005667|GO:0045449
TGTGTGTCTGTCTCGCACCGGTCACCGGTGTCAAGTCGTGTGTCACCCACCAAGACGTTACCGACGGAGACCGCCGTGACCGAGACCGCGATCGAGCAAA
GCTCCAAAAACCCGTTCTTTATCGACGCGTCTGCTCCGCCCCGCTCCGCACCAAAAACGATGCGCGACCCCAGTTGTTACTCCTCGTCCTAGCCTAGCCG
CACCGTCCAGGCCACACGCTACAACTAGAACCAGCCCCAACAAGCGCCGGTGCAGTGCGTGCGCGACCAGTGTAGCCACTCTCTCTCTCTCTCGCAGCGA
GAGCACGGACGGCAGCTAGCTTTGATCGGCCGGATCGGCGGGCCATGGCCGGCGCCGCGGGAGAGAGGCCGGAGGGGGTGGGCGGAGGCGGGGACTGGCC
GCCGTTCGCCGGCGACGCCTTCGCGGAGTACTCCTCCTCGGTGTTCGCGGAGCTGGGCGGATGGCCGGACGGCCTCGGCGCGGGCACCGGGGAGCTGCAG
TCGCTGGATCTGCCGGAGGCCAGCGCGTCCGCTTCGGTCCCGCTGGCGCGGCCGGACGAGATGCTGCCGGCCGCGTCCTCCTGCTCGAGCGGCGACGGCG
CGCCCGCGGCCGCCACGGAGAACGCCGACAGGCCGCAGTCCGCCGCCGACGCAGCGTGAGTCAAGCGGCCGGCGCCGGTCCACCTCTCTCTCTCTCTCAT
CTCTGCCTCGCGTTGCTTGCGACATGGTTACGCGGATCGCGCGTCCGCGAGGGGCAATTCCGGCCGCGACGTGTCCACGCGGACGCGGATCCGCCGTGAT
TCGCGTGCGTACGTAGTAGAGTAGATCGTTCCCGGCCGGTCTCATTCTCACGCGGTTTCTCTTTTCAGTCCTCTTCTCTCTCTAACCTCCAAAAAAAAAA
AAAAATCTTCTCCCTCCATTCACTACACCGGCGGCCTTTGGGTTCTTTGTTTATTCATCGCCCCCTTTCCCCGCGTACGTATTTGCTACGCCAATCGTAT
ACGCGTACACATGTACTACTAGTACTTATTACTGCACCACGTACTTACTGCTGTACTGTTCAACAGCGAGAGCGCGCATCATGGCTTCTACTAGATCTGA
TCGTACGTTTTGCTCATGCTGCATGTTGATTTTCCAAACATGTTTGGGCTAAGGAGCATGCTACCAAGCAAGCCAGCGATTCCGGCCTATTTAGCTAACT
ATCCTCAAGAATTCAGTACATGGCTAACTAAGTGTGTATGTGTGTATGCGCGCAGGAGCATGAAGCCGGCGGCGGCGACGGCGACGAAGAAGGGGCAGAA
GCGGGCGCGGCAGCAGCGGTTCGCCTTCGTGACCAAGAGCGAAGTCGATCACCTTGAGGATGGGTACAGATGGAGGAAGTATGGGCAGAAAGCCGTCAAG
AACAGCCCTTTCCCAAGGAGCTACTACCGATGCACCAACAGCAAGTGCACCGTGAAGAAGCGGGTGGAGCGGTCGTCGGAGGACCCCACCGTGGTGATCA
CCACGTACGAGGGCCAGCACTGCCACCACCAGACCTCATTCCAGCGTGGTGGCGGCATGCACTTCCACGGCGCCGCCACCGTCGCACTCGCCGAGCAGAT
GTCATTCGTGCCAACTCAACAGTTGTACAACTTGCCACCCCTGCGCCGACTACAGATGAATCCTGGGTCGTCGGAGTCGGCCGTTAGCTCCATGCCACCG
TCTTTGCAGCAGCTCAACGGCGGCGACGATCTGGGAAGGTCGACTAGCTATAGCCCCACCGCGTCCGCGGTGCAGACACCGTCATCGTTGGTGCCTCCGG
ATGTTTCGTTTGACATGGGACTGCTTGGCGACATCGTGCCTCCAGGAGTAAGAAATGGATGACGATATATAATGGTACACAGCTAATTAAGATAGTTCGT
TTATATCCTTTGTAAATATTTCGATCATATCAACATCTTGCCCCCGCTTATAGACTAAAAATTGTAGCAATTTCAGTTTTGTTAAAATCTTGCACTTTGA
GCACTGCAAATTTAGGCTAAATATAATATTCACTTTTAGAAGACTGACCATTTAAGAAAATTTCAGCAAGCCAATAACGGATGATCGAAAGTACTCCCTC
TGCAAACAAATATAAGACCGTTTAAGAGCGTTTAGATCACTTAGTGATCTAAGCGCTCTTATATTTATTACAGAGGGAATGGTAACTTTGCAACATGCAT
GTGCGATTTTATGAGATAGTTTAAGTAAATAAGCACATGTTTCTGTTTTTTTACAGCAGTCTTCTAAAAGAACTTATTGTCACATGTGATCAGTTGAGTT
AACACGTATGGAATGATTAGTTAGCTATTTTCCCTTATTGTGACTTCCTGATATCCTAATTGTTTTCCCAGCTTTTGCTAGCCACTTCATCTTCATATGC
ATGTCTTCTATTGCACATAATTTACAGTAGTTTCAAATTGAAAACCATCCCCCCCCCCCC
>MLOC_71946.1|---NA---
CAACTGATGACGAGAGGGATCGAGAAATGCATATTCCACCGGGATTGCTACGCTGTCTGAAGTCTGAACTAGTGTACGCGCATGCGTCAAAGGTGCATGT
GTACACGAAATGTGTATCTGTGGCACAGAGATTCGTTGGGTTTCACAGTTCTGTGGGGTTTGTAAATGATTGTACTATATGTTGTTTGATTCGTTGAATT
CGAACGTGCGAAGTTATATATATGCAAATCAAATGAATAAGAAGCATTCCGCATAAGTAATGGGGGGCATAACTGCTAAGTACAATGTCACCTTTTGTAG
TTTTATCTGCTAACGGAATTTTCTCTTCACCTAAACTCTCGCCGCCCTAGAATTTGCAACTCGTATTCATGTATGATGCATTTGATAGCCTGCATCAGGC
TCAACCACGCTCAAGC
>MLOC_44070.1|hypothetical protein F775_09976|GO:0009536
CCCCCCCCCGCCGCCGCTTCCTCCGCCGCGCCGCGCGGCTGGGCGGCCCGCTCCTCCTCGCCGCCCTCGCCGTCTCCCTCTTCGCCTATGAATACTACCG
CCTCTACCCGTTCCGCTCGCCCTCCTCGTCCGCTACGCGGCCGCCGCCGCCTCGGACGCAGGCCGCCGGCAACCTCAGCCGCGTCGACCGCGCTGCCCGC
GCCGCCGATGGCGCCCGGAAGTCATGCCTGAAGATGCTCGATACTGAGATGCTTCAAAATCTGGAATTTCGTGAACCCCGTGAACAAAATCTGCCAGTCA
AGAAAGTTGTGTACAGGTCCAGTCTGCCTCATCCTGAAGATAACATTTCATCCCATATGACGAATTCACGATTTAATTCATTCACGGGATATCAGACCCT
TACTGAAAGAGAAGAAAGTTTCAAGGTCTTGTTCAGGCTCTATATTTCATGAAGTTTTTGAAAATTATCCGAAGGAAACTACATCGGTTCACTGTGGCTT
CTACAGTGAAAATGGCGGGTTCAGTGTTTCTGATGTTGATAAAGATTACATGAGATCTTGCAGAGTTGTTGTGGCCACTTGTGCGTTTGGTGGAGGGGAT
GACCTTCACCAGCCTATAGGCATGACAGAAGCGTCTGTCAAAAAGGTATGCTATGTTGCATTCTGGGATGAAGTCACGCGCTCAGCTCAACAGGAGGAAG
GTAACAAGATTGGTGAAGATCTCAAGATTGGACTTTGGAGGATCATTCTTGTGAGAGATCTTCCTTTCACAGATCAACGGCTGAATGGGAAAATTCCCAA
GATACTCGATCTGGGTGGACTCGAAATCCCAGTTCCGGAGGGATCCACTAGGAGTCATCGAAGCTCTTCTCTGGCGCTCAAACTCTTCCTTGGCATTATC
AGAACACGGTGCTAGGAGCAGCTTGTATGACGAGGGCAAAGCGATTGTTAAGAAACACAAAGCAACTCCAGAAGAGGTTAAAATACAGTTGGATCAGTAC
CGACAAGACGGCATTCCAGATGACAAACGATTCAACGGGAAAAAAGCCCTCGCGGA
>MLOC_56550.1|PREDICTED: uncharacterized protein LOC100839950|GO:0009507|GO:0009793
AAACCGATCCTTATCCGTTCTACTCTGCCCATTCCCTCTGGTCCTTTTTATATACGTAGAAACTTGGAGCCAATCCACTCCCCGAGACAGCTCCCCCGAG
CCAAACCCACCGAAGTAAAACCGCAGAGACAAGGACCAAACACCGAAATGCTCTCATCCACTCTCCGGCCGCTGTCGCCGGCGACAGCGACGGCGACGAC
GCCCGCGTACCCCGCCACCGCCACCGTCGCCCCGGTCACGCCCGGGCGGCGGTCGGTGGCGGTGCGCGCGCTGCGGGACTACGGCTCGATCCCGAAGCGG
GAGCCCTTCAGCTCCAGCCGCAGCATCCTCGACGAGTTCTTCAAGCAGGAGAAGCCTCTCGTCCAGCGCACCAAGGACCAGATCACAGATTATTGCACGA
CCCTTGAAGGCGATGATTGCTGCAGCTGCTGGGATGCCTATTTTGAACTCAACAAACTCGAGCAAGAGCTACCACAAGAAGAAATCTCAAGGATGGTGAA
GGACTCGCGGTCAGACCCAAGGTACCTTATAAGCAGCATCCATCACCGGTCGGACCTACGTAAGAAGATGGCCGAGAAAGCTCACAATTCAGCGCCATCA
TACTCCCCGGGGCAAACAGCGAAGCCTAGGCCTTTCCCCGTCCCCGACGGGCTGCCGAAAACGCAGGAAGAGATCGACGAGGATGAGGAGGCTCTCATGC
CGGAGTCTCCTTACACGAGGTTGCTGAGAAGGATGGGGAGATACCCCGACTGGTATACCCCTCGCCCAGACCATGAGACTGACTGAATCACGCCATGGAC
TAGCCTTGACTTCCAGATGTACAACCTGAAGCTCTTTTTGTTGGCACCGAGCATGGAAGCTTGGATCGCTGTTGCCTGCTTGGTTGGCCTTTGCTGAGTG
GGTAAATGGAACTATGTAATGGTGTGTGTTTCTTGTGGTGTCGAGTTCTTCTCTTTAGATTCAGATACCTCCTTTTTGCCGTTTTCGTATATCTGCTAAT
GTATCTCTGTATATATGTGTTTGGGAATAGAGCTGTTGACTGCTACGATTTTCTTCTGCG
>MLOC_38941.1|leucine-rich repeat receptor-like serine threonine-protein kinase bam1|GO:0005886|GO:0009506|GO:0016021|GO:0016023|GO:0001653|GO:0004675|GO:0005524|GO:0031625|GO:0007178|GO:0009755|GO:0046777|GO:0009069
CCGGCGCGCTGCCGCCGGCGCTGTCCCGCCTGCGCGGCCTCCTCCGCCTCGACGTCGGCGCCAACGCGCTCTCGGGCCCCGTCCCGGCCGCGCTCGGCCA
CCTCCGCTTCCTCACCCACCTCAACCTCTCCAACAACGCCTTCAACGGCTCCCTCCCGCCGGCCCTCGCGCGCCTGCGCGGCCTCCGCGTGCTCGACCTC
TACAACAACAACCTCACCAGCCCGCTCCCGATCGAGGTCGCGCAGATGCCGATGCTCCGCCACCTCCACCTCGGCGGCAACTTCTTCTCCGGCGAGATTC
CCCCCGAGTACGGCCGCTGGACGCGGCTGCAGTACCTCGCGCTCTCCGGCAACGAGCTGTCTGGCAAGATACCGCCGGAGCTCGGGAACCTCACCAGCCT
CAGGGAGCTCTACATTGGCTACTACAACGCCTACTCCGGTGGGGTCCCGCCGGAGCTCGGAAACCTCACCGACCTCGTGCGCCTCGACGCCGCCAACTGC
GGCCTGTCCGGGAAGATTCCTCCGGAGCTCGGCAGGCTGCAGAAACTCGACACCCTCTTCCTGCAGGTGAACGGCCTCACCGGGGCCATACCGTCGGACC
TGGGCAGCCTTAAGAGCCTCAGCTCCTTGGACCTCTCCAACAATGCGCTCGCCGGCGAGATACCGCCGAGTTTCTCCCAGCTCAAGAACATGACGCTGCT
CAACCTGTTCCGGAACAAGCTGCGTGGCGACATCCCCGACTTCGTCGGCGACCTGCCAAGCCTCGAGGTGCTGCAGCTTTGGGAGAACAACTTCACCGGC
AGCGTGCCCCGCCGCCTCGGTGGCAACAACCGCCTCCAGCTGGTCGACCTCTCCTCCAACAGGCTCACCGGCACGCTGCCGCCGGACCTCTGCGCCGGGG
GCAAGCTGCACACGCTCATCGCCCTCGGCAACTCCTTGTTCGGCGCCATCCCTGACTCCCTCGGCCAGTGCAAGTCCTTGAGCCGTATCCGTCTCGGAGA
GAACTACTTGAACGGCTCCATTCCCAAGGGTCTCTTCGAGCTGCAGAAGCTCACTCAGGTCGAGCTGCAAGACAACCTCCTCACCGGTGACTTCCCTGCT
GTGGTCGGCGCGGCGGCGCCTAATCTGGGGGAGATCAACCTGTCCAACAATCAGCTCACCGGTGTATTGCCGGCCTCCATTGGAAACTTCTCTGGCGTTC
AGAAGCTGCTGCTTGATCGCAACTCGTTCTCTGGTGCGTTGCCTGCCGAGGTTGGCCGGCTACAGCAGCTCTCAAAGGCTGACCTTAGCGGCAATGCGAT
CGAGGGAGGTGTGCCGCCGGAGGTTGGGAAATGCCGGCTGCTCACTTACTTGGACCTGAGCCGGAACAACCTCTCCGGGAAGATACCTCCGGCCATCTCT
GGAATGAGGATACTAAACTACCTCAACTTGTCCAGGAACCACCTTGATGGAGAGATACCTCCATCCATCTCCACAATGCAGAGCTTGACGGCGGTCGACT
TCTCATACAACAACTTGTCCGGGCTTGTTCCGGGGACCGGCCAGTTCAGCTACTTCAATGCCACATCTTTCGTTGGCAATCCAAGCCTGTGTGGACCATA
CCTTGGTCCATGCCGCCCTGGCATTGCAGATGGTGGTCACCCCGCCAAAGGCCATGGAGGGCTGTCTAACACCATCAAGCTGCTCATCGTGTTAGGCTTG
CTTCTTTGCTCCATTATATTTGCTGCTGCGGCAATTCTGAAGGCGCGGTCGTTGAAGAAAGCCAGTGATGCACGTATGTGGAAACTCACTGCATTCCAGC
GCCTTGATTTCACCTGTGATGATGTGCTGGATTCCCTGAAAGAGGAGAACATTATTGGCAAAGGCGGGGCTGGAACTGTGTACAAGGGATCAATGCCCAA
TGGTGATCATGTGGCCGTGAAGAGGCTCTCTGCAATGGTCCGTGGCTCATCACATGATCATGGATTCTCAGCGGAGATACAAACACTTGGGAGGATTCGG
CATCGCCATATTGTGCGCCTGCTAGGCTTCTGCTCAAACAACGAGACTAACCTGCTGGTGTATGAGTATATGCCCAATGGCAGTCTAGGGGAGCTTCTCC
ATGGCAAGAAGGGCGAACACCTGCACTGGGACGCTCGGTACAAGATCGCCATTGAAGCTGCCAAGGGGCTGTGCTACCTTCACCATGATTGTTCACCGCT
GATACTTCACCGTGATGTCAAGTCGAACAATATACTTCTTGACTCTGACTTTGAAGCTCATGTGGCCGACTTTGGGCTGGCGAAATTCTTGCAGGACACC
GGTGCATCAGAATGCATGTCTGCCATTGCTGGTTCATATGGCTACATTGCTCCAGAATATGCATACACCCTCAAGGTCGACGAGAAGAGCGATGTCTACA
GCTTCGGTGTGGTGCTGCTGGAGCTCGTCACCGGGCGGAAACCTGTAGGCGAGTTCGGGGACGGTGTCGACATTGTCCAGTGGGTCAAGATGATGACTGG
CCCAAGCAAGGAACAAGTGATGAAGATCCTGGACCCGAGGCTGTCGACCGTGCCGGTGCACGAGGTGATGCACGTCTTCTACGTCGCCTTGCTCTGCACC
GAGGAGCACAGCGTGCAGCGCCCGACGATGCGGGAGGTTGTGCAGATCCTGAGCGAGCTCCCAAAGCCAGCTGCCAGCCAAGGTGATGGAGAGGAAGAGC
TTCCTCTCTCAGGCGACGGTCCTGAATCCAACCCTCCTGCTCCAACCAGTTCCTCTACTGAAGCACCGACAGGCAATGCAAAAGATCATCAGCAGCAGCA
CACAAGCTCGGAGTCGTCGCCTCCTCCTGATCTCATCAGCATCTGATCATCCAAACATGCGGGTGCAAGCCTAGGCCTGAATCTAGGGTTTGTGGAGTGA
AAGAATTTGTTGCTGTGTTGTACATATCCAAGCTGCTTTCGTGGTGGGGTGTCTAAGACTTCCAGTTTGGTGTGTGTGTGTGTGTGTGTTTGGTACTTTG
CTTTGCTGCTTGTAGCGTAGGGCTTCTATAGTGGTGTAGTCAAGGTACTCTAGTAGTAGAGCATTTCATGATCTTTCCTTGTGCAATGTAGTACTGGCAG
TAGTAGTAGTAGTAGCCATTAAAATGTCAAGTGCCTTTCGGTCCAGTCCAGAATGAGAACCTAAATCTTTGTTGTGGAACCAACCATGGTCCTCTTTAAA
CTTTAAAGTGGCTTCTGTTGATCTGCA
>MLOC_38843.1|ocs element-binding factor 1|GO:0003700|GO:0043565|GO:0006355|GO:0005667|GO:0045449
CCCCGATCCCTCTCTCGAGCCCCCCTAGATTCCCGGAATTACGGCTGCGTCCTTCTTCCGTTCCTTGTGGTTGTTGTTGCTGCTGCTAGTGGCAGGAGAA
AGAAAGAAAGAAAATGCTGTCCCTGCAGGAGGCGATCGGCCTTGACATGGACGCGATGACGTCCGGGTTCGGCTTCACCCCGTGGGAGGCCGACACGTGC
CCCACCCTCGAGGAGCTCATGGCGGCGTCGTCCACCACGTCGTCCCCCAGCTCGTCCGGCGGGGCCGCCGCGGACCAGGGCCACGGCCTGGTGGAGGACG
AGGAGGAGCGCCGGCGGCGGCAGCGCCGGAAGGTGTCGAACCGGCTGTCGGCGCAGCGGTCGCGGGCGCGCAAGCAGCAGCGCCTCGAGGAGCTCCGCGG
GACGGTGGCTCGCTTCCGCGCCGAGAAGCGCGAGCTGGCCGCCAAGCTGCACGCCGTGGCGCGGCACGAGCTCGCCGTGCGCCGCCAGAACGCGCGGCTC
CGCACCGAGGAGGCCGCGCTCAAGCGCCGGCTCGGCTACCTACTCC
>MLOC_61101.1|probable carboxylesterase 2|GO:0016023|GO:0016787|GO:0008152
CGGGAGTAGAGTACCGCGGCACAGTGCGGGTCACTCGCAGCCGCGCGCACTGTCCCCTCCCTCCGTGCTCCGTGCTCTGAGCCAGCCATCATGGCCGCGC
TCGCCTTGCTGCTCCTGCTCGCGCTCGGGGAGGGGGCCTCGGCATTGCGCGGCCGCGCCGACGGCGAGGCGGTCAAGTTCGACTTCACGCCGTTCCTCAT
CCAGTACGAGAGCGGGCGGGTGCAGCGGTTCATGGGCACCAGCGTGGTGCCGCCGTCCGTGGACGCGCGCACGGGCGTCGCCTCCGCGGACGTCGTCGTC
GACCAGGGCACGGGCCTCGCCGTAAGGCTCTACCGGCCGAGCACCCGCGGCAGGCACGGCAGGCTGCCAGTGCTCCTCTACTTCCACGGCGGCGCGTTCG
TCGTCGAGTCGGCCTTTGGCCCCGTGTACCACAACTACCTCAACGCGCTCGCGGCCAGGGCGGGCGTCATCGCCGTGTCGGTGAACTACCGCCTCGCGCC
GGAGCACACGCTGCCGGCTGCCTACGACGACTCGTGGACGGCGCTCCAGTGGGTGCTCTCCAACGCCAGCCGCGGCTCCGGCTCCGGCTCCTCCTGGCTC
TCCAAGTACGGCGACATGTCCCGGCTGTTCGTCGGCGGGGACAGCGCCGGCGGCAACATCGCGCACAACCTGGCAATGCGCGCGGGGCAGCAGGGTGGGC
AGGACGCCGGCGACATCAGACCGCCGATCAAGGGCGTGGCGCTGCTGGACCCCTACTTCCTGGGCGGGCACGCGAGCGCGTGGGCGGAGCGGGCGTGGGG
GTTCATCTGCGCGGGGCGGTACGGGACGGAGCACCCGTACGTGGACCCGATGGCGCTGCCGGCGGAAGCGTGGCGGCGGCTCGGGGCGGCGCGCGTGCTG
GTGACCAGGTCGGGGCAGGACCGGCTGGGGCCGTGGCAGGGGGCGTACGTGGACGCGCTCCGGGGCAGCGGCTGGGGCGGGAAGGCGCGGCTGTACGAGA
CGCCCGGCGAGGGGCACTGCTACTTCCTCAACAACCTCCAGTCGCCCAAGGCCGCCATGCATATGGCCACCGTCGCCGCCTTCGTCAATCACTCTCCTAG
CTAGCTATCTCCATACGATAGCCCAGTCATTGTCTGATCTGGCGGCGAGGTGACCAGACCGGCAGTAAAAATAATAATAGAATAAAAGGGTAGTAGAGTG
TGCTGCTGTTGCCTCTGTTTTCGTTTCTTCTTGGAAGCAGATCGGCTTGTGAAAGACAGATGGCATTGTCCACCGCGGCTGGAGCGGCCCCTTGAACTTT
GGAACAGATAAGCATGATGAATGGATGGAAGAGGGGCTCGATCGATCTTCGACGTGCTCGAGGTTTATAAACGGAGGCATGCATGGCAACTCACAAGGAC
CTGTATAGCCGTATAGGCCTAGAGCACAACGTCAACGTGTGGTGACCATGCAGCCATGCGACATGTCATCAAGAAGAAAAAGGATCATGCGCCTACGATA
TGGTGCAACGCCGCGAGACCCATGCAGTGGAATTGAAGAGGAGCACAATTCAAGATTTGGCATCCAATGGCAATTTGGGCAACGTGCTGGTTTATTTACG
CTAGTGTACCTATAGAGAGGAGAGGAGGCATGGGGTGTATGGGCTCATTAGTTCCATACACGGCCAACTGTGACATGGTCCCCCATGGGGACTCAACACC
CGAAGGCGCCGCCAATGCCGGCACCGGTGAGCCGAGCTTTCGTTAGGTACCACCCTTGCATCTCATCTAGGCACCCTAAGCCACTAAACACACAACGAGA
ATGATGATGGTACTAGAAACCACTAGTAGCCCTGATAGGAGGGTGCGCTCGACCAGAATTATCAGAGGGTGTCACACATGGAGAATTTACCCGACTTTGG
ACTCTCATCATGAAGGCAATACCCTACCCTGCTTTGAATTTGATTAATGGTGAAAACATCTCGTATTGGGGTGGATGGGGGAGGGTAACAACGTATGTGG
TGATAATGATGTCAAGACTATGACAATAATGTCAGATTACTCGAATAACCCATGACCTCGCCTTAAAACGGAGGACGGTGCCTCTGGTTACACATTTAAG
TAACTCACGTAGAGTCCAGTTGCTACCAAAGCGAGAATCTTCCACAAGGATGGCTTCCTGTAGGGCAAGGGGCCTTGGCAACACCTTGCATGTTGGGCCA
CGAGTTCAGACCGACTTCCCGACGGCTCTGCCATCTT
>MLOC_37278.1|ent-isokaurene c2-hydroxylase-like|GO:0016020|GO:0016023|GO:0005506|GO:0016709|GO:0020037|GO:0044550|GO:0055114
GGATTTTTCAGTCCTTGCACATCGATTGATCGACCCAGCTCCAATGGCCGAAACCACACCCCTTCAGCTCGCCTGCTACACTCTCCTCTGCGTCCTCGTC
GTAACCATAGTCCTCAAGCTGAAGCTCAAGCTCAGACCGGCGTCTGCCGGCCGTCTGAACCTGCCTCCCGGCCCATGGGCGCTGCCGGTGATCGGCCACA
TGCACTTCCTGCTGGGCGCCCTGCCGCACCAGGCCATGCGCGGTCTCGCCCGGCGCCATGGCCCCGTCATGCTCCTCCGCCTGGGCCACGTCCCGACGCT
CGTGCTCTCCTCCGAGGAGGCGGCAAGGGAGGTGATGAAGGTCCACGACGCCGCCTTCGCCAACCGGCCCGTGTACGCCACCGCCGACGTCCTGACCTAC
GGCGGCCAGAACATCTCCTTCGCGCGCCTCGACAGCCGGCACTGGAAGACCGTCCGGAAGCTCTGCGCCGTGGAGCTGCTCAGCCCGAAGCGCGTCCGCT
CCTTCCGCCCCATCCGGGAGGAGGAGGCGGCGAGGCTCGTGCGGTCTGTCGCTGACGCCGGCGCCGGCGCCACCGTCAACGTCAGCGAGAGGGTGAAGGT
GATGATGAACGACGTCATCATGAGGGTGTCCGTCGGCGACCGGTGCCAGCAGCGGGCGCTGTACCTCGAGGAGCTGGACAGGGGTATGGGTGTCTTGTCC
GGGTTCAACCTGACCGACTTGTTCCCGACGTCGCGCCTGGCACGGGCGCTCGGCGGCGGGTCCCTGAGGGCGGCATGGGAGGTGCGCGAGAGAATCCAGT
CCATCCTAGACGCCATGATCGTGGACCACAAGAGGGCGATGGAGACTGAGGAAGCCGATGCTGCCAGCGCCGGCCATGAGAGTGAGGACATCCTCACCAC
CCTGCTGCGGTTCCAGAGGGACGGTGGGACGGGCGGCATCACCCTCACGAACGAGAATGTGAACGGCGTCTTGTTCGACATTTTCTCCGCCGGGTCAGAG
ACGACAGCGACGACCACAATCTGGGCCATGTCGGAGCTTATCAGGAACCCTAGGACAATGACCATCGCACAGTCTGAAGTGCGACAAGCACTCCAAGGCA
AGACCAAGGTGGCCGAGGCAGACATCGACGGTCAGCTCCACTACCTTCAAATGGTCATCAAGGAGACCTTCAGGTTGCACCCTCCGGTACCATTGCTCCT
CCCAAGGTTGTGCACGAAACAAAGCAAAATCATGGGCTACGACGTGCCTCCAGGCACCACCGTGTTTGTAAACATGTGGGCCATCGGCAGGGATGAGATG
AACTGGACCGACGCGAGTGAGTTCAAGCCCGAGAGGTTCAGGGTAGAGAAGGTGGACTACGGTGGTACTGACTTCAGGTTCCTCCCCGGTGGCGCCGGTC
GGAGGATGTGCCCTGGTATGATGTTTGGTGTCTCCAACATCGAGATTGCTCTTGCGAGCCTTCTCTATCACTTCGACTGGAGGCTCCCCGATGGCGCGAG
TCTGAAGAAGCTTGATATGACCGAGGCATATGGGATCACAACGCGTCGGAAGACTAACCTCTTGTTGGAAGCTAGTGTTTTTGTGCCTTAATTTGTTCGT
TTAGTAATTGATGTGTGCAGAGGTTGAGAGGAGTATATTTTCACTGTTTATGTTTCATTGTACATTGTCAAAATAGGTTATTGTATATAATAATTTGTGT
TTACTCATTGAGTGTTTTTTAGTAATTCTGTTCGATTTCCATTTTATCCACAAGTACAAGTACCACGTCCATACGTGCAAAGTGTGCCCAAACTTTATGT
ATCTGTGGACT
>MLOC_69983.1|hypothetical protein TRIUR3_01927
CAGATGCATGCATTACGGCAGTATAGGTGTAGCCACCATTTGAGGATTAGCTAATCAAGTACGTACGGGCGAGGTGCTTAATGATGAGGCTACTCCCGTG
CTTCTGCGTCTGTTTCGTCGTCCTCGTCCTCGTCGGCGGCTCCTCCCCGGCCGATCCCCGCGCCGAGCGCTGCCCGCTGCACCACCGCAGGCAGCTCGAG
GACGGCGGCGGCGGCAGCATGCAGGCGACGGCGGTGGCGAGCAAAGCGACCGCAGTACGGCCGCCGCAAGAGATCGCCGATCTGGTCGTCTATGGGACCT
CCAAGAGGCTCAGTCCTGGAGGATCCAACCCTCAGCACCACCACTGATCGAACCATGGGTGTTCATCGGTGGTCCTAAGGTGTATCGCGATGAGGTGTCC
ATCGGCTTCATGTATACTTCAGTTTGCGTCAAGAGAAGAAATTACCATTCGCGAAATAAAAAGGAAAGAGAAATGGGTTTAATACTGTAGTCCGTCAATG
CTCTAACGATGTACGACTATGTTTCAACTACGTCCCCCCTCAGCAACATGTGCCAACTATGTTTCTCGGGCTAAGCCGTTTGGAAATTGGAACGTTGGAA
>MLOC_7003.1|mitochondrial import inner membrane translocase subunit tim14-3-like|GO:0005739|GO:0009536
CTTTTCCTTGTAACGAAAAACAAACAGAAGAAATTAAAAAAAGAAACCGACCCCTCCTCCTCCTTTTCCCACTCGATTCTTTCTTGCTCCACAAGAAGAG
CGCGCCTTAATCCGCAACCACCCCCCGCCCACACAGCCATCCAAACCTCGCCTTCTCCCCCGATTCCCTCCGCGAGTTCGTCGGCGTACGGGACTGCTTC
GCCCTCTCCTCGCCTCGCTCGCCGCCGTCTCGCTAGAGCCATGGCTACGCCGCTGGTAGCTGGGCTGTCGGTAGCTGCGGCTGCGATGGGAAGCAGATAC
ATGATTCAGGCATGGCAGGCCTTTCGAATCCGCGCGGCCATGCCACGCGTGCGTAAATTCTACCCCGGCGGATTCGAGACAGAGATGAGCAAAAGAGAAG
CCGCGTTGATCCTTGGCGTAAGAGAACGTGCTGCGCTGGACAAGATAAAGGAGGCGCACAAGAGGGTGATGGTAGCCAATCACCCTGATGGTGGCGGCAG
CCATTACATTGCGTCCAAGATAAACGAGGCCAAGGACATGCTCATGGGGAAGGGGAAATCCAGGTCCATTTTTTAGCCGGTGCATACGAGATGGAAGTTA
TTTTGCATTGTTCGCAGTGACCGGTGAGGTAGTGATTCGCTTTCCATTGACATCATTAACATCGTTGTGCTGATACCGTGCATCTGAACAAAGATGCGCG
TTATGGAAGAAACAGAGTAATGTGGCTGATGTAAGTTTACCCAGAGGCTTCAGTTATCATGCTAATATAACCTTCTGTTGTGACAATTGGGCTGTCTTAC
TTGAAATATTGTATATTTGGGGCTTGTTCCTTACTGATGTGTTAGCA
>MLOC_69428.1|cysteine-rich repeat secretory protein 55-like|GO:0016023|GO:0016301|GO:0016310
CCGCCACACACACAGTCTCCAGCCATTAAGATACAAGAGACTTGCATGCATCTCGTCAATTATGGCTGCGCATGGAGCCATCAGCCATAGACCAAGCAGA
CCACCCATCACCCATCACTCACTGCCCGCTCGCTCTATAAGAATCTCGCACGCACCCACCAACGAGCGCATGCATGCAAACAAATCACTAGCGAGCCGCA
TACGTACATCACAACGAAGCGCGGCACGCAATGGCGCCCTCCTCGTCGTCTCCACTGCCGGCGTCTCCGCTGCTCGTACTGCTGATGGTGCCGCTCCTGC
TCGCCATGGCGCGTCCGTGCTCCGGCGTGGACGCCATCGGCACCTACTGCGCTAAGAACGGCACCAGCGCGGAGACGCAGGCCAGCATCGACCAGGTCCT
CGCGGCGCTCGTCCCGCGCGCCTCGGCGGCGTACTACGCCACGGCCACCGCCGGCCGCTCCTCGTCCGCGGTCTGGGGCCTCGCGCAGTGCCGCGGCGAC
GTCCCGCGTCAGGACTGCTCGCTCTGCCTCGCCGCGGCGGCCAAGGAGGTCGCGTCGTCCTGCCGCGGCAGCTCGGACGGGCGCGTCTTCTACGACTACT
GCCTCCTCCGCTACTCCACCGCCAACTTCATCGGCCTCGCTGACACGGGGTACACGCTCATCCTCCTCAACACCCAGAACGCCACCGGCGTCGACCTGGC
CGCGTTCGACCGGGCGCAGGGGAAGCTCATGTCCCGCGTCGCCTCCGAGGCCGGCGACGCCGCCAACAAGGGCCTGGCGACGGACACGACGCGACTCGGC
AGCGATGGTGGCGGAGCCAAGACGACCATCTACGGGCTCGGGTGGTGCACCAGGGACATCACGGCGGCCGACTGCGGGCTGTGCGTGGCGCAGGCTGTGG
CCGAGCTGCCCAACTACTGCCGGTACCGGCGCGGGTGCCGCGTGATCTACAGCAGCTGCATGGCGCGCTACGAGGTGTACCCCTTCTTCTTCCCGCTCGA
CGGCGCCGACAAGTCGGCCGACGAGGTCGGACAGTGCGACAAGATTGTCTTGAACGCGTGATGTATTTGTTTGTGGAGTACAAACTACGTGTAGTCAACT
ACGGTGCTATCTACGAGGGCACTCCAGCTCGTTGTGCGTACCTGGTCCTGGTGGTGGTGGCGAATCCATTTGTTAGTGTATGGCTAGCTCGTAGCTAGCC
TTGAGCCTTGTGTTTGTTTGTGTACATGTTTGCTCGTCAAAATATAATTTCGCGCAAACCACCATTGTGTAATTTTCATATTTGCAAAAC
>MLOC_56888.1|protein arv1 homolog isoform x1|GO:0012505|GO:0043231|GO:0044444|GO:0006629|GO:0044763
TTTATCGATTTGGCGGGATTATATTATCTTGATCGATCTGATTCTACACAAGACCAGGGCATACCGACATCTACTGTTCAATAAGCTGCACATTGGTTCA
TCTCTTGACAAGGGAATACTGTGCCAGTTCATTGTGATGCATATCGTTCTTGACGCTTTCAGAATATCAGTTTCAAAAAACAACAAAGCTGATGGAGATT
CTTCCAGGAGCACATTGTCCACAATTTGCAATTGCAGCGAGGTTCTGGGTGATGCATTGTTAGGAAACATCATATTTACGGCCATGTTACTCCTGGGAGT
ACGTTATATCCTCAAATTTTCGTTTGACATTACAAGGTATCGACAGATTCTGTTAGCCATCATCATTTCGAGCTATGTCAAGTTATTTCTTCTGACAATG
ATGGTTTGGGAGTTTCCATCATCTGCTATATTCATCGTCGAAACATTTGTTCTCTCATCAAATGTTGTAGCCCTGAGAGTGGTGACACGGTTCCCAAAAG
CCCACTGCGTTGGGGTCTGCTTCATGGCGCACGCGGCAAAGCACTTGACGGAACGGTGGCTCATGTGGACACCATGAACATGAATTTATCAAGACTTGCC
GCCGTCTTACTCCAAGTGTTCGTGCAGAGTGGAACTGGACCGTGCCGGAACTGGAAAACGGGGACCCATCCTGCTGGCCTCTGTACTGAGGCCCTGCAGG
CTGAGCGATCGCGGTCCGGTGAGCGTACGCCTGAGAGACTGAAGAGGCAGTCTGTAGAGATGGGCCGTCACTTTCGCCTACTTATGGCCCAAGTAGGAGT
AGCTACTTACTTGCCCTGTTCACGCCCGGAAGTGCGTCAGCCAGCTGACAGGGCCCCTCTACCTTCTGATTCTTTCTCAGTTGTACACCCGTTGTAGAAC
AAAGAGCTTTTGGGTGAACGCACTTCCGAGTAGAGTTATTACTGCGCCTTTTCCAGTAACAGGGTTTGTTTGCAGGTTTTCACTTTTCACGGACACTTCC
TCTCTACTGACGATGTGCGTTCGTAGAGTGCTGAGCCTTTTCTAGTACGCATCTACAGGCCTCCTTTGGTTTGCAAATTTTTTGGTAGTATTCATGTGGT
TTAGAGCCCTTTAGTTTGCATGATGAATGGATCCGTATTCCTATATAGGAC
>MLOC_63989.1|transcription factor pcf6-like
CGCGTGAGGAGAGAGAGGCCAGCGCGTGCGAGGCGAGCACGAACGATTAGGCAGCGGGTGCAGCTGCGGTAGCTCGCAGTCGCAGGGGCAGTATCGTAAA
AGGCGCGGCGGCTGGGCGGGGCAAATCCGCTTGCCGGAAAAGGCCGAGCCGCGAGCCGTTGGCGTTGCCACTCTAGCCAGCTCCAGCCCTGACACGCGCA
CAGCGCAGCCGAAACGGCTGCTCCCCGTCCCCGAGCGCAATAAAAGGGGGCCTCGCCGCAGCGTATGTACGGGGCGGGATGGAGTCGGCCGACGCAGCGG
GAGGGGCGGCTGGGCCGGGCCGCGGCCCCTCGGCCAAGCGCATGCGCGGCTTGATGGGGAGCGGCGGCGATGGCGGCGGCGACGGCATGGAGTTGGTGCC
GGGGGGGTCGCCGCCGCCGGCTGGACAGCAGCAGCAGCAGCCGCACCTGCTCCATGGGTCGGCGTCGCGGATCTGCCGCGTGAAGGCGTCGGGGGGCAAG
GACCGGCACAGCAAGGTGTACACGTCCAAGGGCATCCGCGACCGCCGGGTGCGGCTCTCGGTGCCCACGGCCATCCAGTTCTACGATCTGCAGGACCGCC
TCGGCTTCGACCAGCCCAGCAAGGCCATCGAGTGGCTCATCAACGCCGCCTCCCCCGCCATCGACGAGCTCCCCTCCCTCGACCCGGCCGCCTTCGCCGC
CATGCCGGCCGACCACCAGGCCGCGCCCCGCGCCGGCAAGCAGCAGCAGGGCAGCAGGTCGCTGTGCAGCAGCACGTCGGAGACCAGCAAGGGGTCCGAG
CTCTCGCTCTCGCGCTCCGACTGCCGCGTCGGCGGCGGCTCCTCCCGGGACAAGGAGGTCACCGTCGCCAGCAACCCCTCCACGCAGGCCGGGTCCTTCA
CCGAGCTGCTCACCGGGGCGGGGTCAGCCGGCGCGGCTCAGCACAGGCAGTCCTGGCAGCAACAGCGGCAGCTGGCCGTTTCCGCGGTCGCGGTCACCGC
GGACTGCATCGGCATCGCACACCCCGGCAAAGGCGGCGGCGCGCAGGTGGTGCCGACGTACCCCGGTTTCAGATTCGGTAATGCGCCCCCGCTCGGCATG
GTGCCAGCGCAGCCGTTTAACTTCGGCACCTCCGCCCAGATGACGCACTTCTCCTCGCTCGTCCAGGACGGGCTGTCGGCGGCTCCGGCTCCGGCTCAAG
CCGGAGACTACAGCCTCGACTTCTCGATCAACTCCGGTTACATGGGTGCCAACAGGGGGCCCCTTCAGTCCAATTCGCCGCACTTCTCCAGCCACCACCA
CCACCAGCAACAGCAGCAGCTCCAGGACCTGGACGACGGTCCGAGCCCTCCCTTCCTGTACGAGCAGGCCGCCGCCACCGCCCCGCACCTCGCGTCGGAG
AACCATCTCGGGGGGACCGCGGCGATGCAGCTGTGGAACGGGTTCCGGCACGCCACCATGAAGGAGAAGAGCAAGAACTGATCACCCCGATCCACCAGCG
GAACCCAAGGTATCAAGATTTTTTTCGGCTTCGGCAATAATTCATTTCGTGGAGCTGCTGCCTCAGGAGTGTATGGGCCGGATCATCATCAATCATTCGT
CCAAGTCTGCTTCGTCCGGCATGAACCCTGCTGCCATTTATTCAGGCAACCATGTGCTGCTTTTTTTTCTTCTCCTCTGTGATGAGGCCGGTGTACAAGT
TTTGTGGGAGTTTTATTAGACAAAGACTGGCAAGCGCTAGCCCTGCTATGTGGGCTAGAATCTGTTGTTGTTTTAGAAACTGTGCCTTTTTTGTTTTGTT
TGAGATCATTTAGAAACTGTGCCAAGCGCCGCCCGCCTTCTAGGCCAGACTATTCTCAGGTTTGGAGAAACAAGTCCCCCAAAGACTGGGAAATAGATTG
GGGTATAAAAATAGTATTAAAAAAATCTGA
>MLOC_57612.1|non-specific lipid-transfer protein|GO:0008289|GO:0006869
ATCATTTTGTTGCAAGAATAAGAAGTAGGAAAATGCAGCTCACCAACATACCCAACTAATACCACCTTCCCAACAAAACCCACTTGTATAATAACACACA
CTCGAATTCCAAAAGCACACACACAAGGCAAGCAAGCACCATCGAGCTAGCTCCAAGCCTCCATACGACCCAAGAAATCTCTTTCACTAGGAAACCAAGG
GGGAAAACGTCCATCAATGGCGGCGAGAGCGAGAGCGGTGGCTGCCATGTCCAGCAGCAGTAGCGTCCTCCTGGCCGTGGCGGTGGCGGCGCTGCTGGTG
GCGTCGGCGTCGGCGCAGTCCGGGTGCACGGCTGCGCTGGTCGGCCTGTACCCGTGCATGAACTACATCAGCGGCAGCGACACGGCGCCGACCAAGTCCT
GCTGCTCGCAGCTCGCCTCCGTCGTGCAGTCCCAGCCGCAGTGCCTCTGCACCGCTCTCGGCGGTGACTCCTCGTCGCTCGGCGGCGTCACCATCAACAA
GACCCGCGCGCTCGAGCTGCCCGACGCCTGCAACGTGCAGACCCCGCCGGCGAGCAAGTGCAACGGTGCTGGTGCCGCCAGTGCCAACACGCCGACCACC
CCGGCAGGGCAGACACCGGCCGGCTTGGGATCGAAGACGACGCCATCGACGTACCTGCAGGGGAGCGGCGGCTCGTCGCTCCATGGCCCGGCGGGACTGG
TGTTCGCGCTCGCGGTCGCCGCGGTCTACACCATGTCGACCATGTGAGCGTCTCGGCTACTGGACTGAACCGCTAGCTGCTCGGTGATTCAGAAATATGT
TTGTTGTGTGGTACTGTTTGGGTTTCCTATCGATTTAGCATCTCGGGCATATTGGTGATGAATATTGCAAGGTGCCGTGTTCCACATATGTAATTATTTG
TTGTTTTGCTGC
>MLOC_10067.1|protein roadkill|GO:0004518|GO:0044699|GO:0050896|GO:0090304
CCGCAAACACTGTTTCCGTTAAGTGAAGCGGCGGCGCGGCGGGCGGGGGGCTCGTTTCTTGCGGCGGCGACTTCGTGCTGTGCGTGCGGCCGCCGGCCGT
GACCAGGTTTGCCTCTCAGCTCGCCGCAAACCCTCTTTCCGGGGAGAAACGGCGTCGGCGACACCGGCGCAGCGAGTGGAGCGGCCGCCGGTCCAATCCC
AGGTTCGTCATGTCGTCGTTCGCCGGCGTAACTGTCCTCGACGGAAACAACCGGTGCCATTGCGAAATGTCGGGCGTCCACGCCAGCACCGATGTGGACA
CCGGGTACCACCTGCTCATCATCAAGGCCTGCTCGCGTATCAATGGGTTGGTGCCCACCGGCCAGAACATCACCTGTGGTCCTTTTGTAATAGGAGGCCA
TGAGTGGGTGCTCGACTATTACCCTAATGGCGAGAACCCGAGCTGCGCTGACTACATTTCTGTCTATCTAACCCTTCTCTATGATGCCGATGTCGACCGA
GAGGAGCCCGTGGAGGCCAAGTTCAGTTTCAGTCTCATCAACCAGGTTGAGAAGCAGATGCCAGTGTACATTCGTGGAACTAAGACTTACAGCTTCTCCA
GCAGTGCTCCAATGTGGGGCATCAGCAAGTTTGTGAGAAGAGATGTCCTTGAGCAGTCCATGGATATGGCATGTGATTGTTTTACCATCCGGTGCGACAT
CATGGTTTGCGAGGACCCCAAAACTAAGGATGATGCCGGTGGCACCCTGCCTGACATACACCAGCATTTTAGCAATCTTCTTGATAATAAGTTGGGTGCT
GATGTCACATTTGAGGTCGGCGGTGAGACGTTCGCCGCACACCGGTGCGTGCTTGCAGCCCGTTCCACCTATGGCTGCATGCATCTATTGATGCAGAGGC
CGGGGCTAAGCCTCCTTTTAAAAAAAAAGCCCGTTCCACCGTGTTCAGGGCACAACTCTTTGGCCCCATGAAGGAGGGCACTGCCACGTCCAGCATCATA
CAGATCAAAGACATGGAAGCAGAAGTGTTCAGGGCTTTGCTTAGCTTCGTTTACACAGACTCATTCCCTGAGATGTACAAGGACATCATGGAGGAGAATC
GCATGATAGTTTCTGAGGAACAAGAACAAGCAGATGAAGCTGTAGATGATGAAATGTCAGAAACGCGTGAAATGGAGCTGCAGTGGCTGCACGACTTGTT
GGTAGCGGCAGACCGATATGATCTCCAGCGGCTCAAGTTCATCTGTGAAAAGCGGATATCTGAGCGCATAGGTGTGAGCTCGGTGGCGTCCTCTCTTGCT
CTAGCAGAGAAGCACCGTTGTCGTGGATTGAAAGAGGCGTGCTTGGAGTTTATTCAAGTCCAGTCTCCCTCGCGTTTGAAGAGAGTAATGGCGACTAGTG
GCTGGGAGCATATAATGATGACCTATCCCTCTGTTCTGAACGAGTTCATTGCCAAGCTTATTTCTTCAAAGCGGAAGTAACACTCACTATGCATATATAT
GGTACGCATGTTCCTTTGACCTCAAGTGACACAAAGCTGCATATACGGGATCCTCTGGAGTGATGGTAGTCTGTGTGTGTGTGTGTCTTGCTTTTATCTC
TTCATTCATTGTAAAACTTCCCTATATGCTGAACGTGAAGAATCCAACACATGGACAAACTGTCTCTTCATGGAATGGATAGATTATAAATTCAGGGGAA
GCAAATCAATGGAGAGAGATGCACGCACTATTACCCGCTGACGATGCTGTGATCAGAATGAGATATGCTCACTCCTGGTTATTCGTAGTCAGCTCCGAGA
AATTAGTTCTAGCTTGAGTTTCACAGGTTTGTTTAACTTATTCTAGCCTGTCACTTTAGTGGAGGGCCTTGGCGGGAGCGGGACGCTGCTCTACCTCCTT
ATCCTGGATGCAAAAGCTATCAGGAATCGGGTTATCTACTTTGGTTATCCTGGATACTTAGTTGAATCGCTAGGAGGTGAAGATGGCGATTGACTTTTGC
TGTGGTTATCTAGTTTGGTTATTTAATTACAGGCCATCCAAATCTACTATTAGTTGCTGCCTCGCTGCCTTGTACAATTGTAACACTGTCTCCCTCTAAA
CCAGATGGGTTCCTCTCTTCCATGTTGACCACACAACCAAGCCAGAAACAAACTCAACTTTATTTCTTCAGCCGCATGATATATATTTGGCCCCAG
>MLOC_12837.1|casp-like protein 1u3|GO:0005886|GO:0016021
AACGACCTAACGTTGGTTGATGCATGCTCCCTCCAATCAGTGTCTCGTTTGACTGTATCCACCACGATGGACATCACCTTGTCACAAACCTTATATATAC
ACCCTAATCCCGACTCTCGAGTTCGTGGACCAACTGAGCTAGCAGCAATTTGTTCCAAGCTAGAGAACAACCAAAAGCTACCTTACCATCTTGACTTGAT
CGAGTCAGTTCTTCCCCTCCGTCCGGTCGATCATGCCTTGCGATGATTGCAAGCCGGAGTCGAAAGGTCGCCTGAACGCGGTCAACATCGCCGCACGCGT
CGCCGCCATGGCGCTCGCGGTGGCGTCGGCGGCTCTCATGGTGACGGCCAGCCAGTGCACCGTCGTCCTCCCGAACGGCGCCGAGGCACACACCGTCACC
TACAGCGACTTCGGCCCCTTTGTGTACCTGGTGGTGGCGAACGCCTTGGCGGCGGTCATGGTGGGGGCGGCCATTTTCCTGAGCGTATGGAAGAAGGGAA
GCAACAAGGTGTCGAGGGTGCTCGTGCCGCTCCTCGACGTGGCCGCGCCGGCGCTGCTCTACTCGTCGACGGGCGCCGCCTTCGCCACCAGCGAGTACAT
GTCCTACTGCTCACCCCACGGCCGCGGGCGCATCAGCGTCTGCGACGGCACCGTCCGGGGCTCGAATAACTTCTGCAGCCAGGTGCACATGGCCATGTAC
ATCTCGCTGGCCGCCGCCGGCGCCGTGTCGGCCGCCGAGCTGGTGAAGAACTTGACGCTGTCCTTCGGAGGCTCCGGGTCGGACTCCGACTCGGACGCCG
GCTGCGAGCATGGGTGCCACCACAAGCATTAGCTAGCTATAGGTCCTCTTTCGTTCCTACTCTTTTTGTTGGACGTGTTAGTTACGTGTGCAATAATGCT
AGCTACGTAGTTTACTGCTTCAATTTTTTTACCACATTCGAATTGTGCATCTTACTTGATCTGTACTATATATGTATCTACGTTATCAAGGG
>MLOC_2682.1|systemin receptor sr160 precursor|GO:0016023|GO:0016301|GO:0016310
GGTAGGTAGAAAGATGTATCAACATCGTCGTTGCGAGGAGACGGTGTTTGTGAATCGGTGGGATTTGCATTAAGAAACATGATGGGCCAAAAGTAAGCAA
GCGGAATTAATGGATGAAGCTAAGGTATTCTACAAAACGAATGAGGCTAAGCAATAGCAGACAAGGGAGTTTTATGAGCAACAAGGAGTTTTGCAAGACG
ACTTTAAGGGAAGGCATCTTATCTTACCAACGTGCACTCCATCAATAAATAACAAAATTCAAAATAGTTTGTGCGTGTGCTCTGTTGGCGCCACTAACCC
TGAAGAACACGGTGAGCGGGATTTTGTCACTGAGTGCAGGCATCAGTGTTTGACCGTGTCGTCCTCGGGGCCGAGGAGTCGGGTACAAAGGCACACGACA
GCGGAAGTCAATTTGCTGGGTAGGAAAAAACACAGGCGGATCAATCTGCACCCACTCCCGAAATCCGGAGTATGAACAAAATCGCGAACACGAAGCGGTG
AACCGAGGCTTTGGTTTTATTTTTTTGCACTTGCATGGATGCGCGCCAATGATGCCCGGACATCATCATCATTAAACAAAGAGAGGGAGGGGAAAAAAGA
AAGGAACAAAGCAGACATGAACAAACGATGCACTCGCCGGTCGCCGCCACCAACGAACACCCAAGGAATAACAGGCGGGGGAAGGCGCCGGCCGCGGCTA
TATAAGCCGAATTGAACGCACGACGGCAGGACATATGCTACAACACAAATCCCAAGCAAAGAAGCAGCCAACAACATTATTCCGTTACCTGATGGGGTCG
ACGATGATGGGGTCGACGACGGCGGCGTTCCTGGCGCTGGCGGTGGTGGCGTCGCCGCTGCTGCTCGCGGCGGCGCAGCCGGTGGGGGCGCCGCCGGCGA
CCAACAACTCGAGGCTGGAGAAGGCCTACGTGGCGCTGCAGGCGCTGAAGAAGGCCATCACGGACGACCCCAAGAACATGACCAACAACTGGTGCGGCCC
CGACGTGTGCAGCTACCACGGCGTCTACTGCGCGACGGCGCCCGACGACCCCTGCGCGCGCACCGTCGCCTCCGTCGACCTCAACCACGGCGACATCGCC
GGCACGCTGCCGGAGGAGCTGGGCCTGCTCTCCGACCTCGCCGTCTTCCACCTCAACTCCAACAGGTTCTGCGGCGCGCTCCCGGACGCGCTCCGCTCCC
TCCGTCTCCTCCACGAGATCGACGTCAGCAACAACCAGCTCACCGGCAACTTCCCCTCCCAGCTCCTCTGCCTCCCCCACGTCCAGTACGTCGACATCAG
GTTTAACAACTTCTGCGGCGAGGTGCCGGCGGCCATCTTCGAGAAGAAGATCGACGCGCTCTTCATCAACAACAACAACTTCGAGTTCACGCTGCCCGCA
AACTTCAGCAGCTCCACGGCGTCGGTGATCGTGCTCGCCACCCTGCCGCGGGTCGGCGGGTGCCTGCCGAGCAGCATCGGCGACATGGCCGGGACGCTCA
ACGAGCTCATCCTCCTCAACAGCGGCATCTCCTCCTGCATCCCACCGGAGATCGGCAAGCTGGACAAGCTCACCGTGCTCGACCTCAGCTCCAACGGCAT
CGTCGGCAAGCTGCCCGACACCATCGGCAACATGCGCGCCCTCGAGCAGCTCAATGTCGCCAACAACATGCTTGCCGGCGAGATCCCCGAGAGCATCTGC
GCGCTGCCCAACCTCAAGAACTTCACCTACTCCCACAACTTCTTCTGCGGCGAGCCGCACCGGTGCCTGGAGGTGCCCCACATCGACGACCGGCAGAACT
GCATCGCCGGACGCCCCGACCAGCGGCCTGGCGAGCAGTGCATCGAATTCCTCCACCGGCCGCCTGCACAGTGTGCCGCGCACGGGCAATCGTCGCCACC
GCCGATGTACTGATACGTGGCAGACGGCAATACTGGAATTTGTAGCTGTTTGCTGCCTTTGTGCCGTGAGAAAAGGGTAAAAATGCACACACTTGGTATA
TACTGTAATGTTTATTTTTCGGAAA
>MLOC_57519.1|alpha-expansin partial|GO:0005576|GO:0005618|GO:0016020|GO:0016023|GO:0009664
CTCACGTATGCCAGCGTTTGTGCGTGTATATATACCGTGTGTTGTGGCATCGTCTTGTTCAGCTACCGTTCATCCATCCATCAGAACGGCATCATTCGAG
CGGCATCGTCTCCATAGCCACAAGTGCACAAGAAACCACGTAGAACGGTTTTCAGCGGAAACTGATTGGTGGTAGGCCATGGCCGGAGCCTACGTGCGCA
CGGCGGTCGTGCTCGCGCTCGGCTGCCTACTGCTGGCCGCCGTCGGCGCGGACGCCCTGGAGCCGAGCGGCTGGGTGAGGGCGCACGCCACCTTCTACGG
CGGCAGCGACGGCTCCGGCACCATGGGTGGTGCGTGCGGGTACGGGAACCTGTACGCGCAGGGGTACGGGACGAGGACGACGGCGCTGAGCACGGCGCTC
TTCAGCGACGGCGGCGCGTGCGGGCAGTGCTACAAGGTGGTGTGCGACCGCAAGACGGACAAGACGTGGTGCAAGCCCGGCGTGTCCGTCACCGTCACCG
CCACCAACTTCTGCCCGCCCAACTGGGACCTCCCCAGCGACAAGGGCGGCTGGTGCAACCCGCCGCGCCCCCACTTCGACATGGCGCAGCCCGCCTGGGA
GAAGATCGGCGTCTACCGCGGCGGCATCATCCCCATCATCTACCAAAGGGTGCCGTGCGTGAAGAAGGGCGGGGTGAGGTTCACCATCAGCGGCCACGAC
TACTTCCAGCTGGTGCTGCCGACCAACGTGGCGGCGGCCGGCTCCGTCAGGGCCATGGACGTCAGGGGCTCCAAGTCCGGCGACTGGATGGCCATGGCGC
ACAACTGGGGCGCAAACTGGCACTCCCTCGCCTACCTCAACGGCCAGGGGCTCTCCTTCAGGGTCACCATCACCGACGGCCAGACGCTCGTCTTCTCCGA
CGTGGTGCCGCGCACCTGGAGGTTCGGCCAGACCTTCTCGAGTAACCTGCAGTTCAAGTGATCGAGGAGCGTTGACGACGTGCGGCGTACGTGCGTGAAG
ATGAACTTAGACATCCAAATTACTTCATCTTCACGCCGTGGTCTAAATAGTTGCTATACAGCTTGGATGTGTTGGGTGGTTGATTTACTTTTCTTGTATC
GGATTGTGTGCTTGCTTAAAAGTTCAAAGTACATGCACACTGGCTTGCATGTGTGATGTACATAA
>MLOC_14311.1|plant-specific domain tigr01615 family protein
GACCCCCCCGCCCGCCGGCAATGGCTGCCCCCGCCGCCGACGGTGAACTGCACGGGCGGTAGAGGGGGTCCGTGTTTTTTTTTTCTGTGTGCGTGTGTGG
TTGGGGCGGTGGTTGCAGCCGGGACTGGTTGTGGTGGTGGTGGTGCGTAACCGTGCTGGGTGTGGTTGGTTGGAGTTCGGGATTGGGGATGGCGTGGTCG
CAGTAGTGGTTAGGATTCACGCGATCGATGCCGTTCCAGCTCAAGGCCGGGGCCGGACACCACCACCACGGCGCCATGGACGGGAAGCCGCCGCCGCCGC
CGCCGCTCGCGCCCGCCCCGACCCCCAGGGTCTCCCGGCTCCGCAGGCTGCTCGTGAGGGTCTCCGCCTCGGAGCGCATCGCCGTCGCCGGGGACGGGAA
GGAGGAGCGGCCCGCGGCGGGCGGGGTGGAGGCGGAGGTCGGGTCGGTGGGGCTCGACCGCATGGTGCTCAGCTTCATGGAGGACTCCGCGGCCGTCGAG
CGCCCGCCGCGCGGCCGCTGCAACTGCTTCAACGGCAGCAACTACGAGGAGAGCGACGACGAGGAGGGCTTCTTCCTCCCCTCCGGCCAGGCCTCCGCGC
CTGCCCCCGCCGCGGCCGGCGACACCCTGGAGGCGCTCAAGGTACTGGAATTCCCGCATGGCACGCCACCCCTCCCTCCCAAATTGGGAAAAGCCGCAAC
GAATTTACCAAGCGGTTGCCTCCTTTCCCTTTGCGTGCAGGGCTTGGTGCAGGGCGCCAGCGTCGCGGAGCGGAACCTTCTCGCCGACGCTTCCAGGATC
GCCGAGCGGTGCGGCAGGACCTGCAAGGGCAAGGCCGAGTGCCGCCGCGCCGTCGCCGACGGCCTCAGGGCCCTCGGTTATGACGCCGCCGTCTGCAAGT
CGCGCTGGGAGAAGACCTCGTCCTACCCTGCAGGTACCTACCCCTTCCCTCCTGGATTCATCTTAGCTCCGGTGTGTTCCCCTTTCATGGCATGGCAGGG
GCTTATCGGACCTCTCTGTCTACGCAGGGGAGCACGAGTACATCGACGCCGTGGTTGGGGACGGAGCGAGGCTGATCGTGGAGGTGCACTTCAGGTCGGA
GTTCGAGGTGGCCCGGTCGACCAAGGCGTACCGCGCGGCGCTGCAGGCGCTGCCGCCGCTGTTCGTGGGCACGTCCGACCGGCTCGGGAAGATCGTGTCC
GTGGTGGCGGAGGCGGCGCGGCAGAGCATGAAGAAGAAGGGGCTGCACTTCCCACCATGGAGGAAGCCGGAGTACATGCGCGCCAAGTGGCTGTCCCCGC
ACGTCCGCGCCGGCGACAAGGCCGCGGCCCCGTCGCCCACCGCCCAAGCAACAGCAACGGCGGTGTCGGCAGCAAGCTTCGCCGGCGAGTTCGAGCTCCT
GTTCGGCATGGACCATAGCGGGGTCACCTCGGCCCCCGGCGAGAAGATCACGGTGGTGGTGTCGCCGTGGCCCCCGACGGAGGACGCGGCGAGCAAGCAG
AAGCCCAGGGCGAAGGTCGTCACGGGGCTCGCCGCCGTGCTCTGAGCGAGGCGAGGCGAGGCGGACAAATAACCGCCGGTAGATCGGCGGACGGATCCCC
CGCTCCAATTTTCCGCCCCCTTTTCCGTTTCTTTCTCCTCGGCGCGCTTCGATCCGTTGGCGGATCCAGTTTTTGGTGTTTTCGTGTTTTTCCGGGGTTT
TTTGTTTCGGAAAAAAGAGAAAAAAACACTCCCCCATCCCCTAGTAGTACCGCCACCCTCCATTAATTTCGAGTTTTGACCCCCCTTCCATGTAAGTTTT
GTTCTCGCCATGAGGAGGCTGTGGAGCTTTGATGATGCCCCACCCCCTCCCGCCGAGCAGTATTAGCAGTAGTAGCTTGCCTTGCCAGTGAATTCCGACT
TCTTATGGTAGTACCAGTGCTTGTTATTGCTATTGAAGAGATGATGAACTATGATGAGTAATAATTCAAGTAGTAGTACTCCTAT
>MLOC_67438.1|germin-like protein 3-8|GO:0016023|GO:0048046|GO:0030145|GO:0045735
CCATCATCCCCGATCATCGTGACAGTACCACAACACGTACGCACCAACGATATATCTCAATATCTCATCAGTCATCACCAATGGCGCGCTCCAGAGCCTC
GACCATGTCATCGCCGGTGCACCGCCTGCTGATCGTGGCCGCCGCGGCGGCGCTCGTGTCGGCGTGTGCGGCGGACCCGGAGCCGGTGCAGGACTTCTGC
GTGGCGGCGGTCACCAACGGCTCGGCCGACCATCCGTCGTACCCGGGGTTCCCGTGCAAGCCGGCGTCGGCGGTGGTCTCCGACGACTTCTTCTTCGCCG
GGCTGGCGAAGTCTGGCGCCGCCGAGGCAGCCGAGAGCCCGTTCGGGTCCAGCGTGACGCCGGGCAACGTGGCGGCCTTCCCGGGGCTCAACACCCTCGG
CGTCTCCATCAACCGCGTCGACCTCGCCCCCGGCGGCGTCAACCCGCTGCACAGCCACCCGCGCGCCGCCGAGCTCGTGCACGTCGTCGCCGGCCAGATG
CTCGTCGGCTTCGTCAGCACGGCGGGGACCTTCTACTCCAAGGTGGTGCGGGAGGGGGAGAGCTTCGTCATCCCGCGCGGCCTGGTGCACTTCCAGTTCA
ACACCGGGAAGGAGGCCGCCAGGGCGGTGACCGTGTTCAACAGCCAGCTCCCCGGCGTCGTGCTCGCCGCGCCGTCGCTGTTCGGGGCGGACCCGGAGAT
CCCCGACGCCGTCCTCGCCAAGAGCTTCCAGGTCGACGGCGAGATCATCAAGCTCCTCAAGTCCAAGTTCCGGAATTGATGGCGGGACATGAATACTTCA
CGTCGAAGCTGCCTGCTGTTGTTACCTTGATTGGTTTATTGTTATACATACACTGTACACCAGTAAATACGGACACCCCTAGAGTTGTTCACTGTTTCAT
GTAGTTTTGATTGGATATTTAATGAGTCAATAAAATTTAAGTCCAAATTCAGTTCAACTTAAAATTGAACTTTTACCTCTTACTTTATTTGTGCTCGATT
GACA
>MLOC_16968.1|wall-associated receptor kinase 2-like|GO:0005886|GO:0009506|GO:0016023|GO:0001653|GO:0004675|GO:0004713|GO:0005509|GO:0005524|GO:0030247|GO:0031625|GO:0007178|GO:0009755|GO:0046777|GO:0009069
CAATGAATGCAAAGATAAAACGAAGTATCCTTGCTTGGGAGAATGTGAGGACAAGGAAGGATCGTATAGCTGCACCTGTGATCCGGGTTATCATAGCCGT
GACCCCATAACAGAAAAGTGTACTCTAATATTTTCACCAGCAGCACAGCTTGCCATAGGTATCATTCTGGGCTCCTCCTTCTTACTTGTTGCTCTACTTT
CGACACTACTGAGGCTCCAAAGGAGAAGAACGAAGGGCTTTTTTAAAAAGAATGGAGGTTTGGTCCTTCGAGATGTGGGAACTTTAAATATCTTCACAAA
AAAGGAAATAAACAAAATCACTAAGAACCATTCAGAGGTCCTTGGTAAAGGGTGCTTTGGCAAAGTGTACAAAGGGATTCTTCAAGATGGTACGATAGTG
GCAGTAAAAACCTCTATCAAGATAAACAAAGCTCAAAAGGAGGACTTTACCAAGGAAGTGAAGATCCAGTCACAAATGATCCACAAGAACATCATCAAAC
TCGTGGGCTGCTGCTTGGAGGTGGATGTTCCGATGTTGGTGTATGAGTTCGCTGCCAATGGGAGTCTGCAAGACATTCTCCATGGTAAAACTCGCCTCCA
TAATTTCCCGCTGGACCTGCGTCTGGATATTGCAATTGATGCTGCGGAAGGGTTAACTTACATGCACTCGTCAACATGCCGTACCATCCGGCATGGCGAT
GTCAAGCCAGCCAACATACTTTTAGATGAAAAGAACATGCCAAAAATCTCGGACTTTGGGACATCAAAGTTTCTCACAAAGGACAAAGATCACACTGGGA
TTGTTGTAGGCAGCATGGAATATATAGACCCGATGTTCTGTGAAACGGGACAATTAACACAGAAGAGTGATGTTTACAACTTCGGAGTTGTACTCTTGGA
ACTCATCACCAGAAAGCCAACCGTATATGATGGGAATCATAGGCTCATAGTTGATTTCTGTGATGTTTATCAGAAAGAAAACAGTGGAGAGAAGATGTTT
GACAAAGATATTGCAACTGAAGAAGATACCTACATACTGGAAGAGATTGGCAGACTGGCTGTAACGTGTTTAGCAAAAGATGTAGAAGATCGTCCAGAGA
TGAAGGAGGTAGCAGAACGACTTGCCATGCTTAGAAGAGCTAGGAAAACTGGGAACATAAACAAGAAAAGCCCCAGTTACTTTTGAGGAAGTCTATGGTG
CTCCCAAGAGCATTGCTTCTGAGAATAGCTAACTAAGAGAAGAAGAAAATGTA
>MLOC_16016.1|predicted protein
GCTGCGGCCTCGACGGCCTGGGGCAGCTCATCGCCGGCCTGTTCGCGGGCGTGGCTCCCCTGCTCGTCCTGCCGTTCGAGGTGCTCGGGCACTGGCTGGC
CGCCGCGGCCCATCTCCTCGTCCTGCCGTTCGAGGCGCTCTGGCACTTGCTGCAATCCGTCGCCGCCGGCGTTAGCTCCTGCTTTGCCAGCCTCTTCGCC
GCGCTTGGGAGCGCGGCCCACGCTCTGGTGGTGCCGTTCGAGGCGCTCTGGCACCTGCTGCAGTCCGCCGCGGCTGGCGTCGGCTTCTTCTTCGGAAACC
TCGTCGCGGCGATCTGGAGCGTGCCCCATGCTCTGGCGGTGCCGTTCCTGGCGCTCTGGCACTTGCTGCAGTCCGCCGCCGCCGGTATAAGCTTCTGCTT
CGGCAAACTCGTCGCCGCTGTCGGTAGCGCAGGCCACGCTCTGGTCGTTCCATTTGAGGCGGTTTGGCAGTGGCTTCAGGCCGCCCCAGCAGCCATCAGT
TTCGGCGTCCACGGTCTGGGGCAGTTTATACAAGGCTGCTTCGACAACCTCGTCGCTGCGCTCGGCAGCGCTGCCCACGCTCTGGTGGTGCCGTTTGAAG
CTGTTTGGCAGTGGCTTCAGGCCGCCGCCACAAGCATCGGTTCAAGCTTCGACGGTTTGTGGGAGCACATGCAAGGCATCTTCGCCAACCTTCCCGCCGC
GCTCGCCAGCACTGCCCACGCTCTGGCCGTGCCGTTTGAAGCGCTCTGGCGGTGGCTCGAGGACGCCACCACAAGCATTGGTGCCGGCTTTCGACGGTTT
GTGGGGAGCACATGCAGGGCATCCTTCGCCAACCTCCCCGCCGCGCTCGCCAGCGCCGCCCACAACCTCGTCCTGCCGTTTCAGGCCTTCTGGCGGTGGA
TACACAACACCGTCGCCGGTGGGTGGGACGGCGTTTGGCCGCTCATCCAGCGCTTTGTCGCGACGGCCGCGAGTACGGCCCGCGAGCTCGTCCCGGCATT
TGAGGCGTTGTGGCGGTGGCTCAAGGACGCCGCCGCCGTCGCGCTCCCAGTCGTGCTGGCCATCGCCGCGGTCGTTTGCGTCGCGGCCATAGTCTGGTTC
TTCTGGCCAGTCCTGTGCGTCGTCGCCATGGTGGCCGGCGTGCTGGTCGCGCAAGCGCTCCTCGTGGTCGGCGTGCTGGCCGCGCAAGCGCTCGTCGTCG
TCATCTGCATCTGCGGGCGTTGCTTGTTCGTCGTCGCCATCGGGATCGGAAGCGCGCTCGCCTACCTGCTCCCCGTCTGCGGGCAGTACTTGGCCAGCGC
TACCATGGCTGCCCCAGGCGTCGCCGGAGTGATGATATCACGCGCGGCGTTCAAGGCGGAACCGCGGATGTACTTCCAGATCCTCAGTTTGGCCGGCCCC
CTCGTCGCCGCTGCTGTCTTCTCCACCAGCCCGCTCCCCTGGGCAGTGGGACTGTCGGTCGTCGCCCTTTTTAGCCGGCGATTTTCAGGCGGCCAAGAAC
CCACCAGCCCGCTCCCCTGGGCAGTGTGGACTCCCGAGGAAGGTCAGATGGGGATCCACGACGATGATCAGATGTGGACTCATGAACATGAAGAAGATCA
ACCTGTTATCGTAGAGTAACTTCTGTCCGTTACAGACAGGTGAGTCTTGTGGTAGTAAAACTTTCTTTTTGCGTTTGCACTCGAGAAGACCATTGTCATT
CTGCCTGAGGAGACCTTTGTAATTTGTGCGTACTTTGTCTTGCTTGGCTGCTTGATGTATGCTTTCCGAATCCAATTTCTATGGATCATGTGTCAACTTA
TGCCATGATAATCTCTTGCTCAAATTCAGACTTTCTGTTCAGAAACGACAACACCAAAGGGTTAGGATGAACTTACAGCCAGGTTCAACCAACTCATAGT
GCGATCCATACTCAGATGTGGACAGGTTTCAGAAAGGCATTAATTCTAGAACTTTTTTCGAAC
>MLOC_56030.1|leucine rich repeat family expressed|GO:0005739
GTTGGATTTGATGTGTTTAGCTGTAGATGCTATCGGGGAATTTTAAATGCAATCTGTAGAAGATTTTTCCGGATTTTCCCGTAGGTTTATCATTTTCGAG
GTGGGGAGTGACGCCCGAGTCTGCCGTGTGCCAACCGCGTCCTCTGCTCGCCTCCACTCCACCAGCGTGGCGGGTGGCGGCGGCATCGCATCCGTACGGC
CCTTCTCCAACCACCCCTTCTTCCCTTCCCCACGCCGTTCTTTCCTCTCTGCCACTCTCCCTCTCCATCCTGCCGGTGGCATCTAGTGCCGCAACCTACT
CAACAGCCTGAAACTTCTTCCCCCCACGCCAACGGCGCTTCAGAAACCTGAAGCAGAGGCAGAGGATCCTCTCCATCTTCCGGCTGTCGACTGGTTGATT
GCTGCCTGGGATAGGAAGTGCTAGCTAGCTGCCAAGACGGCTCCACCTCGGCCTCTCGCGACTGGCTCCGGCTCTTCCCGGCGCCCCGGGTCACTCTGGC
CTTCCTCGTCGTGCCCCCGATCCGCACACTGAATAATGGGGCGTGGGGGGCACAGGAGCACGCCATCTCCGCGCCGTCGCTGCTGCCGCGGAGAGCCTCT
CCCTTAGACAATGGCCAAGATGAGCTGCTTCTCCATCCTGCTCACCGGCCGGAGGCAGAAACGAGTGGTACATGTTTGAATGGTTTTGTGTACGTGTATG
AGTTTGGATCGATGAAGTTTGGTTAGTTGATTTGATTTTGTGTGTGTACTCTGTACTCTGTTCAGCAGGTTGGTGATGCCGGCAAGGGTGCTGGAACTGG
GAACGAGAGCCCCAGGGCGAAGCCGGTGGCGGTGGAGTCTACTGACGCGCTGCCGCAGCCGGTTGCCGCTGCCGTTGTGGACAAATGCGGCGATAAGATC
GTCGCCGATGTGGTCATCGTGGTGGCGCACAAGGCCGGCGAGGCATCGCCGGTGAAGAGGGACAGCTTGTCTGACGACTTCGAGTTCGACTTCCACCCGC
ACCCCAACAAGCCCGTCGTATCCGACGTCCACGGCGTGGACAAGCAACCCCTTGGCACCGTGCCGGACGCGCCGGTGGTCACGAGCGGCGGGGAGGAGGC
TGCTGCGGTGGAGGTCGACCCATCGGCGAAGCTCAAACGCTCATGCTCGAACATCGAGACGAAGCGGACTGGCCCGAGGGACGCCCCGGGCATGCCAGTG
CGGTCGCGCTCCTCCGGCGACCTTCCGGGCGACCTCTTCGTGGTCACCACCCCGCGGCGCGCGCACGAGGCGAGCCCCGATGCGTCGGTGAAGACGTCGC
GCACCGCCGATGGCGTGATGCTCAAGCGGCGGTCGTCCAGCCAGGTGCTGCCGTCGCGGAGCCGGAAGCTGTGGTGGCGGCTCTTCCTCTGGAGCCACCG
CAACCTGCACCGTCCCTGGTCGGCGCGCCCGAGCGACGCCGGCACTCCCGGCGGCGGGTACACGTCGGACACGCTCGAGGAGCCGGCCGACCGAAAGAAC
AAGAAGGTGGTGGTGGACGAGTCGCCGCCGCAGCCGCCGTCGCAGAACCAGTGGGTCGCCTTCTGCGCCGACCACTCACTGAGCGACCGCGTGAGTGAGT
GGGTTAGCAGCATCGACAACAGCGGGTGCCTCCGCATCGCCGAGGAGGAGGACGATGACAATGGTGCCGACCAGAGTATGGACCTCGCCGACGACTGCGT
CGCGCGCCCGCGCGCCATCGAGGCCGGGGAGACGTCGGGGAAGGGAGGCCACGGCAAGCTGGCCAAGCGGTGCGCGGCGGCGGACGACGTGGCCCAGGCC
AACAGCATCGTCCAGTCCCTCAACGGCTTCTCGTCCGTGGCGCACATCTCCGGCATGGGCCTCAAGGTCGTGCCCATGATCGCGCCCTTCTCCAACCTCC
GCGCCGTCAACCTCTCCGGCAACTTCATCGTTCATATCTCCCCCGGATCGCTGCCGAAGGGCCTGCACTCACTGGATCTGTCGCGGAACAAGATCGCAAA
CGTAGAGGGGCTCCGGGAGCTGACGAAGCTGCGCGTGCTCAACCTCAGCTACAACCGGATCTCGCGCATCGGCCATGGGCTGTCGAACTGCACGGCGATC
AGGGAGCTGTACCTGGCGGGGAACAAGATCAGCGACGTGGAGGGCCTGCACCGGCTGCTGAAGCTGGCGGTGCTGGACCTGGGATTCAACAGGCTCACCA
CGGCCAAGGCGCTGGGCCAGCTCGTGGCCAACTACCACTCCCTCCTGGCGCTCAACCTGGTGGGCAACCCGGTGCAGGCCAACGTCGGCGACGACGCGCT
GCGCAAGGCGGTCACTGACCTCCTCCCGCAGCTCGCATACCTCAACAAGCAGCCCCTCAAGCCGCGGGAGGTGGCCACCGATAGCGTCGCGCGTGCGGCC
CTCGGTGGCTCGGGCACAGGGGGACGCCGGCGGGGGGCGTCGCGGCGGCTCAGCCAGAGCCCCGGATCGTCGTCGTCGTCGTCCAGGAGCAGGTCCAAAG
GCAGGCAGCACCACGGCTCGAGCGTGACGGCAAGGAAGTGAACAATGATCAATTCTTCTTTTTACTCCTAGACGAAGGTGGAAGGAAGCCCCCTCGGCCC
CTACCGCAGAGGACACTGCCACATTGGTATCCATGAGTCCTCGCCGGCAGCTTCAGGAGCGTCACCGCCTTTCTGCTGATCACTCTGGGAGTTGTGTGGA
CTCGTAGATGGTTGGAGACCATTTGGGGGCATCCAAGCTGTATATTAGCCCCAAGAAATTTGCGAGGGTTTGGAGTTTTTCATAAGAACTATTCCCTCCG
TACCACAATACTTGTTGTTGCAGAAAACTAGTCTAGTTCTCCCCAACAACAAGTATTTAGGAACAGGGGGAGTAGTGAACTACCCGTGCCGAAGGGAGCC
CCGGCATAGGTTGGTCAGAGCTCTTGGGAGAAGAAGGTGAGACAACATTTGTTATTGAGG
>MLOC_38761.1|tpa: duf231 domain containing family protein|GO:0016023
CCAACATCCTCATGCAGGAATTGACTATAGGAGTTTCATGCATTATCATCATTATATATGGCCATATGTTGCAATCGGAAACTAACTCATGCATCCATGC
ATGCACACTTAATTAGTAATCCTGTCCCAGATTATTAATCCCCAGAAGTAGAACCATGAGGAAGCACTGCAGCAGCAGTGCCAGATGCTTCGTCCCTGTC
GTGTCCCTTATGCTCCTCGCCGCCCTTCTTGCAGCTTCCAACCTGCTCTACACCACCTTCCCAAACCTCCGGCCATTCTTTTCATCGCACCTTAAGCTTC
ACACACGAGGAGGAGGAGGAGGAGGACGAGGCGAGGGTGAGGGCTGTGACATCTTCAGCGGCGACTGGGTGCCGGACCCGGACGCGCCCTACTACACCAA
CGACACGTGCTCCGTCATCCACGAGCACTACGACTGCATGAGGTTCGGCAAGCCGGACCTCGGCTTCGTCAACTGGCGGTGGCGCCCCGACGGCGACGGC
TGCGACCTGCCCCGCTTCGACCCTGCCCGCTTCCTGGCCCTGATGAGGGGCAAGACCATCGCCTTCGTCGGGGACTCCCTCGCCAGGAACCACAAGGACT
CCCTCATCTGCCTCCTCACCCGAGTCGCGGAGCCTAGGATGAGCTGGCCGAGCAGCAAGCACACGGTGTACCACTACGGCGAGTACAACTTCACCGTGGC
CAGCTTCTGGGCGCCGTACCTGGTCCGGCACGAGCAGATCGACGACGACGGGCCGGCGCACACGGGCCTCTGGAACCTCCACCTCGACGAGCCGGAGGAC
GTGTGGGCGGCCCGCATCCCTGAGCTCGACTACGCCGTCGTGTCGGCGTCCAGCTGGTTCTACCGCCCGTCCATGCTCTACGAGGCCGGCCGGCTCGTCG
GCTGCCACTACTGCAAGCTGCCCAACGTCACCGACCTCACGCCGCGGCACGCGCTGCGCATGGCCACGCGGGCCGCGCTGCGGGCGCTGTCGGGCGCCGA
CGGCCGGTTCCGCGGCACGGCGCTGCTGCGCACAGTCGACCCGTCGCAGTACGAGGGCGGGCAGTGGAGCAGCGAGGACGGGAACTGCGTGCGGACGGCG
CCGCAGCGGCGCGGCGAGAGGAGGGTCGAGGGCTTGGAGCGGGACTTCCGCGAGCTGCAGGTTGAGGAGTTGGCGGCGGCGGAGAGGGCGGCGGCGGGCG
GGGTGAGGATGATGCTGATGGACACGACGGAGGCCATGGTGCTGCGCGCGGACGCGCATCCCAGCAAGTACCGTGGCTGGACGCCGGAGAAGCACTTCAC
CCTGTACAACGACTGCGTGCACTGGTGCCTGCCTGGGGCCATCGACACCTGGAACGACATGCTGCTCCACATGATCAACTCTACGTACGTAAAAAAAAAA
AATGAGTGA
>MLOC_34614.1|protein nrt1 ptr family -like|GO:0016021|GO:0005215|GO:0006857
TCGATGGTGCCCATCTGGGTGGCCACGCTCCCGTTCGGCATCGCGGCGGCGCAGGTGTCCACCTTCTTCATCAAGCAGGGCATGGCCATGGACCGCCATC
TCGGCCCACACTTCGTGCTTCCGCCGGCGTCCATCTTCGCGCTGGCCGCCATCGCCATGATCGCCACCGTGGCGCTCTACGACAAGGTGCTCGAGCCGTG
CCTGCGCCGCGCGACTGGGACGGAGCGCGGGCTCAGCGTCCTTCGTCGTATCGGCGTCGGCATGGGGGTCGCCGTGGTGGCCCTGGCCGTGGCCGCGGTT
GTCGAGCGTCGCCGCCAGCACTCCACCGCCACCATGTCGGTGTTCTGGCTGGTGCCGCAGTTCGCGCTGATGGGCGTGGCCGACGGGTTCGCGCTGGTGG
GCCTGCAGGAGTACTTCTACGACCAGGTGCCGGAGACGATGCGCAGCCTGGGCATCGGGCTGTACCTGAGCGTGATCGGCGCCGGGAGCTTCCTGAGCAG
CCAGGTGATCGCGGCGGCGAGCCGCGTGAGCTCGCACGGCGGGCGGCAGGACGGGTGGTTCGGCAAGGACCTGAGCCGGAGCAGATTGGACCTCTTCTAC
TGGCTGCTCGCCGGCATCTCCGCCGCCAACCTGGGCTTCTACGTGCTCGTCGCCACCCGGTACTCGTACAAGGAGCAGACCGCGAAGGCCGGCAGGGTGG
GCGCCGCAGGCGACGTCGAGTGCGCCATCGCCGGCGCTGCTTAATTTAAGCATGATGGATGCATGCCAATGGCATCATACACATATAGATCGTTCGTGAT
AATTAAGCTGTTGTGTGATGATTTAGTTCAGTTGATAAACATGTATGTTTGTTAGTAATCGATCGATGATCGTGTGGTTTGGACTTCAGTAAGAAATGGT
TTCCGGACTGATCATCTTCTTGGACATATATATCCGGGCATCTGAAATCAGCA
>MLOC_41525.1|predicted protein
CTCATCTCCCTTCCCTCCCAAGCTGCCTGCAACCCCTCCTCCTCCCGCCGCCGCCACCCCTCCCCTATAAACTCTCCGCCTCGCCGCATACCTCCTCAGA
TCGCAAACCGCCGCCGCCACTACGTACTCATCATCCTCACGCACGCGCATACACTTTCTTGCTTCCGATCCATCAAGAGGCACACAGAGAGCCGAGCAGG
GCCAAGAACCTGTCAGCGCCCATGTCCGTGCTGGTAGCAGCGCCGGCGACGGCGGGGGAGAAGGCCATGGCGACGACGGCGTGGTCGTACGTGGAGTACA
TGGCGCAGTGGGAGCGGCAGGTGGAGCGGCGGCAGCTGTTCCTCCGCAGCTACCATTTCTCGCGCGAC
>MLOC_55586.1|wat1-related protein at5g64700-like|GO:0016021|GO:0022857|GO:0055085
CAACAATATATGAGTGCTGGATGCTTCAAATCTATATCAGTATGCTTTTTAGGTAGTTGCATCATGCATTCTAATAAGTATACACGCACTTTGGAACTGA
TAAAACACCTAGTTTGTTGCAATTACTGTGTTCTGTACAGTGTAATTTTTTGCTGTTCTGAAGCATGATGTAATCAACTTGTTAGACCTAAAAAAAATTG
CTGCTGGTTTTTGACCTTGATTAAAGCAAGCGAATAGTGCGGCCTCCACATAGTGAAACATAAGCAAAATATTATTTGCTTTAGTGGATACCTATAAGTC
GTATCTGAACAAATCTTATGACAGTGAAGGTTTGATGAGGTGTCCTGACAATGACGTTTGATGACGTGCCCCTAGCCCCGGATGGACAAGCAATAGTATT
TAAGCAACCGTCTTTGAAGTTCTAACAAATGAGAGCAATGGGCAAGACATCACCTTATGTTGTTTCCTTTCTCGTAAGGTTTATCTATGGGGTTATGCAG
ATACTCACCAAAGTTGCTTTTAACCAAGGTACAAGTACATACGTTCTTGTTTTCTACAGGCATGTAATAGCTACAATGGTGTTACTCCCCATTGCTTTTG
CAACTGAAAGGTATGCAATTTTTTGGCTGCTTCTTTGCCTGGATCTGGATTTCATCAAGGAAGCATGCACTGACATTTATTTTTGCAGGAAAACTGCCCC
ACAACTGTCACAGAAAGTCTGTCTGAAGCTATTTGTGCATGCACTATATGGGTAGGAAGTATAATGCAGAAGTGTTGCCTATACTAGATAAAAAAATGTA
TTTGCAATGA
>MLOC_73656.1|bowman-birk type trypsin inhibitor-like|GO:0005576|GO:0016023|GO:0004867|GO:0008233|GO:0006508|GO:0010951
CTCCCATCAAAGTTTATCCAATCCTCTGCCCGTTGCCGGCGTCTCAGTGGGCAGCCGCACGCAGCTTTGCTTCTCGCTGTCCGGGCCCCTTCTCTATAAG
ATGACCCGAGGCTTCTGTTTGCCGCGTACAGATAGAAAGAAGATAGAGGCCATCGCCGGAGAAACCCAGCAACCAGAGCAAGTTGTCTCCCACACCGGCC
AACTTCTTGCAAGAGAGGAAAGACATCTACTAATTAAGAGCGAGAGAGACAGAGATGGGAAGAAGAAGAAGCAGCTCGGCGCTGCAACTGCTGCTGATCT
TCGGCGTCCTCGCCGTCGTCCTCGCAGCTCTTGCTCCCCTCGCCGAATCCGGCAGCAGGCACCACCACCACCACGGCCACCACTCTCATGTCCAAAACAG
AGGTACGCATGCAGAATCAAGCAAGACCTTCCTTTCGCTTCCTTCCATGACCGAACAGTACTGCGGCAGCTCGAGTTGATAAGCTTGTGACTGATTGGGA
ATGAAATTATCTGTGGGTTTGCAGGGCACGGAGGAGAGGGAGAGCAATCGACGTCGGCGGCGGCGGCGAAGGCGAGGGGGAGCGCGTGGCCGTGCTGCGA
CAGCTGCGGGGGCTGCACCAAGTCGGACTCGCCGCAGTGCCGGTGCATGGACGCGGCGCCCGGCGGGTGCCACCCGGCGTGCCGGGACTGCGTCAAGTCC
GCCCTCGCCGTGCACCCGCCCGTGTACCAGTGCATGGACCGCGTCCCCAACTTCTGCCAGCGGCGCTGCAGCGCCATCGCCGCCCACTGACCGGCCAGCT
GACTGCTGACCAACCTCCCACCCCACCTACCGCCACCGGCGACGGACGAATCTTGATGGCATCACGGCCAGAGATGCCAGCCAGCCACTTTTTTTTTTGT
TAATTAGGCGCGGCTTGTCCTGTTGACTTGACTCTGTAACACGTATGTCTCCTTGTGTAAAGTGGAGTATAAACAATCTGGACTTGGGTTTGTTTGAGCG
ACTCCGAGTCTCGTCCTCTGCATCTCGAGAGCTGTTGCTAATTGTTTTCTTAATTATTGGTGGCCGG
>MLOC_56712.1|calmodulin-binding receptor-like cytoplasmic kinase 2|GO:0005886|GO:0009506|GO:0001653|GO:0004675|GO:0005524|GO:0031625|GO:0007178|GO:0009755|GO:0046777|GO:0009069
CCCAACTCGCACATGATTAGCACCACTACAACTAAGTCCCAAGACTAGGTCCTTGGTCCTTGTACCAACCAAAAATTGAGACAGGTGTGTGTGCAAACAT
TCCATGAACAACAACCAGCAAAAAAAGAAAAAAGGAACGAAAAATAAAAGTTTCAACCATGATAACATTCCTCGAAAACAAAACATCGGTACAGCTATTT
GGTCAAACAAATCACCAGTTGCTGCTGGAATTGGGCCACAAGCAGCCAGCACGCGGGTTGACCCTGCAACCTCCGACGCCGTCGACCGTATCATTGCCCC
ATAATTCCGATAACCGATCAATCCCAACCCATCTCATCTCCATGTGAAGATACATGAACCACAATCAGCATCAGCAAGAAGCAGATCATCATCAAGGTCT
GCGCCATGGAATCGTCTGCGGGGAGGAGGCAGCCGAGCACGAGCAGCAGCAGCATGAGCAGCCAGCAGGTCTCGGGCTTCAGCAACTTCAGCAAGGCGGC
CTCCGACGGGTACCCGTACCCTTCCTCCTCGCCGGACACCTCGTACCGGCACCGGCGGCAGGCCTCGTCGCGCAGCGCCCCGTTTTCTTCCCAGCTGAGC
CGGAGCTCCACCCGCAGCAGCAGCAGCAGCTCGTTCAAGGCGGCGGCGCGGGGCGTCGCCGGCGTGTTCGGCACCTGCTTCGTGCGGCGGGTCAGGAAGG
AGACCGAGGCTGAGCAAGAACCGGAGGTCTCCCAGGTGTCTCGGGGGAGCAGGAGCGGAGGGTACTCTCAGGGGAGCAAGAGCGTCGGCTTCCATGTCTC
CACGGATTCAGCAGGGACAGGCAAGGAGAGTGGAGGGCTCACCGTTGCGGACGTATTCAGAGCGACATCGAACTTCAGCGAGAACAACATGGTCAGGGAG
GGAGCTTCTTGCAGCGTCTTCAAAGGGAAGCTCAGGGACGGATCCCAAGTTGCCGTCAAACGAGCCAGAAAGCTAAACGGTCAGTATCTATCTGCTGAAC
TTGCCAGGGAGCTCGAAACGCTTCAGAAGATCGAGCATCACAATCTGGTGAGGTTCCTCGGGTTCTTCGAGCAGAGAGACGAAACACTGATCGTCGTCGA
GTACGTCGACAATGGCTCCCTTAGAGAACACCTGGATGAATCGCGCGGAACCGGGCTAGAGCTTGCGCAGCGGCTCAACATCGCCATCGACGTGGCTCAC
GCCGTCACCTACCTGCACGAGTACGCAGAACGGTCGGTGATCCACCGTGACATCCGGTCGTCGAACGTGCTGCTGACTGGGGCGCTGGCGGCGAAGGTGG
CCGGGTTCGGGATGGCGAGGGTGTCGGGCGACGGCGAGGAGGCGACGCACGTGACGACGCAGGTGGT
>MLOC_58726.1|lipoxygenase 2|GO:0016702|GO:0046872|GO:0031408|GO:0055114
CGACCGGACACTGTAGATCCCAGCGAGGATCCAATGTCCACAGTGCTCTGCTCACACCACCCCTCTCGTGCACCTATAAATAGCCTCCCGGTTGCTCTTG
GAGCTCTCACACACCCTCCCTCTCAATCTCTCATTGTCCTTAGCCACACACAGCACCAGAGTACGTGTCCGCTTTTCGTTTAGAAGGAAGATGTTGGGCG
TGAGAAACCTGGCCGGGGCAGGGGGGCTCAAGGGCACCGTGGTCCTCATCCCTAAGAAGGCGGTCGAGTACAACGACTTCCAGGGCACCGTCATGGGCGG
CGGCACCGACACCGAGCTCTTCGGCGGCAGAGTCACCTGTCAGCTCATCAGCTCCACGCTCCGTGGCCGCACTGCAGGCAACGCGAGCCGCGGGAAGGTG
GGCAAGGAGGCAAACCTGGAGCCGTGTCTCGTGAAGAAGAGCCTGCTGGGCGTCCCGACGGGCGAGCAGAAGTTCGAGGTGACGTTCAACTGGTCAATGG
ATCTGGGCGTGCCGGGCGCGATCATCGTCAAGAACAATGACGAGAAGGAGTTCTTCCTCAAGACCATCACCCTGGACAACGTGCCCGGCCACGGGGCCGT
CGTCTTCATCGCCAACTCCTGGGTCTACCCGCAGGCCAAGTACAGCTACAACCGCGTCTTCTTCACCAACGACACGTACCTGCCGCACCAGATGCCGGCG
GCGCTCAAGCCGTACCGCGACGACGAGCTCCGGAACCTGAGGGGCGACGAGCAGCAGGGGCCCTACGAGGTACACGACCGCGTCTACCGCTACGACGTCT
ACAACGACCTCGGCGACGCCCGCGACGTCCTCGGCGGCTCCACGGACCTCCCCTACCCTCGCCGCGGCCGCACCGGCCGGAAGCCCTCACCCAACAAGCC
TGACCACGAGAGCCAGGGGAACGTGTACGTGCCATGCGACGAGCAGTTCGGGCACATCAAGGAGTCCGACTTCCGGGAGTACGCACTGAAGGCGCTGGTG
CACGGGATCATACCGATCCTCCGCGAGTTCTGCGACAAGGACGACACACCCGGCGAGTTCGACTCCTTCGCCGACGTCCTCAAGATCTACAAGGACGGCA
TCAAGCTGCCCAACATCCGGGGCAAAGAGCGCAGTAGCCTCCCGCCCCAGCTCGTCAAGGACATCATCACCCCCATGGGCATGGGCGACAACCTTTGGTC
CCTCTTCAAGCTCCCCAGGCCGCACATCATCAACAAGGACGAGAAAGCATGGATGACTGACGATGAGTTCGCGAGGGAGATGCTGGCCGGTGTCAACCCC
CTGATGATCAAACGCCTCACGGAGTTCCCTCCCAAGAGCAGTCTAGATCCTAGCAAGTACGGCGACCACACCAGCACCATCACCGAGGCGCACATCGCCG
AGCGCCTCGAGGGCCTCACCGTGCACCAGGCGCTCGCCAGCAACAGGCTCTACATCGTGGACCAGCACGACAACCTGATGCCGTTCCTCATCGACATCAA
CAATCTCAGCAACAGCTTCGTGTACGCGACCAGGACCCTGCTCTTCCTGCGAGGGGACGGCACGCTCACCCCGGTCGCCATCGAGCTCAGCTCGCCCCTG
CTCCAGGGCGACCTGACAACCGCCGAGAGCACCGTGTACACGCCGGAGGACGCCGGCGTCGAGGGCTGGATATGGCAGCTCGCCAAGGCCTACGTCTCCG
TGAACGACTACGGCTGGCACCAGCTGATCAGCCACTGGCTCAACACGCACGCGGTCATGGAGCCCTTCGTCATCGCCACCAACAGGCAGCTCAGCGTGAC
CCACCCGGTGCACAAGCTCCTGCACCTGCACTACCGCGACACCATGAACATCAACTCGCGGGCTCGGGGGATGCTCATCAACGCCGACGGCGTCATCGAG
AAGACCGTGTTCCCGGGCAAGCACGCTATGCCCATGTCTTCCATGGTCTACAAGAACTGGAACTTCACGGAACAAGCTCTGCCCGACGATCTAATCAAGA
GGGGCATGGCAGTGGAGGACCCATCGAGCCCACACAAGGTGCGGCTGCTGATCGAGGACTACCCGTACGCGGCGGACGGGCTGGCCGTGTGGCACGCGAT
CGAGCAGTGGGTAGCAGACTACCTGACCATCTATTACCCCGACGACGGCGTGCTGCAGGGCGACGTGGAGCTGCAGGCGTGGTGGAAGGAGGTGCGGGAG
GTCGGGCACGGCGACCTCAAGGATGCGGCGTGGTGGCCCGAGATGCAGACAGTGGCGGAGCTGATCAAATCCTGCGCCACCATCATCTGGATAGGGTCGG
CGCTCCACGCGGCCGTCAACTTCGGGCAGTACGCCTACTCAGGCTACCACCCCAACAAGCCGTCGATGAGCCGGCGGCCGATGCCGGTGCCGGGCAGCAA
GGAGTACGCGGAGCTGAGCAGCGACCCGGAGCGGGCGTACATCCACACCATCACCAGCCTGTTCCAGGCCCTGGTGGGCATCTCGCTGATGGAGATCCTC
TCCAAGCACTCCTCCGACGAGGTGTACCTGGGCCAGCACGACACGCCGGAATGGACGTCGGACGCCAAGGCGCTGGAGGCGTTCAAGCGGTTTGGGGCGA
GACTGGTGGGCATTGAGAAGCAGGTGATGGACATGAACGAGGACACGCGGCTGAAGAACCGCATCGGGCCGGCCAAGTTCCCCTACATGTTGCTTTTCCC
CAACACCTCCGACCACACCGGCGAGGCCGAGGGGCTCTCGGCCAAGGGCATCCCCAACAGCATCTCCATCTGAATAACTAGTGAGGGAGTGCTGCCGGTG
CATGCTTGCCATGCATGACCTCAATAAGGCAATAACCTCCGGTATTGCTATGGCCTTCAGTTTGGGCCTTTTAAGCTCCTCTGTAACCTCTCTTTTTTTG
TCTAGGTTCAAATTTCCCAAATAGAATCCGACCTTTTCTAATAATAAAAATATGAGGTCCCTC
>MLOC_73802.1|high-affinity nitrate transporter -like|GO:0005886|GO:0016021|GO:0016023|GO:0005515|GO:0015112|GO:0006612|GO:0006862|GO:0006888|GO:0009627|GO:0010167|GO:0010363|GO:0015696|GO:0015706|GO:0015802|GO:0034976|GO:0042128|GO:0043069|GO:0043090|GO:0043269
GGGGACCTCTAGAGGATCTGACTTTCGACCACCTAATTCAAAATAATTAGCTTATTAATCAGATGTCTGCCTGCCTTGCCCCGGCTCCTCGACCCCAACA
AGGATGGCAGCTCCAGCTTCCGCTCATGGTCAACGATCTCGAACGAACTGCCTACACTACATATACACGCTAAACCCGTCCGTACTCCTCCATCGATCTC
TCCCAGCCCCATCCATCAAACCTTCTCTGACCGAGCAGCAGCTGCGAGCTCGAGCCCGCCCAAGTTCGACGACGGCGATGGCACGGTCGGACCTGGTCAT
GGCGTTGCTGGTGGCCGTCCTCGCAGCCGGCTGCTGCGCGTCGGCCGGCGCCGTGGCGTACCTCTCCAAGCTGCCCGTGACCCTCGACGTCACCGCCTCC
CCCACTCCTGGCCAAGTTCTCCACGCCGGCGAGGACGTGATCACGGTGACGTGGGCCCTGAACGCGACCCGGCCGGCCGGCGACGATGCCGCCTACAAGA
GCGTGAAGGTCAGCCTCTGCTACGCGCCGGCGAGCCAGAAGGAGCGCGAGTGGCGCAAGACCCACGACGACCTCAAGAAGGACAAGACCTGCCAGTTCAA
GGTCACCCAGCAGCCCTACGCCGCCGGCGGCGCCGGCGGCAGGGTCGAGTACCGCGTCGCCCTCGACATCCCCACCGCCGCCTACTACGTGCGCGCCTAC
GCGCTCGACGCCTCCGGCACGCAGGTGGCCTACGGCCAGACCGCGCCCGCCACCGCCTTCGACGTCGTCAGCATCACGGGCGTCACCACCTCCATCAAGG
TCGCCGCCGGCGTCTTCTCCACCTTCTCCGTCGTCTCCCTCGCCTTCTTCTTCTTCATCGAGAAGCGCAAGAAGAATAACTAAACTCACAAGGTGTTCGT
CCGTGCGCGGCTGCTTCTTCTTCTTCTTGTCATTTGCAACGTACACATAATATTACTGTATGTAAGAGAGTAGTGTTGATGTTCTCTTTTCGGGGAGCTC
ACGTGATTGTTGATGTTGTACCAGAGGAGTTGCAAGCTGGAGTGTATGTTAGTACGTCTCTAAACCGACTCTTCTCTTGGTGTTATCCAGAATTCCAAAG
GCTAGAAAAAACATGCAGAATATCTGCACCTTCTATCTCTGTT
>MLOC_28754.1|transposon mariner sub-class
CTTTTCTGGAGTAGGTGTCTGGAATATTAAAAGAGTTTGGAAGAAAGCGATGAGGCAAATTGCACAAGGTTTCGAGGTTGATGTTTCCAGTCAGAGAAAA
GGAAACCGCGGAAGAAAGGCAAAGGACATCAACCTAGACCAAATCCCTACAATCCCTCTGAACAAAAGGTCTACCATGAGGTCACTTGCTTGGTAACTCG
GATGCAGCCCCAC
>MLOC_52484.1|mannan endo- -beta-mannosidase 3-like|GO:0005576|GO:0016023|GO:0016985|GO:0006000|GO:0006013|GO:0006080
CGCGTGGGCGCGCTCGGCTGCCAAAAGGCGTGCAAACCAAAGCTCCATTAGCTAGCTAGCGCGCGGCGATGAGACCACGGCCGCCGGCTCTGGTGATCAG
CCTCCTCTTCCTCCTTGTCCTCGCCGTGCCGTGGCATGCCGCTGCGGTCGGAGGGGACCTAGACGGCGGCATGGTGCGGGTGGACGGCACGCGGTTCGTG
GCGGGGGACGGCGACCGGACGGTGTACCTCAGCGGGTTCAACGCGTACTGGCTCATGGAGATGGCGTCCGACCCGTCGCGGCGGGGCGGGGTGGTGTCGG
CGTTCCGGCAGGCGAAGGCGCACGGCCTCAACCTCGCGCGCACCTGGGCCTTCAGCGACGGCGGCGACAACCCGCTGCAGTCCTCGCCCGGCGTCTACCA
CGAGCACATGTTCCAGGGTCTGGACTTCGTCATCGCCGAGGCGAGGCGGCACGGGATATACCTCCTCCTCTGCCTCACCAACAACTTCGACGACTTCGGC
GGCAAGCGCCAGTACGTCCAGTGGGCGAGGGAGGACATCACCGCCGGCGCCGGCGCCGGCGGCCGCAACCTCACCTCCGCCGACGACTTCTTCAACTCCA
CCCTCGTCAAGTCCTACTACAAGAACCACGTCAAGGTAATCATCAATTCATTCATCACCACACCACACGTGTGCCATATACTCCTACGTACGTGTCAGTT
TGATGATCTAAAACCTAATGATGTATCTTTCTCTACATACGTGCGTGTCACGCAGACGGTGCTGACGAGGGTGAACACGGTGACCGGCGTGGCGTACAGG
GACGACCCGGCCATCTTCGGGTGGGAGCTGATGAACGAGCCCCGGTGCGGCGCCGAGCCCACGGGCGCCATGGTGCAGGCGTGGGTGGAGGAGATGGCGC
CGTACCTGAAAACCATCGACGCCGCCCACCTGGTCACGGCGGGGCTGGAGGGCTTCTACGGCGACGGCGCGCACGAGAGCAAGGAGCTCAACCCGTGGAG
CATCTACTACGGCACCAACTTCGTCGCCACGCACCAGGCCGCCGGGATCGACTTCGCCACCATCCACCTCTACCCGGACGTCTGGCTCTGGGGCTCCACC
GCCGACCAGCAGGCGCGCTTCTTCCGCAACTGGACGGCGTCCCACGTCCGCGACACCGAGCGGCATCTCCGGAAGCCGCTCCTCGTCACCGAGTACGGCA
AGTTCCTCTGGGAGGAGGGCGGCGAGAACGCGACGTCGGCCACGCAGAGGAGGGATGGTTTTCTCGGTATGGTGCTTGATACGATCTACGAGTCGGCATC
AAAGGGCGGGCCGCTCGTTGGCGGCGCCTTCTGGCAGCTGCTCCTCGACGGCGACGGCATGGACGCGCTCAAGGACGGGTACCAGATCGTGCTCCCGGAG
GACGCCCGCGCCGCAAGCATCATCAGTGATCACTCCGAGAAGATGGCCGAGCTCAGCAAGCAGGACGCCGCGATGGCCGGTCGGCGGTGGAGTAGGAGTG
AGCCAAGGAAGATCGGCCGTTTTGGCAGCTGGGGTGATGCTCATCCTTACGTCCAAAGATTCTTGCTTCGTTTCGTCTCTCTGTTCAGATCAGTTTCTTC
ACTGTTTGATTGGTCCCGTGTAGCTAGCTAGGCTGCAGTAGAGAAATGTTCAGATACCTTCCCCTGAGTGTAGCAATTTTGACTTTTTTCACGGTGCCCT
CTGAGATTCTCCAAAAGTTAGCTGACTCAAGAGTTGTAAATGGAAAGTAGAACTCGGCGTGGGAGAACTGCTTTCATTTAGGGTATATTTGGAACT
>MLOC_15595.1|dna polymerase epsilon catalytic subunit
GGTTAAGATAAGCACACAAGTTCGGCCCCAGGTTTTGTTACAACTGAAACCACTCCACTAGTCCCGGTGCCAGTCCGGATATGTTCGACAATCCCGTGTG
CTAATCCGGTATCCCCGCCGCGGACATATATAAATACCACCAGATCCATCGATGGTGCTCATCAGCTATCACTACTCTCGATCCGGTATTATCAACTACA
CATATATTCTTCGTCTCATCGACCCTACAACTACAACTACATATTCGAGTTCGACGATTCTACATCCATCTCAAGAAGAAGAAGTCGATCATCCTAGCTA
GCTAGCTAGAGCCTAGATGGGGTCTCTCATGGCCGGCTGGGATTCGCCTGTTCTCGGCGATGACACCAAAGCTCGTGTGATGAGGAACCGGTCCCTGACA
AAGGAGGAGGTGGAGGCCTTCTGGCGGCAGCGCGGGAAGCCGGCGCCGGACCAGGACGGCGGCGACCACGCCACCTCGCCTTTTGGCTCCCCTGGTCGAC
CTATCGAGAAGAGCCCGCTGGGGAGCTCGCCTAAGAGCAGGTCACCAGCGTCATCTCCGGTGGCTGGCGGCCCCGAGGACTGGTGGACGAGGAGCAACTC
GGCCTTCCTCAACGAGCCGCCGCAGGAAGAGAGGCCGGGCAAGGCGCACACCTACACGCCGCAGTTCCACGTCGCCGCCGGCAACGCCTGACCGGACATG
TATATTGTACGCAATACTAGTACCACGTCACGCTGCAGGAATGCCCTACTGCCTGCATCGCGTGGATGTATCATGCGAGTCGTTTGCGCGTAAATACACC
CCTCCTTGTAACTTGAACTGTTGTACAGTATGTAGGCCGGCAAAATCTGGGGCCGTGCGAAACTAGAAAAATAGGGCTC
>MLOC_13874.1|cell number regulator 10|GO:0016020
CGGCTAATTTTCCTGGTGCTTATCACCAAGCAAACATCTACACCCACCCCCGCCTGATCCCGACCTCTATATATCAGCACCCCAAGCTTGCCCATTCCCG
GCACACAACAACAGCAACCTCCAAGCGACATCGTCAACACACAAACCATTTTTCTAGTTCACCGGCCGTTGCCGAGATGAAGCCCGCCGCGCAGCCGGTC
ACCGGCATGCCCGTCGGCGCCGCCCCGTCCGCCTGGTCCTCCGGCCTCTTCGACTGCTTCGACGACTGCGGCCTCTGCTGCGTGACCTACTGGTGCCCGT
GCATCACGTTCGGCAAGGTGGCGGAGATCGTGGACAGGGGCTCGACGTCGTGTGGCACCAGCGGCGCGCTCTACGCGCTCCTGTGCTCGCTCACCGGCTG
CCAGTGGATCTACTCCTGCACCTACCGCTCCAAGATGCGCGCCCAGTACGCGCTCCCGGACGGGCCCTGCTGCGACTGCTGCGTCCACTTCTGCTGCGAG
CCCTGCGCGCTCGTCCAGCAGTACAAGGAGCTCAAGGCCCGTGGCTACGACCCGGAGATCGGCTGGCACCTCAACATGGAGCGCCGCAGCGCCGGCGCCG
GCGCTGGCAACCCGCCTGGCGTACAGGTGATGGGCCGCTAACTGCCTAGCTGGTCAAGCTCATCTGCTGCTATATTAATATATTATTGCCAGTTTGTGTC
TGCGTAGTTTATGTTTGATAAATTGTTGCGTCTGAGTATGTTGGATGAGCAAATGTGTTTGCTCTGGCAACTTCAATAAACTTTTGTTGCCAGTTTGTGT
CTGCGTAGTTTATGTTTGATAGATTGTTGCGTTTGAGTATGTTGGATGAGCAGATGTGTTTGCTCTGGCAACTTCAATAAACTTTTGGTTTGCAGATTGC
TGTGCACACACCGTGCACCAGCGTTATGATTTGATGTGAGGAGTGTGGGAAGACCAGAACGTGTGTCATCGCTAATGCCACTATGCATTTTGTGCAATGT
ACTATATATTTGTATTTTATTTATTGTAATGTATATTTGTAAAACAAATGAGCAAATGGCAGTATCGCTGACCTTTGTTAGGTGGA
>MLOC_6888.1|cell number regulator 10|GO:0016021
CCTCAATCATAAGCCAAAATATCCACGATCTACGTATATATATATGCATCCCATGGCGCCAATTCCCAGCACAGAACAACAAAGAGCTCATCACATATTT
CTATAGTTCACCGGCCGTTGTCGAGATGAAGCCGGCGGCCCAGCCACTCAGCGGCGCCCCTGCCCCATCCGCCTGGTCCTCCGGCCTCTTCGACTGCTTC
GACGACTGCGGCCTCTGTTGCCTGACGTGCTGGTGCCCGTGCATCACCTTCGGGAAGGTGGCGGAGATTGTGGACAGGGGCTCGACGTCGTGCGGCACCA
GCGGCGCGCTCTACGCGCTGCTGGCGTCGCTCACGGGGTGCCACTGGATCTACTCCTGCACCTACCGCTCCAAGATGCGCGCCCAGTACGCGCTCCCGGA
CGAGCCCTGCTGCGACTGCTGCGTCCACTTCTGCTGCGAGCCCTGCGGCCTCATCCAGCAGTACAAGGAGCTCAAGGCCCGCGGCTACGACCCCGACATC
GGCTGGCACCTCAACGTGGAGCGCGGCAACGGCGGCGCCGGTGCTGGCGGCGTCAACCCGCCCGGCATGCAGGAGATGGGCCGCTAGCTCGTCATACTCT
GCCGTACCTGTGAATGGGGGATTCGTCGCGCAATTGTTCGTCGTGCTTGGTAAATTGTTCCGTAGTATTAGTACGTTCTAGCTTTGTTAAGTTCTGAAAG
TGAGTATTGTATATGTTGGTGTGATGAGTTGCCGTCAAGAGTGGGAGGAGGAGCAAAGGGACATGAGTATGCCCTAATATATATATTTAGTTCCTCTGAA
AAAATATTAGAGTATATTGATCTAAACGCTCGCTCTTGTATTTCTTTATGGGGTATATTTGTATTCTATTTATTGTATATTGTATATTTGTAAACCAAAT
CGAGCAAAGAAATTTCAAAGTGAGTATATGATGC
>MLOC_67020.1|hypothetical protein TRIUR3_14394|GO:0008270
CTCTGGGTAGCGTACTGTGGACGCACGCACCTTTCGCCTCATTCGTGGCCTCGGGAGCAGAAGCAGAAGCAGAGCAGGGGCCAAAAACCCCACCCAACCC
CCTTTCCTCTCCGGTCTCCGCCCCCGCACGGCCAATGCTGCCGCCCCCGCCTCTCGCCCAGGGCATGCCCCGTCCGGCCGCCGCCGGGGAGGACCACGCG
TTGATGGATGAGGCACGCCCAGCAGCAAGGTGTGAGATATGTGGCAGTGCAGAGAACCAGCTGTGTATGTTCAGCTGCATCCAGTGCAATGGCTCTCAAC
ATCGTTATTGCATGGCGGTGGCGGAATTTGAAATGAGATACGACTGGTGTTGCTTTGAATGCGAAAAAAAGTCTAATGGGGACACAAAACCTATTCAAGG
TGAAAAAACAGAGTTTCAAAGGCCTGATACGAGTCACAGGAATGCGGCACATCAAATTGGTGTTAAAACACCACAGATATATGAAAATTCGAAAGTGAAG
TTCATTCCCTGTGAAGAGGCGGCACTGTTGAATAGAGGGAGGCCAGCAGTTCATTATACGCGAAGATTTGTTGCACGGCGTACACAGGTTCATCCTGCAT
CTCCTCCAAGTATGAAGTGCACATCACCCAGTAGACAGGTTAATCCTGCATCTCCTCCAAGTATGAAGTGCATATCACCCAGTAGACAGGTCCATCCTGC
ATCTACTCCAAATATGAAGTGCATATCACCCAGTAGACAGGTTCATCCTGAATCTCTTCCAAATATGAAACATTCGTCCAGTATGAAGAGCACACTTCCC
AGTAGAAAGGTTCGTCCTGCATCTCCCCGAAGTATGAAACAGTCATGCAGTATGAAGTGTGTATCTCCCAGTAGGAGTGATGGTCAAGCATTTTCCTTGA
AACGATGCGCCGTTGCAAGTCAAAACCTGATAAAAGTTTATGATACAAGGAAGAGACAGAAAATGCAGTCAGGTGCGACGATTCCTATGATTCCACAAAA
TATAGAAGAAGTTCAAAATTTTGACCAGCAGCTTCAAGAGCAGCCTAAAGAAGATAAGGTCCCCAGTGCAGATAGAGGAACATGCAACTCCTGGGTAGAC
GATGAACCTACTGGGCAAAGTGCACCCAATGCTTCAGTGCCGACAGATGCTGATATTGGATGCGGATCTGGAACAAAGAGTACACACAAAAACATAGACA
TGCCAGTGGTCATCAGCTCAAGTGCAGAGTTTGCAAGACGACCTCCACCAGAAGCAATCTGGACGGGATGCTTTCTTCTCGCTGATGGAGAAAGTTCTAA
TCTTGGTGAATTTAAAGCATACCTCCCATCTGTAGTATCATCCAGAGTTTGTAATATCGCCAATAAGATGCCTAACAATATACAGTTGAAGATATTGCCT
CGAATGAATTACTGGCCAAAGACCTTTGAGAAATTCTGTCCAGTTTATGATGACATTGCCTTGTTATTTTTCTCTGATGAACTTGACTGTTATAACAAAA
AGCATCCTCATCTCTTGGAGGCACACTGTGGTTTTGTCATGAAGGCGTATATTGATGACATGATGCTGTTGATATATTCCTCGGAAGTGCTTCCACCCGA
CTCTCAGTGGATAGATGGTGAGAGTTACTTATGGGGAGTTTTTGTGAAGCCAAAGCCAACGAGCACTCGTGCGAGGTTAGATTCAGTTGCTACATGACCT
CTTGGTTTCTTTGGGCGTGAGCACATCAGTAAAAGGCAGTCAATTCTAGGGACGGTTGAGGACTCTCCATCATATGGCACAATGCTCGCATTATGGCGCA
GAGGCACCGGACTGGGTTAATCCACTGGGAAGCTCATTGCTGAAAGAAGCTCGAATTCACATTCACCAGCTGTAGTGATAGTTTGTAGAGACTTTGATGT
GAGTGTAATGGGTTACTGGTATCCTTTGTTTCCCATCTTGGCTCTGTCTGTATGCTTGATCTGCAGTGGTTTGTTGCTGCTAAAGTGGATAAGTTTTAGG
AAGAAAACCGTAAAGTAGAACTTCTGGTGACTTGCTGGATATATGTTGTACAAGTACGAGTGTTGTCAAATTAGGAAGAAAACTGGCAATTGCTATGCTA
TACTATGGTTGGACGTCGCTCCCCTGAAAC
>MLOC_61498.1|cytochrome p450 71d7|GO:0004497|GO:0005506|GO:0016705|GO:0020037|GO:0055114
GTCTCTGCAATCATCAAGGCAACTGATTGATCGCCCCTCTCCACTTGCCCACAAGCTGCTGGATGCCTAGCATGGATGGGTGGCTGAGCTTGTGCTTCAT
AGCACTATGCACCCCACTCGCCCTCTGGTGTCTCAGGCTCGCCGGCGGCAAGAGAAAGCCACGGAAGCACAAGCTGCCCCCGGGGCCATGGACTCTCCCT
GTCATCGGCAGCCTGCACCACCTCGTCGGCGGCGGCGTCCCGCACCGGAAGATCACGGAGCTGTGCCGCCGGCACGGGCCTCTGATGCTCCTCAGGCTCG
GGGAGGTCCCCGCCGTGGTGGTCTCCAGCGCCGAGGCGGCGGCGCTGGTGATGAAGACCAACGACCCCGTGTTCGCGGACCGGCCGAGCAGCGCCACGGT
GGACATCGCCGGGTGCGGCGGCAGGGGCATCATCTTCGCCCCCTACGGCGACCACTGGCGCCAGATGCGCAAGGTGTGCGTCATGGAGCTCCTCGGCTCC
ACGCAGGTGAACCGCATGGAGGGCATCAGGGCCGAGGAGACGGGCAGGCTCCTCCGCTCCATCACCGCCTCCGCCGCCGGCGCCGCCACCGTCAACGTCA
CGCAGAAGGTGATGGCGCTCAGCAACGACGTGGTGACGAGGGCGGTCTTCGGCGGCAGGTTCGAGCAGCAGGACGAGTACCTCGGTGAGCTGCACAAGGC
GTTTGAGCTGCTGGGCGCCTTCTGCCTCGTCGACCTCTTCCCGTCGTCCAGGTTGGTCAGGTGGCTGAGCGGCGACGAGAGCCGGATGAGAAGAAGCTAC
GGCCGCACCCAGCGCATCATCGCCAAGGTCATCGAGGGGCGCAAGGACACAAGAGCCGCCGGCGTCGGCGCTTCCGGCACCTACGACGACGACCTGCTGG
ACGTGCTGCTCAGGCTGCAGCAGGAAGACTCGTTGGAGTTTCCTCTAACCACGGAGACAATAGGCGCCTTCCTGTTTGATGTATTTGCAGGTGCTACGGA
AACCATAGGATCTGTTTTGTCATGGGCCATGTCAGAGCTTATGCACAATCCTGACACTATGGCTAGAGCACAACAAGAAGTACGTGAGGTACTTGGTGCA
GACCGTGTTGTCATTACTAACAGTGACCTCTCTGAACTCCACTATATGCGGATGGTCATCAATGAGGTCCTTAGGTTGCATCCGCCTGGTCCTCTAGTCC
ACCGCATGGCCAGAGATGATTGTACACTTATGGGTTACGACATACCTAAAGGCACCAATGTGTTCATTAATGTTTTTGCAATTTCTCAAGATGATAAACA
TTGGGACAATCCTAAAGAGTTTAGGCCAGAGAGATTTGAGAACAGCAACGTAAACTACAAGGGGACATACTTTGAGTTCATTCCCTTCGGGACTGGGCGG
CGACAATGTCCTGGGATTCATTTTAGCTCGTCAGTCACCGAGATGGTATTAGCAAATTTTCTATATCACTTCGAGTGGATGCTCCCCGACGGGGATAAAC
TTTCTTCATTCGACATGTCTGAGAAGTTTGGCCTTACGGTAAGCAGGAGATATGACTTGCAACTTAAACCTATTACACATGTGTGGTCCAATGCTATGCC
ATACAAGTGATGCGGGGAGCTTGTGTATTCACATGGAAATGCATGTTCAGGTGTTCTAACGATGTACGTTGAGTAAGAGGGGATGTTTTCTTCGATTATA
AAGATGTATGTGACGATTTTATCAACTTTAGAATAATACATATCGATTCAGTTTTTTAAAGATGTTTATAAATAAGGTGTATCTGGGTACATATATAAAG
ATGCGTGTATGAGCGATTATACATATTGTATTAAAAAATCTTCTTTGGCGTATGTGGGGTGGGCCCGACCTACGACTTACTGTCCCACTTGCAGTGTGAC
CGCGCAACTACCTACTGTACCATGTCATGGTCCTGTTTGGATTCCTGTGCTAGAGCTAGTTTGTACTAGTGGAAGCTGAACTAACCCTCAAAGTA
>MLOC_14077.1|hypothetical protein F775_09348
TACAGGAACTTTACCAAGCTGTCTGGGGACACAAACTTCACCTAGTTATGATCTCTGATCAATCCACAGTTTTTGTTGAGATGGCCGATGAACTGAAGAA
GCGTTTTGGTTGCTTTGCGGAAGGAATGGTGGTTACGGTATGCCCAATGCTTGTCGTAATTGCAATCGACAAGGTTGACCTAAAAGTGTATGGACACCAC
GCTTTCTCCGCCATGCTCACCATGGCAGCTATCACTTTGATACTCGGTATCTGCCCCTTCATCATCTGCTGGTTCTCCGGGCCATCCATCAGGCCCGTCC
TGGTAACCGCGATCCTGGCAACCCTTTCCTCTTGTTCCCTCCTCATCCTCACCTGTTTCATTGCCCAGCTCGTTGTCCCCGAAATCACTTTAATTATCTT
GGGCGTCGTATTTGGATTCCTCGTCCTGCTTCGTGCGGTCTTGTACTACCATCGAGGAAATTTTGTAGAGTGTCAACATGACAAGATACTCAATGAGTCA
CATGAGTTCTTGACGGGTGTCACCGGAGTTCTCTTTCTGGGCCTGGAAGGTTTGGCACTGGAAGGTCATGACGATCCGATGTTTGAAAAGGGCGGGCCCG
TGGCGATTGCAAGCTTCATACTTTGCGCTACTGGCGTGTGCATGATGTATCTCGAGATGACTCCCCCTATTGATTTCACAGCAGGACATATTGTGCGTTT
AACTGTGACGCTAGACAGCTTCATGGCCGGTGGTATTTTCACACTGTTGATGGTTATCATGTTTAAGCTCATGAGGGTTCCAGCCCTGCTGCTCTTGTTA
CCGCCGTTGGTAATCATCCTCGAACTTGTCTACCGGGTGCACATCATACACCCCGCAGCTGTCCAAATGTCCGTGCCGGCTTCGCTGGAACTGACAAAGG
TCACCTTCACCGGGTTCTTGGCTGTGTCAATAACAGTCATCCGCAACACTTCGCCCAGCAAGTTGACCGGCTGTTTCCTACTATTCGCTGCAGCAGCTAT
TGTGTTTGGGCTCTCATGGAGGCTTCTGTCGCAGAAAAACATAAGGCAGTCTTTCACGGGTACTGTTTCACGTGAGTATTTTGATGCTTCTGTCAATTTG
GCTTCCTTGGGCACACACGTCTGCATAGTAATTGCTACAGTACTATTACTAGCAATGGCCTGGACAGCGAGAGGAAAGCCGTGCTATGAAATGAAACCAT
GTACTGCTTGATATTATTTTTCTACACAACTTTTTAATTGCACCTGCGCTCCCATATATATGTAACGGGTATG
>MLOC_35002.1|ammonium transporter 3 member 1-like|GO:0016021|GO:0008519|GO:0072488
CGCCTCCAGCCTCCTCCTTCCCAGGGCGCGCGCGAGAGATAGCTAGCTAGCAACTAGGCGTAGGTGGCCGCCGGCGAGGAGCCTAGGGAAAGAAGCAGAG
CAAGGTACTTAGATCGGTCGGCCGGCCAAGATGTCGGTGCCGGTGGCGTACCAGGGGAACACGTCGGCGGCGGTGGCCGACTGGCTGAACAAGGGCGACA
ACGCGTGGCAGCTGACGGCGTCCACGCTGGTGGGCCTCATGAGCGTGCCGGGCATGGTGGTGCTGTACGGCGGCGTGGTGAAGAAGAAGTGGGCCGTCAA
CTCCGCCTTCATGGCGCTCTACGCCTTCGCCGCCGTCTGGATCTGCTGGGTCGTCTGGGCCTACAACATGTCCTTCGGCGAGGAGCTGCTCCCGTTCTGG
GGCAAGGCTGGCCCGGCGCTCGACCAGGCCTTCCTCGTCGGCCGCGCCTCCCTGCCCGCCACGGCGCACTACCACGCCGACGGCACGCTAGAGACGGCCA
TGGTGGAGCCGTTTTTCCCGATGGCCACCGTCGTCTACTTCCAGTGCGTGTTCGCGGCCATCACGCTCATCCTGGTGGCGGGGTCGCTGCTGGGCCGCAT
GAGCTTCCTGGCGTGGATGCTCTTCGTGCCGCTCTGGCTCACCTTCTCCTACACCGTCGGCGCCTTCTCCGTGTGGGGCGGCGGCTTCCTCTTCCAGTGG
GGCGTCATCGATTACTGCGGCGGCTACGTCATCCACATCCCCGCCGGAGTCGCCGGCTTCACCGCCGCATACTGGGTCGGGCCAAGGACAAAGAAGGACA
GGGAGAACTTCCCGCCAAACAACATCCTGTTCGCGCTCACCGGCGCCGGGCTGCTGTGGATGGGGTGGGCAGGGTTCAACGGCGGCGGGCCGTACGCGGC
CAACGTCGACTCGTCCATGGCCATCCTCAACACCAACATCTGCACGGCGGCGAGCCTCATCGTGTGGACCTGCCTCGACGCCGTCTTCTTCAAGAAGCCC
TCCGTGGTCGGCGCCGTCCAGGCCGTGATCACCGGACTCGTCTGCATCACGCCAGGCGCTGGTACGTGGCT
>MLOC_62095.1|patatin group a-3|GO:0016787|GO:0006952|GO:0016042
AATGGTCACACCCAGGAAGAATTGCCGACATGTCTTCAATTGCATTATATATAAAAAAAGGATCGGAGAGAGAGGAAGGATCTGAATTTGTAATATTCTG
TTGTGCACATGCAACTGGTGGGGTTATACTATACTATTAGGAATTTAGGATTAGTTTGTGCTATCCTTTTCGACGTCTGACTTTGTGATTAATCCCTGCA
GTTGAGGGAGCCAATTAGTGGTGTCTCGCTTCTTAATAATTAGTTTATGTGATCGTGTTTCAGACGTTGTCTATATAACAAGTTTATCCTTTCTAATAAA
TCCTTAATCTGCCACCTTCTGTTCTTGAGTTTCCGTAGCAGCTAGCTTGTGCTCGTGTTAGCAAACTCCAAAGTGATGGCAGCAGGTGACCAAGCGAAGG
TGGTGACCATCCTGAGCATCGACGGCGGCGGCGTGAGAGGAATCATCCCGGCCATCGTCCTCGCTTTCCTTGAAAAGGAGCTCCAGAAATTGGACGGGCC
GGATGCTAGGATCGCGGACTACTTCGATGTCGTCGCCGGCACGAGCACCGGGGGCCTCTTGACGGTGATGCTCACGGCGCCGGACAAGGATGGCCGGCCG
CTGTTCGACGGCAAGGATCTAGCCAAGTTCTACATCGACGAGTCGCCCAAAATCTTCCCACAGAAGGGCTCCATCTTCTCCAAGATCGGTTCGGGTCTGG
CGACGGTGACCGGGCCAAAGTACGACGGTAAGTACCTCCATTCGCTGCTCCGTCGGCACCTCGGCGACACGAAGCTGGACGGGGCTCTCACCAGCGTGGT
GATCCCGGCCTTCGATATCGCCCACCTGCAGCCCATCATCTTCTCCAGCTTCCAGTTGGAGAACCAGCCCGCCAAGAACGCGCTCCTGTCGGACATCGCC
ATCGGCACCTCCGCCGCACCCACCTTCTTCCCCGCGCACTACTTCGAGACCAACGACGGCAAGGGCGGCACCAGGGCCTACAACCTCATCGACGGCGGGG
TCGCCGCCAACAACCCTACGCTATTGGCGATGAACCAGGTGGCGGAGCACATGGTCCTCGCCGGGCAGAAGCCGGTGGGCAAGTCGTACATAGTCATCTC
CATCGGCTGCGGGACATCATCGCTCCCAAAACTCAAGTACAGCGCCAAGGACGCCGCCAAGTGGGGCATCTTGAGCTGGCTCGTCAAGGATGGCACCGTC
CCCATCCTCGACATGTTCAACGCCGCCAGCGCCGACATGGTCGACTTCCACCTCTCCGTCCTCTCCGCCATCCTCGGCTCCTCCCATCAATACCTCCGCA
TCCAGTATGATAAACTGAGCGGGAGTGCGGGCTCCATCGACGACTGCTCCAAGGCCAACTTGGATAGGTTGGTGAAGATTGGGGATGAGCTTCTCGCCGA
GAAGGTGTCCGGGGTGGACCTGGAGACCGGCCGGAATGTGGAGGTGCCCGGTGGAGGCACAAACGCGGAGGAGCTCGCCAAGTACGCAAGGCAGCTCTCC
GATGAGCGGCGCCGACGCCGTAACAATTAATATGCCTCAAACCAAACTAGCAATTGCATAATACCAGTATTTACGTTTGGTTTGGGAGCTCAATCTGTTT
GTTTGATTTAATTATGTCGTGCGTATTGTTGTTGTAATAGTCTTGTGCAAGAGTCATTATTAGCACATACAATATGTATACTTTATATGACATGAAAATG
GTATCGCTTGATTTGTTTTCGAATGACA
>MLOC_8296.1|alpha expansin partial|GO:0005576|GO:0005618|GO:0016020|GO:0016023|GO:0009664
CCACTGGATCGCCACAATATCTAGCTAGCTGCGAGAGAAGCTCAGCCATCTGATCACTCCCTGTTTCTGGAAGAAAGATGGCAGCTGGGATGCGCTTCCT
GCAGATGTTCACGGCGGTTCTCGCCTTCTGCTTCACGCCGGCCAAGTCCGGCTACTGGCTCCCGGCGCATGCCACCTTCTACGGCGGCGCCGACGGCTCT
GACACAATGGGTGGCGCATGTGGGTACGAAAACCTGTATAATGCGGGGTACGGGATCAACAACGCGGCGCTGAGCACGGCGCTCTTCAACAACGGCTTGT
CATGCGGGCAGTGCTACCTTATCACATGTGACACCAGCAGGTCCGATATGTGCAAGCCCGGCACGTCGATCACCGTCTCTGCCACCAACTTCTGCCCTCC
CAACTGGGCTCTCCCCAGCGACAACGGCGGATGGTGCAACCCTCCTCGCGTCCACTTCGACATGTCCCAGCCCGCCTGGGAGAACCTTGCCATCTACCGT
GCCGGCATCGTCCCCGTCCTCTACCAGCAGGTCGCGTGCCAGAGGCAGGGCGGACTGCGCTTCACCATCAACGGCTTCAACTACTTCGAGCTGGTGCTGG
TGACCAACATCGCCATGAGTGGGTCAATCAAGAGCATGTCGGTGAAGGGTACCAACACGGCATGGATCCCCATGTCCCAGAACTGGGGCGCTAACTGGCA
GTGCCTAGCGGGGCTGAAAGGACAAGGGCTCAGCTTCGCCATTACCTCCTCCGGCGGCCAGTACAAGGTCTTCCAGGACGTCGTGCCGGCCTGGTGGCTG
TTCGGACAGACGTTCAGCACCTGGCAACAGTTCGACTACTAGCCAGTATCACACTGTATATTTTGTATTACGATTATCAGTTCGCTTGTTTCAGAGCGAG
TATGCATGGAAGTGCCCAGATGCATACTCATTATCCGTTTTTGATTGTTCCGTTTGTTGCCCATGGAGTGGCGGGAGATTTGAATTGTACATTATGTAAT
TCAGGGACCAAATTTCCG
>MLOC_44708.1|skin secretory protein xp2-like
CCCCCCGGCGCCGTCGTCGCCCCTGCGCTCCGCCGCCGCGCCCGCCCCCGCCCCAGGCGCCGCCGACAAGGAAGGCGACGACGACGACGAGGAGGATTAC
GACAAGAAGAAGGTGAAGTCCCCTGCGCCCGCCCCGGCGGCGATGGAGGTGAAGGCCGGCACGGGCGGCGCGGAGGAGCAGCGGGCGGTGGACGAGGAGA
GGCGGCACGGGGAGGGCGAGATGAACGGCGGGAAGAAGGCTGGCGTGGTGGTGGGCGTCTTCTCCGCCACCGCCGTGCTTTGCCTGGCCGCCGTGGTGTA
CCGGAAGCGGCAGGCCAACATCCGGCGGTCCAGGTACGCCGACTACTCGGCGCGCCTCGAGCTCGTCTGATCGGTTTTGAGATCCGTGCAACGGCGTGCA
GAGACCGGTCGATCGATCGGAGATGCAATGCCCGACACACATATCCTCGTTTTGATCCGTGTTACTACCCTGATCACTTAGATCCATTCTTGGGTTGGGG
CTCCGATATGATTACATAAATATTCTTTGATTAGTGTTGATTGATGTGGAGGTGGAGGCGATCGATGGATCGAGGAAGACAAGATTTTATACTACACCAG
TTTTTCTACTATCTTTTTCTTTTTGTATACGACTACTCCTACTATAGTACAGATAGACATATTGCATTTCGAACTGAACACATTTGTCACTAGTACAGCA
TACACGAGTTAATTAGAGACTCGTACTCAAACTTGAAAACCCCACAAAACTCATACATGAATTTGTTTGCTACGACAGTTGACTACAAAACAGCCTGAAT
CGGCCTACGTTCGAATGTGGCACGGGCCATGTGCATTATTAGCGCGTACTGGTCCTTTGTCAAGTGTGCGGATGGACATATTTCAAGAGGATACCCATAT
TGTCACATATTCGTCAACCGGCCTCGCTAACCCTTCCGTAACCCCTGCCTTTTCGTCTTCCTTGGTATCTCCTTGAGCTCTTTGGGGCAATCAACAGTGC
ACCGGTGTGAACCCGTCAAAGGCAAGGGAAGCGGTATGTGTCCGGTCATATTTGGGATCGTTTCTTTCCCCTGTTTTCGCTAGGTTTTTTGGCAGCACCG
ATCATCCGTTTTGGCGCATGGATTCAATGAATGGGGATGTTTTTGAGGAAAGGATTGAGGGGTTACTGATCATATGAATTGGCCAACACGTGAGCACATT
CATTGGTTATTCTGGAGATTTGAGTGGAGAAATTAGTGCAGTGTGAAGAATGCCTGATTTTAGGGCGAAGTAGATTGATGTTGCACAGTGCAATGCGTGA
CTATCATATGAACACCGATGCTCTGGATTTAGTATTCATATATGAAAAGTATGAATTTTTGGACAAAACTGTGACCTTTGATTGAATTGTGACTGAAATT
TACTGAATTTAATAGTAATTTTGTCTGAATTTTGTGTGCAATATTACCGATTTATTTGTACATGAAACTACAGTGTGTAGTACTGATTTTTCAGTTGAAC
GTGTTCTGAATTCTTTGTATGATAGACGAGTTTGTGCAAATATTCAGGTGCGGCCCTTTGCGACGTCGCAGCCAATGTGTCACAGTCGGGGTTGTTTTAT
AGTCAACTGTTAAAATAAATAAGTTTGTGTATGAGTTTTGTGGGGTTTTCAAGTTTGTTTATGAATCTGTTAATTTCAAGTAAATAGTTGTATCGCCGAT
GTAATTAACTCAATATACACTATTTCCTTGTTCTCATAATATAAACAAACTAGTGTGAACAATGATTTTATATTATGGGACGGTAGTGTGAAAAAAAATA
CAGGTAGCTGGTAAACCCCAGATCTGGGTTCAGTGGAGACAGTAGGAGTGAATTTTGTTCCATGTAGCTGCGTGGTTGCCTGCGTCAGCTTAGCTGGGGA
CAGACTTGAATAACAAACAAATGGTCTTCTTTCTCTTAGTTTATTTTCTGGGTGTCTGTCGGCCGCGTGAAGGAAGGAAGCGTCGTCAGTCATGAGAATG
CAAAGCGCGCAACGCGTCTCTGCATTTCTTGCTCATGTTGTTTTGACCCGTCGTTTCTACTCAAAGCTGTGGCCTTGGACGCTACTTACTCCATTTGAAG
CGACCTCTTATTTATTTATTTATTTATTGAGAAAAAACCTCGTTTGATTTGTGTGTGTTTGGACCCAACTTTGCGATTAAATCATGTATATATGTGGCCA
CAGAGCCCAAGGAGATACTAGTGTGATGGTACAGGCCTGTTAGGATTAGATATTAGCTGCCTATGGCAGTTAACTTTCTGTCCAAAACCATACCGTTCCG
TACGGACGCTATCAAGTGTGACAGACGTCTGTTCACCCCCG
>MLOC_201.1|chemocyanin precursor|GO:0016023|GO:0009055|GO:0006118
CTCTACGCCATCACCAGAAAAATACTACAACCCTACCAAGAAAACCAGTATTCCGACACTCCTTTCGGCCGTGCGACGGGGCCTACATGCCCTCACGCCT
CCACTCCGGCGGGCCTATAAAACCGCACCGGCTACTCCATTGCCAACCACCACCGCACCTCACTCCCAACATTTCTCTACCCGCCTCTCCTCGTACCTGC
TACCTGCTAGCTGCTAGCTCGAGTGAGTGACTGATCGGCGGCTGCTAACCTAGCTAGCAATGGCAGCGCAGGGAAGAGGCAGTGCCAACGTGGCCGTGGT
CCTCGGCGTGCTTCTTCTCTGCACGCTCGTGGCGGATGCGGCGGTGTTCAACGTCGGCGACCGCGGCGGCTGGTCCTTCAACACCAACTCCTGGCCCACC
GGCAAGCGCTTCAAGGCCGGCGACGTCCTAGTGTTCAAGTACGACGCGGCGGCGCACGACGTGGTGGCGGTGAGCGCGGCGGGGTACAAGGCCTGCGCCA
AGCCGGCCAAGGGCGCCAAGGTCTACAAGTCCGGCACCGACCGCGTCACGCTCGCACGCGGCACAAACTACTTCATCTGCAGCATTCCCGGACACTGCCA
GTCCGGCATGAAGATCGCCGTCACCGCCGCCTAGATAGCCTCGTCGCGTCGTCCACCGTCGAGCAGCGTCTTTACGTGACACAACGAACGCAGCTTCATT
CCTAACAGAATAAATGGCCGAGCTTACCTACTTCGGTACTGTCGAACCGACGTCAGGTGCCAGGTCAGTGTAGCAGTGTTGATTATCGTACGGTGTGTGT
ACTGTTTGATTCCCCCACTAGATCGATCGTAATTGCTATTGTATGGCCATCCGTGATGATTT
>MLOC_61963.1|chemocyanin precursor|GO:0016023|GO:0009055|GO:0009628|GO:0009987|GO:0010033|GO:0048316|GO:0048513|GO:0050789|GO:1901700|GO:0006118
GAAAAATACAGCAACGGAGAACTCCGGAGAGCACTAGTTAGCAATATTTCCACACACTCCTTTCGGCCGTGCGACGGGGCCTACTTGCCCTCACGCCTCC
ACTCCGGCGGGTCTATAAAGGAAAACTGCACCGGCTAGTCCATTGCCAACCACCACCGCACCTCACTCTCAACATTTCTCCTCGTCCTCGTACTTGCTAG
CTCCGGAGTGAGTGTTTGATCGGTAGGAGCTCCTGAGGTAATTACTAGCAATGGCGACGCAGGGAAGAGGCAGTGCAGCCGTGGTTGTGGGCGTGCTGCT
CGTCTGCGTGCTCCTGAACGCAGCGGTGGCGGATGCGGCGGTGTTCAACGTCGGCGACCGCGGCGGCTGGTCCTTCAACACCAACTCCTGGCCCGCCGGC
AAGCGCTTCAAGGCCGGCGACGTCCTAGTGTTCAAGTACGACGCGACGGCGCACGACGTGGTGGCGGTGAGCGCGGCAGGGTACAAGACCTGCGCCAAGC
CGGCCAAGGGCGCCAAGGTCTACAAGTCCGGCGCCGACCGCGTCACCCTCGCCCGCGGCACAAACTACTTCATATGCAGCATCCCCGGACACTGCCAGTC
CGGCATGAAGATCGCCGTCACCGCCGCCTAGCTAGCCTCGTCCATCGTCCATCATGCACGTAACTCGTACGCGCGACGTTACGTGACACGAGAGTAATAA
TAATAATAACCAAAATAAAAGGCTGAGGGTATTATTCGTACGGTGTGTGTACTGTTTGATTTCGACTCCACCGATCGTACTTGCTGTTGTATATGCTGCC
ATGTGTACTGATTTTGTGCTCATATATACGAAAATAAAAATGCGTGCAACAATTATTCTTC
>MLOC_68221.1|hypothetical protein F775_09348
GGTTTATTGAATGCCAGAGTGGCGAAGCTTATGAATTAGTGAAGTCGTCAACGAACGCTCCCTTGACGGCCGTTATGTTGTCTATCAATAATTCATACCC
TATTATTATTCCCCGATAAGATTAGAATCCTAGCTAAGCAAAAATAAAATGCCAAATCTGGTTTTGATGGCTCTTCTCTACCAACTACTAGCTCGGGGTA
TCTTGGTGCGCCTCTACTTGCATTGTTGCTAATCATTATATTGACCCCATTCGAAGCTTCACATCTCCTTATTAGCGGTGTTGTTTCCGCATGATTTGCT
TTGGTATTTTGCTTAAGAATGCCCCTGTGTTCAAGCCTGCTACCGGCAGGCAGGTTTACATATATATAGCTTCATTCCCCCTTCAGCGAAGACAAGGACT
CGGAACTCAAGCAAGGTATTTGCGGACCCGAACTTCACCAAGTTATCTCTGGTCGATTTTCGGTTTCCGTTCTGATGGCTGCTGAATTGATGAACCGTTC
CCGTGGCATGGCCGAAGGAGCTGTGGTCATGGTATGCCCAGTGCTTCTAGCACTGGCTCTTGACAAGGTCGACCTCAAAGTGTATGGACGCCCTGCTTTA
TTCGCCATGCTTGCCATGGCAGGTATCACTTTAATAAGCGGTATCTGCCCCTTGCTCGTGTGCTGCTTCTCCAAGAGGTTCCCGGGCATGGGTAACATCA
ACCCTGCCCCGGTGACCGCGAGCCTGGCAACCCTTTCGTCTTCTTGCCTCCTCATTCTCGCCTGCTTCATCGGACAGCTCGTTGTCTCCAGACAAGTTTT
AATCGCCGTGGGCGTATTGTGTGGAGCCTTCGTCTTGGTTCGAACGGTCATCTACTACCTTGGAGGAGATGGTAAACCGTATTCAGTGGGGCTGCACAAG
GTACTCGACGAATCGCATGAGTTCTTGACGGGTGTCACTGGAATCCTCTTTCTGGGGCTCGAAGGTTTGGCACTGGAAGGTCATGAGAATCAGATGGTTC
AGAAGGCCGGGCCCGTGGGCACCATCAGCTTCATAGTGTGCGCTCTTGGCGTGTGCATGATGTATCTCGAGATGACTCCTCCTTTACATTTCGAGGACTT
GGGAGAGATTGTGTGTTTAACTCTGACGCTAGACAGCATCATGGCTGGTGGTACCTTCACGCTGTTGATGGTGGTAATGTTTAAGCTCATGGGGCCTCCA
GCCCTGGTGCTCTTCGCACCCCCGGTATTGATCATCGTCGAACTTGTGTACCGAATCTCCGACGATGGGACGACCCTTCCCACAACCCACACCACCGGAG
GAGTTATTGAAGCGTCCATACCGGCTTCGTTGGATCGGACAAGAGTCACCTTCGCCGTCAATGGGAGACCCATACCCATCCACGCCCCCGGGGTTGGCCA
AGCAGGCCAAGCGTCCACACTGACACCGGCTTCGTTGGAACCAACAAGAGTCGCCTTCGCCGTCGATGGCAGACCCATACCCATCCTCGCCCCCGGGGTT
GGCCAAGCAGGCCAAGCGTCCACACTGACACCGGCTTCGTTGGAACTGACAAGAGTCACCTTCACTGGATTCTTAGCTGTCTCAATAACAGCCATCCGCA
ACACTTCGCCCAGCATGCTGACAAGTTGTTTCCTACTATTTGCGGCATCGGCTATTGTGTTTGGTCTCTCATGGAGGCTCCTGTCACAGACCCAGATAAG
GAACCGTCTGGCCGATCTTGCTTTACCGGATCTTGTTGATTCCTCTGCCGACCTGGCTTCCTTGTGCACACATTTCTGCATTGTAATTGCTACGATTCTA
TTCCTTGCAATGGCCGGGACAGGTAGAGGAAAATGATGCCAACTAGTGAAGCACTGCGTGTGATATTTTCTCCTACATAATATGTTAGTTGCACCTGCCC
TCATGTGTTATACTGTAAGTTCTAACATGCATGTTTGTTCTATATCTATAATGTCTGGTTCAATTCTTCTTTTAAATACATATGATTAATTGGCTATCAT
TGAATG
>MLOC_65890.1|predicted protein
GACCCATTATCGCATACTTTATTGAAAACATGCACAAGAACAATTTATTTGATACCTGCAGAAAAGCTTGGGTTATCGGATGGAATATGCCTCATTGCAG
TGACGTGCACACTGGCCAGCTGTCTCGTCAATTTCCAAGTGTCTCAATTAAGCGATGATGGTTTTACCAACAAAGAATATAGTGAGTTGGTGACTGGCAC
AATGGAGGTTGCCATCTGTGGCCCATACATAGTTGTGAAATCCCACGAGTTCATGCCCAAGTCGACGCCTGCTATGGTAGCGCCATTGAAGCCATGGATC
ACATGCCATCCTAATGTCCGGATTTTCAGAGACACGGCCATTCTTGTCCTCATAGCTTACGTGATATTAGTGGACATCAGCTTGAGCTTCGTCTGGCTCG
CCATCTTTCCTGCCATAGCCCTTGTTTTCATACTAGCAATGTACCTCAAGTTCAATAGACGTACTGGGGGCACCAGTCGTAAAGTTAATCATGGATCTTC
TCACGTCGCTGAGACCAAAATTAAAACTATGGAGGTTGGTATGATAGTGATGATCACGCTTGGGGCGCTATTGGGTATGGACCAGCTTCCCGACCATGCA
GCTGCCCAGTTCGCCATTTCACAGTTCCTCCTGTTCCTAAGCTGCACTGTGGCGGCACTGACGCGCATGATGATGAAGTTGCCCACCGGCGCCTCACCGG
GCATAGCACTGGCGTCCGAGATGCTCCACAAGACCCTGCTTCTCCTCCTGCTGGCGACGGCACACACGGCGGCCGCAGAGTGGCTGGGAGAGGATGTTGT
TCTGCTATGCTTGCCGGAGGTAATCCCTGTGCTTCTCTGGTTCAGCCTCCACCTCGACCGTAAACCAGGAAGTAGCTCCATCATCAGCTTCAACAAGGTT
AAGCCTCACAAAAATTGGCTCATCTTCCTCGGTGCAATGGTGGTGGCTCCTCCTTTTGCTTACCTGGCGAAATTCATGGATGAAGTTGGGCTATTCGGCT
GGTGTACGACATTCCAGGTGTCATGTGGCGTCTCAGGGATTCTGACCTACTACCTTGCGTTCATGCTAAGTCACTGGTCGAAGCAACAAGTAGCAGCTGC
TGGGAACGATGGTGGGGCTTCCGGTATGCTTAAATTATGGGCATACGCTTTACTCCTAGCGGCGGCTTCGTCCCTGCTGCTCAAGTGTCTGGTTTCTGCC
CGGCTTGGTTTGCAACTACCACTGCATGCAACCGTTATATACGTTAGTAATTTTTTGGGTTTTCACCACTCAAATTAATATAATGATCATGTTGTGTAGT
ATATGCAATGTTGTGTTTGCGTAGTTGGAAAGAGGAAGAGAAAGATAGAAAGAGAGAGTTAGCTACCTGGATTGCTAAGCTAGTTATGTATGCATCTGTG
TGATATCTGAACGCTGTATATACAATAATCGACAGTTTGTAACTTATACCAAGAAGAAAACACATTATTCTCGC
>MLOC_27083.1|cysteine histidine-rich c1 domain family protein
GTGGAAGGGGTGCCCGCTACCGCTGCCACGGCTGCGATTTCGACCTGCATCTCTCCTGCGCCACCTACAACTTCCCCTGCCATGGTCACCCGCTCAAGTA
TCAGCCGCGCTGCCCTTTAGGTGTCCAGATCATCTGCAATGCTTGTAACTCAAACGTGTGCGGTGCACACTATGGTTGCGCTGGCTGCGACTTCCAAGTC
CATCCCGCCTGCGTCCAACACCGGACGACCGTAGTCCCACCACAGCCAACAACGAATTGCACGCCCCGGCCCTGTGGGTATTGCACCGTCTATTGTGTCT
ATTGCGTCTGGTGCAACCCAGGCCGCAGGTGTGGCTGATTGATTTCGAAAGTAGTTCTACCTTCCGCTTATCGAATAATTGTTGTCCCTTCTGCATTACT
TCGTCGATTTCGTAAGCTGCAGTGTCTGTATTTTTAAAAATACGATTGTTTCCCTCGTCTGTATTTTACCATGTGATTTCTTTCATTGCACAGGTCTATA
ATTGTATTGAAATTTCGATTGCTTATTGTATTGACTTTAATAATGTAAAGTTTCCTGAATTAATGAATTGTTGTTTCTCAAATGATTGTTGTTTCACAAA
TTGTGCATATGCTTTGATCCTTAACAAGTATGAATTGCGTGTGCATCTCGAGTCCTTGACAAATAAACAAGGTGTATATGTCAATCCAACTTCGGCATGC
TTCCTGGAG
>MLOC_51334.1|ribosome-binding factor chloroplastic|GO:0005840|GO:0009534|GO:0009570|GO:0044238
CGGGCGCCCGCCACGGCCACGGCCTGGCCTTCCACCTCCTCCTCTATCCACCACCACGCCACCCCCAACCCCCGCGCCCTCCGCTCCGGCTTCCTCGGCC
GCGCCCTCACGCTCTGCCCGCACCCGGTGGACGCCCGCGCCGCCGCCGCCGTGTCCGTGCGCGCGGCCTGGGACGGTCCGCTCTCCTCCGCGCGCCTCAT
CATGCAGGGCCGCAACGTCAAGGTAACTCCTTTCTTCCCCCCAATCCCGCAATCTCCCTCCTGACGCGAAATGGATCCCATTCCCCACCTGAACCGTCCC
GCGTCTTGTCTCCGGCGCTCGCAGCTGACGGAGAAGCTCAAGGAGCACATCGAGGACAAGGTGGGGCGCGCGGTGTCCAACCACGCGCACCTGGTGCGGG
AGGTGGACGTGCGCCTCTCCGCCCGCGGCGGCGACCTCAGCAAGGGCCCCAAGCTCTCCCGCTGCGAGGTCACGCTCTTCACGCGCCGCCACGGCGTCGT
GCGCGCCGAGGAGGAGGAGGAATCCTCCTACGCATCCATCGACGCCGCCGCCGCCGTCGTCAAGCGCAAGCTCCGCAAGATCAAGGAGAAGGAGACGGAC
GTGCGCCACCTCAAGGGCACCAAGGAGTGGCAGGCCGCCGACGCTGATGCGACTGGCTTCTCCGACGTCGAGGAGGAATCGGAGCTAGAGCTCGAGGAGG
ACGACCTCGTCGAGGTCATCGGCGCCGAGGACGAGGAGACCGTGCTCACCAAGGTGACCACTGCGCTGACCAATCCATCTGTTTTGCTTGCGTTCAGGAA
TTGCCACTTGTTTACAACTGTTTTGACTGAAAATTTTGCACCTTTTTATTCATTCACCATCTGATCTAGTGCAGGAATTTACAGTTAGTCTTCGTGAGGA
ATAGAATTCATATACTCCGTAGTGGAGTATGTTGCTGTGTTAAGATCTACTGTAAGATGAATTGGTGATGTGTGAGCTCATCAACTACGTATGTTGGTTT
GCAGGTTGTGCGCACCAAGGTGTTCGAGATGGCGCCGCTGACGGTGGACGAGGCGCTGGAGCAGCTCGAGAACGTCGACCATGACTTCTACGCCTTCAGG
AACGAGCAGACAGGTAGCTACCTACGTTAGTGTTGCAGCATTGCATTCACAGTTGAACTTGCATTTGCTCCATGAGAACTGCTCATGTGTACTCCTAAAA
ACTGAACCATACTAAAAGCTGAACTTACCTGAACCATACTAAAAACTGAACTTACCTGAACTAGATAGACTGAACTGAAGTTAACTGAACCGGGAATTGT
GGGACGAAATGCAGGCGAGGTGAACATCCTGTACAAGAGGAAGGAGGGAGGGTTCGGGCTCATCATCCCTAAGCAGGACGGCCACGTCGACAAGGCCACC
GTCAACGCCAAGGAGCACCCCGTCGCCGGCTGACCACGCCCTCCGTCAATCACTAGCTGTAGCTGCATTAGTTGGTCTGTTTTTTTTCCCTCATGATGGT
CGGTGTCTGTCAAGCAAGTGTTGGTGTTTCATCAGATCAGACAGCCCCTTCTTTGTGCAAATTAACAGACGCTCTCTGGGCTGTGTTAACTCATGATGAT
CCCACATACCAGTTGGTAAGTTGTTTCTGTGGCTCGAAACGGCAAGTCATATTAACTACTCCCTCCGTAGCAAAAT
>MLOC_19324.1|lrr receptor-like serine threonine-protein kinase|GO:0005886|GO:0009506|GO:0016021|GO:0016023|GO:0001653|GO:0004675|GO:0005524|GO:0031625|GO:0007178|GO:0009755|GO:0046777|GO:0009069
CACACAAGCAAACAGCTGAGCCACCAATAGCTCAATGGCCGCTCCATTCATTTCTTCTCCTATTCCTATCTTCACACTCGTACTGCTCTCAGCCTTCTCG
GCTTTCTCTCCTAGTCCGACCACCGGCAGCGGGAGCCACACCGACCTTGCCGCGCTGCAAGCTTTTAAAGCCCAGCTCGCCGATCCTCACCGTATCCTTG
CCCGCAATTGGACCCCTAGCACATCTTTCTGCCACTGGGTTGGTGTCTCGTGCAGCCGGCATAGGCAACGCGTCACCGCTCTATCCTTCAACGGTGTGCC
TCTCGCTGGGTCTTTGGCGCCTCATATTGGTAACCTCTCTTTTCTTTCTGTCCTTAATCTCACTCGCGCCAACCTCACGGGCTCCATTCCAGCCGAACTT
GGTAGGCTACATCGTCTTAGGTATCTCCGTCTCTCAAGAAATAGCCTGTCAAATGCTATACCTACTTCCCTAGGGAACCTCACAAGGCTTGAGTACATTG
GTCTATCTCTGAACAAACTATGGGGGCAGATACCTTTCGAGATGTTGTTGCATATGCACAACCTTAAGGTGATTGCTCTAGCTGCAAATGACTTAACTGG
TCAAATTCCACCGTATTTGTTCAATAACACTCCTTCCTTGACGGGCATAGATTTTGGAAATAATAGCCTGTCAGGTCCTATACCACACACCATTGCAACT
CTATCTATGCTTCGGTTCTTCAGCCTACAAATTAATCAATTCTCTGGCCTAGTGCCACAAGCCATTTACAACATGTCTAGTCTACAAATTATGATACTCA
CAGGAAATGGTAACTTAACTGGAATGTTTCCGAGGAATCAAAGTTTCAATCTCCCAATGTTGCAACAATTTTCGCTAGATGATAACAATTTTTATGGTCG
ATTTCCAGTAGGGTTGGCATCATGCCAGCACCTACAGGTAATTGATCTAGGTGGAAATTCCTTTGTGGATGTTTTGCCAAGATGGTTAGCCAATTTGCCA
TACCTTGAACAACTATTCTTGGGTTTTAGTGGCCTCATTGGTTCAATCCCAGTTGCTCTTAGCAATATCACTAGTCTTACTGATCTAGACATCTCGAACG
GAAACCTCACAGGAGAGATTCCATCAGAATTAAGTCTTATGCATGAACTCTCGTATATGTACCTTGGAGGCAACCAATTGACAGGTAAAATTCCACCTTC
CCTTGGAAACCTATCCAATTTGTATTTCCTTGCTTTGGGAAGTAATCAATTGTCCGGTCAAGTACCAACAACAATTGGAAAAAATTCAGCTCTAAATACA
CTTGATTTGTCAAACAACAATTTAGATGGAAACCTAGACTTCTTATCATCTCTTTCCAAGTGCAGGGAACTTCAAATCCTTGTGATACAGTCTAATTATT
TCACCGGCATCCTCCATGGTCATATGGGGAACCTCAGTTCACAGTTAATCACTTTTGCTGCAGGATACAACAAGTTAACAGGTGGAATTCCTACATCGAT
CTCAAACATAACAAACCTTCAACGGATAGATCTTAGTAACAACTTGTTCACCGAGCCAATCTCAGAATCCATCACTTTGTTGGAGAATCTGGTATGGCTC
GATATCTCTCACAATGAAATGTTAGGCCCTATCCCAACACAAATGGGTAAGCTTGGGAGCCTACAACGTTTGTTTCTCCAAGGAAACAAACTTTTAGGAT
CTGTACCAAACAACTTTGGTAATCTAAGTTCGTTAGAATACGTCGACTTGTCCAATAACCATTTAAGTTCGATGATACCCATGACCTTTTTTCACCTAGA
TAAACTTATCAAACTAGATCTTTCTCATAATTGCTTCGTTGGTCCACTACCAACTGATTTTTCTGGACTAAGACAAACAAATTACATGGACATTTCTTCC
AACTTCTTGAGAGGAAGCATCCCAAATTCATTGGGAGAACTTAGTATGCTAACCTACCTAAATATGTCACATAACTCTTTCAATAACTCAATTCCAGGCC
CAATGGAAAAACTGAAAGGTTTAGCATCGTTAGACCTCTCATTCAACAATCTCTCTGGCACAATTCCCATGTTCCTTGCCAACTTTACCTACTTGACAAC
CTTAAACCTCTCATTCAATAGTCTAGAAGGCCAAATACCCCAGGGAGGTATTTTCTTAAACCTCACCTCACAATCTTTGATTGGCAACGTCGGGCTATGT
GGGGCCACACACCTAAGATTTCAGCCATGCCTCTATAGATCTCCCTCAACTAAAAGACACTTGCTTAAATTTCTACTCCCAACACTTGCATTAGCTTTTG
GCATCATAGCCCTTTTTTTATTCCTATGGACTCGAA
>MLOC_64330.1|mate efflux family protein 5|GO:0016021|GO:0015238|GO:0015297|GO:0006855
GTCTTTCTTTCCTTTTGGTCCCAAAAGTGAGCCCATGCACATGCCCCCGTGTCATCCACCTATCTATTTTGTGCCAAATAAATTGCTTGTTTGGTACTCA
TTTGGGCTCAGTTTGGATCAGCATATCTCCTTTTGTATGCATGATCAAAATTGTGGTCACCATATATCCATATATCTCCGTGCATTGCATCACTTGTTCG
GCCGTTTTGCTCTTCTCTTCTCACCGAAGCAAACCCATCTTGCTCTGCTCACTCTGCCACTGGCTGGGCGGGCATTCTGCCATGGATCCACCCTCACCGC
CGCACGATCATGGTCAGCATGACCAAGAGCACCATCTGGATGGGTGCCCGGCGGCCAGGGAGAAGAGGCCCGGAGGGTGGGCGGCGGCGGTGGCCGGCGA
GGCGCGGGCGCAGCGGGGCATCGCGCTGCCGCTCATCGGCATGAACCTCACGTGGTTCGCCAAGCAGGCCGTCACCACCGCCTTCCTCGGCCGCCTCGGC
GACCTCGAGCTGGCCGCCGGCACGCTCGGCTTCAGCTTCGCCAACGCCACGGGCTTCGCGGTCCTCACGGGCCTCTGCGGCGCCATGGACCCCATCTGCG
GCCAGGCGCACGGGGCCGGCAACGCGGCGCTGCTCCGCCGCACGCTGCTCATGGCCACCGCCATGCTGCTCGCCGCCTCCCTGCCCATCGCGCTCCTCTG
GCTCCGCGTCGACACCGTGCTCCTCCGCGTGTTCGGCCAGCAGCCCGACATCGCGGTGGTGGCGAGGCGGTACGTGGTGTGCCTCCTCCCTGACCTCGCC
GTCGCATCCTTCCTCGGCCCGCTCAAGGCGTACCTCAGCTCCCAGGAGGTGACGCTGCCCACGCTCTTCGCCTCCGCCGTGGGGCTCGCCGTCCACGTCC
CGCTCACCGCGTGGCTGGCGCGGACAAGGGGCGTCGAGGGCGTCGCCGCCGCCGTCTGGCTCAGCGACCTCGCCGTCGCGGTCCTTCTCTCCGCCTACGT
GCTCGCGTCCGACGTCCTCCTCGCCAGGAAGAGCGCCAAGACGGCGTCTGCAGCGGCGCCGTGCGCGCGGTGGTGGTGGCCGGAGGAAACGAAGACGGCG
GCGGCAGACTGGCTCCGGCTGATCCGGCTGGCCGTCCCCTGCTGCCTCAACACGTGCCTCGAGTGGTGGTGCTACGAGATCCTGATCCTGCTCACGGGCC
GCCTGCCGGACGCCCGGCGCGCGGTGGCGGTGATCGCGATCACCCTCAACTTCGACTACCTCCTCTTCGCCGGCATGCTGTCCCTCTCCGTGAGCGCGTC
CGTGCGCGTGTCCAACTCCCTGGGCGCGGGCGACGCCGCGGGGGCGCGCAGGGCCGGCGCCGTCTCAATCCTCGGCGGCGTGCTCGCCGGTGCATTGGGC
GGGCTGCTGATGCTGGCGTCGCGGCGGCAGTGGCCTCGCCTCTACACGCGCGGCGCGGAGGTGCGGGAGGGCGTGGGGAAGGCGATGAAGGTGATGGCGG
CGCTGGAGGTGGTGAACTTCCCGCTGAACGTGTGCGGCGGCATCGTGCGCGGCACGGCGAGGCCGGCCGTCGGCATGTACGCCGTGCTGGGCGGGTTCTA
CCTGGTGGCGCTGCCGGTCGGCGTGGCGCTGGGGTTCAGGGCCCGGCTGGGGATCGAGGGGCTGCTGGCCGGGTTCATCATCGGCGCGGCCGCGAGCCTG
GCCGTGCTGCTCGTGGTGATCGCGCGCATGGACTGGGGCGCCGAGGCCGACAAGGCGCGGCTGAGGGCCGGCGCCGGCGCCGGCGCCGACGATGACGCTA
ATGCTGCACAAAAGGAGGCACCCCAAAATGCTGCTGCTGACGTCTGACCAAAACTCCAACCATTAAGAAGTAGTCTGAATTTAATCTGAGTGCGATGTAC
ATACTGCTCCTAGTCCTACATGAAGATGAAACTTTGGAGATTTTGTTTTGAATTCGGTAGATGAATGGTGTCTTCGAATACTTTCACCAACATTTCTTCA
CTCACTAAATCTACATGTTAATATGGATGTTGATTACAGATATTAACAAAGTCGCGATTTTAGTTCCCCTAA
>MLOC_56516.1|predicted protein|GO:0005739|GO:0016020
CAGCGCACCACCTCTTTGATGAATTGATTCTGTCATGTAATCCTCCTTTGATGTATAGTATAGCTAAGAGCTCTTCCAACATGCAGGCAGCATATATTCC
GGCGCGCCCACCTTCTACCTCCCAGCTCTCTCACCCATCACCGCCTTTCCTTTCTTCAGCCCACAAGCATTTGGCATCTGCTTCCTTCCTTCCACGCCAA
TAATATATACCACCACCCTGCACGCGCCCACAGCTCTGCAAAGCAGGAGCGGCAGCAGCTAAGCAAAGCTAGGCTAGCGCGATGTCGTCGTGGGCGCAGC
ACTCGCGGCGGGGCTGGAGGCACGGCTGGGCGGCGCGGGCGCTGTCGTCGGCGACGCTGCCGCCGTGGCGCCTGCTGGCCTTCTTCGCCATCGTCGTCTC
ATTCCTGGCCACCTCCTCCTACGTGGACTACAGAGCCGTGGAGTGCCGGGCCGAGATCGGCGCCCGCGTCTTCGCCGCGCCGCTCGCCGCCATGGCCGCC
TTCCTCCTCTTCGCCGCGCTCGGGTACTGGCGCCGCCGCACCCGCTGGGCGCACCGGCGCCACGCCGTGAACGCCCAGCCGGCCGTGGCCTCGTCGCAGT
CGTCGGGCGCGTCGCCGTGGGGCGTGGCGGCGATGGTGGCGGTGCTGCTGGTGATGGTGACGTTCCAGCCCTGCGTCCACTCCATGTGGTTCAGGCCGCT
CTGGAGTTCAGACTACAGCTAGCTCCTGGCTCATCGGGTACTCTCTCCGTACGTGTGTAGTAGTAGTACTACTGTCAGTGTTCATAAAAGTAGCTACGTG
CTTGAGATATGTGTTTGATCGTTGTGTAACCTCACGGTATTAGTTGAATTTCATACGCCTACATTTCCGTGTGATTATATTATGTATGTTTGCTTCAAAT
TATGAGGGAATATCCTCACGGTATTCTCATCTTGTATAAAATCTCACCTAAACTAGCACTAATTCTTTTTTT
>MLOC_32569.1|ripening-related protein 6
CCAGAATGGTGAGTCATCTGATCTACTGGTAACCTGGGCTAATGTTTTTGAATGTAAGTATTTATTCTTCAGTATTTGGATCCACATTCCTTCAGTTTCT
GTAGATATCCTATAAAACCAAAGAAAGATAAGTAATCCAGTAGATATATATGTGTCAGAGTATGTAGTGGATTCTTGTTTATATATAGAACAACAATGTT
AAGTTCACATAATTAAATCAAAATAATTTGTTCAGGTCAACCCTTTTAGTTTCATTATGTCATATTAAATTTTTTACTACCACAAGTAAAATAAATGTTC
ATATAGAAATATTTTATTTTCCTGAAAAACTGTATTTTCTATGAGGAATATGATTAAGTTCTTACAAATTTACGGAAGACAAGTTCTTTAGGTAAACCCA
TTGGAGTCCCATTCTGTCATAATAAATATGTTATTACAGCGTAGGTGACAAAATTTTCAGGTAAAACTATTTTATTTTCCAGGAAAAAACATTAATAAAA
ATAATTATATTCAAATATTCAGAAAAATAATCTTCCTGGTGTATGAAATGATCATACATTTGCAAAAATATGTACCACGTAGTAAAAAATTAACTAGGAC
AGAGTATTAGGTATTTAAATGTTGGGCCCGTATCAAAAAGAAATATTCATTCTTTCCGAAAAATGTTTTTCCTTGATAAAAAAGAGATCGTTTATTTTAG
GAATATGTTTGTGCCTTGATATAAAATTGTTCAAGATTTTATGTAAATATTTTTACAAATTGCAACGTGGAGGGTTACACTTACTTATTTTATCACCACA
AGTGATAGTAGGTAGAAATATTTTACTTTCCTAAATACATTGCGAATACATAGGTTATTAAAAAATATATTCCAATATTCGGAAAAGTAATATTCCCAAT
CTACGAAATGCTCATACATTCACAAAAATATCAGTCACATGCTAAAACAAATGTTCATACATATTATATAAATGTTAGTTTGTGTGAAAAAAAGTGTAAT
GTTTAACTCTTGTAGAAAAAAAGATTATACATTTTCGTAAAAATGTGTGCCCCTTGTTAGAAATTGTTCATACGTTTTAGGCAAATATTCATACAAGACT
GTTGTTTGTGGTTGGATGTTGGAAGTTGGGGTAGGCAAGTAGGCACAGCGAGGTAGTAAATGTAATGGATGGCGACTATATAAATCTAACCGGTCCACAA
CCCATCAGCATACTACACCCACCCACGGCAAGTCAATTGAAAGTCCAGCATATAAGCATAGGCAGAAACTTGGCAATGGCAACCACCAAGCTTGGGGTCG
CTGCCATGTTTGTGATCCTACTGCAAGTGTCCACGTTGTGTGCCGTGGCACAGCACCACGGTGTGATGACGCTGAACGGGTTCCAGAAAGGCGAGGAAGG
CGGCGGGCCGTCGGCGTGCGACGGCAAGTACCACAGCAACAAGGAAATGATAGTGGCGCTGTCCAGCCGCTGGTACGGGGGCGGCCGCCGGTGCCGCAAG
ATGATCCGCATCACCAGCGAGCAGAACGGGCGCACCGCACAGGCCAAGGTGGTGGACGAGTGCGACTCCAGCAACGGATGCAAGGACAGCATCGTGGACG
CCTCTGCTGCCGTGTGGAAGGCTCTCAGGCTCAACACCGACATCGGGGAGGTCCCCGTCACCTGGACCGACGCCTGAAGCCATGCATCGATCCACCGGTA
AGCAGGCGCCGACGATCGCAAGGACGGGAGTGCTTATCGATCGGTGCAGTCATGTCAAGTAGTATAGCAGAATAATTAATCTACCCATATGGATGGCAGT
GCAGGTGTACGATGTACGTATCTTGTAAGTCATGTCTGTCTCAGCTTATCTATATAATCGATGTTTTCTGGTGTGCAATAATCTGATTGGTCGTCTACCT
ATGTTGTATTGTACTACTCCCGTAATGTTACATCTGAAGAAGAAATGCGGGCTCTTG
>MLOC_60446.1|auxin efflux carrier component 8|GO:0005783|GO:0016021|GO:0080161|GO:0009555|GO:0009734|GO:0010252|GO:0055085|GO:0080162
ACACTATAGCTCTCGCTCCACCGGGCACAAGATCACAAGGTCACGACTCACGAGTCAGTTTCGACAGAAGCAGGTCGATCGCCGGCGGAGACTGAGAGGA
GGAAGAAGGTCGATCGAGGATGATCGGGTGGGGGGACGTGTACAAGGTGGTGGCGGCGACGGCGCCGCTCTACTTCGCGCTGTTCCTCGGCTACGGCTCG
GTGCGGTGGTGGCGCATCTTCACGCGGGAGCAGTGCGACGCCGTGAACCGCCTCGTCGCCTTCTTCGCGCTGCCCTTCTTCACCTTCGAGTTCACGCTGC
ACACCGACCCGTTCCAGGTCAACTACCGCGCCGTCGCCGCCGACGTCATCTCCAAGGCCGTCATCGTCGCCGTCATCGCCGTCTGGGCCAGGTTCCTCGG
CCGGAACGGCGGCGGCAAGGGCGCCGCCGGCTGGTCCATCACTGGCTTCTCCCTCTCCACACTCACCAACTCGCTCGTCGTCGGCGTGCCCATGGCCCGC
GCCATGTACGGCGAGTGGGCGCAGCAGCTCGTCGTCCAGCTCTCCGTCTTCCAGGCCATCGTCTGGCTCACGCTCCTCCTCTTCGTGCTCGAGGTCAGGA
AGGCCGCCATCGGCATGTACGTCGACGTCGGCAAGACCAGCGTTGTCCATGACGCGCCGCTGCCCGAGTCGCCCGTCAAGGCCGACGTCGAGGCTGCGGC
CGGCAACGGCGCCGTGGCCGTGCTGGTGGTCGGCGGCGGCGCCCAGGAGGTGGCGGTGAGCGTCGGCGGCAAGCCGTCGGTGTGGAGGCTAGTGAAGACG
GTGGCGCACAAGCTGGCGCGTAACCCCAACACCTACGCCAGCTTCGTCGGCATCACCTGGGCCTGTGTCGCCAACAGGCTACACATCGAGCTGCCGAGTG
TCCTGGAGAACTCGGTGCTCATCATGTCCAAGTCAGGCACAGGGATGGCCATGTTCAGCATGGGGCTATTCATGGCGCAGCAGGAGAGGATCCTGGCGTG
CGGGCCGAGCTATGCGGCCCTGGGCCTGGCCCTCAAGTTCGGGCTCGGCCCGGTCGCCATGGCCATCGGCTCCATCGCCGTCGGCCTCCGCGGGGACGTC
CTCCGCGTCGCCATCATACAGGCTGCACTACCTCAATCAATCACGTCGTTCATATTTGCAAAAGAATACGGGCTGCATGCCGACGTCCTTAGTACTGCGG
TAATTTTTGGGATGCTTGTCTCCCTGCCATTGCTAGTAGGACTTTATATAGTCTTAGAGCTAATTAGGTAGACGCGGAGCCTTGGATTCATCAGGAAAAC
AGAATTTTTCCCTGAAGCGGCCCAAACATAAACGCTGACAAGAAATGTTATGACATATCGCATAACTACATTCCTCATCCCATAAAACTCCAGTGGGAGT
TATCTGAGCGCTATGGAATACTTTTAACACACCGTGTAACAACAAGGCTTACTTATTCTGTTACTCAAGAGAATGTATTATAAGAATACTGGATTCTGAG
TCTGACTTCTCTGAGCCAGTCAGTTTTGCAGTGGTGTAAACAGTTAAAAACGACATTTATGGTGGACAATGTCGAAAAATTCAACTGCGAAAGGAAGTAA
ATAAAGTTTTGACAGTATTACC
>MLOC_66361.1|---NA---
CCGCCACCTCGTCGGCGTCCTCCGGGGCAATGCCGGCGGCCGGCGCCACAGGGATGGACGTCATCAAGTGCCGCGCCGTCGGCTTCTTCCCGTCCCAGGC
CACCACGCCGGCGGCGAGGATCAAGTAGCTCCTAGGCGTCCCCGGAAGATCGACGCCATAGATGTAGTAGAGAGAAGATGATCGGTCGGTTCGAGCGGGC
CTCGAGTTCGTTCTTTTTGTACAAACATTTTTGGTCTAGTTGATTATGAAAAAGAGCAAATTGTTCTTCCATCCATCCACCATCCACACGATCGAAATCG
TCAACGTTCAACCAGCCATGACAGTGGCACGATTAAACTATGGATCTTGGTCAGCTGGAAACATAAAGGCGTGCACAAAGATTTAAC
>MLOC_15004.1|probable lipid-a-disaccharide mitochondrial|GO:0008915|GO:0009245|GO:2001289
TTTTCTTTCCGAAGTCACTACTCTCGGTCCCGGGGAGGTTTTTCTAACCCTTGCTGCCCTCCCCGTCCCTGTATCCCCTCCCACCGACGCCGCTCTGCTC
GCTGTGGCTGATGCTGTCACGATGGATCCCCGCCGCAGGGCGCCAGCGAGGGCTACTGGGCAGGCTGCGCTCACGCGCTTATTCCTCCGGGAGGGTGTTC
GACGCAGCCGTCCGGGACGGCGAACTTCGGGTGTTCGTTGTCGCCGGTGAGGTCTCCGGCGATTCGCTCGCTTCGCGCCTCATGGCGTCCCTCAGGAAGC
TCTCCCCTGTTCCCGTTCGTTTCGCTGGCGTAGGCGGGGAATTAATGTGCAAGGAAGGGTTGCAATCACTTTTTCCCATGGAAGAAATTGCCATAATGGG
GTTGTGGGAACTGCTGCCACACATATATAGTGTCAAGGTGCATCTCTGGCGTGTCTTGTGCTTTGCTTTCTATTTGTGTTCACTTAATTGTTGGTTATAC
TCATTTTTATTTTGCAGAGGAAGATCAAGGATACTTTAGAGGCTGCTATATTATTTCGGCCTCATGCTGTAGTTACTGTTGATTCAAAGGGGTTTTCGTT
TCGCCTATTGCAGCAATTAAAATGTAAGGCTTTAAGTAGAATTATTTTACCATACCATAATTTCATTCAAATAACTAAGTTTACATTTATTTTTCATGAG
CAAACATGGTAAGATTTTCTGTTGTCTAGGTAGGTACAGTCAAAAGGTTGATAGCCCTATACATGTCCATTATGTTGCACCATCATTCTGGGCTTGGAAA
GGTGGTGAAAGCAGGCTCCCAAAGTTGCATAATTTTGTGGATCATATGTTATGTATCCTTCCTTTTGAGGACGAAATTTGCAGATTAAATGGGTTGCCTG
CAACATATGTGGGCCATCCCTTATTGGATGATGCTGCTGGCTTAAATGTGGCAGGGACTTCGCTTCAACATAAAAATGTGGTAGGGAATTGTGTGTCTTC
ATTAGTATCTGTTGCATAATGACCTTCTCTTTTGTTGACCATAGAATTAAAGTCAAGGCGAGATCTTGTCAAAAAAATTGAAGTTCACTGGCCGTTGTCA
TTGATGGATTAATAAGGCATATCTCCTTTGTTGAGAAAGGTGGCTCATATCCATTAGGACATGGAATGTGCGTCTAAAGATCCCTACACTATTTCCTGCC
TAAACCTGGGTGTGGCCATAGAAATCCAAGGAGCTAAATCTCATCCAAAGCTAGGTAGAAGCAAGTGATAGGAACTAGATTATACTTAGCACTATATTAT
TGTATAAGAAATGGATCCGATATCATGATCCTAAAAGGTTCAAGAGGGTTGTGAGAGAGCGGCATTCCCTTGTGTTTTTCTGATATTGTGCAATGCTAAG
AATAATGTTGACATGGAATGTTGTCTTGTCTTCTAGAAGTGACTTTAATTCCTGATATCATGTAAATGAATTGCTAAGGCTAGTACTTTTGAATTTTGTA
TATCTGTTTGATATCTGGGACCACCAACTTTACTCACAATATAGCTGTCTATGTCTATCAAATTTCCTAGGACTCAGAATTATCTCCTGACATGTCCATG
CGTCAACAAAGTGGTGAAGCTTTTAGGCTGGAGAATGGGTTGTCTCCAGGATGCAGGAAGTAGCTCGTATGCTTCCAATCTTCTTTCGGACTGTGCAACA
TTTAAGCCACACTTTAAATGATTTGTCACTAGTCATCCCAGTTGCTCCACATAGGGATGTGAGGACCTATGTTGAAAATGTAGTTCGATCAGTGCCGTTT
CCAGTGATACTGATACCTGGGGGTTCACTAGAAAAAAGATATGGTGCATTCAATGTAAGCTCACTTCTTTTTTGTGTTAATAGCTTTAATTCTCCGCCAC
CAAATTCACTCTTTGGATATTGTCATTTTCGAATGTTGATATTTTTCACTCATTTGATGGATTTGAAGACTGAAGACATATCAAAGCACCATACCTTGCT
AACACAAATATCATGTATTGCTGTTTGTTCCAAAAAAGGATTCATGTTACTACTGTCCCTTTACAGCCGTGCTGTGGCCATAGCCCCTGACTATGATCGG
TTAAGTTACCAATAGTATTTTCATCCCGTCTTATATAAGATCAATATCTCTATGAAGAGATATTTGGAGCACTGTTGATTACTTTAGCCAGTGGATTGCC
CCACAGATCCACACATTATATTCCACCCATGCTTTTGTCTTTTTTTTTCCTAGGAAATGATTGTGTAATTATATTAAGAGACATTGTTGCTTATCAACAG
TTAGATTAGTTATACACAAATATGATTCTCTAAGTGTTCAGTCTTTGTTTTCGAACCAACAGGCCCACACACTAATTCCTTGTTTGGTGATGTTAAGGCT
CCTCTGTTACTTCTCAAACCAACCATTCCTTTGGTACCAATGTGTACTAACCAAT
>MLOC_39417.1|predicted protein
CGCGGGTAGGAGCCATGCACATGCACAGGCATGCAGCTCCGCGCGCCATGGATATGCATGCGCAAAGTCAATGCCCTTTGGAGCCAAGAACTGCCAGATC
GCTCACAAATTAAATCACTACCCCATGTTAGTAGGAGTACTGGTGAACAGGCTCATAATAATTGAGAAAACAAATTGCAGACGAGCGTGCGCTGGGCAGG
CTATATATACGTCTGTGGTGCCCTGTAGTTCACTCAAGCAGGCGGTAGCATCATATCGTAGTAGTAGCTAGAGGCTAGAGCTAGCCAGGCAGGCAGGTCT
CCTCGTCCTCAGTAGTTTTCTGACTCTTGAAGATGTCGCAGAGGCCGGGGAGGCACCAGAGGAGGGCGTCGCAGAGCGTGTTCTCCCTGCCGGAGAACTT
CGCCAGCCTGGAGGACGTGCCGGCGGACGGCGTCGGCGAGCAGCGGAAGCCCGCCGCGGCGGGGGCGGACGCCTCCGAGCAGCAGCAGCCCGCCAGGCCG
GCGGCGGGGCGCCACCGGCGGGCAATGTCGATGGCCGTGCCCTCCAGGGACCTGGACATGATCGCGGAGGACATGGGAAGCTACAGCAAGTACGGCGCCT
GATTGGTAGAAAGACGTACGTCTAGTTCATTCACGCTGGTGTGTTTATGTACGTACGTGTTCTTCCGTGGCCGGTGGGTACGTTAGGTGTAAACCAGTTG
GTTGTTTTGTTCTGTGCTGTGTTTTTCCTGCTTCTCTGAATGTGTACTCCTCCTTTGCCTGCCTGACCAGAGTAAAAA
>MLOC_77836.1|f-box protein at2g32560-like|GO:0016023
GACGCCGCCGCCGCCGCCGCCCGTTCTTCACCCGCGCCGCCGGCGGACTCGGTGGCCGCGTGGTACCGCGCGCTCGAGTGCGGCGACTTCTGGTTCCCCG
CCCAGGTGTACAACCGCGAGCAGGACGGGCATGTCGGGTTCCTGCTCTCCTGCTACGACGCTCACCTCCGCTACGACCGGCGAACCGACACCTTCACCGC
CAGGTACCACTCGCCACTCATCACTCCACTCCACCTGCCCGAGATCGATGGAATTCATGACTGGTTCATAAGCTGTTCTGATCAATCAGTGATCGATCGA
GATATGTACGTATGGTTTAATGCGTGAAGGCGATGAGAGCATGGGATATTTTCGTCCTGCTTACGATGTGTTGATTGACGGTGTGTTGTGAATTGTGATA
GGTACCCGCCCCACGGCCGGAAGCCGGCCAAGGAGGAGGAGGGCGTGCAGTGGTGCAGGGTCCGCGCGGCGCCGCTGAGCACGCCGGCGCAGGACCTCCA
CGCCTCGGGCTGCCTGGAGGACCTCCGCCCCGGCGACCACTTCGAGATCCAGTGGCGGAAGAACAAGGATTTCCCCTACGGCTGGTGGTACGGCGTCGTG
GGCCACCTCGAGTCGTGCAACGCCAACGAGCATCTCTGCCGCTGCCATGAAGACGGTAACGACCTGCTTCATCCGTCTCCTCCTCTGAGATTGTGTGTCT
TTTCTAGCCGTCCTGTAACACGTGCGGGCGGGATAAAACCTCAGGGAAGATAAGAAACACGTGAAATCTATTATTCGGGGACACAACACGTCGAGGGCAA
CAAAGATTCGTTATCCCGTAGGAGATGAGATAGGATCAGATCAACTTGCGTGAAACGTCGTGGCTACAGTCTCTCTGATCATTGCCCTCCCGTGATCTTG
CGCCCTTCGTCCTATCCACAGCCCAGAGTCTGAATGTGTCTGGCATCTCATGCGTTCTTATCCATATCCACAGCGTGTTCCACTTGTTCTTCTTCTGCCA
TTGTGTTGTGTGTGTGTGTGTGTTTATCTGAATTTTCTTTGATGTGTGTGCTGTGTCAGATACGATCATGCTGGAGTTCAAGCACTACGCGGCCGGCTCG
AGGTGGAGGCAGACCACGGTGAGCAGGAAAGACCACCGGGAGAAAGGGGACGAGACTGACGGCTTCTACGGCGGCATCAGGAAGCTGCAGACCAAGGACG
AGATCTCCACGTGGCGGCGATTCTGGCCGGTCGACGTGCTCAGCTGAACCTGAACATATACCTGCCGCTCCGTTGTACACCTCATTACCGGCGGCCTGGC
TGCCGAGCTGCGGCGTTCGAGTCCCTTCACCTACTGCTCCTGCGGCGTTCCTCTGAAGAGTCTGCTCATCTGCTGCTCCTGCGGCGTTCCTCTGAAGAGT
CTGTTCACCTGCTGCTCCTGCGGCGTTCCTCTGAAGAGTACGTTCACCTACTGCTCCTGCGGCGTTCCTCTGGAGCGCAGGACCTCCGAGTTGGTTGCAG
CCGAGAAGCGACGAACATAGGTCGTGTGAATGATGATGTATAGCTTCACCAATCCTTCAGTTCGCACGGTGCTGCTGCGGGTTCCTAGGTTTGTAGATTT
TCAGAATGTTACATGGCATAAATCGACGTGCAGTTGTATCTTTTCCAGTCATGCTAGTCAAGTACATACAGGTAGCCGCTGCTTCGGACGTGGACAGCAG
CCCTGCTTGCTGGAATAGTTGTGCGGATCTCACAACCAAATGCTCAGCTTCGGGACACGCTTGACGGACTGCGATTTTGTCCGTTTAGATCGGCCCGACG
GACATCACCATTCGATATAACGTTTGGATCGGCG
>MLOC_40355.1|ferredoxin-thioredoxin reductase catalytic chain|GO:0009570|GO:0009941|GO:0009055|GO:0030385|GO:0046872|GO:0051539|GO:0000023|GO:0019252|GO:0043085|GO:0055114|GO:0006118|GO:0030386
CAGCGGCCGGAGACGGGGGAGCGGCGGATTCGTCCGAGCAGAAGTCTGTGGAGATAATGCGCCAGTTCTCGGAGCAGTACGCCCGCCGCTCCAGCACCTT
CTTCTGCTCCGACAAGTCCGTCACCGCCGTCGTCATCAAGGTCCGACCCTTCCCCTTATCCTTATCCTTTCACTGCTGCTGGTCATTAGCTGCAGCCTGG
ACTCCATCTTCTTCATCTACCAGCTGCTGCAAATGCCAGCTAATTAAGGTCAAATAGTGTGGTTCATGATAGTGGTACTGGTACAAACCAAAATAGTTCC
TTCACATACCTGCTGCTGCTGTACTGATGTGTTGTGCCTTGTTGATTGATTGATTGATTCAAATTAAGCTCTAACAGAGTTCATGTTCACGCCCATGATG
TGTCTGTCCCTCTCCTTTGATGATTAATTCATTGATTTTGTTATCTAGAAGAAAAAACCTATTTTTTGCATGGGCTTGCTAACCACAAGGATGAACTTGG
AGCTCCTCTCTGCCCCTGCAGGTAGTATTCAATCATCTCATGCCTTGTTAGGAACGCATCGTCTGTTTTTGTTTCCGACACACAGACATGTGCTGTTACT
TACTTACATGCCTACCTGAACCTATTGCTTTTGGAATCGAATAAAACCAGGCATTACGACGACAAGGCCGCCGAGGCGGCCCAAGGCTTCTGGAACTACC
CGTGCGTCCTGCGAGAAAGGTGTTTATGAAGCTCTGGAACTGAGGGATGGTGGGTCTGACTACTTGGGCAAGGGGATTTCCAAGGCTTGCATCCATTCCA
CTTAACATTATCGTCACATTATTTAAATCTATGTCACATTTCCAAGGTTTGCATCCATTTTGAGCGAATTTTATCTTAACATGCTTTAAATCTGTGTCAT
GGTTCTTTGTGATTTGATATGACTGCTTGTTATGTTTTGTGGCCTTAACTCTACGCTCCTGTTACATTAGCAATACTGTCATCAGCTTTCACATTAACTA
CCTTCTTAGCATGATAACTTGTCCTCCCATACTTATT
>MLOC_13741.1|probable f-box protein at5g04010
TCGCGCCTGCGGCGATCGTGATGATGGACGCCAAGGTAAAGGCGTCCAGGGCCGGAGCGCTCGGCAGTGGCGTGAGGGGGGAGGCGTGGGCCACGGAGGG
GCTGCCGGCGCCGGGATGCGGCGGCGGGAAGCTGGAGGCGGAGGTCGTGGTCGAGGTGAGCGGAGAGGAGAGGCTGGTGGAGAAGGTGAGGCTCGGGGTG
TTGTTGGATTGTAGGTACGTGAGCGTAGACGAGGGGCTCAGATACTTGCAGCATTTCCTCCTGTAAATATGTGCT
>MLOC_54555.1|predicted protein
CACCGAGCCGTCCACCGCGCCGCGCACGCCCCCGGCCACCACCGGGCCGTCCTCCCCCGAGGTCCCCTTCGCGCGCTTCGTCCACGACGGGCACGAGCTG
CTGTTCCACCACGCGGCGTACCAGCTGCGGCGGCAACCGGCACCGCCCCTCGCCTCGCCGGGACCGGAGGCGGGATCCCCTTCGTCGCCCTCCTCGCCGC
GACTGTTCCGGAAGCTGCACCGGCGCAACGTGCAGGGCTCGCTTCTCGACGGCCACGTCCCCGTCACCTCCTCCTGTGAAGGCGCCGACGCGAGAGAGCA
AGAGGACGACGATGTGCCCGATAGCGCCGGGGAGTTCGTGTTCGGCAATGCCGATGGTGGTGTCGCCGCGCCGGAGGAGGGCATAGACGGCAAGAGCTGG
CATTTCTTCCCCACGGCCGAGCATCATGCTAAGATTTGAGTCAAAACCTCTAAACTTTTCCTGCTCTGCTCTTGGCTGCAACAACCAAATACTCGTGCTT
CTGCTTGAATGCTAACTAGTAGGAGGATTAACCTCATTCTTCTTTCAGCAAAACAGTTATAAGAGAGAGAAAATTTTTGTAGTACTACAAATCTCCAGTA
CAAATCTTCTCTTCTTCATGTATGTACAAAGTATAAACAAGCGGATAATAATAGATTGTGACCACTACTTGGTCAGTAGCATGTCAACATATTTGACCAG
GAGAGGGG
>MLOC_57969.1|fe(2+) transport protein 1-like|GO:0005886|GO:0016021|GO:0016023|GO:0005381|GO:0005385|GO:0006826|GO:0015691|GO:0055072|GO:0071577
ATCAGGATACAAATTCCCATATGTTATAACCTTTCCAAGTTTAGAACTGTATCATCTTCTTGGGACGTCTAGTTCCCGTGTTTCCATGGCGAAAAACATG
GACGCATATAACTAACTAATTTCTTCATACGTTCCAAAGGTTCTGGAGATGGGCATCGTGGTGCACTCGGTGGTGATCGGGCTGGGCATGGGGGCGTCGC
AGAGCGTGTGCACCATCCGGCCGCTGGTGGCGGCCATGTGCTTCCACCAGATGTTTGAGGGGATGGGCCTCGGCGGCTGCATCCTCCAGGCCGAGTACGG
CACCAAGATGAAGGCCGGCCTCGTCTTCTTCTTCTCCACCACCACGCCATTCGGGATCGCGCTCGGCCTCGCGCTCACCAAGGTCTACAAGGACAACAGC
CCCACCGCGCTCATCGTCGTCGGCATCCTCAACGCCGCCTCCGCGGGCCTGCTGCACTACATGGCCCTCGTTGAGCTCCTCGCCGCCGACTTCATGGGGC
CCAAGCTGCAGAGCAGCGTCAGGCTCCAGCTCATCTGCCTCACCGCCGTCCTCCTCGGCGCCGGCGGCATGTCCGTCATGGCCAAATGGGCGTGATCGAC
CTAGCAAGCACCTCACTATACTTTATGGTTGATGAGGGTGTGTCTTGTGTCTATCAGTCTATGCATTGCTCTCTAGTCCCTAGAATAGTAATTAAGCTTG
CTTGATCGTTCTCCTCTGCTAGCATCACGTACTACTCCTACATTGTAGCAACCCTATTGTTGGTGTCCACTGGATCACGATGTACTGTTGTACTATTATG
TGTAAAGATGTCATGGTGTTCTGGTCA
>MLOC_63464.1|hpp family expressed|GO:0016020
GAAAATCCTGCTGATGACCTTGACGGGCATCTCTTCTGTGCGTCCACGCATATTATCTTTGGACATGGTAAAACCTAGATCCCGAGATTGCGCGGACACA
CTAATATTGTGAAACAGAGGAAGTAGTTCCCTCCGACATATTCCACTAGTAGTATTTCCTTGGGAAGGTTCTGTAACGAACGAACTGGCTGGCTCTCTCC
CAGCATCTTGAGACGCAGGGTAAATCAATCCAGGATGAAAACCACCTGGATTTCATTTCGTTTCGGTTGGATTGGCCCCGTGCCATGCGGCGCACGTGGA
AATATGCCGGTACTGACGGACGGTTAGCATATGGATGGATGGATGGACGGATGGAATCCGTTGGCACTTGGCAGGGAGCGATGACCCAGGAACAGCCGAG
CGAGCAAGTACCAGCCAGCGGATCCCAGACCTGCCTGCCTTCCCGGCGGGCGGCTGGATCCAATCGGCGGCGTGCTCAGACCCAGACCCACAGAGATCCA
CTTGGAATAAGATAAGCACAAAGCGCGCCCGCGCGCACGCATGACGCTACATACATATATATACATCCCGCCATTTCTAGGTGGTAGCCCACGGCAGGCA
GCGACTGACCCTCCGCGCCGACGAAGAGCTCTTTCTCCCCTGACTGACTAGTCTCTCGTCTCCCTCTCGACCCGCTCCTCGCGCACCCCAGAGGCCATCC
ATCGTCTCTCCTCCTCCTCCTCTCGCACCTTATCTTACTCGCTTATATACCTTGTCCTTCCTTCTCGATCGGGGAACCAACCAGGAAGAAGAAGAGAGGG
AGGGGGGGTGGGTGGGTGGAGAGAGAAAAAGAGGTGGAGAGAGAGGGACAGAATCATGGCACTGCGGCCCGGCATTGGCTGCAGCGGCGTCGTCGTCTTG
GCGCGAGCAGGGTCGCGGTGTCTGGCAGCGGCGTCCCACCACCACCAGCACGCGCCCTCCCCCTCCCCCTTCCTCCACCTGCGCGTCAATGGCGGCGGCA
GGCAGGCTAATCTCCTCTCGCGCAAGCCCACCGGCAATGCCATGAGGGCGAGGAGGCGCGACCTCCACGTAGCCGCGTCGGCGGCCAGTGTCACGCCCCG
CGGCGTCGGCGCCAGCGCCAGCGACGTCCTCTGGCCTTCCGCCGGCGCATTCCTGGCAATGGCAGCGCTGGGAAGGATAGACCAGATGATGGCCTTCAAG
GGGGTGTCATTGACAATAGCACCGCTGGGGGCCGTCTGCGCCGTGCTCTTCACCGCCCCAGACTCACCAGCTGCCAAGAAATATAACATGTTCGTCGCCC
AGATCGGCTGTGCAGCCATCGGCGTCCTCGCCCTTTCCTTGTTTGGGCCCGGATGGCTAGCGAGGGGTGCAGCTCTTTCTGCGTCCATAGCATTCATGAC
CATCACAGGCTCTTCGCACCCTCCGGCTGCGAGCTTGCCTCTCTTGTTTATCGATGGCCCCAAGTTTCACGGCTTACAACTTTGGTATGCGCTTTTCCCT
GGGGCTGCCGGCTGCGCCATCCTTTGCTTGATTCAAGAAGTGGTGGTTTACCTGAAGAAGAACTGCAAGTTTTGATTCAAGCGGCGGCATTTCCTGATTC
TTGATGATGGTTTGATTATTATCAAACCTGTGCCATACATAAGTTGACGAACCGGCCTT
>MLOC_17754.1|predicted protein|GO:0050832
TGCATGCGCTACGGCCTCAACCTCGACGTGGGCGGCGGTGACGATGTCATCGAGCGCCCCCACGCCGAGGAGGTGGAGGTCGATGATCAGAGCAACGACT
CGTGCGACCACAAGTGCCAACATCATAAAGTTCCGGCGAGGAAGAAGCAGTGCGTGGACGAGTGCCACAGACGGGAGCATCATCACCCGAGCAGGGCGGC
TTGCGAGAGGAAGTGTAGCCATTGGAGAGACCCGACAAGGAAGGAACGGTGCGTGCAAACGTGCATGCGCTACGGCCTCAACCTCGATGTGGGCGGCGGC
GACGGCGACGGCGACGGCGAGCAGCTCCGCCGCTGGGAAGCGGTGGCCGGAGCCATCATCGAGGTGGTGTGACGTCCGCGGCGTCGCGCACCTAATAATA
ATAAGAATAATGTAATGGCGCTTCTGCGTGTGTACACGCTTCTATATATACGCCCGCGTATACGTCTTGCTAGCTATGACGGCAAAGGCGTGAGAATAAA
AGACCAATAGCTTGCAGTAGCAGCATGATTGGCGATGCCTCTCCTAGAAGAGAGCTCCATGGAACTCTGTTCCTTTTCCTTCTTTTAGCAGGTTGGTCTG
CTATGTATGTTTACCGCAAGAAGAAGCAAGAGCTGCATGTGTATGTGTACGTGTATGTATACATGCATGTGTAATGTAATGTGTATGTGTATGTGTTGCA
CCCAGAAATGAAAAGGTACGTATATTTGCGGTTACACCGCTTTGTCTAAGTAAACTCTTCTAGATGATAGCTGAGTTCGCTAACGTAAGCAAGCTTGGCG
AAAGTAGCAACACGTCTAAAATCAGCTAAGATGGCA
>MLOC_42946.1|transcription factor bhlh18-like|GO:0005634|GO:0046983
CGGAGATGGTGTACGGGTCCCAGCCGACGAGGAGGGCCGCCGCAAGGAGCCCCACCGGCACCGGCCCCGTGTCGTCGGGGCCGCCGTACGCGCAGGACCA
TATCATGGCGGAGCGGAAGCGCCGGGAGAAGATCAACCAGCGCTTCATCGAGCTCTCCACCGTCATCCCCGGCCTCAAGAAGATGGACAAGGCGACGATC
CTTTCCGACGCGACGAGGCACGTCAAGGAGCTGCAGGAGAAGATCAAGGCCCTCGAGGCAGCCACCGGCCGCAGCAGCAGGAGCATCGAGACCGTGGTGC
TCGTCAAGAAACCGCGCAACGCCGCCGTTTCAGACCAGAACGGCTCGCCCTCGTCGGCGTCGTCGGGTGCGCCGGCTTCGAGGAACCGGTTGCCGGAGAT
CGAGGTGCGGTTCTCGGAGAACGGCGTCATGGTGAGGATCCAGTGCGACGACGTCAAGGGGGTGGTGGTCAGGGTGCTGTCGGTGGTGGAACAAGGGCTC
CACCTCAGCGTCACCCACGCCAATGTCATGCCATTCACGCCCTGCACTGTGATCATAACCATCACAGCCAAGGTGGATGAGGGCTTCACCGTTACAGCAG
AGGAGATCATAGGAAGACTCAACTATGCACTGGAACAGCATACCAGCTGCACTTCTACCGAAGAAAAATGAAACATGAAACATATATCACATATTATCTT
GTATAATTATATTTGCAAGTGGTGAGAGGGAGTGCATGCAGGCATGGATGCATGTTTCCGACGAGAATGTCTAGCTGAACCATGCATTCACATGTTTCTG
TGGGTGCATCGACAGTTCGACACCAACGGACCAACCGCAAAGCGTGCTGAAAGATGGAGCCAAGCGAACGATTCCAAGCAAAACTGCGCGCAAATTGTCC
AAATAGTATAATTTTGTATTGCTACCTGAACATCCCAGTAATAATGTTCATTCATCACACCCTCAAACTTTCGATTAGCACAAATAAAAAAGGGGCTTGC
TAAAACTTGGTCGAGTCTCACTCAACCTTGCAGCATTTTGTGGCATCGTTTGCAATATTTCTTTTTGCCGGTTGTAGCATGTGTCTTGCTGGTTGTAGCA
TGTCGTCCCTCAG
>MLOC_55179.1|glutamine amidotransferase ylr126c|GO:0016740|GO:0006541
GCTGCTGCAGTGCGGGGAGGACTCGGCGTACGTGCGGGACGCGTACGGGGGCTACTTCGAGGTGTTCCGCGCGCTGCTGGCGGAGGACGGGGAGCGGTGG
CGGGTGTACCGCGCCGTGCGCGGGGAGCTGCCGTCCGACGAGGACGCGGCGGGGGTCGACGGCTTCGTCATCTCCGGCAGCTGCAGCGACGCGCACGGCG
ACGAGCCGTGGATCCTCGCCCTCGTCGACCTCGTCCGCCGCCAGCTCGCCGCCGGCAAGCGCGTCCTCGGCGTCTGCTTCGGCCACCAGGTCCTGTGCCG
GGCGCTGGGCGGGAAGACGGGGAGGTCGTGCAAGGGGTGGGACATCGGCGTGAGCTGCATCCACCCCACCGCCGCGGCGGCGAGGCTCTTCGCGCCGCTC
AAGATGCCGGTGCACCTGCCCATCATCGAGTTCCACCAGGACGAGGTGTGGGAGCTGCCTCCTCACGCCGAGGTGCTGGCCCGGTCGGACAAGACCGGCG
TGGAGATGTTCCGGCTCGGCGACCGCGCCATGGGCGTCCAGGGCCACCCCGAGTACAGCAAGGACATCCTCATGAGCATCGCCGACCGCCTCCTCCGCCA
GAACCTCCTCCTGGGCTGTCAGGTGGACGTGGCCAAGGCGAGCTTCGACGTGCGGCAGCCGGACAAGGAGTTCTGGAAGAAGGTGTGCAGGGGCTTCCTC
AAGGGCAGGCTCCAGCCGCAGCAGCAGCAGCAGAAGCAGCAACATAAGCTGCAGCTATAGGAGTTGGAGCAGGAGGAGGAGGAGGAGACGGCGGCGGGTC
TGAGAAGGAGGCCGTCGCCGCCGCCGGAGGAGGAGGAGGAGGACATAGTAGCGTTACTGAGCTGGAGGGGATTGTTATTGCGAGCCTAGAATTAATCCTT
ATTTTTCTGCTTCGAAGCTTGACACCATCCACCATCATCATCTTGTACAGAAAACCGCCTATTTATTCGAAGCATTTTAATAAAGAGCGATCGGGTGCTA
ATTTGACAGCCTCTCGTATCTGTTGACGATATTTTCAGATCATGGAATCCTCC
>MLOC_63477.1|predicted protein
AAAACCTCCAGGGAACCCGCCTCCTTCCTCGCCGGCCTATGTGCAGCTAGCTAGCTAGCACCACGTGGTACCCGCCTACCACCGAACCAAGAGCCCGCCG
CGAGCACGCGCTTCGCATGCACGGCGGTACCACCTCGGCTCTTCTTCTTCCTCCTCCTCGGACCACGCCGTCTCTCTCCATGTTCTTCGTCTCCGATTCT
ATTTCTACTCTACGGGGAGCTAACTGCTAAGGAGCTAGCTAGCGTGATCCACTGATCTCTACTAGCTGGGGAGGGGAATAGGCATGGAGCCGGGAGCTGT
TACGCCGTGCAGGGCGGTGGCCTTCTCGTGGGAGCAGGAGCCGGGGGTGTCCAAGGAGAGCCCGGCGGCCGAGGAGGAGAAGAAGCTGCCGTCCGGCGGA
AGGAGTACGCCGGATAGCACCAAGAAGGCGGAGGGACGGACGCACAAGCTGCGCGTGCCGCCTCCGCCGGGAGCGCCGTCCCTGTCGCCGCCGGTGAAAG
CGGTGGGGAGCAGGTCCAGCAGACGGGGCGTCCGGCCGGAGGAGGACCCGTTCCTGGCGGCCTACGTCGCCTGCACGGCCAGCGGCGGGAAGGCCGGCAG
GGGGCACCACGAGGCCCAGAAGATGCTCGGGTGGGCCGGCCTTAGGCTCGCTCTTGGGCTTGGCCTCTCTTGCAAGAGGTCTTGTGGGGTTGCAGAGGAG
AGTGTCGTCAGGCTGGCTAGAAACCACTGAAGTGAATGATAATAATTGTTAGATTATTACGACTATTTTGGGGGTTTTTTGTAATATGTTTTTTTCCTGA
TATTGTACCAATGTTGATGTCCTGTCATCACATGGTTCACATCATCTTTGCTAGTGGATGAGAAGTACCAAACAAATCAGAGTCCTTGAGTTTGGAGTTT
TAACTTCACTCACGTTGTTTTTTGGAATGGTATCAGGACCTTGAATTTCAGCTAGAAAAGGTGATGGTGAAAAAAAAACTGAAGTGGGTGATAATTAAGT
TACGACTATTCCTGGGTTTTTTGTAATATGTGTTTCTTGGGTGTGATTTTGTACCAATATTGATGTGTTGTCATCCTATGGTGCAGATCATGTTCGTTAG
TGA
>MLOC_68972.1|oxalate oxidase gf-|GO:0005618|GO:0005737|GO:0048046|GO:0030145|GO:0045735|GO:0050162|GO:0055114|GO:0071555|GO:0046487
ACTTCATTGAGATACACCTCCTCCTTGTCTCTGTTCAACCGTTGGTCTCATTTCCTTAGCAGCCGGCAGTGGCCTTGACCCTGACCTTGCCCCCATCTCC
ATTTTCAGCACAAGCTAGCTAGCTCATCCCGACGCAACTAATATATGCTTAATAAACTCTTCCACGCGGCTCTATTATTTGCAAATGCATGCAGTGACGA
CATGCACATGCATAGCTTAATTAGCTCCATGCATCCACTGCGTGCACCGATCCCCTATATAAAGGACTCCATATGCCTCACCACTCACTCATCCATCACA
GCAATAAGCAGCAACCAGCAGTGCGGTACACACTCTCGATCAACTAATTCTAGCTGATCAGCCCTATAGCTAAGCTTGTTGCATAGCAAGCAATGGGGTA
CTCCAAAACCCTAGCGGTTAGCCTGTTCGCCGTGCTGCTCCTTGCACCGGCCGTCCTGGCATCCGACCCTGACCCTCTCCAGGACTTCTGTGTCGCCGAC
CTTGACGGCAAAGCGGTCTCAGTGAATGGTCATCCGTGCAAGCCCATGTCGGAGGCCGGCGATGACTTCCTTTTCTCGTCAAAGCTGGCCAAGGCCGGCA
ACACGTCTACCCCCAACGGCTCGGCCGTGACGGAGCTCGACGTGGCTGAGTGGCCCGGTACGAACACGCTGGGCGTGTCCATGAATCGGGTGGACTTCGC
GCCGGGGGGCACCAACCCGCCGCACGTCCACCCCCGTGCCACCGAGATAGGCATCGTGATGAAAGGTGAGCTCCTCGTTGGAATCCTCGGCAGCCTTGAC
TCCGGGAACAAGCTCTACTCCAGGGTGGTGCGCGCTGGAGAGACCTTCCTCATCCCCCGTGGCCTCATGCACTTCCAGTTCAACGTCGGTAAGACGGAGG
CCTCCATGGTCGTCTCCTTCAACAGCCAAAACCCTGGCATCGTCTTTGTGCCGCTCACGCTCTTCGGCTCAAACCCGCCTATCCCGACGCCGGTGCTCAC
CAAGGCGCTCCGGGTGGAGGCAGGGGTCGTGGAACTTCTCAAGTCCAAGTTCGCCGCTGGGTTTTAATTCCTGGGAGCCTTCCTTAAATAATCAATGCAT
AATTCTGTATATGCATGGTAGCAAAATTTAATGATTCTCAGCAGAAGACATGTATTCAAGCTTCCGGTTAATCTCGCATGCAGTTGTAATAAATTGAATA
AGTTAGCCTCATGGTTTAATCTTCAGAACCAATACGAGGAATTGAATGTACTACCTTTTATTGCCATCTTTGTCAAAAAATATAGTTTGCATTTTGCATA
TATTTGTCCAATTACCATTTGTAAGTCAAACATGTTCCAAAGTTTACGTAGAGATGGGTGAGCAATTGAATTTTGGCTAATGACAATGTAAAATATTATG
AATCTTCATTGAATTTTGGTTAATATGTTTAGTAATATTAAATAATCAATGCATAATTGTGTATATGCATGGTAGCAAAATTTAGTAATTCGAAG
>MLOC_50885.1|haloacid dehalogenase-like hydrolase superfamily protein|GO:0016787|GO:0008152
GATTACGTGGCCGTCCAGCATTCTGTACAGATGAAATCGCCGTCGTCATCAAAGGACCATCGTCTGATCGAGTAGTGTTTGCAGGTTGGCAAGAGGGTGA
GGAGCAAGGAGGCGGACTATGCGCTGGAGACCATCGGCGGCCTCCGGCGAGCCATCCCGGAGATCTGGGGCGGCGCGGCCGACGGCGAGCTGCAGCCCGA
CCACAACGTGGAGAGGAACAAGAGCATGAGGGCCGAGCTGGACGCCGTCATCCAGCCCACGTCCATCCAGGCATGATCGACCCACTGATCGATCGATCGC
GTCCAGCTCCAATCCAGACGCTACCTGTCCATAATGCAGCGTCGCTAATAAGGCTCCCCTCCTGTATGTATGTGATGTTGTGATCAATCTGATTAAGTCC
TGATGCTTAATTATGCGTGTGTACAGTCGATATGCATGTACAGTAGTGGTACCTACCAGCTGACAAACAGAATAAAAGGCATGTATGATTCTGATCAGCA
CCGTGTTGCAAAGCAAATTAAGCAAAGCAGCTCAATTGCAGTACATGTGCTACGTGCGCTATTATGTTACTTGCTTCTTTACATGATCTATCTATCTATA
TATATATCTAATCTATCTATCCGTTTGATGTTGCTTGTCGCTTTCGATCAAAGTATTTGATCCTTTGACA
>MLOC_54654.1|65-kda microtubule-associated protein 6-like|GO:0008017|GO:0000226|GO:0000910|GO:0045298
CTTTCTTCTACGTGAGAATGCAACGGATGGTGCGAACACATCGGACTTTCTTAGTTGCTTTGTTTGTGACGCGCGCAAGCAAGTCTGCAAGTGTCAATCA
ATAAATATCTTAGAATCAGGGTTCATGACCAGCATGCATGCATGCATGATGGATCGACGATGGTTCCAGGCCAACTGCAGCCCCCAGCCAGAAGTGGGCA
TAAAAAACCCACACAAATCAGGCATATTATTCACGCCGGCACCAAAACCCTGGCTTTATTAGAGCCAGAGGCTTCCCCTCCTCTTCCAATTTCCCTCCCT
TTCTGCTCTGCCCTACACGGAGCCAGTCGATCATCATCATCATCAACAACATCAACGCGGCTGCTGGCTGGTCAGTGGTTACACGCTTGTCGTGTACCAG
AGGGCCTGGCACTTTCAGCTATATATGCTCTCTCTCCACCCGACGCATCCACCCATCCATCCATCAACCAACGACGTCTCTCTCCCGCTAGCTGGAGACG
CTAAAACCCTCACCCAACTCTCCATCGAGCTAGCTAGCTGGTGCATCTGCATCGTCGTCTCTTCCTCTCCAACGGCCAGCACGAGCGCAACGACGGCCAT
GGGAGAGGTCGCCGCCGAGCTGCTGTACAGCATGGCGCCGCTGGCCCTCTCCGGCGGCGGCGCCGAGGTCGGCAGCTGCGCGCCCCTGCTGGCGGAGCTC
AGGCAACTGTGGGGGGAGATCGGCAAGAGCCGGGAGGAGAGGGAGCGGATGGTGCAGGAGCTGGAGGCGGAGTGCACGCGGGTGTACCGCCGCAAGGTCG
ACGAGGCCACCGGCGAGCGCGCGCTGCTGCACCAGTCGCTCGCCGCCAGCGAGGCCGAGATCGCCGCCCTCACCGCCGCCCTCGGCGCCGAAAACTCCAC
GCACTTCAAGGTAAACAAATGGACCGTGTCGCTGAACGAGCGGGTGTCATCGGCGACGGGTCTGCTGGAAGAGCTGCGGTCGATGAGAGCAGAACGGAGC
AAGCAGTTCACCGACATCCGGTCGGAGATCGAGAAGATCAGCGCCGAAATCGCAGGGCGGAGCCACGGCCAGGACACATCCCCGAGGGCCGGCGACGGCC
ATGACCTGACCATCAGGAGGCTCAACGAGTACAAGGCACGCCTGTCCACCCTTCAGAAAGAGAAGTCGGATCGGCTGCACAAGGTCCTGGAGCACGTGAC
GGAGGTGCACTCGCTGTGCGACGTGCTGGGCGAGGACTTCATCGCCATCGTGAACGAGGTCCACCCGGGGCTGCACGAGGCCGACCCCGGCAAGCCCACC
AGCATCAGCGACACCACGCTCACCAGGCTCTCCCAGGTCGTCGCCATGCTCACCGCCGAGAAGGCCAAGCGAGCAGCCATGCTGCGGGAAGCCGTGGTGC
CGCTGGTGGAGCTGTGGGACCTGATGGACTCGCCGGTGGAGGAGCGGCGGGGATTCCAGAAGGCGGCGGCCGTCCTGAGGCCCGCGAAGGAGGAGGTCCT
GTCCTCCGGCGTGCTGTCCATGGCCAGCATCAAGAAGACGGAGGAGGAGGTGGAGAGGCTGACGCGGCTCAAGGCCGGCCGGATGAAGGAACTCGTTCTC
AAGCGGAGGCTGGAGCTGGAGAACATCTGCCGGAGCATGCACGTCGAGCCCGACGCCAGCACCGTGCCGGAGAAGTCCATCGCGCTCATCGACTCCGGCC
TCGTGAACCCTTCTGAGCTCATGGCCAGCATCGACGACCAGATAGCCAAGGCCAAGGAAGAGCATCAGTCGAGGAAGGACATCATGGAGAAGATCAACAA
GTGGCTGCTGGCCTGCGAGGAAGAGAAATGGCTCGACGACCACAACGTGGATGAGAACAGATTCAGCACCGGCAGGACCGCGCGCCTGAACCTGAAACGC
GCCGAGAAGGCCAGGGTCATCATCATGAAGATTCCAGCTATTGTTGATAACCTGATGAGTCGAACGCTGGCGTGGGAGAGCGAAAGGAAGAAGCCATTTC
TGTACGACGGGGCTCGCCTGGTGGCCGTGCTGGAGGAGCACAAGCAAGCCAGGCTGAGGCAGGAGGAGGAGCGGCGGAGACTCCGGGAGCAGAAGAAGCT
GCGCACCCTGTTCAGCGAGAAGGAGGCGATGCCGCGCCTCAAGAGGCCCAGCGGCAGCGGCGGGTTCAGCAGGACGCCGGAGCCGAGCAGCATGAACCGG
AAGAGGGTCGACGCCGGCAGGCTCACGTGCTCCGCCCCGTCGATGCGCAGCGGCAGCAGCGGGTCCAGCTGCGGCGGCGGCGGCGGTGGACGTTCCTCGG
GCGAGCTCGACAGGCCGCGGTCGTCGGCGGCCGGGGCCGGGCGCTGCGGCGAGCTCCTGCACGGCGCAAGGCGGCTGTCGGCGTCGTCGTTCAACTACGT
CGGCGTGGCCAAGGCCGGCGGCAGCATGTCTTCGTCGCTGGCGTCGCTGTCCTGAGCTCACCGCGCCGATCGGTCGCGGCCGCCGCTCTCGCTCTTCTTT
TTTGCTGGTTCTTTGATTCGTAGGGGGGAATAGCATGGCGGAGAAGAGAAGGATTTGTGGTGTCTTTGTGTGTCTTGGAATGGCGTTGTTGTTTTGCCGC
CGGAAGTTGTTGCTGCGATTCATCTTCTTTTTTCTTTTAATCGTTACTACGAAAGTGCATGGCCGTGTGTAAATACTTTCACCGGAAGAAATGACGGAAC
TGTCGATGTGCCCAAAATATTGTGCAGCTTTTGCCGGC
>MLOC_56351.1|serine carboxypeptidase-like 18-like|GO:0005739|GO:0016023|GO:0004185|GO:0006508
AACCAGCCTAATCTATACTATGTACTACAGTACTTCCTCCGTCCCGTGACATAAAATCGATGCGAGCAGCAGTGCTGGAGTTGTGCCTGCAACTACAAGC
TAGCACACGAAAAAGCTACCAAGAAAGAAAGAACAACGATATGCTGCCCGTCAAGCTTCTCGGGACGCCTGCCGCCGGGCGACGCCACCACTGGCTGTTG
GTGGTGCTGCATCTCGTTCCCGGCCTCCTCCTCCTGCTGCTGCTCTCGCGCTCGGCGTCGGCGTCGGCGTCGACGGTGGTCACCCACCTGCCAGGATTCG
ACGGCCCTCTCCCCTTCTACCTGGAAACCGGGTACGTGGGCGTGGAGGAGGAGACCGGGGCGGAGCTCTTCTACTACTTCGCCGAGTCGGAGCGGAGCCC
CGGCACGGACCCCGTCATCCTGTGGCTCACCGGCGGGCCTCGCTGCTCGGGCTTCAGCGGCTTCGCCTTCGAAGTTGGTCCCGTAAAATATGTGCTGGCG
CCGTACACCGGCGGTTTGCCGCACCTGGTACATAACCCGCTGTCATGGACCAAGATGGCGAGCATCATCTTCCTGGATTCGCCCGTCTGCTCGGGCTTCT
CGTATGCTCGTGACCCCAAGGGCTGCGACGTCGGAGATTACTCGTCGTCTCTGCAACTCCAAACATTCCTCAATAAGTGGTTCACTGATCACCCACGGTA
CCTTCCAAATCCTTTCTACCTTGGGGGAGATTCATACGCTGGAAAGGTGATTCCACTTATTGCAACATACATTTCAGAAGGATTTCAAAAAAGGGAGCAG
CCTCTCATCAATCTCAAGGGCTACCTGATCGGCAATCCTATAACAGACCCAAAGTTCGATAAAAATTTCCAAGTTCAAGGTGCTCATGGCTTTGGGATAA
TTTCTGACCAAATATATGAGGCTGCAATGAAGAACTGCAAAGGAAACTATGTAACCCCCGCAAATCAACTGTGTGCTGAGGTGCTACAAACTGTAAACAG
TCTCATTTCTGAAATCGCAGATGCACACGTCTTGTACAAAAAATGTGTCGTCGCCACACCAAAGCCAATAGAAGATGCTATAAAAAGAAAATTTCTGCTC
GAAGAATCAATCGAGCCAAATGAAGCGCCTGGTCGACCAACCGTCGATTGTTTTACATACGGTTACTACCTGGCATACTTTTGGATGAACAACAAGATGA
CTAGAAATGCTCTCGGAATCAAGGAGGGAACAATTGATGAGTGGATAAGATGCAAAAGGGAAGTCCCCTACACACAGGACATGCCAAGCAGCATACCGTA
CCATCTCAGCCTCACCATGAGAGGTTACCGTGTACTCGTGTACAGTGGAGACCATGATCTCGAGGTGCCCCAGCTCAGCACGCAGGCATGGATAAGATCC
TTGAACTTCTCTATCATCGATGACTGGAGGGCATGGCATCTCGACGGCCAGGCAGCAGGGTTATTTCATCGGACTCCCATTTTTTTTTTGACTCAAGCAT
ATGCAAAAAAAGAGCTTCGTCTTCGTGACATATCCATTATCTTTTCTGACGAGCAACATACCGTTTCTATTTTGCTAGATTTACCATCGCATATGCAAAC
AATTTGACATTCGCAACCGTAAAGGGTGGTGGTCATACTGCTCCGGAGTACCAACCTGAAGAAAGCTTTGCCATGGCCCGAAGACGCGGCTGCTTCGAAA
GCTCGTGGTTCGGCGGATGCGGGAGATGGCGCCGGCGGCAACGACGGGAGGCGCGGTGGTGGCGCCGCACCAGCAGGTCTCTGGTCGTCGAGCCTTACGG
GGCCTCAGAGGTTGACATCTACCGCCACGGCATCCTCATCCCGCCGTCGTGCCGCCTGGCGCATGGGTGGCATGTCACGACGGATGACTACGCCACGCCG
CCGCCTGACGCATGGGTGGCATGTCACGACGGATGACTACGCCACGCCGGGCCCTGCTCAAGTAGGCCCATGGAATCTCGAGGACCGCCAAGGGTTTATG
GAGGGTCGCGATTTCGACACCGTCGTCACCTTCTACAAGTCCCGGGGCCTTCGCTTCGACAGGCAAAACGCTCCCGTGGTGCCCCCTACCGTCCCGGCCC
TGCGTTCGGTCCGCCGAGCACGTGCCCCC
>MLOC_70963.1|protein zinc induced facilitator-like 1-like|GO:0016021|GO:0016023|GO:0022857|GO:0055085
GGGGCATGCCACCATGCGGGGTGCCCCGGGTGCGCCATGGACCGGAGGAAGGAGAGCCTCCGCGGGAGGATGCCTTACAAGGAGCTTTTCTTTGTCGCTG
CCACCACTCTCGCTGGATCGCTACCAATCACGTGCCTCTTTCCCTTCATGTATTTCATGGTTAGAGACTTCAACGTTGCTAAAAGAGAGGAAGATATCGG
ATCCTATGCTGGTTTTCTTGCTGCTTCATACATGATTGGAAGAGCCATTACCTCGATATTTTGGGGTATTGCCGCAGATCGTCTCGGCAGAAAGCCTGTA
ATTGTATTTTCAATGCTATCTGTGGTCATACTTCAGATATTCTTCGGGCTAAGTACAAAATACTGGATGGCGATTGCTGCAAGACTTCTTCTAGGTTCTC
TAAATGGATTACTTGGACCAATTAAGGCTTATGCCATTGAAGTTTGTCAAACTGAACACCAAGCTCTTGGCATCTCAGTTGTGAATACCATGTGGGGTTT
GGGTGTTGTTATTGGTCCAGGTCTTGGTGGCTACCTTGCCCAGCCTGCTGAAAAATATCCACAGACATTTTCCAAGCAGTCAGTTTTCGGGAGGTTCCCA
TACCTGTTACCTTGTCTCGTTGTGTCATTCTTTGCTGCCATTGTTCTAATAAGTTGTATATGGCTCCCGGAGACTATACATAAACATAAGATTACTGAAA
AAGATTTTAGAATAGTCAAAGCCTTGCCATCGCAACAGGCTCATTGGGATTTGCCGCGTAAGAAGAGTTTGCTTCAGAACTGGCCATGGATGTCAACTAT
GCTATCATATTGTTTGTTTGGTCTTCATGAAACGGCATATAGTGAGATTCTTTCCATATGGGCTGTCAGTGATAGAAAGTATGGTGGCCTTAGCTTCTCA
TCTGGAGATATTGGTCAGGTTCTTTCTGTGTCAGGCGCTAGCCTTCTTGTATATCAGCTTATAATTTATCATTGGGTTAATAAATTTCTCGGGCCACTCA
ATTCATCGCGCATTGCTTCTGCTCTATCTATTCTTGTACTCGCTACATTCCCCTTTATGACATATCTGACTGGAACAAAACTGGCATTCGCTCTTTACGC
TGCAGCCATGACAAAAAGTGTTCTCGGAATTACTATCACCTGTGGAATGTGCCTTCTTCAGAACAATGCTGTGCGTCAAGATCAGAGAGGCACCGCAAAT
GGTATAGCGACAACCGGCATGTCGTTTTTCAAGGCAGTCGCTCCAGTAGGGGCAGGCATTTTATTCTCATGGGCACAAAAACGTCACGATGCCACCTTCT
TCCCAGGTGACCAAGTGGTGTTCTTGATGCTGATTTTGGTGCAGCTCTGTGGACTGATATCTACCTTCAAGCCATTCCTGGTCTTGCCTCCAGTAGAAGA
ATGTCGGTAGGACATAGAGGGGAGATCACAATGTGCAAGTACAATATTAATAGTCAACAGTTGCTGGCGAATTCAGCGAGGAGGCCCAAGACCCTACTAG
GAATACCCGAGTCAACGCACATTTGACGAGGATCATTGACCAAGTCAACCCTTTTTTAGATGTAATGCTTTCTACACTTGATAGCGGTTTGAACAGTTTA
AGACTCGAAACGGCACAACTACCCGATACGAGATAATTGAAGGGATGGCTCTCGGAAAAAACGATACTCTGTATTTTGTGTAAATATGTGGCCAGCGTTC
CATTTACAGTGTACTATGTACTCCCTTC
>MLOC_19148.1|glycerol-3-phosphate 2-o-acyltransferase 6-like|GO:0016023|GO:0004366|GO:0042967|GO:0046486
GCCCAACGTCCCACGTACCAACCTGTGGCCCGGGCTCTAAATGGCGCTTTCGTACCGTGTACTACCATATACGATCCCTGAAATAAACTAACCCGTCGTC
TTCGTCGTCCATCCGGGAGAACAGAACAAGAGCACTCCATCCATTTCCCTCAATCAAAACAAGTACGGGAGAGAGTCACCGGCCCCGAATTGTTTTCTCC
CGCTTCGCTTTACTGGCGGCAGGGCCAAAGCCCTGGGAGCGTGTAAAACAACGCCCGCACCGGCGCATCCCAAGAGCCCGGTTCTTGGAGCATTGCCAAG
TTCACAACGCCTAACGACGACGCACCGGATGTACTTACTTGCGCTCCTTGTAATCTTCTCTCCGCGATTTCTTCTATACCGTACGTAGCAGCACGCGTCG
TAAACAATTCGCTTTGGTCTTTTGTGTTCGTGCTCGACCCGGGTTTTTTTTGTATATAAACGGCCACGGAAAAGTGCGAGACTCTCATGCAGAGTTCGGC
ACTTGGGAGGAGACGGAGACAGACCAAGGCACTTGCATTGTAGCTTGTGTGCCGGGAGAGGTCGGGTTGGGAGCGATGGCGGGAGCGGGCGCGAGGACGA
TGACGGCGTCGCCGTTCCCGACGGTGGAGAAGTGCGCGTCGGTGGGCCGGAGCGGGGACACGGTCGTGGCGGACCTGGACGGCACGCTGCTGTGCGGGCG
GAGCTCGTTCCCCTACTTCGCGCACATGGCGTTCGAGACCGGCGGCGTGCTCCGGCTGACGGCGCTGCTCCTGCTGGCGCCGCTCGCGGGGCTGCTCTAC
TACGTCGTGTCCGAGTCGGCGGGGATCCAGGTGCTCATCTTCGCGTCCATGGCCGGCGCCAAGGTGGACGACGTCGAGGCCGTGGCGCGCGCCGTGCTGC
CCAAGTTCTACTGCTCCGACCTCCACCCGGAGTCGTGGCGCGTCTTCTCGGCCTGCGGCCGCCGGTGCGTGCTCACCGCCAACCCGAGGATCATGGTGGA
GGCCTTCCTCAAGGACTACATCGGCGCCCACGTCGTGCTCGGCACGGAGCTCGTCGTCTGGCGCGGCAGGGCCACCGGCCTCGTCCGCTCCCCCGGCGTG
CTCGTCGGCGAGAACAAGGCCGACGCGCTCCGTCGGGCGTTCGGCGACGCCGCGCCGGAGGTCGGCCTCGGCGACAGGAAGACGGACTACCCGTTCATGA
GGCTCTGCAAGGAGGGGTACGTGGTGCCCCCGACGCCCAAGCTCAAGCCCGTGCCGCGGGAGGACCTGCCCAAGCCGGTCATCTTCCACGACGGCCGGAT
CGTGCAGAAGCCGTCGCCGGCGCTCGCCCTGCTCACCTTGCTCTGGATCCCCATCGGATTCATCCTCTCCTGCCTCCGCATCGCCGCGGGCTCGCTCCTG
CCGATGCGCATGGTGTACCACGCCTTCACCGCGCTCGGCGTCCGCGTCACCGTCAAAGGCAACCCGCCGCCGCCGGCCAGCCTCGAGACCGGACAGACCG
GCGTGCTCTTCATCTGCTCCCACCGCACCCTCCTCGACCCCATCTTCCTCTCCACCGCCCTCGGCCGGCCCATCACCGCCGTCACCTACTCGGTGTCGCG
GCTGTCGGAGATGCTGTCGCCGATCCGCACGGTGCGGCTGACCCGCGACCGGGCGGCGGATGCGGCGATGATCCGGCGGCTGCTCAAGGAGGGGGACCTG
GTGATCTGCCCGGAGGGGACGACGTGCCGGGAGCCCTTCCTGCTGCGCTTCTCGGCGCTGTTCGCGGAGCTGACGGACGAGATCGTGCCGGTGGCGATGG
AGAACCAGATGAGCATGTTCCACGGCACGACGGCGAGGGGGTGGAAGGGGCTGGACCCCTTCTACTTCTTCATGAACCCGAGCCCGGGGTACGTCGTCAC
CTTCCTCAACAAGCTGCCCCACGAGCTCACCTGCAAGGGCGGCAAGACCAGCCACGAGGTGGCCAACTACATCCAGAGACTCATCGCCTCCACGCTCTCC
TACGAGTGCACAAGCTTCACCAGGAAGGACAAGTACAAGGCGCTCGCCGGCAACGACGGCTCCGTCGTCTCCAAGCCCAACATCGACAAGAAGAAGTTCA
TGGGCTCCTAATGATTAAACTTTGCCAAGGATCCTCAAAAGAAAAGAAATTACGACACCAGCACTGTCAGTCAAATATTAAAAGATGTAACAAAGAACA
>MLOC_11828.1|sorghum bicolor protein targeted either to mitochondria or chloroplast proteins t50848|GO:0009536
GCGGCGCGGCAGGTCTGGGGCCTGGTGGTGCAGGCCCGCGGGATGGAGTGCGCCGCCTGCTACGTCCTCGACACCTGCCGCGTCCGCTCGCCCGCCGGCT
TCTGCACCCACTTCTGCCTCGCCCGCGCGCAGTGCTTCGGGGAGCCGCTCGAGCTCCAGCTCCGCAACGCCTGGCTCAACCGCCTCTCCGGCCACCGGCG
ATAGCCGCCGCCCTACGCGACCGGTGTACCACTACTAGCATAGAAGAACCTCCCTCCGCCATTGCTGCGATTGCCTCCGGTTCGGCTGGGAAGGACGGAC
CGATCGAAGCACGAAGATTCATTCACCGGGAAGCAAGCAAGAACCCCATTGATTGATGGATTCTTTTCTTGCTTTCCGCTCTAGCTTATCCCCCTGCGCG
AGAGATGGGCATATTGTGGTCGAGTAATTGGAATCACGAACCCCGCCCGCGTCTGAACATGTACAGATTACTGATTGTATTGCTTGATTACTATGATGAA
TTGAAAGAGCAATTGTTGATCATGAAACTCTCCTTGTTC
>MLOC_35254.1|auxin-repressed kda protein
GGCCAGTGCACTTGATCTTATCGGTGGTGGCAGTACTCTACAAGCTAGTACGTGACACAAGTTCTTGCACCGATCAGATCCACCTACAAGATGCTGGACA
AGCTGTGGGACGACGTGGTGGCCGGGCCTCGGCCGGAGACGGGCCTCGACAAGCTCCGCCGGGCCGCCGCCACCCAGCCCCTCGCCATCAACACAGCTGC
GGGGGAGGCGATGAAGCCGTCGCAGTCGATGCCGACGACCCCGACCACGCCGGTGACGCCGTCGTCGTCGTCGACGACGCCGCCGCGCGGCGGCAGCGTG
TGGCGGAGCGTCTTCCACCCCGGGAGCAACCTCGCCACCAAGGGCCTCGGCGCCAACCTCTTCGACCGCCCCCAGCCCAACTCTCCCACCGTCTACGACT
GGTACGTACGCTAGCTCATGATCCATCTCGCAATATAAAATGGGTTTTTGATAGCACTGTCTACTGGGGCTTGGAACGGGTTAGCAGCATGCATGGAAAT
AATAACGGTGCAACGTACGTGCGTACGTTTGATGTCCAGGCTTTACAGCGACGAGACCAGGACCAGGAGCAACCACCGCTAAAGAAGAGGAAGACGGGGG
TGCTCGATCGACAACTTCGATCTGGGACGACGCCATGTTTGCTGCTCTTTTGGTTATCTAAATCCTGCGTACGTACGTTGCTGTCCGAGGCTGCATGTAG
TTTCTCCTAAGCTTAGTAGCAGTACTACTATACTAGTGCTTGTAACTTTCTTTTGTTACCTCAGTTTGCTCTTTGCTCGCCGCATGCTAGCGAGTGATGG
GTGTATGTGTGTACTTTGTGTGCGCTCCATGTGTAAATTCTCTCGTGTGGGTGGTGTGGTCTTCTCAATGTTTAACCGACTATGGTAAGATAATAACAGC
CTCAGAGCAAGTTCTTTC
>MLOC_10860.1|type ii cytoskeletal 2 epidermal-like
CCCACTCCTCTCTTCACTTGCCCAACGTTTATAAATCCCCCACACCCTTCCACTACGGCTCTACCAGCTTCCTCCAGTACCAGTGCACCACTACCACCCT
CCTTTCATTGTTATTTGTCCCATGCAAGCTTATAACCCCTCAAGGACAAGACGAGAAGAGCCAGAAGAGAAGTATAGTATGACGCAGATGGAGCAGCTCG
TGCAGCAGTGCGACATGGAGGTCATGAAGATGGCCATGCTCAAGCACGAGCAGACCTTCAGGCAGCAGGTAGTTGACCAAACGCATCCATGTTTCAATTC
CAGCAGGTACTTACTCTTGTCTTGGATTTGTTGGTGAGAGCTGACACAGAATTCCTTGCCATGATGATCGGCTCCAAAGGTTCATGATCTGCACCGGCTG
TACCGAGTCCAGAAGCAGCTGATGGGCGACCAGACCAGGCGCCCGTCGTCAGTGCCACCCTGCCGTCAGCGTCAGGTGCAGAGGCGCCGGCCGGAGCTGA
GCCTGCAGCTCCCTGCCGACGACGACGAGGACGAGCACGCCGGCGCAGGCCGCCGCCTGGCGACGCCACCGTCCGGAGAAAGCGAGGACGAGCTGGAGCT
GACGCTGGCCGTCGGCGGCCGCGTCAACCGGAGGCGGCGGGACGGCGCAACGCCCTCCACCACGGGCTGCTCCGGCAGAAGAAGCCCGCAGACGCCCTCC
TCGTCGACCGACTCCGACGAGGCGCTCCGCACGGTGCCGCACCGCCGTCAGAGGGCGACGGCGTGTGATCTCCGGGGAGGGGTCACGGTGAAGCAGCAGC
AGCAGCAATGGCTGGTGCGCTGTCTCAGCCTTAGGATGGCTTGATCGATTTTACTGTGACTCTAGGCTTCTGCTGAGTTGGTACTGGTTTCACCCAGTGG
TTTGCTGCTAAACTAGATGGATCACGAGTGTTTTTTTCAGCTTGAATCTGACACTGGCACGTTCGTCATTTGTTGCAAATGATACTCCGCGTCAACGGAA
AAACGACCAGGGAGAAAAGGGGGGGTTGGCAGACTTGTAGCTGAAAGTAACGGCAGGCCACATGATAGCAGCAAACAATGCCATAAATATCTCTGCCTCC
CGCTACTTGAATTAGGAGGAGTGAAGCCCCCCTCTGGTTCCATTGTCGCTCTTCCCTTTTAACACTCACGATGCATCTTTTCACCGAACTTTCAGGGCAG
AAACAGGGCAACGCGTGCAAAGCAACTGCTGAAAAAAGTAATGGCATCTTATACTAATATACAAACTACAAATTCGCAGTCACGGGAAGCAACAGTGTGA
AATAATCTATGCAGAATCTACCGCCCTCATTTG
>MLOC_56220.1|o-methyltransferase zrp4|GO:0008171|GO:0046983|GO:0032259
GCCCCCCGCATGCAAATGCAACACACGCACAAGAGCCAGAGTGCATAGTAGAGAGGAGGAGAGCAATGGCCGGCGGTGAGGCAGCGACCATGGAGGTCCC
CACGGATGCCGAGCTGCTGCAGGCACAGGCGGACCTGTGGCGCCACAGCCTCTACTACCTCACGTCCATGGGGCTCCGCTGCGCCATCAAGCTCGGCATC
CCGACGGCCATCCACCGCCTCGGCGGGGTCACCTCGCTGCCGGACTTGATGGCCGCGCTGTCGCTTCCGGCGAGCAAGCAGCCATTCCTCGGCCGCCTAA
TGCGTGTGCTGGTCACGTCGGGTGTCTTTGCAGCCGGCGGCAACGGCTCCGAGTCCGGGTCCGAGGCGGGGGAGCTCTTCAGCCTCAACCCACTGTCGCG
CATCCTGGTGGACGGCGTGGTCGGCCACGACGAGCACCACAGCCAGACGTCCTTCGTGCTCGCCGCGACGTCGCCCTTCTACACGGAGGCCGCGCTGGGG
CTGGCCGACTGGTTCAGGAAGGACGTCACGGGGCCGGCGGTGCCGTCGCCGTTCGAGGACGTGCATGGCGCGTCGCTCTTCGACGAGAGCACGGCGCTCC
TGGACAAGGAGCTCGACGAGCTGGTCACCGAGGGGCTGGCGGCCCATGACAACCTTGGCATCGGCACGATCATGCGGGAGTGCCATGACCTCTTCAAGGG
GCTCGAGTCTCTCACCGACTGCTGCGGTGGCGACGGGACGACGGCAAGGGCCATCACCAAGGCACATCCGCATGTCAAGTGCACCGTGCTGGACCTTCCC
AAGGTGATAGACAAAGCTCCATCTGACGGTATCGTCAACTGTGTCGCTGGTGACTTGTTCCACTCCGTCCCCAAGTCTCAGGCGGTGATGCTCAAGCTTG
TGCTGCACCACTGGAGTGACGAGGACTGTGTCAAGATCTTGTCTCAATGTAGGGATGCCATTCCTTCACATGAGGAGGGAGGAAAGGTGATCATTATAGA
TATTGTGGTGGGGCCTTCATTAGGGCCAGTAATGTTTGAGGCCCAGCTTTTGATGGACATGCTCATGCTTGTGAACACAAGAGGCCGTCAGCGTACTGAG
AATGACTGGCATGAGCTCTTCATGAAAGCAGGGTTCAGTGACTATAAGATTGTCAAGAAACTCGGAGCACGGGGCGTCTTCGAGGTCTATAAGTGAAGTG
TTTCACAGAAAAAAAGCAAGGTCTATCCATGAAGGGAATGCTCTATGCTCTAAGTACCCTTGCAGTGTGGTTTATTTATGTGTGCTTAGAATGAATAAAA
AGAG
>MLOC_61270.1|nac domain transcription factor superfamily protein|GO:0005634|GO:0003677|GO:0006351|GO:0006355
CAAATCTTCCCCAAGAGCCGCCGCCGATAGTCGAGACAGCCGCCTCGCCTCCACTACAACCGATCGCGCGAGCGCCCGCCGCCCGTTCCTCCGAGCTCGC
TCAAGCCAAGCCCCCGTTCGTGAATGGACCACGGCTTCGACGGCGCCCTCCAGCTGCCCCCGGGGTTCAGGTTCCACCCCACGGACGAGGAGCTGGTGAT
GTACTACCTCTGCCGCAAGTGCGGCGGCCTGCCCATCGCCGCGCCGGTGATCGCCGAGGTCGACCTGTACAAGCTGGAGCCGTGGAGGCTGCCGGAGAAG
GCGGCGGGGGGAGGCCAGGACTCCAAGGAGTGGTACTTCTTCTCGCCGCGGGACCGCAAGTACCCCAACGGGTCGCGCCCGAACCGCGCCGCCGGGACGG
GCTACTGGAAGGCCACGGGCGCCGATAAGCCCGTCGGCTCGCCCCGCCCCGTCGCCATCAAGAAGGCCCTCGTCTTCTACGCCGGCAAGCCACCCAAGGG
CGTCAAGACCAACTGGATCATGCACGAGTACCGCCTCGCCGACGTCGACCGCTCCGCCGCCGCCCGCAAGAAGTCCAACAACGCGCTCAGGGTAACCACC
TTTGTCAATCTGCGCTGATGCTTGTCTGCCTCGTTTAATCCCTTCCTCTTCTAGCATTAGCGAGAGGTTTACTTTGCATTTAGTAAAGAAATCGACCGGG
AGATCTTTCTTGAAATAGCAACTTGTATTTTAGCTTTAGAAAAAGTCAATTGGCAGGTTAGGTTCGTGGCCATACGAAAAAAGAACAAGAGAAAAAGGGC
CGGGGGTCCAACTCCAAGTTGCAGCACGCTCAAGTTGTCCCTTTCGTCACAGCCTGTAGTTTGCCAGCGACGTGCGGAAAGCAATTGCGGCGGTCGCATG
GCGTCATGGCTCACGCACCACGGGATGGAGACAACGGCGCCAGCCCCATCGCCCGCCATCTCCTGTCCACGTACACGTACACTAGCTTTAGTTTTTTATT
TGTTCTTCTAGCTCCATCGATCGCCATCGCTGATACTTTTTTCCTTCTTGATTGATCTTTGCAGCTGGATGACTGGGTGCTGTGCCGAATCTACAACAAG
AAGGGCGTCATCGAGCGGTACGACACGGTGGAGTCCGACGTCGCCGATGTCAAGCCGGCGCCGGCGCCGGCTGCCAAGAACCCGCGGCAGGGACACTACG
CTCCTGGGCCGGCAATGAAGGTCGAGCTCTCTGACTACGGGTTCTACCAGCAGCCGTCGCCGCCGGCGACGGAGATGCTCTGCTTCGACCGGTCCGGGTC
GGCAGACAGGGACTCGAACCACTCCATGCCGCGCCTGCACACGGACTCCAGCTCCTCGGAGCGCGCGCTGTCCTCGCCCTCGCCCGACTTCCCTAGCGAC
ATGGACTACGCGGAGAGCCAGCACGCGGCCGGCCTCGCCGGAGGCTGGCCAGGCGACGACTGGGGCGGCGTCATCGACGACGACGGGTTCGTCATCGACG
GCTCGCTGATCTTCGACCCGCCGTCGCCGGGCGCCTTCGCCCGCGACGCCGCCGCGTTCGGGGACATGCTCACGTACCTGCAGAAACCGTTCTGAATGAG
CGCAGCGCAGCATCCGTCAGACTCCTCCTTAGCAGCCCCCACTAACATGTCCATCAGGTCTCGTGTAATACAGTTCAGGAAAACTGATCACATGTCTAGG
[truncated: 2,001,310 more chars]
